# Supplementary material for: Proteo-transcriptomics meta-analysis identifies SUMO2 as a promising target in glioblastoma multiforme therapeutics
Source: Cancer Cell Int. 2021 Oct 29;21:575. doi: 10.1186/s12935-021-02279-y (PMC8555349; doi:10.1186/s12935-021-02279-y)
Supplement: Supplementary file 1 — Additional file 1: Table S1. GDC TCGA GBM clinical data of 173 samples. [file 12935_2021_2279_MOESM1_ESM.xlsx]

## Sheet: Table S1-clinical Data
Clinical Data of 173 patient samples of GDC TCGA GBM data from UCSC XENA					Primary Tumor
submitter_id.samples	TCGA-06-0878-01A	TCGA-26-5135-01A	TCGA-06-5859-01A	TCGA-06-2563-01A	TCGA-41-2571-01A	TCGA-28-5207-01A	TCGA-14-0871-01A	TCGA-16-1045-01B	TCGA-32-2632-01A	TCGA-06-0156-01A	TCGA-06-0141-01A	TCGA-06-2561-01A	TCGA-02-2485-01A	TCGA-06-0138-01A	TCGA-06-2564-01A	TCGA-28-5213-01A	TCGA-76-4928-01B	TCGA-76-4931-01A	TCGA-06-5856-01A	TCGA-19-2620-01A	TCGA-26-5132-01A	TCGA-06-2558-01A	TCGA-06-5414-01A	TCGA-26-5133-01A	TCGA-32-4213-01A	TCGA-06-0210-01A	TCGA-06-5417-01A	TCGA-19-2624-01A	TCGA-14-1823-01A	TCGA-02-0055-01A	TCGA-32-1982-01A	TCGA-06-2570-01A	TCGA-06-0745-01A	TCGA-14-0781-01B	TCGA-32-5222-01A	TCGA-28-5204-01A	TCGA-06-5410-01A	TCGA-14-1829-01A	TCGA-02-0047-01A	TCGA-15-0742-01A	TCGA-19-2619-01A	TCGA-06-0168-01A	TCGA-02-2483-01A	TCGA-02-2486-01A	TCGA-06-0125-01A	TCGA-06-0129-01A	TCGA-06-0130-01A	TCGA-06-0132-01A	TCGA-06-0139-01A
age_at_initial_pathologic_diagnosis	74	72	63	72	89	71	74	49	80	57	62	53	53	43	50	72	85	70	58	70	74	75	61	59	47	72	45	51	58	62	76	21	59	49	66	72	72	57	78	65	55	59	43	64	63	30	54	49	40
batch_number	10.84.0	79.66.0	111.64.0	26.75.0	38.74.0	79.66.0	10.84.0	16.87.0	38.74.0	4.100.0	3.97.0	26.75.0	26.75.0	4.100.0	26.75.0	79.66.0	79.66.0	79.66.0	111.64.0	38.74.0	79.66.0	26.75.0	79.66.0	79.66.0	62.74.0	4.100.0	79.66.0	38.74.0	20.86.0	1.96.0	26.75.0	26.75.0	8.95.0	111.64.0	79.66.0	79.66.0	111.64.0	20.86.0	1.96.0	8.95.0	38.74.0	4.100.0	26.75.0	26.75.0	3.97.0	3.97.0	3.97.0	4.100.0	3.97.0
bcr	Nationwide Children's Hospital	Nationwide Children's Hospital	Nationwide Children's Hospital	Nationwide Children's Hospital	Nationwide Children's Hospital	Nationwide Children's Hospital	Nationwide Children's Hospital	Nationwide Children's Hospital	Nationwide Children's Hospital	Nationwide Children's Hospital	Nationwide Children's Hospital	Nationwide Children's Hospital	Nationwide Children's Hospital	Nationwide Children's Hospital	Nationwide Children's Hospital	Nationwide Children's Hospital	Nationwide Children's Hospital	Nationwide Children's Hospital	Nationwide Children's Hospital	Nationwide Children's Hospital	Nationwide Children's Hospital	Nationwide Children's Hospital	Nationwide Children's Hospital	Nationwide Children's Hospital	Nationwide Children's Hospital	Nationwide Children's Hospital	Nationwide Children's Hospital	Nationwide Children's Hospital	Nationwide Children's Hospital	Nationwide Children's Hospital	Nationwide Children's Hospital	Nationwide Children's Hospital	Nationwide Children's Hospital	Nationwide Children's Hospital	Nationwide Children's Hospital	Nationwide Children's Hospital	Nationwide Children's Hospital	Nationwide Children's Hospital	Nationwide Children's Hospital	Nationwide Children's Hospital	Nationwide Children's Hospital	Nationwide Children's Hospital	Nationwide Children's Hospital	Nationwide Children's Hospital	Nationwide Children's Hospital	Nationwide Children's Hospital	Nationwide Children's Hospital	Nationwide Children's Hospital	Nationwide Children's Hospital
bcr_followup_barcode	TCGA-06-0878-F22888	TCGA-26-5135-F68870	TCGA-06-5859-F23043	TCGA-06-2563-F22957	TCGA-41-2571-F27980	TCGA-28-5207-F15032	TCGA-14-0871-F25099	TCGA-16-1045-F25312	TCGA-32-2632-F48468	TCGA-06-0156-F22669	TCGA-06-0141-F22618	TCGA-06-2561-F22946	TCGA-02-2485-F22553	TCGA-06-0138-F22612	TCGA-06-2564-F22961	TCGA-28-5213-F15019	TCGA-76-4928-F28529	TCGA-76-4931-F28535	TCGA-06-5856-F23034	TCGA-19-2620-F25431	TCGA-26-5132-F26871	TCGA-06-2558-F22939	TCGA-06-5414-F23015	TCGA-26-5133-F26876	TCGA-32-4213-F27830	TCGA-06-0210-F22767	TCGA-06-5417-F23028	TCGA-19-2624-F25443	TCGA-14-1823-F25207	TCGA-02-0055-F22311	TCGA-32-1982-F27739	TCGA-06-2570-F22986	TCGA-06-0745-F22869	TCGA-14-0781-F25033	TCGA-32-5222-F27842	TCGA-28-5204-F15040	TCGA-06-5410-F22997	TCGA-14-1829-F25226	TCGA-02-0047-F22293	TCGA-15-0742-F25278	TCGA-19-2619-F25424	TCGA-06-0168-F22690	TCGA-02-2483-F22548	TCGA-02-2486-F22558	TCGA-06-0125-F22569	TCGA-06-0129-F22591	TCGA-06-0130-F22596	TCGA-06-0132-F22600	TCGA-06-0139-F22614
bcr_followup_uuid	a3ced03c-8e6c-457b-a516-b8555c99f414	B1460DC0-1B2E-4556-AE6A-A5F73ED6B090	be6e1617-31d5-438b-a549-6b5437725e33	699472ad-4534-4038-bee2-9f72e9e854b8	b583af35-dfdd-4d1e-b6ac-cdefd9dcdb02	b08d1e3f-f07f-4975-816d-e07828edca31	a13df7b3-d638-4375-ad27-309276762990	fc2bb9d6-3fc0-4511-b81c-a7658dae6d1a	0AF2535B-A846-400D-AF07-85EB93BEEF7D	1dd9885e-f419-4668-915a-bf2a537bd7db	08be2b0e-a83c-4928-ac25-545c9be5f898	92dc4a75-1f70-4fda-86bb-67ac93313e6d	1dddaa69-ffd7-42a3-b764-840d6fed4aa8	a53e2e15-81ed-4105-b6e1-7a889a7b8bd4	a205e6ef-0fe3-47a0-9c55-508cf3c7afbe	3c1728d0-e842-4dc9-a3c8-14a3fca5927e	96f61a2e-be0d-4efc-ae97-e54a6199209f	3d0f410b-6233-43b7-a262-790fff0a72f3	d8d42ac3-eefe-4aa5-ae75-3e76177e0900	c32d5834-9dec-42b0-b4b8-1220e81b89ba	55aede52-7e6e-4e17-b658-be47d30c307b	ba2e6fa4-8152-483e-8240-b72c7c9dfc18	c453dbb8-1bb2-47f0-a023-bd770de018b3	e7ffe4ac-7d03-4a3a-96a5-ecfef5b02273	ef1fd0b5-f7f7-4821-a897-ac6fb41c9a4e	6255ec0a-c3c6-4dc6-8982-b5edcf094904	e9513fff-7973-4667-8d23-6db6c3dd0836	a0754c39-83fa-4826-8897-bed689a59154	fc641466-ff3b-4243-be5d-714440390398	14bd3c74-565d-4e66-b15f-73012eb156c8	88d8e081-ec33-4b93-af6f-aa993cfe423e	d137aaef-9ca9-433e-915d-522449e46c91	27dd3310-fc27-4496-af92-5b3a8f63a5b7	c61952e5-d947-4dbb-bf0e-fac44e88c098	a92e8617-0cbf-49df-81fe-44f3bfd046ba	566b057b-b555-4cb0-ac55-07291d26f0d9	5f781663-d2ba-4d41-b378-d8c565d01383	4dbc195c-0957-43d9-a5a8-46dbd1663581	bd5901cc-487a-4496-99a2-f8948cfe0060	e8ae23fb-66e5-40c8-81d8-c17d859d7d11	3958c1af-06a8-4b2c-ade6-8457d245e8b9	c0148021-65ad-44e2-84bd-cc1e1f9e8324	c9e26f39-d409-4e4b-899e-947d532a4b68	47399420-3446-4f47-895b-d39e72e7f383	2e6e2e44-88b7-4189-aaa3-410be82ceeb4	61c9cf8e-a07e-4a60-8ee3-91be0c0aee55	ddc9ad66-d1b4-459c-b60d-2a10ddd54444	faff36fe-7c0e-4f7f-8f48-e8a01c9e58b9	f79312fd-4722-4f52-8174-39e9f5e7ee9b
submitter_id	TCGA-06-0878	TCGA-26-5135	TCGA-06-5859	TCGA-06-2563	TCGA-41-2571	TCGA-28-5207	TCGA-14-0871	TCGA-16-1045	TCGA-32-2632	TCGA-06-0156	TCGA-06-0141	TCGA-06-2561	TCGA-02-2485	TCGA-06-0138	TCGA-06-2564	TCGA-28-5213	TCGA-76-4928	TCGA-76-4931	TCGA-06-5856	TCGA-19-2620	TCGA-26-5132	TCGA-06-2558	TCGA-06-5414	TCGA-26-5133	TCGA-32-4213	TCGA-06-0210	TCGA-06-5417	TCGA-19-2624	TCGA-14-1823	TCGA-02-0055	TCGA-32-1982	TCGA-06-2570	TCGA-06-0745	TCGA-14-0781	TCGA-32-5222	TCGA-28-5204	TCGA-06-5410	TCGA-14-1829	TCGA-02-0047	TCGA-15-0742	TCGA-19-2619	TCGA-06-0168	TCGA-02-2483	TCGA-02-2486	TCGA-06-0125	TCGA-06-0129	TCGA-06-0130	TCGA-06-0132	TCGA-06-0139
date_of_withdraw
day_of_dcc_upload	22	22	22	22	22	22	22	22	22	22	22	22	22	22	22	22	22	22	22	22	22	22	22	22	22	22	22	22	22	22	22	22	22	22	22	22	22	22	22	22	22	22	22	22	22	22	22	22	22
day_of_form_completion	25	22	9	22	3	14	19	27	13	8	8	22	6	9	22	14	6	6	9	12	21	22	24	21	14	5	24	12	1	16	8	22	5	24	4	14	25	24	16	19	14	10	6	6	8	10	10	5	10
days_to_initial_pathologic_diagnosis	0	0	0	0	0	0	0	0	0	0	0	0	0	0	0	0	0	0	0	0	0	0	0	0	0	0	0	0	0	0	0	0	0	0	0	0	0	0	0	0	0	0	0	0	0	0	0	0	0
eastern_cancer_oncology_group																					2			1
file_uuid	7406D910-57BF-467B-835E-4A5224E812BC	D5167B6C-B2D9-4CA3-91E7-64D043DA1661	1ED5CA77-9A29-46F0-BC23-5E464299BE79	1B0731DE-0202-4932-AC4D-9E35F4FFB7AD	5B27762C-C4F1-4BE3-AAE8-8AA8A3E879DF	53A200B0-34A1-4E86-8F69-3413CE7E51FA	67B74258-521E-45F0-A883-A60B3252151C	AB34CFC7-C4B4-4659-BC61-E5DB75030ECC	DB847679-0C47-4BF7-A4C5-00A3FEF1809A	E0DCEC07-97FE-42D3-A6AC-F5A970C12489	E515A35F-B8C5-4BF7-BEBB-58CFBE68587D	98481947-9FE9-40DE-91E7-1FC5FF0D42B7	7B62FA73-A42D-4916-BBA1-B0880EDC99D7	04476DA2-FDEE-49CF-AA9A-E8DF31DD1C88	A85441C5-852A-46E0-9651-0ADE35E9354B	B3698D23-06C0-4181-82DE-524F9A8A04DD	A89C1F6E-6536-419E-B81E-2EF6FB2269C5	1E65AEBF-9F46-4CA4-B59D-B260637E471A	9690C7F8-9A90-4566-AC4E-DE6733617AFB	59BABBBA-9529-44C2-9E78-982C86F6660C	C4D789FF-8180-457B-AA53-4D9FB6E7EEEF	02A74BC1-8E15-4EA5-877B-36937064DBAF	FC23FA16-7C0F-4E6C-8251-C2CB52B0A3C4	85C6215A-39DD-4058-BFA3-31D453B8461E	5C950186-95E9-4969-8D4E-B9F79325ED2C	48533930-5D19-41CB-BCF0-324DE863873C	F82EA870-A140-450C-B374-8E5875E8DDB6	4D9E78F6-98FA-4A89-B11A-03ECAC8EE00C	0D1C10AA-DCF0-4623-8DE0-DE8E1E300CA6	D4989BBE-4738-47ED-BF85-6D31B297E843	5FE8FEC4-44B3-4EEA-807F-72C9D715B51F	B0C3FE20-6C13-48C0-83BA-C86C160591EB	43C05C50-6A8F-4981-AD1B-8763FC30FDCB	524978A6-1E12-463F-89EA-5A44A95E9898	401BE0D9-6229-41BC-BFE7-03CBF936E993	E12CE73A-A59D-4AB0-AB23-4B93EDA7F0E1	868DB7E4-E8F7-4A5A-85E5-F8EDD9F9B58F	08690C4E-BB24-49E9-AADE-0DC0F03A8BA1	E9355B0C-1A90-4976-8E59-64835A131668	DAEBE6E9-D244-4DA3-B63A-368D961D3DCB	291F1D7F-A8F1-4D00-8166-BA77028AADF4	33965669-A7B0-4421-BBE9-5959F392FE4D	126BEEE9-F45C-4B93-A481-7D3E0DFAD0CC	96072779-68DC-43C0-A26E-053DFB5AAE86	F8133B23-5BB7-4811-B644-B64F3359DA40	7592DEA6-6B89-4F8E-8ACE-C59835880C12	A627F7C2-24B2-4458-941C-453DF734AE7A	E27AA971-6827-4C25-B22B-34B69646403F	2BBBBB6C-99AA-481A-B2EF-15DED5BCBBF7
followup_case_report_form_submission_reason		Scheduled Follow-up Submission							Scheduled Follow-up Submission
followup_treatment_success									Progressive Disease
history_of_neoadjuvant_treatment	No	No	No	No	No	No	No	No	No	No	No	No	No	No	No	No	No	No	No	No	No	No	No	No	No	No	No	No	No	No	No	No	No	No	No	No	No	No	No	No	No	No	No	No	No	No	No	No	No
informed_consent_verified	YES	YES	YES	YES	YES	YES	YES	YES	YES	YES	YES	YES	YES	YES	YES	YES	YES	YES	YES	YES	YES	YES	YES	YES	YES	YES	YES	YES	YES	YES	YES	YES	YES	YES	YES	YES	YES	YES	YES	YES	YES	YES	YES	YES	YES	YES	YES	YES	YES
init_pathology_dx_method_other
initial_pathologic_diagnosis_method	Tumor resection	Tumor resection	Tumor resection	Tumor resection	Incisional Biopsy	Tumor resection	Tumor resection	Tumor resection	Tumor resection	Tumor resection	Tumor resection	Tumor resection	Excisional Biopsy	Tumor resection	Tumor resection	Tumor resection	Tumor resection	Tumor resection	Tumor resection	Tumor resection	Tumor resection	Tumor resection	Tumor resection	Tumor resection	Tumor resection	Tumor resection	Tumor resection	Tumor resection	Tumor resection	Tumor resection	Tumor resection	Tumor resection	Tumor resection	Tumor resection	Tumor resection	Tumor resection	Tumor resection	Tumor resection	Tumor resection	Tumor resection	Tumor resection	Tumor resection	Excisional Biopsy	Excisional Biopsy	Tumor resection	Tumor resection	Tumor resection	Tumor resection	Tumor resection
karnofsky_performance_score	80		40	80	60	70	60				80	80	80	80	100	80	80	80		40	60	60	80	80			80		80	80	80	100	80			80	60	60	80	80	40	100	80	80	60	100	80		60
lost_follow_up		NO							NO
month_of_dcc_upload	12	12	12	12	12	12	12	12	12	12	12	12	12	12	12	12	12	12	12	12	12	12	12	12	12	12	12	12	12	12	12	12	12	12	12	12	12	12	12	12	12	12	12	12	12	12	12	12	12
month_of_form_completion	2	12	8	3	6	7	12	7	9	12	12	3	5	12	3	7	4	4	8	5	12	3	1	12	12	12	1	5	9	12	3	3	12	6	1	7	1	9	12	12	5	12	5	5	12	12	12	12	12
other_dx
patient_id	878	5135	5859	2563	2571	5207	871	1045	2632	156	141	2561	2485	138	2564	5213	4928	4931	5856	2620	5132	2558	5414	5133	4213	210	5417	2624	1823	55	1982	2570	745	781	5222	5204	5410	1829	47	742	2619	168	2483	2486	125	129	130	132	139
performance_status_scale_timing	Preoperative		Post-Adjuvant Therapy	Preoperative	Pre-Adjuvant Therapy	Pre-Adjuvant Therapy	Post-Adjuvant Therapy				Preoperative	Preoperative		Preoperative	Post-Adjuvant Therapy	Pre-Adjuvant Therapy				Pre-Adjuvant Therapy	Pre-Adjuvant Therapy	Preoperative	Preoperative				Pre-Adjuvant Therapy		Pre-Adjuvant Therapy		Pre-Adjuvant Therapy	Preoperative	Preoperative			Pre-Adjuvant Therapy	Preoperative	Preoperative		Pre-Adjuvant Therapy	Pre-Adjuvant Therapy	Preoperative	Pre-Adjuvant Therapy	Pre-Adjuvant Therapy	Preoperative	Preoperative	Preoperative		Preoperative
person_neoplasm_cancer_status	WITH TUMOR		WITH TUMOR	WITH TUMOR	WITH TUMOR	WITH TUMOR		WITH TUMOR	WITH TUMOR	WITH TUMOR	WITH TUMOR	WITH TUMOR	WITH TUMOR	WITH TUMOR	WITH TUMOR	WITH TUMOR	WITH TUMOR	WITH TUMOR	WITH TUMOR	TUMOR FREE	TUMOR FREE		WITH TUMOR	TUMOR FREE	WITH TUMOR	WITH TUMOR	WITH TUMOR	TUMOR FREE	WITH TUMOR	WITH TUMOR	WITH TUMOR	WITH TUMOR	WITH TUMOR	WITH TUMOR	WITH TUMOR	WITH TUMOR	WITH TUMOR	WITH TUMOR	WITH TUMOR		WITH TUMOR	WITH TUMOR	WITH TUMOR	WITH TUMOR	WITH TUMOR	WITH TUMOR	WITH TUMOR	WITH TUMOR	WITH TUMOR
postoperative_rx_tx	YES		YES	YES	YES	YES	YES	YES		YES	YES	YES	YES	YES		YES	YES	YES	NO	YES	YES		YES	YES	YES	NO	YES	NO	YES	YES		YES	YES	YES	YES	YES	NO	YES	NO	YES	YES	YES	YES	YES	YES	YES	YES	YES	YES
primary_therapy_outcome_success									Progressive Disease
prior_glioma	NO	NO	NO	NO	NO	NO	NO	YES	NO	NO	NO	NO	NO	NO	NO	NO	NO	NO	NO	NO	NO	NO	NO	NO	NO	NO	NO	NO	YES	NO	NO	NO	NO	NO	NO	NO	NO	NO	NO	NO	YES	NO	NO	NO	NO	NO	NO	NO	NO
radiation_therapy	YES		YES	YES	NO	YES	YES	YES		YES	YES	YES	YES	YES	YES	YES	YES	YES	NO	YES	YES	YES	YES	YES	YES	YES	YES	NO	YES	YES		YES	YES	NO	YES	YES	NO	YES	YES	YES	YES	YES	YES	YES	YES	YES	YES	YES	YES
reason_for_withdraw
tissue_prospective_collection_indicator
tissue_retrospective_collection_indicator
tissue_source_site	6	26	6	6	41	28	14	16	32	6	6	6	2	6	6	28	76	76	6	19	26	6	6	26	32	6	6	19	14	2	32	6	6	14	32	28	6	14	2	15	19	6	2	2	6	6	6	6	6
withdrawn	FALSE	FALSE	FALSE	FALSE	FALSE	FALSE	FALSE	FALSE	FALSE	FALSE	FALSE	FALSE	FALSE	FALSE	FALSE	FALSE	FALSE	FALSE	FALSE	FALSE	FALSE	FALSE	FALSE	FALSE	FALSE	FALSE	FALSE	FALSE	FALSE	FALSE	FALSE	FALSE	FALSE	FALSE	FALSE	FALSE	FALSE	FALSE	FALSE	FALSE	FALSE	FALSE	FALSE	FALSE	FALSE	FALSE	FALSE	FALSE	FALSE
year_of_dcc_upload	2016	2016	2016	2016	2016	2016	2016	2016	2016	2016	2016	2016	2016	2016	2016	2016	2016	2016	2016	2016	2016	2016	2016	2016	2016	2016	2016	2016	2016	2016	2016	2016	2016	2016	2016	2016	2016	2016	2016	2016	2016	2016	2016	2016	2016	2016	2016	2016	2016
year_of_form_completion	2009	2014	2011	2010	2010	2011	2008	2009	2013	2008	2008	2010	2010	2008	2010	2011	2011	2011	2011	2010	2010	2010	2011	2010	2010	2008	2011	2010	2009	2008	2010	2010	2008	2010	2011	2011	2011	2009	2008	2008	2010	2008	2010	2010	2008	2008	2008	2008	2008
year_of_initial_pathologic_diagnosis	2008	2009	2011	2009	2009	2010	1998	2006	2008	1998	2000	2009	2009	2004	2009	2010	2005	2005	2010	2009	2009	2008	2010	2009	2009	1997	2010	2009	2007	2005	2008	2009	2007	2003	2010	2009	2010	2009	2005	2005	2009	2002	2008	2008	2001	2002	2003	2007	2006
days_to_index	0	0	0	0	0	0	0	0	0	0	0	0	0	0	0	0	0	0	0	0	0	0	0	0	0	0	0	0	0	0	0	0	0	0	0	0	0	0	0	0	0	0	0	0	0	0	0	0	0
dbgap_registration_code
disease_code	GBM	GBM	GBM	GBM	GBM	GBM	GBM	GBM	GBM	GBM	GBM	GBM	GBM	GBM	GBM	GBM	GBM	GBM	GBM	GBM	GBM	GBM	GBM	GBM	GBM	GBM	GBM	GBM	GBM	GBM	GBM	GBM	GBM	GBM	GBM	GBM	GBM	GBM	GBM	GBM	GBM	GBM	GBM	GBM	GBM	GBM	GBM	GBM	GBM
pathology_report_file_name	TCGA-06-0878.31037a8e-696a-4858-90ca-84578f350b7f.pdf	TCGA-26-5135.89a229ab-908a-4062-9ce6-16bca172fa02.pdf	TCGA-06-5859.9baeb8a0-e852-4729-bfc6-e4666a1f0a37.pdf	TCGA-06-2563.4f0a8aba-907a-4616-9704-db9889c626d8.pdf	TCGA-41-2571.f3dafdb9-14e4-4524-ae4d-3d2860532e80.pdf	TCGA-28-5207.0bafbc8d-023d-4c05-a802-5c32767c0e55.pdf	TCGA-14-0871.3c96ffd0-6aa2-4d06-a59a-d70e79d05822.pdf	TCGA-16-1045.f47ef3fb-4402-4d51-a2cf-01fbfaa813a1.pdf	TCGA-32-2632.37cd6d1c-c10e-4ca0-ad18-3d707e9b1691.pdf	TCGA-06-0156.8153dcf5-1f5c-4c26-a0cb-05e2209a62dd.pdf	TCGA-06-0141.caa0b0ec-7b94-4326-99d5-483fed429ed4.pdf	TCGA-06-2561.15cb8bf0-7c77-4752-87b5-b67bb2776b76.pdf	TCGA-02-2485.5b0be7bb-15b5-429b-9bc0-94e435c1a164.pdf	TCGA-06-0138.9a7ac58b-1ece-4196-aa88-5924f5fbe853.pdf	TCGA-06-2564.d89f8307-b898-47ac-957b-a9b76f58bd01.pdf	TCGA-28-5213.591247be-ca98-4187-8280-42b2520e93f7.pdf	TCGA-76-4928.dad54ebf-da45-4e1e-91e3-dd56b2b96597.pdf	TCGA-76-4931.f34d64d6-6103-407f-b45b-4e660a1bfcd1.pdf	TCGA-06-5856.7bbecef6-9b0c-43b8-be9b-55821f9ac49b.pdf	TCGA-19-2620.dedd3bd8-b885-498e-a305-50b727240d09.pdf	TCGA-26-5132.a2075373-4a3f-4f19-bc80-a46537c888df.pdf	TCGA-06-2558.15262baa-42ba-49a8-a63d-071e1b34ab89.pdf	TCGA-06-5414.40314de5-33f1-4b29-85a1-d6292c6e2fc3.pdf	TCGA-26-5133.29d8f95d-e333-433b-88c6-007134d7d8a0.pdf	TCGA-32-4213.918246a7-4ae5-463d-b889-011e0ee45efb.pdf	TCGA-06-0210.5617D8A4-BB27-4643-A3FD-8DDCF659CB3B.pdf	TCGA-06-5417.6984f96f-e27e-4143-b7db-54e97dbaa25c.pdf	TCGA-19-2624.c100bcaf-5c75-464e-97b5-9ff575796709.pdf	TCGA-14-1823.09e6a813-eb0d-4ebc-bf0c-95b9a0b9175b.pdf	TCGA-02-0055.9CD99ACE-FAD5-436B-A5B0-73E5C60082E8.pdf	TCGA-32-1982.cd26781a-ec25-4240-beac-f45cc7a2b7a3.pdf	TCGA-06-2570.e01ea83a-97eb-41bc-841a-3f45576604ff.pdf	TCGA-06-0745.f46f4b25-6e54-4c40-842a-1c5c6dd99cab.pdf	TCGA-14-0781.0ca697b0-9c0e-45a7-aac1-72480cfccd9b.pdf	TCGA-32-5222.880e75f5-d2ec-4990-8397-3bdc9ea20693.pdf	TCGA-28-5204.3e248730-bc16-4d33-a304-2e1093a3b45c.pdf	TCGA-06-5410.cac1b60d-9ca3-4196-9e74-fba7a5490f2d.pdf	TCGA-14-1829.a56c7808-d310-4d94-b0fa-5fcf5289555d.pdf	TCGA-02-0047.66F4DDD0-A0E6-4EA9-97AF-8691C0457D2B.pdf	TCGA-15-0742.e9fc50d8-86a1-451d-8b2d-caa8729a1bf4.pdf	TCGA-19-2619.260109e5-21e7-41d0-909a-85add469f968.pdf	TCGA-06-0168.204cc10b-2024-400f-bcaa-161955d0f3b5.pdf	TCGA-02-2483.e73f6ba1-564c-4fea-b088-f2357ff49ee7.pdf	TCGA-02-2486.26e31c62-06a2-4906-a1d5-985dc0f961e4.pdf	TCGA-06-0125.e2760aae-ed41-402f-a777-7b1d7f50e52e.pdf	TCGA-06-0129.8495b7bf-2bc1-4ea8-8c66-09fee094e120.pdf	TCGA-06-0130.8dbae41f-a953-4c98-b46d-417825e8df65.pdf	TCGA-06-0132.b572cee6-5c7e-402b-a25d-cd380594c7dd.pdf	TCGA-06-0139.964df5a7-62aa-4cd7-b6ad-e41f27747616.pdf
program
project_code	TCGA	TCGA	TCGA	TCGA	TCGA	TCGA	TCGA	TCGA	TCGA	TCGA	TCGA	TCGA	TCGA	TCGA	TCGA	TCGA	TCGA	TCGA	TCGA	TCGA	TCGA	TCGA	TCGA	TCGA	TCGA	TCGA	TCGA	TCGA	TCGA	TCGA	TCGA	TCGA	TCGA	TCGA	TCGA	TCGA	TCGA	TCGA	TCGA	TCGA	TCGA	TCGA	TCGA	TCGA	TCGA	TCGA	TCGA	TCGA	TCGA
vial_number	A	A	A	A	A	A	A	B	A	A	A	A	A	A	A	A	B	A	A	A	A	A	A	A	A	A	A	A	A	A	A	A	A	B	A	A	A	A	A	A	A	A	A	A	A	A	A	A	A
age_at_index.demographic	74	72	63	72	89	71	74	49	80	57	62	53	53	43	50	72	85	70	58	70	74	75	61	59	47	72	45	51	58	62	76	21	59	49	66	72	72	57	78	65	55	59	43	64	63	30	54	49	40
days_to_birth.demographic	-27319	-26490	-23211	-26643	-32612	-25975	-27387	-18195	-29281	-20932	-22926	-19505	-19494	-15736	-18435	-26491	-31267	-25812	-21232	-25665	-27196	-27511	-22527	-21560	-17237	-26600	-16572	-18891	-21384	-22798	-27764	-7936	-21884	-17903	-24134	-26490	-26395	-20929	-28759	-24050	-20159	-21776	-15964	-23394	-23343	-11284	-19812	-18125	-14729
days_to_death.demographic		270			26	343	880	883	269	178	313	537		737			94	279	114	148		380				225		5	543	76	142		239	29	585	454	108		448	419		598		618	1448	1024	394	771	362
ethnicity.demographic	not hispanic or latino	not hispanic or latino	not hispanic or latino	not hispanic or latino	not hispanic or latino	not reported	not reported	not hispanic or latino	not hispanic or latino	not hispanic or latino	not hispanic or latino	not hispanic or latino	not hispanic or latino	not hispanic or latino	not hispanic or latino	not reported	not reported	not reported	not hispanic or latino	not hispanic or latino	not hispanic or latino	not hispanic or latino	not hispanic or latino	not hispanic or latino	not hispanic or latino	not hispanic or latino	not hispanic or latino	not hispanic or latino	not reported	not hispanic or latino	not hispanic or latino	not hispanic or latino	not hispanic or latino	not reported	not hispanic or latino	not reported	not hispanic or latino	not reported	not hispanic or latino	not hispanic or latino	not hispanic or latino	not hispanic or latino	not hispanic or latino	not hispanic or latino	not hispanic or latino	not hispanic or latino	not hispanic or latino	not hispanic or latino	not hispanic or latino
gender.demographic	male	female	male	female	male	male	female	female	male	male	male	female	male	male	male	male	female	female	male	male	male	female	male	male	female	female	female	male	female	female	female	female	male	male	male	male	female	male	male	male	female	female	male	male	female	male	male	male	male
race.demographic	white	white	white	white	white	white	white	white	white	white	white	white	black or african american	white	white	white	white	white	white	white	white	white	white	white	white	white	white	white	white	white	white	white	white	black or african american	white	white	white	black or african american	white	white	black or african american	white	asian	white	white	asian	white	white	white
vital_status.demographic	Alive	Dead	Alive	Alive	Dead	Dead	Dead	Dead	Dead	Dead	Dead	Dead	Alive	Dead	Alive	Not Reported	Dead	Dead	Dead	Dead	Alive	Dead	Alive	Alive	Alive	Dead	Alive	Dead	Dead	Dead	Dead	Alive	Dead	Dead	Dead	Dead	Dead	Alive	Dead	Dead	Alive	Dead	Alive	Dead	Dead	Dead	Dead	Dead	Dead
year_of_birth.demographic	1934	1937	1948	1937	1920	1939	1924	1957	1928	1941	1938	1956	1956	1961	1959	1938	1920	1935	1952	1939	1935	1933	1949	1950	1962	1925	1965	1958	1949	1943	1932	1988	1948	1954	1944	1937	1938	1952	1927	1940	1954	1943	1965	1944	1938	1972	1949	1958	1966
year_of_death.demographic		2009			2009	2010	2000	2008	2008	1998	2000			2006			2005	2005	2010	2009		2009				1997		2009	2008	2005	2008		2007	2003		2010	2010		2006	2006		2003			2004	2004	2004	2009	2006
age_at_diagnosis.diagnoses	27319	26490	23211	26643	32612	25975	27387	18195	29281	20932	22926	19505	19494	15736	18435	26491	31267	25812	21232	25665	27196	27511	22527	21560	17237	26600	16572	18891	21384	22798	27764	7936	21884	17903	24134	26490	26395	20929	28759	24050	20159	21776	15964	23394	23343	11284	19812	18125	14729
classification_of_tumor.diagnoses	not reported	not reported	not reported	not reported	not reported	not reported	not reported	not reported	not reported	not reported	not reported	not reported	not reported	not reported	not reported	not reported	not reported	not reported	not reported	not reported	not reported	not reported	not reported	not reported	not reported	not reported	not reported	not reported	not reported	not reported	not reported	not reported	not reported	not reported	not reported	not reported	not reported	not reported	not reported	not reported	not reported	not reported	not reported	not reported	not reported	not reported	not reported	not reported	not reported
days_to_diagnosis.diagnoses	0	0	0	0	0	0	0	0	0	0	0	0	0	0	0	0	0	0	0	0	0	0	0	0	0	0	0	0	0	0	0	0	0	0	0	0	0	0	0	0	0	0	0	0	0	0	0	0	0
days_to_last_follow_up.diagnoses	218		139	932	26	275	880	883		164	280	282	470	674	181	951	94	279	114	148	286	23	273	452	604	151	155	5	543	76	142	958	164	29	323		108	218	448		294	579	466	493	1439	989	320	570	327
icd_10_code.diagnoses	C71.9	C71.9	C71.9	C71.9	C71.9	C71.9	C71.9	C71.9	C71.9	C71.9	C71.9	C71.9	C71.9	C71.9	C71.9	C71.9	C71.9	C71.9	C71.9	C71.9	C71.9	C71.9	C71.9	C71.9	C71.9	C71.9	C71.9	C71.9	C71.9	C71.9	C71.9	C71.9	C71.9	C71.9	C71.9	C71.9	C71.9	C71.9	C71.9	C71.9	C71.9	C71.9	C71.9	C71.9	C71.9	C71.9	C71.9	C71.9	C71.9
last_known_disease_status.diagnoses	not reported	not reported	not reported	not reported	not reported	not reported	not reported	not reported	not reported	not reported	not reported	not reported	not reported	not reported	not reported	not reported	not reported	not reported	not reported	not reported	not reported	not reported	not reported	not reported	not reported	not reported	not reported	not reported	not reported	not reported	not reported	not reported	not reported	not reported	not reported	not reported	not reported	not reported	not reported	not reported	not reported	not reported	not reported	not reported	not reported	not reported	not reported	not reported	not reported
morphology.diagnoses	9440/3	9440/3	9440/3	9440/3	9440/3	9440/3	9440/3	9440/3	9440/3	9440/3	9440/3	9440/3	9440/3	9440/3	9440/3	9440/3	9440/3	9440/3	9440/3	9440/3	9440/3	9440/3	9440/3	9440/3	9440/3	9440/3	9440/3	9440/3	9440/3	9440/3	9440/3	9440/3	9440/3	9440/3	9440/3	9440/3	9440/3	9440/3	9440/3	9440/3	9440/3	9440/3	9440/3	9440/3	9440/3	9440/3	9440/3	9440/3	9440/3
primary_diagnosis.diagnoses	Glioblastoma	Glioblastoma	Glioblastoma	Glioblastoma	Glioblastoma	Glioblastoma	Glioblastoma	Glioblastoma	Glioblastoma	Glioblastoma	Glioblastoma	Glioblastoma	Glioblastoma	Glioblastoma	Glioblastoma	Glioblastoma	Glioblastoma	Glioblastoma	Glioblastoma	Glioblastoma	Glioblastoma	Glioblastoma	Glioblastoma	Glioblastoma	Glioblastoma	Glioblastoma	Glioblastoma	Glioblastoma	Glioblastoma	Glioblastoma	Glioblastoma	Glioblastoma	Glioblastoma	Glioblastoma	Glioblastoma	Glioblastoma	Glioblastoma	Glioblastoma	Glioblastoma	Glioblastoma	Glioblastoma	Glioblastoma	Glioblastoma	Glioblastoma	Glioblastoma	Glioblastoma	Glioblastoma	Glioblastoma	Glioblastoma
prior_malignancy.diagnoses	not reported	not reported	not reported	not reported	not reported	not reported	not reported	not reported	not reported	not reported	not reported	not reported	not reported	not reported	not reported	not reported	not reported	not reported	not reported	not reported	not reported	not reported	not reported	not reported	not reported	not reported	not reported	not reported	not reported	not reported	not reported	not reported	not reported	not reported	not reported	not reported	not reported	not reported	not reported	not reported	not reported	not reported	not reported	not reported	not reported	not reported	not reported	not reported	not reported
prior_treatment.diagnoses	No	No	No	No	No	No	No	No	No	No	No	No	No	No	No	No	No	No	No	No	No	No	No	No	No	No	No	No	No	No	No	No	No	No	No	No	No	No	No	No	No	No	No	No	No	No	No	No	No
progression_or_recurrence.diagnoses	not reported	not reported	not reported	not reported	not reported	not reported	not reported	not reported	not reported	not reported	not reported	not reported	not reported	not reported	not reported	not reported	not reported	not reported	not reported	not reported	not reported	not reported	not reported	not reported	not reported	not reported	not reported	not reported	not reported	not reported	not reported	not reported	not reported	not reported	not reported	not reported	not reported	not reported	not reported	not reported	not reported	not reported	not reported	not reported	not reported	not reported	not reported	not reported	not reported
site_of_resection_or_biopsy.diagnoses	Brain, NOS	Brain, NOS	Brain, NOS	Brain, NOS	Brain, NOS	Brain, NOS	Brain, NOS	Brain, NOS	Brain, NOS	Brain, NOS	Brain, NOS	Brain, NOS	Brain, NOS	Brain, NOS	Brain, NOS	Brain, NOS	Brain, NOS	Brain, NOS	Brain, NOS	Brain, NOS	Brain, NOS	Brain, NOS	Brain, NOS	Brain, NOS	Brain, NOS	Brain, NOS	Brain, NOS	Brain, NOS	Brain, NOS	Brain, NOS	Brain, NOS	Brain, NOS	Brain, NOS	Brain, NOS	Brain, NOS	Brain, NOS	Brain, NOS	Brain, NOS	Brain, NOS	Brain, NOS	Brain, NOS	Brain, NOS	Brain, NOS	Brain, NOS	Brain, NOS	Brain, NOS	Brain, NOS	Brain, NOS	Brain, NOS
synchronous_malignancy.diagnoses	Not Reported	Not Reported	Not Reported	Not Reported	Not Reported	Not Reported	Not Reported	Not Reported	Not Reported	Not Reported	Not Reported	Not Reported	Not Reported	Not Reported	Not Reported	Not Reported	Not Reported	Not Reported	Not Reported	Not Reported	Not Reported	Not Reported	Not Reported	Not Reported	Not Reported	Not Reported	Not Reported	Not Reported	Not Reported	Not Reported	Not Reported	Not Reported	Not Reported	Not Reported	Not Reported	Not Reported	Not Reported	Not Reported	Not Reported	Not Reported	Not Reported	Not Reported	Not Reported	Not Reported	Not Reported	Not Reported	Not Reported	Not Reported	Not Reported
tissue_or_organ_of_origin.diagnoses	Brain, NOS	Brain, NOS	Brain, NOS	Brain, NOS	Brain, NOS	Brain, NOS	Brain, NOS	Brain, NOS	Brain, NOS	Brain, NOS	Brain, NOS	Brain, NOS	Brain, NOS	Brain, NOS	Brain, NOS	Brain, NOS	Brain, NOS	Brain, NOS	Brain, NOS	Brain, NOS	Brain, NOS	Brain, NOS	Brain, NOS	Brain, NOS	Brain, NOS	Brain, NOS	Brain, NOS	Brain, NOS	Brain, NOS	Brain, NOS	Brain, NOS	Brain, NOS	Brain, NOS	Brain, NOS	Brain, NOS	Brain, NOS	Brain, NOS	Brain, NOS	Brain, NOS	Brain, NOS	Brain, NOS	Brain, NOS	Brain, NOS	Brain, NOS	Brain, NOS	Brain, NOS	Brain, NOS	Brain, NOS	Brain, NOS
tumor_grade.diagnoses	not reported	not reported	not reported	not reported	not reported	not reported	not reported	not reported	not reported	not reported	not reported	not reported	not reported	not reported	not reported	not reported	not reported	not reported	not reported	not reported	not reported	not reported	not reported	not reported	not reported	not reported	not reported	not reported	not reported	not reported	not reported	not reported	not reported	not reported	not reported	not reported	not reported	not reported	not reported	not reported	not reported	not reported	not reported	not reported	not reported	not reported	not reported	not reported	not reported
tumor_stage.diagnoses	not reported	not reported	not reported	not reported	not reported	not reported	not reported	not reported	not reported	not reported	not reported	not reported	not reported	not reported	not reported	not reported	not reported	not reported	not reported	not reported	not reported	not reported	not reported	not reported	not reported	not reported	not reported	not reported	not reported	not reported	not reported	not reported	not reported	not reported	not reported	not reported	not reported	not reported	not reported	not reported	not reported	not reported	not reported	not reported	not reported	not reported	not reported	not reported	not reported
year_of_diagnosis.diagnoses	2008	2009	2011	2009	2009	2010	1998	2006	2008	1998	2000	2009	2009	2004	2009	2010	2005	2005	2010	2009	2009	2008	2010	2009	2009	1997	2010	2009	2007	2005	2008	2009	2007	2003	2010	2009	2010	2009	2005	2005	2009	2002	2008	2008	2001	2002	2003	2007	2006
disease_type	Gliomas	Gliomas	Gliomas	Gliomas	Gliomas	Gliomas	Gliomas	Gliomas	Gliomas	Gliomas	Gliomas	Gliomas	Gliomas	Gliomas	Gliomas	Gliomas	Gliomas	Gliomas	Gliomas	Gliomas	Gliomas	Gliomas	Gliomas	Gliomas	Gliomas	Gliomas	Gliomas	Gliomas	Gliomas	Gliomas	Gliomas	Gliomas	Gliomas	Gliomas	Gliomas	Gliomas	Gliomas	Gliomas	Gliomas	Gliomas	Gliomas	Gliomas	Gliomas	Gliomas	Gliomas	Gliomas	Gliomas	Gliomas	Gliomas
alcohol_history.exposures	Not Reported	Not Reported	Not Reported	Not Reported	Not Reported	Not Reported	Not Reported	Not Reported	Not Reported	Not Reported	Not Reported	Not Reported	Not Reported	Not Reported	Not Reported	Not Reported	Not Reported	Not Reported	Not Reported	Not Reported	Not Reported	Not Reported	Not Reported	Not Reported	Not Reported	Not Reported	Not Reported	Not Reported	Not Reported	Not Reported	Not Reported	Not Reported	Not Reported	Not Reported	Not Reported	Not Reported	Not Reported	Not Reported	Not Reported	Not Reported	Not Reported	Not Reported	Not Reported	Not Reported	Not Reported	Not Reported	Not Reported	Not Reported	Not Reported
primary_site	Brain	Brain	Brain	Brain	Brain	Brain	Brain	Brain	Brain	Brain	Brain	Brain	Brain	Brain	Brain	Brain	Brain	Brain	Brain	Brain	Brain	Brain	Brain	Brain	Brain	Brain	Brain	Brain	Brain	Brain	Brain	Brain	Brain	Brain	Brain	Brain	Brain	Brain	Brain	Brain	Brain	Brain	Brain	Brain	Brain	Brain	Brain	Brain	Brain
name.project	Glioblastoma Multiforme	Glioblastoma Multiforme	Glioblastoma Multiforme	Glioblastoma Multiforme	Glioblastoma Multiforme	Glioblastoma Multiforme	Glioblastoma Multiforme	Glioblastoma Multiforme	Glioblastoma Multiforme	Glioblastoma Multiforme	Glioblastoma Multiforme	Glioblastoma Multiforme	Glioblastoma Multiforme	Glioblastoma Multiforme	Glioblastoma Multiforme	Glioblastoma Multiforme	Glioblastoma Multiforme	Glioblastoma Multiforme	Glioblastoma Multiforme	Glioblastoma Multiforme	Glioblastoma Multiforme	Glioblastoma Multiforme	Glioblastoma Multiforme	Glioblastoma Multiforme	Glioblastoma Multiforme	Glioblastoma Multiforme	Glioblastoma Multiforme	Glioblastoma Multiforme	Glioblastoma Multiforme	Glioblastoma Multiforme	Glioblastoma Multiforme	Glioblastoma Multiforme	Glioblastoma Multiforme	Glioblastoma Multiforme	Glioblastoma Multiforme	Glioblastoma Multiforme	Glioblastoma Multiforme	Glioblastoma Multiforme	Glioblastoma Multiforme	Glioblastoma Multiforme	Glioblastoma Multiforme	Glioblastoma Multiforme	Glioblastoma Multiforme	Glioblastoma Multiforme	Glioblastoma Multiforme	Glioblastoma Multiforme	Glioblastoma Multiforme	Glioblastoma Multiforme	Glioblastoma Multiforme
project_id.project	TCGA-GBM	TCGA-GBM	TCGA-GBM	TCGA-GBM	TCGA-GBM	TCGA-GBM	TCGA-GBM	TCGA-GBM	TCGA-GBM	TCGA-GBM	TCGA-GBM	TCGA-GBM	TCGA-GBM	TCGA-GBM	TCGA-GBM	TCGA-GBM	TCGA-GBM	TCGA-GBM	TCGA-GBM	TCGA-GBM	TCGA-GBM	TCGA-GBM	TCGA-GBM	TCGA-GBM	TCGA-GBM	TCGA-GBM	TCGA-GBM	TCGA-GBM	TCGA-GBM	TCGA-GBM	TCGA-GBM	TCGA-GBM	TCGA-GBM	TCGA-GBM	TCGA-GBM	TCGA-GBM	TCGA-GBM	TCGA-GBM	TCGA-GBM	TCGA-GBM	TCGA-GBM	TCGA-GBM	TCGA-GBM	TCGA-GBM	TCGA-GBM	TCGA-GBM	TCGA-GBM	TCGA-GBM	TCGA-GBM
releasable.project	FALSE	FALSE	FALSE	FALSE	FALSE	FALSE	FALSE	FALSE	FALSE	FALSE	FALSE	FALSE	FALSE	FALSE	FALSE	FALSE	FALSE	FALSE	FALSE	FALSE	FALSE	FALSE	FALSE	FALSE	FALSE	FALSE	FALSE	FALSE	FALSE	FALSE	FALSE	FALSE	FALSE	FALSE	FALSE	FALSE	FALSE	FALSE	FALSE	FALSE	FALSE	FALSE	FALSE	FALSE	FALSE	FALSE	FALSE	FALSE	FALSE
bcr_id.tissue_source_site	IGC	IGC	IGC	IGC	IGC	IGC	IGC	IGC	IGC	IGC	IGC	IGC	IGC	IGC	IGC	IGC	IGC	IGC	IGC	IGC	IGC	IGC	IGC	IGC	IGC	IGC	IGC	IGC	IGC	IGC	IGC	IGC	IGC	IGC	IGC	IGC	IGC	IGC	IGC	IGC	IGC	IGC	IGC	IGC	IGC	IGC	IGC	IGC	IGC
code.tissue_source_site	6	26	6	6	41	28	14	16	32	6	6	6	2	6	6	28	76	76	6	19	26	6	6	26	32	6	6	19	14	2	32	6	6	14	32	28	6	14	2	15	19	6	2	2	6	6	6	6	6
name.tissue_source_site	Henry Ford Hospital	University of Florida	Henry Ford Hospital	Henry Ford Hospital	Christiana Healthcare	Cedars Sinai	Emory University	Toronto Western Hospital	St. Joseph's Hospital (AZ)	Henry Ford Hospital	Henry Ford Hospital	Henry Ford Hospital	MD Anderson Cancer Center	Henry Ford Hospital	Henry Ford Hospital	Cedars Sinai	Thomas Jefferson University	Thomas Jefferson University	Henry Ford Hospital	Case Western	University of Florida	Henry Ford Hospital	Henry Ford Hospital	University of Florida	St. Joseph's Hospital (AZ)	Henry Ford Hospital	Henry Ford Hospital	Case Western	Emory University	MD Anderson Cancer Center	St. Joseph's Hospital (AZ)	Henry Ford Hospital	Henry Ford Hospital	Emory University	St. Joseph's Hospital (AZ)	Cedars Sinai	Henry Ford Hospital	Emory University	MD Anderson Cancer Center	Mayo Clinic - Rochester	Case Western	Henry Ford Hospital	MD Anderson Cancer Center	MD Anderson Cancer Center	Henry Ford Hospital	Henry Ford Hospital	Henry Ford Hospital	Henry Ford Hospital	Henry Ford Hospital
project.tissue_source_site	Glioblastoma multiforme	Glioblastoma multiforme	Glioblastoma multiforme	Glioblastoma multiforme	Glioblastoma multiforme	Glioblastoma multiforme	Glioblastoma multiforme	Glioblastoma multiforme	Glioblastoma multiforme	Glioblastoma multiforme	Glioblastoma multiforme	Glioblastoma multiforme	Glioblastoma multiforme	Glioblastoma multiforme	Glioblastoma multiforme	Glioblastoma multiforme	Glioblastoma multiforme	Glioblastoma multiforme	Glioblastoma multiforme	Glioblastoma multiforme	Glioblastoma multiforme	Glioblastoma multiforme	Glioblastoma multiforme	Glioblastoma multiforme	Glioblastoma multiforme	Glioblastoma multiforme	Glioblastoma multiforme	Glioblastoma multiforme	Glioblastoma multiforme	Glioblastoma multiforme	Glioblastoma multiforme	Glioblastoma multiforme	Glioblastoma multiforme	Glioblastoma multiforme	Glioblastoma multiforme	Glioblastoma multiforme	Glioblastoma multiforme	Glioblastoma multiforme	Glioblastoma multiforme	Glioblastoma multiforme	Glioblastoma multiforme	Glioblastoma multiforme	Glioblastoma multiforme	Glioblastoma multiforme	Glioblastoma multiforme	Glioblastoma multiforme	Glioblastoma multiforme	Glioblastoma multiforme	Glioblastoma multiforme
days_to_collection.samples
days_to_sample_procurement.samples
initial_weight.samples
intermediate_dimension.samples	0.7	0.6	0.6	0.8	0.5	0.8	0.7	0.8	0.5	0.9	0.9	0.9	2	0.9	0.8	0.5	1.1	0.8	0.9	1	0.5	1	1.1	0.5	0.7		0.8	0.6	1		0.4	0.9		1.1	0.9	0.5	0.9	1			0.8		1	0.9	0.9	0.9	0.8	0.9	0.9
is_ffpe.samples	FALSE	FALSE	FALSE	FALSE	FALSE	FALSE	FALSE	FALSE	FALSE	FALSE	FALSE	FALSE	FALSE	FALSE	FALSE	FALSE	FALSE	FALSE	FALSE	FALSE	FALSE	FALSE	FALSE	FALSE	FALSE	FALSE	FALSE	FALSE	FALSE	FALSE	FALSE	FALSE	FALSE	FALSE	FALSE	FALSE	FALSE	FALSE	FALSE	FALSE	FALSE	FALSE	FALSE	FALSE	FALSE	FALSE	FALSE	FALSE	FALSE
longest_dimension.samples	1.2	0.9	0.8	2.5	1	1	1.2	1	1.2	0.9	1.1	1.2	2.1	1.7	1.3	1.2	1.8	1.9	1	1.5	1.5	2	1.1	0.7	0.9		1	0.9	1		0.9	1.5		1.5	1.7	1	1	1.2			1.3		1.6	1	1.1	1.2	0.8	0.9	0.9
oct_embedded.samples
preservation_method.samples
sample_type.samples	Primary Tumor	Primary Tumor	Primary Tumor	Primary Tumor	Primary Tumor	Primary Tumor	Primary Tumor	Primary Tumor	Primary Tumor	Primary Tumor	Primary Tumor	Primary Tumor	Primary Tumor	Primary Tumor	Primary Tumor	Primary Tumor	Primary Tumor	Primary Tumor	Primary Tumor	Primary Tumor	Primary Tumor	Primary Tumor	Primary Tumor	Primary Tumor	Primary Tumor	Primary Tumor	Primary Tumor	Primary Tumor	Primary Tumor	Primary Tumor	Primary Tumor	Primary Tumor	Primary Tumor	Primary Tumor	Primary Tumor	Primary Tumor	Primary Tumor	Primary Tumor	Primary Tumor	Primary Tumor	Primary Tumor	Primary Tumor	Primary Tumor	Primary Tumor	Primary Tumor	Primary Tumor	Primary Tumor	Primary Tumor	Primary Tumor
sample_type_id.samples	1	1	1	1	1	1	1	1	1	1	1	1	1	1	1	1	1	1	1	1	1	1	1	1	1	1	1	1	1	1	1	1	1	1	1	1	1	1	1	1	1	1	1	1	1	1	1	1	1
shortest_dimension.samples	0.7	0.2	0.6	0.8	0.4	0.3	0.3	0.2	0.3	0.4	0.9	0.9	0.4	0.8	0.8	0.3	0.3	0.3	0.9	0.4	0.4	0.5	0.3	0.2	0.2		0.5	0.4	0.2		0.3	0.9		0.3	0.5	0.2	0.5	0.2			0.4		0.2	0.1	0.8	0.9	0.6	0.8	0.8
state.samples	released	released	released	released	released	released	released	released	released	released	released	released	released	released	released	released	released	released	released	released	released	released	released	released	released	released	released	released	released	released	released	released	released	released	released	released	released	released	released	released	released	released	released	released	released	released	released	released	released
tissue_type.samples	Not Reported	Not Reported	Not Reported	Not Reported	Not Reported	Not Reported	Not Reported	Not Reported	Not Reported	Not Reported	Not Reported	Not Reported	Not Reported	Not Reported	Not Reported	Not Reported	Not Reported	Not Reported	Not Reported	Not Reported	Not Reported	Not Reported	Not Reported	Not Reported	Not Reported	Not Reported	Not Reported	Not Reported	Not Reported	Not Reported	Not Reported	Not Reported	Not Reported	Not Reported	Not Reported	Not Reported	Not Reported	Not Reported	Not Reported	Not Reported	Not Reported	Not Reported	Not Reported	Not Reported	Not Reported	Not Reported	Not Reported	Not Reported	Not Reported
[truncated: 124 more columns]
