# Supplementary material for: Proteo-transcriptomics meta-analysis identifies SUMO2 as a promising target in glioblastoma multiforme therapeutics
Source: Cancer Cell Int. 2021 Oct 29;21:575. doi: 10.1186/s12935-021-02279-y (PMC8555349; doi:10.1186/s12935-021-02279-y)
Supplement: Supplementary file 2 — Additional file 2: Table S1. GDC TCGA GBM mRNA expression normalized count data of 173 samples. [file 12935_2021_2279_MOESM2_ESM.xlsx]

## Sheet: TableS3-htseqcounts(log2 norm)
TCGA-GBM HTSEQ count data obtained from UCSC Xena normalized as log2(count+1) [Original Data]													Primary Tumor
Ensemble ID	Gene ID	TCGA-06-0878-01A	TCGA-26-5135-01A	TCGA-06-5859-01A	TCGA-06-2563-01A	TCGA-41-2571-01A	TCGA-28-5207-01A	TCGA-14-0871-01A	TCGA-16-1045-01B	TCGA-32-2632-01A	TCGA-06-0156-01A	TCGA-06-0141-01A	TCGA-06-2569-01A	TCGA-02-2485-01A	TCGA-06-0138-01A	TCGA-06-2564-01A	TCGA-28-5213-01A	TCGA-76-4928-01B	TCGA-76-4931-01A	TCGA-06-5856-01A	TCGA-19-2620-01A	TCGA-26-5132-01A	TCGA-06-2558-01A	TCGA-06-5414-01A	TCGA-26-5133-01A	TCGA-32-4213-01A	TCGA-06-0210-01A	TCGA-06-5417-01A	TCGA-19-2624-01A	TCGA-14-1823-01A	TCGA-02-0055-01A	TCGA-32-1982-01A	TCGA-06-2570-01A	TCGA-06-0745-01A	TCGA-14-0781-01B	TCGA-32-5222-01A	TCGA-28-5204-01A	TCGA-06-5410-01A	TCGA-14-1829-01A	TCGA-02-0047-01A	TCGA-15-0742-01A	TCGA-19-2619-01A	TCGA-06-0168-01A	TCGA-19-1390-01A	TCGA-41-4097-01A	TCGA-06-0649-01B	TCGA-27-2526-01A	TCGA-27-2523-01A	TCGA-06-5412-01A
ENSG00000000003.13	TSPAN6	10.7142	11.021	12.6191	12.2975	10.6891	12.0382	10.7624	11.697	11.7557	11.8323	11.7908	12.7339	12.3063	12.3228	12.2715	11.8478	12.2825	11.9311	12.2012	11.346	12.0627	12.0464	12.371	12.1614	10.9293	12.4762	10.3208	11.8788	13.2284	11.5387	11.1241	12.1124	12.0206	12.2473	12.7667	12.2609	11.1241	13.7935	11.2444	12.0898	12.3542	9.84706	10.4757	10.8704	12.1434	12.5307	12.1386	12.5732
ENSG00000000005.5	TNMD	4.08746	2.32193	6.98868	3.70044	2	6.18982	9.03617	4.32193	3.58496	3.90689	2	10.9174	2.58496	5	4.16993	5.97728	2.80735	2.32193	4.16993	1.58496	4.58496	3.80735	2	1.58496	1.58496	2	0	3.58496	5.75489	9.72792	1	3.16993	3.70044	2	3.32193	2.32193	2	7.09803	2	3.45943	2.58496	1	1	1	3.70044	5.16993	2.58496	1.58496
ENSG00000000419.11	DPM1	9.35755	9.5216	10.5603	10.5859	10.3902	10.3531	8.7039	9.83763	10.0768	10.4025	10.8297	10.8872	10.1923	10.5226	10.3663	9.87958	10.8082	10.2656	10.821	9.00282	10.3815	10.4409	10.8603	10.4707	8.78463	10.5333	8.76487	10.3608	10.5507	11.2784	8.59619	10.0795	11.327	10.2644	11.3038	10.5469	10.5689	11.0901	9.37938	10.6357	10.2324	7.59246	10.0014	9.37504	9.94983	10.7657	10.9403	10.4959
ENSG00000000457.12	SCYL3	8.2384	8.58871	10.1176	9.33762	9.16239	9.58308	6.40939	8.85487	8.71081	9.37721	9.35755	10.1649	9.37938	9.01959	9.66534	8.11894	9.15228	9.33762	9.57743	8.29462	9.39232	9.37504	9.53916	9.10066	7	9.20945	8.3837	9.97871	9.19722	8.98584	7.6865	9.51767	9.21675	9.02237	9.63118	9.2738	9.15735	9.13955	8.70044	8.82018	9.18488	7.02237	9.55842	8.56986	8.73132	8.48784	9.18488	9.04166
ENSG00000000460.15	C1orf112	7.44294	7.85798	9.01123	8.73132	8.42626	8.16491	7.57743	7.86419	8.62571	9.26796	8.29921	10.0795	9.16742	8.62571	8.90087	7.44294	8.71425	8.86419	8.80413	6.90689	8.90989	9.03342	8.92778	8.41785	6.9542	8.24317	6.9542	9.28077	8.65105	8.55075	6.80735	8.93369	9.21917	8.3966	9.44087	8.87958	8.66888	9.10591	7.92481	8.09803	8.26209	7.02237	9.35755	7.22882	8.11374	8.12928	9.31741	8.47978
ENSG00000000938.11	FGR	8.3966	9.52356	9.49586	8.19476	9.54303	9.83447	5.08746	10.021	9.53528	9.75405	11.1046	7.45121	9.03617	9.33316	9.92184	9.19967	9.82655	8.76487	9.14466	8.73132	9.94251	8.78463	10.4666	7.18982	7.50779	10.4136	5.72792	9.08746	7.97728	10.2021	7.62936	9.52356	9.9901	8.61839	10.7977	8.59991	11.2088	8.20945	9.20212	8.39232	9.30606	7.45943	9.91139	8.59991	9.32193	9.52748	7.87036	10.4949
ENSG00000000971.14	CFH	10.825	8.86419	11.5338	11.0701	7.33092	11.5113	8.59619	12.6312	10.8226	10	11.9136	12.5471	9.55651	9.783	9.83763	11.4828	9.86728	9.80896	11.1855	9.0607	9.31288	9.86264	10.3729	11.0828	8.98014	10.5661	7.46761	9.14211	10.9564	12.1488	9.13955	9.07948	9.783	11.1059	9.89785	9.63118	11.9028	11.0961	9.33092	9.75989	10.6768	7.5157	8.69697	11.7956	11.4242	11.1849	8.83605	10.6519
ENSG00000001036.12	FUCA2	10.7649	10.5613	10.6402	12.174	10.2312	10.676	8.94251	10.6402	12.0423	11.188	11.9012	11.7928	11.6013	10.8978	11.2808	10.1824	12.4497	10.4419	10.9151	10.7524	11.6904	11.1261	12.0888	10.927	10.2609	11.8309	8.23362	11.5314	11.3826	11.8677	9.98868	10.1712	11.6795	11.9163	12.0944	11.0403	11.9215	11.5675	11.0875	10.5127	10.7624	9.63118	10.6493	10.7591	11.3219	11.3554	11.5887	12.7375
ENSG00000001084.9	GCLC	10.0444	9.69523	12.9562	10.1636	10.9352	11.8353	7.58496	11.0967	11.041	11.0641	12.0617	9.84235	11.2294	10.7347	11.3745	10.1812	10.697	10.9293	11.2058	11.0607	10.1997	11.4131	10.6662	11.1768	9.07682	10.9293	10.6257	10.3365	10.4828	10.9226	9.17243	11.4558	10.978	10.9469	10.6519	10.84	11.3026	10.9851	11.0444	9.90238	11.6008	8.47978	11.5464	10.1737	11.5182	11.2597	10.5981	11.825
ENSG00000001167.13	NFYA	9.54303	9.92184	10.7715	10.1046	10.5479	10.2726	9.37721	9.81698	9.82496	10.8037	9.5812	11.2848	10.6266	9.0607	10.7887	8.91289	10.4357	10.4471	10.1948	8.96867	10.3815	10.5603	10.3587	10.5915	8.33092	10.3061	8.6865	10.6926	9.04985	10.3476	8.25267	10.3565	10.2408	10.1072	10.3987	10.2324	10.2204	9.03892	10.1662	10.0042	10.3015	7.91886	11.9177	9.21917	10.0444	9.32643	10.8956	10.2312
ENSG00000001460.16	STPG1	7.59246	6.79442	5.75489	6.40939	7.55459	9.26209	5.83289	8.57365	8.24793	9.15608	9.03892	5.52356	6.18982	6.47573	7.33092	8.21917	8.97441	8.42626	7.2384	6.79442	6.82018	7.09803	7.69349	5.32193	6.56986	7.53916	4.08746	6.04439	9.62936	8.57743	6.2854	6.33985	7.93664	9.14211	6.82018	7.55459	8.99152	8.70736	8.69697	8.75489	8.3443	5.42626	7.12928	7.81378	9.22159	8.76818	7.67243	7.20945
ENSG00000001461.15	NIPAL3	9.94398	9.81538	9.02791	10.0954	11.7069	11.0961	7	11.3432	10.7599	10.8021	11.8738	7.18982	9.64746	9.56605	10.9844	9.37287	11.5488	10.6644	10.7756	11.4131	10.1497	10.9908	11.0539	10.0307	9.71081	10.3597	6.30378	9.15482	10.4378	10.703	9.79442	10.676	9.54496	12.0084	11.1561	10.8234	12.0678	10.5897	11.2107	10.3004	11.1929	8.80413	11.6129	11.0279	11.1111	11.06	10.6777	11.0021
ENSG00000001497.15	LAS1L	9.85643	10.8803	11.0895	11.3548	11.2592	10.7674	9.14466	10.3487	11.056	10.815	10.8525	11.3482	11.1668	10.5038	11.23	9.24793	11.1886	11.8114	11.4823	10.3815	11.4813	10.9084	11.0403	11.1059	8.74483	11.1421	9.12928	12.4599	10.4533	10.9233	9.61287	11.7078	10.8734	10.7879	10.5078	10.6715	10.7952	9.21675	10.5206	11.2444	11.3848	8.69697	12.2653	10.29	10.7474	9.75322	11.2125	10.716
ENSG00000001561.6	ENPP4	7.36632	7.97728	11.6676	8.61102	10.0084	9.97154	6.50779	11.1618	9.47371	11.4123	11.1718	6.65821	9.3015	9.32643	9.88111	10.2503	9.75989	9.34873	10.2562	9.41785	9.80413	9.91737	8.74819	10.5411	7.87652	9.93221	8.3837	7.37504	11.5981	11.697	7.33092	9.224	9.41151	12.0954	9.5216	7.82655	11.327	10.2456	10.8439	6.49185	10.6402	8.36194	10.128	10.1548	10.4179	9.01402	6.67243	10.0403
ENSG00000001617.10	SEMA3F	8.08215	11.007	5.83289	9.18982	9.36632	7.84549	10.4838	9.3837	10.1861	9.40727	9.05257	13.7979	8.52356	9.5216	9.05257	8.29462	9.97585	9.31515	9.89785	7.98299	10.1548	10.4284	9.50383	10.1824	9.14466	8.49985	6.12928	9.75656	7.3837	8.76818	9.11374	9.79279	10.3117	10.8455	8.24793	9.74483	10.4656	7.61471	9.70908	10.2228	9.97154	7.77479	8.53916	8.93664	8.52356	7.49185	9.9901	9.72622
ENSG00000001626.13	CFTR	3.58496	5.35755	5.16993	3.58496	7.26679	9.47978	3.90689	4.64386	4.39232	5.64386	5.72792	3.32193	5.12928	5.35755	4.80735	2.80735	7.10852	6.98868	6.14975	5.61471	3.45943	6.26679	5.04439	5.04439	2.32193	5.70044	4.16993	7.91289	4.32193	4.45943	4.52356	7.49985	4.32193	5.16993	4.24793	4.85798	5.85798	3.90689	6.87036	4.9542	5.08746	3.32193	9.28771	4.24793	5.49185	2	5.20945	4.9542
ENSG00000001629.8	ANKIB1	11.5803	11.6604	13.5058	12.7115	12.0878	12.6041	10.2691	12.0835	12.2966	12.6738	12.5857	12.1173	12.5379	11.6689	13.684	11.3055	12.1771	12.9785	12.3225	11.6036	12.1771	12.8176	13.1948	12.258	10.5187	12.4793	11.4305	12.6609	16.2661	11.275	10.224	11.9222	12.2297	12.6184	12.7211	13.2558	11.9741	12.2674	12.4273	11.8242	13.4585	10.0417	12.8174	11.7056	12.1592	13.1774	13.0733	12.2222
ENSG00000001630.14	CYP51A1	7.07682	7.70044	8.47168	8.71081	8.62571	8.04439	5.70044	8.67596	8.15987	8.31741	7.88264	9.16239	8.04985	6.74147	8.78463	5.85798	8.29462	9.08746	8.06609	6.83289	8.77808	9.01123	10.0512	9.19967	6.58496	8.47573	6.55459	7.63662	11.8796	8.62571	6.16993	8.49185	7.65821	8.11894	8.81057	9.47776	8.19967	7.37504	8.87344	7.73471	9.7039	6.16993	9.03617	7.93664	7.53916	8.77479	9.39874	8.38802
ENSG00000001631.13	KRIT1	10.3095	10.224	11.933	11.2644	10.1712	11.5493	8.56605	10.7296	10.6847	11.2447	11.0105	10.2491	11.0735	10.4635	12.0004	10.1085	10.8657	11.4003	11.2485	9.64566	11.0967	11.1331	11.4062	10.6698	8.10852	10.8416	9.43045	11.6698	15.2152	10.2432	9.15987	10.6493	10.6092	10.8626	11.1624	11.5358	10.5372	10.5915	9.93221	10.8603	11.3772	8.24317	11.163	9.85953	10.7048	10.4868	11.1215	10.6795
ENSG00000002016.15	RAD52	8.17991	9.02514	9.40727	9.78627	9.37287	9.19967	7.33985	8.74483	8.60733	9.84471	8.90989	9.67243	9.44501	8.9629	10.1923	7.43463	9.12412	10.1228	9.59805	8.2854	8.89178	9.5216	9.21917	9.2384	6.40939	9.56986	7.03342	10.6573	9.34873	7.85175	7.77479	9.52552	9.29692	8.9542	8.94837	9.17493	8.33539	8.46352	8.07146	9.18488	9.0954	5.97728	10.1007	8.87344	9.25739	7.66534	9.01123	8.17493
ENSG00000002079.11	MYH16	3.32193	4.16993	4	2	6.02237	3.45943	2.80735	2.58496	4.52356	5	4.32193	4.24793	3.16993	4.24793	4.52356	3	2.58496	4.70044	3.45943	3.16993	4.70044	3.70044	1.58496	3.32193	2	3.58496	2.58496	5.93074	0	3.45943	2	3.16993	4.08746	3.32193	2	3.45943	2.58496	2.32193	2.58496	3.16993	4.70044	1.58496	5	3.16993	4.32193	2.80735	3.45943	2.32193
ENSG00000002330.12	BAD	10.0279	11.2046	11.6808	11.2479	11.445	10.4747	7.62205	10.5372	11.327	11.6059	11.2609	11.4393	11.144	11.098	11.0908	10.6627	11.5108	11.7138	10.7624	10.5187	11.5722	11.0293	11.527	11.8853	10.5324	10.9944	9.06609	11.3471	11.0967	10.9556	9.69174	10.8273	12.3256	11.3955	11.7528	11.4589	11.3471	11.6996	10.9958	11.4863	11.2848	9.86573	10.7698	10.8186	11.221	12.3496	11.8106	11.3174
ENSG00000002549.11	LAP3	12.3038	12.2995	13.0926	13.576	11.5372	12.5324	9.54882	13.1856	12.9936	12.3907	13.638	11.6506	13.3214	12.1715	12.8549	12.3942	12.365	12.8889	13.5395	11.9744	12.3955	12.3562	13.6961	12.4236	12.1833	12.6649	10.4126	12.1592	12.7234	12.596	11.1997	12.3794	12.5406	13.4188	13.2243	13.9687	14.0267	12.1373	12.5591	12.8094	12.9791	10.8796	12.2738	12.6062	12.1706	13.288	13.5573	13.8031
ENSG00000002586.16	CD99	14.5161	13.2627	15.3171	14.1957	13.8901	14.3618	10.8082	14.135	14.7987	14.5392	14.7901	9.58684	14.6569	15.0167	15.2242	14.7715	15.4033	14.1986	15.1339	14.825	15.2291	13.4387	15.1162	14.5034	13.4054	15.4525	11.5887	13.8172	14.4996	15.1528	12.2808	13.293	16.3052	15.7024	15.6357	14.639	14.4255	15.1625	14.5435	14.8462	14.7445	12.3245	12.9717	14.7506	15.451	15.5923	14.5492	15.0671
ENSG00000002587.8	HS3ST1	8.32193	10.643	10.4019	7.09803	9.37504	9.93517	4.80735	10.3848	9.72451	10.3072	9.03617	7.36632	9.14975	11.1066	8.33539	9.56986	9.15482	10.2119	10.744	7.29462	8.69349	9.94544	10.2969	11.577	9.21432	10.2715	8.59246	9.86419	10.1948	8.67948	8.52356	10.774	11.683	9.07414	8.82655	11.5196	10.1674	11.6746	9.77149	10.4305	8.31288	8.43879	6.9542	9.42206	10.4533	6.45943	10.6582	9.02791
ENSG00000002726.18	AOC1	1.58496	3.70044	6.67243	2.58496	3.58496	3.32193	1	5.04439	3.45943	4	2.80735	0	3.45943	3.80735	1.58496	1.58496	2.80735	2.80735	3.16993	2	0	3	3.32193	3.45943	1	2.58496	1.58496	4.80735	3	3.16993	1.58496	2.58496	3.58496	2.80735	2	2.80735	4.39232	3	2.58496	2.32193	2.32193	1.58496	2.32193	1.58496	4.58496	2.58496	3.90689	3.45943
ENSG00000002745.11	WNT16	3.58496	2.58496	5.52356	3.32193	4.58496	8.7211	2.32193	6.22882	3.45943	5.53916	3.70044	3.70044	10.6555	7.6865	9.12153	7.58496	6.12928	5.72792	7.90087	6.35755	3	4.58496	2.58496	2.32193	2.58496	6.22882	1	7.34873	2.58496	5.55459	4.24793	3.16993	8.76818	4.90689	7.81378	7.24793	5.72792	6.26679	2.58496	3	6.42626	2.32193	3	6.08746	9.09803	2.32193	4.45943	4.64386
ENSG00000002746.13	HECW1	3.80735	9.75322	4.45943	8.10852	9.59432	8.14975	6.24793	4.16993	7.2384	8.47168	6.93074	3.45943	7.01123	7.60733	7.61471	3.80735	7.60733	7.87036	6.91886	5.58496	4.32193	8.78463	5.64386	6.96578	5.61471	9.37069	2.32193	9.96434	3.80735	7.90689	5.32193	9.2854	5	5.72792	5.08746	5.45943	6.6865	5.12928	8.56605	5.42626	5.70044	6.42626	9.59246	6.94251	5.78136	2.80735	4.32193	6.20945
ENSG00000002822.14	MAD1L1	9.3966	11.2228	10.703	10.3977	11.4625	10.7838	9.57554	9.79604	11.1491	10.1241	9.66178	10.5603	10.6883	9.73471	10.9121	8.67596	10.8688	11.1917	10.3955	9.29692	10.7296	10.3038	10.8857	10.8242	8.87344	10.1586	8.22882	11.592	8.65464	10.3597	8.51964	10.5962	11.1542	10.3696	10.0728	11.5589	10.5108	7.80735	9.97871	11.2497	10.9114	9.14975	11.1	9.2384	10.0821	10.3509	11.4393	10.4051
ENSG00000002834.16	LASP1	11.7254	13.4049	13.7485	13.0411	12.4476	12.9869	10.2969	13.2467	12.9361	12.8972	12.3655	13.6854	13.3814	12.0812	13.3892	11.4939	13.8847	13.4046	13.4513	12.0708	13.0393	13.0998	13.3447	12.464	12.0056	12.887	11.2467	13.2087	11.4651	12.437	11.1299	13.0331	13.5319	13.6684	12.954	13.2707	13.4546	10.941	13.0808	13.5839	13.831	11.4099	13.9226	12.2709	12.4323	12.7918	14.1539	13.1389
ENSG00000002919.13	SNX11	9.46557	10.4988	11.4615	10.9701	11.318	10.5028	7.03342	10.4398	10.8657	11.0379	10.9454	10.4533	10.8673	11.0654	10.8329	10.4094	10.9715	10.8903	11.0654	9.49185	10.5718	11.0168	11.0382	10.9322	9.75322	10.9556	9.00562	10.7985	11.1762	10.6952	9.3837	10.7969	11.3304	10.9593	11.7181	11.2222	11.5575	11.4838	10.3049	10.446	10.3934	8.58496	10.2204	10.0539	10.643	10.8162	11.1312	10.7797
ENSG00000002933.6	TMEM176A	10.4419	11.6604	13.2487	9.85175	9.97154	12.6421	6.59991	11.236	11.4773	12.6094	11.5362	6.79442	11.4424	13.28	9.84862	12.1605	10.5255	9.0954	11.0947	9.74651	9.56796	11.3298	11.7048	8.47978	10.4788	13.1325	7.05528	10.5088	11.3756	11.8971	10.6092	10.3772	13.374	11.7826	9.67066	11.115	13.2099	12.4401	11.5294	8.73132	8.12412	9.75822	8.97441	9.94251	12.5546	10.9425	12.0954	12.8216
ENSG00000003056.6	M6PR	10.6768	10.952	12.2845	11.605	11.1111	11.4226	9.32643	11.8178	11.5943	11.6558	11.7296	12.8519	11.1085	10.8696	12.041	10.4969	12.3177	11.6991	12.2697	10.5088	10.6129	11.8317	12.0112	11.9516	10.1434	11.883	9.27146	11.3208	12.4903	11.5906	9.80252	11.2674	11.2198	11.8545	11.9054	11.8005	12.7192	10.6961	11.2562	10.8049	11.7078	9.30378	11.3805	11.2796	11.4147	10.93	11.2633	12.1749
ENSG00000003096.12	KLHL13	8.82972	8.73471	10.9556	8.25739	8.79766	10.3476	5.9542	9.22882	8.57365	10.6393	9.41574	9.61287	10.3376	9.48784	10.5868	8.67948	9.69697	10.6742	11.8166	8.19967	8.71081	10.7532	10.2889	11.5206	9.32643	10.1111	9.65284	10.4635	9.7364	9.07414	8.71768	11.1529	10.4346	9.57365	10.6891	10.7262	8.81378	9.07948	10.6777	9.4818	10.3859	7.64386	10.3977	9.01402	10.643	10.0821	11.6724	10.1189
ENSG00000003137.7	CYP26B1	4.80735	7.40088	6	6.20945	8.74147	8.49586	9.1472	4.90689	6.62936	7.67243	8.17991	11.0458	7.79442	6.33985	6.04439	3.90689	6.96578	6.91886	6.6865	5.97728	6.93074	8.13955	4.9542	8.58871	6	5.9542	3.58496	7.29462	4.85798	8.56224	5.75489	8.36194	4.85798	6.59991	6.06609	3.58496	8.9629	4.32193	9.05257	4.39232	4.32193	7.12928	6.97728	7.06609	7.58496	3.32193	4.64386	6.30378
ENSG00000003147.16	ICA1	9.29692	9.16239	8.77479	8.80735	7.89482	10.268	7.60733	9.01681	7.88264	9.49985	9.11634	8.07682	9.64746	9.67419	9.54689	7.65821	9.49586	8.53528	9.02237	7.37504	7.7879	8.94837	8.07146	9.15735	7.75489	8.24793	6.85798	10.7871	8.03892	8.03892	7.90087	10.4522	9.94105	8.70736	9.82337	8.36194	9.0607	8.86109	9.04985	9.32418	7.88264	6.39232	8.41363	7.8392	8.48382	7.80735	9.29002	8.84549
ENSG00000003249.12	DBNDD1	9.02237	10.6221	11.3298	9.79604	11.5211	10.3083	5.88264	9.35535	9.71253	9.74987	11.0007	6.18982	10.9166	10.7065	10.8556	8.35755	11.4383	10.5943	11.3701	11.3581	12.0841	10.3826	11.7793	12.403	9.98442	10.8234	6.45943	11.5507	10.1548	9.87036	9.45121	8.98868	10.7499	13.0081	10.5868	9.88874	10.1674	8.69349	11.7228	10.6733	11.9922	8.94251	11.8692	11.1163	10.6457	11.115	11.3625	11.3214
ENSG00000003393.13	ALS2	10.0647	10.1911	11.2586	10.8074	10.3083	10.8431	8.44708	10.6156	10.0444	10.6738	10.8455	10.5661	10.6393	9.97011	11.3021	8.95128	10.9873	11.0715	10.8154	9.7879	10.9447	10.7448	11.3083	10.733	8.71081	10.9823	9.43045	11.1555	10.3026	10.5314	8.86728	10.7969	10.5353	10.9823	10.5793	11.204	10.4221	9.74483	10.5196	10.7423	11.3674	8.43463	11.3934	10.5401	10.0458	9.67948	11.0654	10.4584
ENSG00000003400.13	CASP10	7.45943	8.39232	8.89785	9.06878	6.88264	9.58871	4.32193	9.44708	9.12412	8.60918	9.66	7.22882	8.44294	8.78136	9.43463	8.14466	8.39232	7.34873	8.90388	7.82655	8.46352	9.12153	9.03342	7.76155	7.33985	8.48382	5.78136	8.66534	8.27612	8.69697	7.85175	8.70736	8.633	9.08746	9.05528	8.48382	10.0553	8.53138	8.64386	7.45943	8.53528	7.13955	7.44294	8.55075	9.0607	7.63662	7.63662	9.81698
ENSG00000003402.18	CFLAR	11.2033	10.7912	12.1238	11.664	10.4848	11.599	8.03892	12.2782	11.2082	11.6922	12.3259	12.0674	11.4215	10.9484	12.188	10.6366	11.9326	11.5103	11.9091	11.4404	11.4808	11.3509	12.1883	11.2198	9.9629	11.7155	8.96867	11.7177	11.3875	12.3729	10.1762	11.4226	11.7591	11.8742	11.4278	11.6627	11.9549	10.5915	11.1867	11.1402	11.8553	9.05257	11.3576	11.7125	11.2691	10.4605	11.3163	12.0495
ENSG00000003436.13	TFPI	11.233	10.2058	12.3231	9.59432	8.40514	10.4666	7.34873	10.6839	8.25739	10.9607	11.1485	11.5882	11.0688	11.221	9.81057	10.137	12.4674	10.585	12.8903	8.12412	8.91588	10.9651	9.3837	11.3718	9.03067	12.3974	10.3859	10.4969	10.8321	11.363	10.5479	11.4383	12.5983	11.9451	12.4027	9.37504	10.6961	10.6644	11.4813	10.0458	11.8899	7.6865	11.5618	10.3298	12.1335	9.0954	9.42417	12.9432
ENSG00000003509.14	NDUFAF7	8.37069	8.33985	9.33316	9.43045	8.49985	9.13186	7.44294	9.04166	8.26209	9.25267	9.88722	10.0715	8.82337	9.09011	9.51964	8.37504	9.92035	9.66178	9.35975	8.15482	8.87036	9.27612	9.26913	9.27845	7.16993	9.02514	7.90689	10.128	8.90087	9.63481	7.77479	9.5216	9.63844	9.29232	9.63662	9.41151	9.07948	9.01959	8.3837	8.9542	9.2384	6.56986	9.31061	8.7211	8.98299	8.59991	9.25503	9.28077
ENSG00000003756.15	RBM5	10.5603	12.0728	11.676	12.9498	12.3587	12.2764	10.5765	11.8368	11.4152	12.4732	12.2574	13.4282	12.3078	11.9819	12.9014	10.3977	12.4658	13.1777	12.4291	11.4651	12.3512	12.2992	12.2647	11.8673	9.26913	12.3682	10.4263	13.6218	10.9866	11.4445	11.0668	13.0904	11.5358	12.3669	12.1013	12.2868	11.8001	11.0895	11.656	12.3832	12.2935	9.59059	13.3643	11.8246	12.268	10.6865	12.1969	11.568
ENSG00000003987.12	MTMR7	5.90689	7.48382	6.40939	7.32193	7.26679	7.74147	5.52356	6.65821	6.16993	6.75489	7.93664	6.67243	7.01123	7.82655	7.73471	5.64386	6.24793	7.47573	6.62936	7.2854	6.2854	7.62205	6.53916	7.14975	6.30378	6.98868	6.98868	8.5157	6.37504	7.60733	5.45943	8.12928	6.75489	6.20945	7.33985	6.70044	7.84549	8.41785	9.20701	6.58496	6.78136	5.39232	7.62205	7.14975	7.66534	5.61471	6.42626	7.14975
ENSG00000003989.15	SLC7A2	6.45943	7.40088	11.7022	7.93664	8.54303	12.1501	9.79928	9.60733	9.48382	9.88493	10.8463	11.3504	11.2058	9.93811	8.80735	8.41785	8.7039	8.3837	10.0553	9.98584	6.59991	8.08215	8.42206	8.80413	6.97728	9.25503	7.13955	9.15228	6.30378	11.6917	6.85798	8.26209	8.62936	9.03067	7.2854	6	9.44294	9.13955	7.66534	6.10852	9.11374	7.7879	9.68124	9.77479	9.41996	4.52356	8.59991	7.15987
ENSG00000004059.9	ARF5	11.6834	12.6883	12.9887	13.0076	13.6246	13.2789	10.4898	12.2021	13.4336	13.0487	12.8846	12.6257	12.614	12.8815	12.9037	12.1957	13.6755	13.2246	12.848	11.5483	12.9678	12.8439	13.1841	12.1864	11.5751	13.0028	10.236	13.2818	12.7605	12.9549	11.3509	12.3273	14.1166	12.9095	13.186	13.7022	12.7616	13.4396	11.6978	13.4264	13.2675	11.1331	13.3358	11.6147	13.0262	13.9506	13.576	13.0338
ENSG00000004139.12	SARM1	8.86109	10.224	10.2131	10.3332	10.4747	10.1636	6.74147	9.57932	9.3443	10.3761	9.02514	9.64024	10.375	8.94251	10.2946	7.46761	9.71081	10.8392	10.3399	9	9.90989	9.93221	10.4115	8.75489	7.56224	9.93517	7.73471	10.8424	7.55459	8.15987	7.92481	10.4062	9.88264	9.26444	9.00843	10.1072	9.06609	6.87036	9.82337	10.4635	10.8376	7.55459	11.2894	9.51175	9.34873	8.06609	10.7632	8.67948
ENSG00000004142.10	POLDIP2	11.3966	12.332	13.1291	12.8777	12.4463	12.6954	9.51175	12.1373	12.4115	12.5247	12.6284	12.2467	12.6103	12.3323	12.5355	11.6497	12.8828	12.9217	13.0184	11.4818	12.8617	12.3934	12.8372	12.0802	11.2814	12.6439	10.792	12.9315	11.6839	11.9527	10.8595	12.2986	13.133	12.6961	12.8484	13.0401	12.5708	12.1712	11.7879	12.5442	13.1039	10.5285	12.9244	11.9651	12.29	12.6441	13.0393	12.5836
ENSG00000004399.11	PLXND1	12.2192	13.6263	11.6416	12.6856	12.4312	12.0738	9.28309	13.4546	13.0725	13.0736	13.099	12.2627	11.5608	11.838	13.0957	11.128	13.5093	12.7507	12.7805	11.9222	13.0731	12.8948	13.2858	12.5046	12.1662	12.4919	9.92333	12.0721	10.6284	12.7394	11.4909	12.8156	13.1254	14.0012	11.6425	12.329	14.0605	10.1421	13.5546	12.5536	12.9313	11.2691	12.7999	13.1926	13.0689	10.7056	12.5297	13.0918
ENSG00000004455.15	AK2	11.4919	12.0338	12.5974	12.515	12.1206	11.7578	10	11.9794	12.5694	12.7326	12.7035	12.6513	12.2345	12.3606	12.6902	12.2787	13.0745	12.5341	12.9951	11.6488	13.0588	12.3098	12.7288	12.9333	11.5063	12.9179	10.6917	12.5384	12.9306	13.3417	11.3004	12.6562	13.0881	12.9721	13.4987	12.5051	12.9965	12.946	11.9028	12.3418	11.9174	9.77149	11.6861	11.5324	12.368	12.745	13.0861	13.1253
ENSG00000004468.11	CD38	7.93074	7.74147	12.1991	7.79442	8.87652	11.5971	4.80735	9.16239	9.57175	11.0735	10.676	6.80735	12.3407	10.4798	9.7364	8.0607	7.58496	10.0661	10.0485	8.16491	10.7748	10.7339	9.17742	7.58496	7.58496	7.3837	8.81698	9.18735	8.59991	7.59246	7.61471	8.87344	8.66534	9.41363	9.79116	8.62205	9.43879	8.81698	11.2095	7.77479	10.1254	8.36632	9.47978	8.54689	9.20701	9.2503	7.24793	8.86728
ENSG00000004478.7	FKBP4	10.851	12.7434	12.9835	12.4011	12.3326	12.5519	11.0881	11.774	12.2312	12.0326	11.0614	12.4112	12.0234	11.5812	12.4473	10.5147	12.3977	12.5939	13.6611	10.7682	11.4747	12.6484	12.2216	12.9643	10.4979	12.0855	10.3004	12.3531	11.9256	12.0382	10.2586	11.713	12.8408	12.042	13.0065	11.9181	12.36	11.2814	11.5358	12.151	11.9487	9.92333	13.1877	11.3515	11.9556	12.1981	12.588	12.4535
ENSG00000004487.14	KDM1A	11.1286	11.9114	12.187	12.1972	12.4805	12.3802	11.0627	11.7334	11.697	12.6118	11.6334	13.0437	12.8661	11.6225	12.6159	10.7194	12.5013	12.6089	12.9037	10.8849	12.3542	12.8748	12.3995	12.768	10.6339	12.06	11.463	13.3351	11.462	12.1674	10.0307	12.8172	11.703	11.7499	12.8126	12.6076	11.6537	11.1273	11.9794	12.6048	12.4988	9.31288	13.488	11.2726	12.0492	11.4909	13.0288	11.6644
ENSG00000004534.13	RBM6	10.4429	11.2732	10.9564	12.5746	11.3614	11.5854	9.99435	11.697	11.2015	12.3776	11.8922	12.6755	12.1555	10.9403	12.479	9.94398	11.7682	12.891	11.8673	11.411	12.577	11.9432	11.8584	11.6546	9.01959	12.29	10.2167	14.0006	10.2969	10.9622	10.3977	12.2249	10.8788	12.0088	10.9374	11.3443	11.1039	9.93664	11.245	12.6922	11.7461	8.65464	12.7983	11.2324	11.5023	9.81378	11.7928	11.4315
ENSG00000004660.13	CAMKK1	7.87036	8.72792	9.57743	9.43254	10.0056	10.5196	6.78136	9.10591	8.53528	9.39767	9.54882	10.043	10.9766	9.16239	9.07414	7.54689	9.45738	10.5147	8.44708	8.96867	7.67243	10.1886	7.91886	7.37504	7.40939	9.94251	6.59991	10.1799	7.77479	9.55459	8.35755	8.69	9.38154	8.69	7.8392	8.11374	9.93074	7.93664	10.2609	8.17493	9.12412	8.17493	9.52356	10.1033	9.47371	8.32193	8.10329	9.02237
ENSG00000004700.14	RECQL	9.45533	9.13186	10.3197	10.2252	8.37504	10.6865	7.81378	10.128	10.275	10.1668	9.82972	10.7707	10.2969	8.96	10.7228	9.29692	10.4798	10.3945	10.8918	9.03342	9.29921	10.2009	10.7773	9.80252	8.42206	10.1176	8.45533	9.49185	10.2935	10.5304	8.34873	10.1007	9.39446	10.1421	10.9658	9.95855	10.5755	9.29232	9.99294	9.08481	10.5765	7.81378	9.97298	9.44294	9.62205	8.86419	10.4696	10.5226
ENSG00000004766.14	CCDC132	9.59432	9.783	11.2318	10.8849	9.83447	11.1331	8.33539	10.3498	10.4969	10.6702	10.7415	10.6348	10.8439	10.3977	11.557	9.48985	10.6618	10.888	11.0035	9.02514	10.5736	10.9016	11.1079	10.4858	8.39232	10.5897	8.98584	10.8819	11.4231	10.2444	8.76155	10.4584	10.4656	10.716	10.8603	11.4231	10.3794	10.6555	9.783	10.2923	10.6627	8.42206	10.944	9.72451	10.4305	10.8146	10.6421	10.5147
ENSG00000004776.10	HSPB6	9.87498	10.007	10.2396	11.0498	10.5058	10.6804	5.80735	9.78953	11.9125	10.9058	10.9322	10.978	10.703	11.2975	11.7727	10.9549	9.70044	11.2656	11.5177	11.188	12.5575	10.1085	11.1396	11.4094	8.33092	10.7887	7.02237	9.84862	10.8978	9.95855	9.25974	7.86419	10.3619	12.3264	11.0091	10.4051	11.7121	10.4939	9.89482	11.1941	11.7013	9.31967	9.24317	10.6248	11.4231	11.9773	10.1737	10.7211
ENSG00000004777.17	ARHGAP33	9.86419	12.1199	11.1235	11.4372	12.5353	10.3987	8.53528	9.96434	11.0519	11.8461	10.3805	9.25267	12.0828	11.0775	11.4341	8.29462	10.6742	12.2892	11.4273	10.6266	12.3163	11.9392	11.2929	11.8037	9.18982	10.8194	8.96578	13.212	8.54689	9.37938	9.52748	12.4442	12.5445	10.3783	10.0674	10.9432	9.75989	8.40088	11.3146	11.6768	12.4594	9.18735	13.695	10.3476	10.9425	9.90989	12.3856	9.66356
ENSG00000004779.8	NDUFAB1	10.1911	10.9773	11.8861	11.4497	11.6119	11.525	8.65821	10.7507	11.2473	11.0382	11.9986	11.3707	11.3365	11.8986	11.2046	11.2064	11.8891	11.4974	12.1671	9.50581	11.1855	11.7155	11.5694	11.7279	10.4051	11.4528	9.54882	11.2842	11.4455	11.6843	10.1319	11.2527	12.6161	11.5367	12.384	10.8186	11.8166	12.8478	10.5736	11.4226	11.1286	8.96	11.3032	10.7142	10.6511	12.0123	11.6996	11.8769
ENSG00000004799.7	PDK4	8.26679	8.61102	12.5793	8.51175	10.2456	13.384	7.70044	11.821	9.62388	10.445	11.6466	10.9643	10.7305	10.5038	10.9823	9.77149	10.1072	8.0607	9.7039	10.7194	10.6348	9.20457	10.5536	9.38586	8.52356	9.89785	8.41363	9.47978	7.67948	10.6312	10.0056	10.6839	10.9114	10.1849	10.9887	9.42836	13.2442	9.90989	10.764	7.27612	10.8001	8.73132	11.3304	10.1293	10.1059	8.99718	6.53916	12.0495
ENSG00000004809.12	SLC22A16	1	1	2.80735	2.32193	3	1.58496	0	4.85798	1.58496	4	3.90689	3.58496	1.58496	1	0	2.32193	2.32193	1	1	2.58496	2	2	0	3	1	2	2.58496	2	1.58496	4.52356	2.58496	1.58496	4.08746	5.93074	1	1.58496	5.58496	4.16993	2.32193	1	2	1.58496	2.58496	3.80735	5.45943	0	1	2.32193
ENSG00000004838.12	ZMYND10	6.89482	6.33985	10.5793	7.45943	7.57743	10.6165	4.70044	9.21432	9.98157	11.2461	9.11114	7.62205	7.41785	7.80735	7.36632	9.72281	8.8009	8.66534	8.64386	7.29462	11.3778	8.09276	7.34873	7.31288	6.30378	6.70044	5.93074	7.62936	10.0741	7.3837	6.14975	7.69349	8.45533	8.47978	7.7879	7.98868	6.72792	10.3955	9.52943	10.0471	8.92184	9.6865	7.83289	8.42626	11.628	8.88264	6.79442	7.60733
ENSG00000004846.15	ABCB5	3.32193	3.16993	1	1.58496	1	1.58496	2	4.70044	0	2.16993	4.16993	3.45943	1	2.58496	1.58496	1.58496	1.58496	1.58496	1	0	2.80735	4.39232	0	2.32193	0	4.24793	2.32193	2	1.58496	4.24793	1.58496	3.58496	4.32193	2.32193	0	2	1	2	1	1	3.16993	1.58496	1	2.80735	0	1.58496	3.16993	2.80735
ENSG00000004848.6	ARX	5.90689	4.75489	10.952	10.9922	7.2384	8.7879	3.32193	5.70044	7.66534	9.18115	6.16993	4.80735	10.3685	6.56986	10.1059	6.2854	8.97154	9.31967	5.55459	7.06609	10.7177	7.56224	8.27146	8.74483	6.90689	8.29002	4.08746	8.72451	6.72792	6.83289	5.12928	5.97728	8.22882	9.90539	6.65821	5.75489	6.90689	6.22882	5.64386	9.66356	9.94983	6.76818	4.58496	8.26209	6.85798	9.46557	8.52356	7.20945
ENSG00000004864.12	SLC25A13	9.86109	9.76818	11.5479	11.2396	11.3955	10.7822	9.18488	10.6239	11.0498	11.0255	11.196	10.4083	10.7415	9.89785	11.5221	9.17742	10.7541	11.1267	10.9744	9.29232	10.6537	10.9607	10.7895	10.2082	8.61102	11.1241	8.3837	11.0251	10.3476	9.92481	8.70736	10.3663	10.9658	10.7748	10.875	11.3343	10.8289	9.81378	9.84862	10.643	11.1248	8.36632	11.3778	9.43463	10.341	10.1189	11.2088	10.8455
ENSG00000004866.17	ST7	10.0334	10.4939	11.9669	10.8788	10.9315	11.0921	7.90087	10.6466	11.4752	11.1605	10.5479	10.8796	11.2234	10.6257	11.2234	10.3399	10.8186	11.0841	11.4184	9.64386	11.3669	11.0112	11.1	11.4331	9.04712	10.4481	9.85643	11.4988	10.8242	10.6184	8.75822	10.544	11.9491	10.8781	10.7928	11.1497	10.2527	11.0532	10.2633	11.1762	10.3049	9.00562	10.7985	9.75322	10.9513	11.4341	11.3304	10.7108
ENSG00000004897.10	CDC27	10.7048	10.7356	11.9665	11.6715	10.4949	11.2125	9.05257	11.0451	10.8842	11.6427	11.6096	11.9399	11.5314	10.7423	11.849	10.1007	11.8478	11.6064	11.5939	10.2058	11.5892	11.6913	11.7536	11.4605	10.1573	11.7952	10.0196	12.0063	11.0908	11.4732	9.47978	11.375	11.2306	11.6069	11.5479	11.6389	11.4094	11.0512	11.1824	10.9366	11.4929	9.01123	11.7908	10.9454	10.8017	10.5118	11.7719	11.4126
ENSG00000004939.12	SLC4A1	2.80735	6.9542	3.45943	2.32193	3.80735	0	0	2.32193	1	4.49185	4	3.32193	3.90689	2.32193	2.58496	0	3.90689	2.80735	2.32193	3.58496	3.32193	7.61471	0	3	2.32193	5.55459	1	2.58496	1.58496	1.58496	3	3	3.16993	4	3	2	4.39232	3.16993	7.40088	1	4.39232	1.58496	4.39232	3.58496	3.45943	0	2.58496	3.16993
ENSG00000004948.12	CALCR	1.58496	1	4.32193	4.45943	1	3.90689	1	4.32193	4.80735	3.9542	4.64386	3.80735	2.80735	3.90689	2.58496	3.58496	2.80735	1	3.70044	0	3.32193	4.16993	2.80735	4.24793	4	3.32193	2	2.32193	4	4.52356	2.58496	3.32193	3.16993	5.32193	1	3	5.08746	4.75489	5.12928	1.58496	1	2.32193	1	4.08746	5.24793	0	2.32193	4.85798
ENSG00000004961.13	HCCS	8.86109	9.49785	10.3531	10.2889	9.47978	9.85643	7.8009	9.45121	10.1662	9.8572	10.3902	5.9542	9.633	9.85643	10.0458	9.22641	10.5953	9.86882	11.056	8.75154	9.75822	10.2252	10.1923	10.3343	8.48382	9.99577	7.85798	9.93221	10.3083	10.988	8.42206	9.69697	10.2633	10.0084	10.764	10.3163	10.3902	10.545	9.33092	9.62936	10.0126	7.70044	10.0182	9.53138	9.50581	9.97728	10.4115	10.543
ENSG00000004975.10	DVL2	9.99577	10.9159	11.032	11.3044	11.3794	11.102	8.74483	10.7977	11.2871	11.2456	10.8009	12.4602	11.2143	10.3287	11.3487	9.11374	11.5177	11.7436	11.4645	9.93664	11.8392	10.9622	11.255	10.7632	9.40939	11.3449	9.20701	11.6434	9.74651	10.2131	9.27146	11.3658	11.7591	10.851	10.8162	11.5411	10.7056	9.37938	10.5362	11.5507	11.8556	8.77149	12.3581	10.5594	10.5774	10.3129	11.6817	10.6129
ENSG00000005001.8	PRSS22	1	0	0	1	1	2	0	1	0	0.584963	2.32193	0	1	0	0	0	1	2	0	0	0	1	1	0	0	2.32193	0	1	1	1	1	0	1	4.58496	1	0	2.32193	1	1.58496	0	1	0	0	3.80735	1.58496	0	1	1
ENSG00000005007.11	UPF1	11.1561	12.3496	12.5833	12.5348	12.5061	12.1443	9.98299	11.7846	12.5985	11.6497	11.4919	12.3462	13.0028	10.9687	12.5377	9.96434	12.4788	12.6839	12.1134	11.7536	12.5238	11.8853	13.0291	12.7601	10.3151	11.9593	9.90238	12.3737	10.69	11.4168	10.5058	12.3498	12.2009	12.1627	11.883	12.4546	12.2697	9.58496	11.84	12.3298	12.4838	10.3674	13.0152	12.0403	12.1102	10.8431	12.5608	12.138
ENSG00000005020.11	SKAP2	9.42417	9.67066	12.9366	10.0168	11.6101	12.3899	6.33985	12.2441	11.4722	11.021	11.8903	10.0279	12.1085	12.4281	13.0033	12.0597	11.8234	11.4934	11.1867	10.5575	11.2264	10.9218	12.9252	8.79116	9.90689	12.5758	7.33985	10.7117	12.4507	11.0566	9.36632	10.2656	12.4278	13.0916	10.9922	11.8868	12.4979	10.8711	10.102	9.40514	11.5211	9.37721	11.1523	10.2773	12.1743	10.2192	9.95128	11.7524
ENSG00000005022.5	SLC25A5	12.1	12.9103	13.7139	14.1323	13.2806	12.9409	11.6799	13.0961	14.0504	13.3108	14.2314	13.2672	13.6857	13.5791	13.4615	12.6407	13.6449	13.5276	14.0929	12.5847	13.7056	13.7764	13.831	13.4598	12.6039	13.3422	11.2691	13.1315	13.5214	13.8476	12.2793	13.452	14.2975	13.2699	14.3796	14.0052	13.6787	14.2646	12.6729	13.7287	13.7809	11.5929	13.9019	12.7069	12.791	14.1084	13.9505	14.1016
ENSG00000005059.14	CCDC109B	10.4676	9.03617	11.3072	11.5338	9.49785	11.1325	6.80735	11.1267	10.2889	11.2167	11.1415	7.74819	10.5038	10.9837	11.6096	11	11.6627	10.151	11.0105	9.61287	11.168	9.54496	12.4473	10.1824	9.96434	11.6479	7.70044	9.47573	11.8688	11.4914	9.01123	9.11374	10.9936	11.0512	11.9669	11.3848	11.5507	12.2288	9.79766	11.4067	10.7764	9.03617	8.55459	10.3038	10.1737	11.2877	11.3902	11.5048
ENSG00000005073.5	HOXA11	3.70044	4.75489	6.72792	2.58496	7.60733	9.16239	8.02237	4.45943	5.2854	7.08746	1.58496	9.56796	5.78136	7.45121	7.25739	5.83289	6.42626	4.52356	3.32193	5.55459	2	6.08746	5.55459	4.39232	3.80735	6.59991	5.16993	7.22882	6.58496	5.85798	3.58496	8.74147	6.98868	5.83289	5.78136	8.5157	3.90689	6.96578	5.08746	5.64386	5.32193	3	6.98868	1.58496	6.82018	2	4.70044	1
ENSG00000005075.14	POLR2J	10.3049	11.6275	12.1405	11.5727	12.0728	11.9604	8.97728	10.9694	12.0248	11.7599	11.9418	10.6839	11.4656	12.0515	11.6961	11.1241	12.1193	11.9636	11.821	10.5934	11.9274	11.6142	11.8978	11.9163	9.75989	11.796	8.98299	12.2137	11.8033	11.5934	10.0901	11.1935	13.0858	11.8447	12.0931	12.4658	11.5689	12.0144	10.6777	12.2476	11.3454	9.68825	11.6869	10.3276	11.3869	12.8922	12.1548	12.0238
ENSG00000005100.11	DHX33	9.76487	10.3399	10.9211	11.0007	10.4564	10.9031	8.40514	10.3826	10.6008	10.7768	10.5137	11.0661	11.1706	10.0279	11.268	8.63662	11.0063	11.2174	11.0014	9.52552	10.3815	10.8376	11.1917	10.9801	8.78136	11.0721	9.39874	11.6325	9.25267	9.96578	8.71768	11.1793	10.4707	10.5294	10.697	11.0175	9.8857	8.98299	10.6795	10.8106	11.463	8.59619	11.8899	10.115	10.0471	9.70563	11.2456	10.2703
ENSG00000005102.11	MEOX1	2.58496	1	2.58496	1.58496	0	2	9.44294	1	2.32193	1.58496	2.32193	11.4404	1.58496	0	2.58496	2.32193	2.80735	3.70044	2	0	2.32193	1.58496	1.58496	2	1.58496	2.32193	0	0	1.58496	4.45943	1.58496	1	3	2.32193	1.58496	2.80735	1.58496	1.58496	1.58496	2.32193	2	2	1.58496	1.58496	3	2.58496	1.58496	2.80735
ENSG00000005108.14	THSD7A	8.98299	9.07414	10.7474	9.44087	10.6689	10.2819	7.49985	9.70563	9.94691	10.9719	8.89785	9.87958	9.88264	10.0196	10.4788	7.33092	10.6546	10.4594	10.9344	9.13955	8.30378	11.2929	6.72792	9.35094	8.11894	8.85798	8.62936	12.007	8.91886	7.25739	8.66888	10.7912	10.3977	8.54303	10.6795	7.7211	8.11374	9.40727	9.88874	5.9542	10.5038	6.9542	10.611	7.94251	10.4594	8.70736	10.9491	10.0688
ENSG00000005156.10	LIG3	9.19229	10.3174	10.8819	10.6609	10.4378	10.3597	8.29462	9.94983	10.2252	10.5594	8.93958	11.1459	10.4798	9.22641	10.7764	8.82655	10.7305	10.8017	10.9084	8.87344	10.3977	10.733	10.7879	11.2318	8.73132	10.3185	8.99435	10.8297	9.20212	9.57175	8.56605	10.6874	10.3718	10.1886	10.3421	10.8665	9.94251	8.81378	9.93074	10.2621	10.6609	7.79442	11.5854	8.86419	9.72281	9.94691	11.0042	10.2095
ENSG00000005175.8	RPAP3	9.39874	9.29692	10.9758	10.3869	8.11374	10.8826	7.82018	9.96867	9.78627	10.2894	10.4294	10.4398	10.4147	9.37069	10.6768	9.34207	10.7566	10.4294	10.0056	9.38154	9.56415	10.4019	10.7056	10.1357	8.76818	10.2715	8.50779	10.2831	10.9121	9.84078	8.27612	9.87498	10.0265	10.3026	11.3146	10.4252	10.3129	10.102	9.85175	10.1202	10.2479	8	10.0293	9.66711	9.68825	9.98442	10.6909	10.4949
ENSG00000005187.10	ACSM3	5.16993	4.52356	5.45943	5.20945	5.16993	4.75489	6	5.39232	5.32193	4.67243	6.24793	6.37504	4.32193	4.80735	5.12928	5.32193	5.12928	5.42626	5.64386	4.58496	5.42626	4.39232	4.70044	4.24793	4.58496	5.12928	3.32193	5.08746	4.85798	5.39232	4.64386	5.04439	4.90689	5.08746	5.24793	4.90689	5.9542	5.24793	5.16993	4.75489	4.75489	4.52356	5.58496	4.90689	5.58496	4	4.58496	5.52356
ENSG00000005189.18	AC004381.6	7.08746	8.55459	9.66	7.63662	9.14975	8.79442	4.9542	7.13955	8.9542	8.69	7.33092	8.66178	8.94251	9.05799	8.37069	6.97728	7.93074	8.69349	8.87344	6.33985	9.62753	8.83289	7.53138	8.01681	6.80735	7.30378	6.6865	10.0307	7.40939	7.5157	6.12928	9.06609	9.35315	7.12928	7.67243	7.54689	7.09803	8.69697	7.48382	8.59991	8.48382	6.24793	11.0928	6.61471	7.36632	7.9542	8.90087	7.77479
ENSG00000005194.13	CIAPIN1	10.5058	11.432	11.4476	12.0728	11.1892	11.6742	8.37504	10.8619	11.2883	11.0039	11.5812	11.363	11.8431	11.6321	11.7385	10.6839	11.4969	12.0307	12.3098	10.5459	11.3581	12.0355	12.0303	12.1062	10.2033	11.584	9.90839	12.1254	11.021	11.1351	9.94691	11.7258	12.4424	11.5348	12.5184	11.3912	11.0126	12.0464	11.0007	11.9136	11.8005	8.88264	11.9791	10.6804	11.0203	11.8619	12.4783	11.5113
ENSG00000005206.15	SPPL2B	10.703	11.8086	11.3247	12.5665	11.9826	11.2929	7.94251	11.1599	11.6416	11.733	11.6874	11.2149	12.5174	11.2992	11.9972	9.34207	11.1706	12.4742	11.813	11.9432	12.6452	11.2161	12.1373	11.5103	9.31741	11.3343	8.5157	12.928	9.97298	10.4645	10.8218	12.416	11.9676	11.4747	11.1917	11.1567	10.6239	9.56796	10.676	12.6211	12.2659	9.45738	13.587	11.7406	11.525	10.6795	12.4406	10.4747
ENSG00000005238.18	FAM214B	9.37069	10.633	10.2372	10.5362	11.0553	10.9174	7.63662	10.3443	10.3163	10.0593	11.1183	10.4838	10.6175	10.3231	11.3669	9.14975	10.4747	10.8082	10.8773	10.102	11.7266	10.7541	11.1699	10.8665	8.83289	10.5048	8.41363	10.7764	9.64205	10.5127	9.09011	10.5906	10.643	11.7632	10.4221	10.6046	11.5206	9.30378	10.9787	10.8742	10.9396	8.83605	10.8408	10.792	10.1331	9.64205	10.1624	10.8842
ENSG00000005243.8	COPZ2	9.2854	7.94837	9.37721	9.93074	9.07414	8.92481	6.45943	9.81538	10.6018	10.6448	11.6457	11.1731	7.84549	10.0056	9.92184	10.7082	10.4553	9.94544	9.92184	9.54303	10.8114	8.10329	9.82177	6.59991	9.11374	10.5196	5.72792	8.3443	10.623	11.1299	8.71081	7.76155	9.33316	11.2946	9.29002	10.3685	10.6175	11.952	8.46352	8.49985	9.66888	8.02237	9.43463	10.3934	11.2556	10.749	9.37721	11.0821
ENSG00000005249.11	PRKAR2B	8.3837	9.53722	10.703	8.97154	10.2204	10.8416	6.78136	8.76155	10.6457	10.5392	10.1046	7.09803	10.4522	10.0566	9.28309	9.2738	10.2503	9.56033	9.633	8.65821	11.058	10.6348	11.1948	9.57175	8.3966	9.45121	6.14975	10.9901	10.2082	9.22882	7.59246	9.70044	9.16239	10.4157	8.41785	7.64386	10.043	8.99435	10.0728	7.86419	9.76984	8.54303	10.6457	9.53138	9.75154	7.82018	9.02791	8.7879
ENSG00000005302.16	MSL3	9.64566	9.85798	11.1523	10.9226	9.62022	10.8463	8.0607	10.5314	10.4115	10.7636	10.8146	11.6631	10.7574	10.5546	10.96	9.83763	10.7322	10.6777	11.3191	9.46148	8.60363	10.9159	10.7895	10.1972	8.83605	10.7125	8.44708	10.8742	11.1655	10.9484	9.17742	10.8305	10.7022	10.4998	11.3652	10.5488	10.9039	10.8796	10.2992	10.4094	10.2738	8.58871	10.7507	9.86109	10.5727	10.3185	10.7632	10.7764
ENSG00000005339.11	CREBBP	11.115	11.9344	12.4551	12.1357	12.0028	12.623	9.89178	11.8872	11.9801	11.3726	11.3123	13.1113	12.2405	10.5746	12.477	9.31967	12.0189	12.5589	12.8744	11.2784	12.2315	12.4059	12.6221	12.5389	10.102	11.9546	10.1267	12.2174	10.0014	11.2935	10.1497	12.557	11.8994	11.5603	10.9542	11.4404	11.4702	9.57365	11.914	11.9819	12.9328	9.66711	12.9687	11.4863	11.8001	10.4594	12.3628	11.3912
ENSG00000005379.14	BZRAP1	9.29462	10.2046	9.24079	9.58684	9.72792	10.93	7.44294	10.2621	8.59246	10.6083	10.5718	6.39232	9.28771	8.71425	10.4189	7.71425	8.55075	11.1079	9.38154	10.5793	10.5934	10.6266	9.8392	8.76155	6.74147	8.64024	6.22882	11.5309	8.14975	8.52356	8.71081	11.5113	10.8595	9.77972	8.66888	8.83289	9.66711	7.42626	10.6618	10.0954	11.5182	8.92184	11.617	11.4553	10.5392	7.33092	10.3376	8.76818
ENSG00000005381.7	MPO	2	2.80735	2.58496	2.58496	5.20945	4.39232	1.58496	4.85798	4.75489	6.06609	6.87036	3.70044	2.32193	3.70044	4.75489	3.80735	2.80735	3.70044	2.80735	4.08746	4.24793	6	2	1	2	4.64386	0	4.85798	2	4.45943	3.70044	1	3.58496	6.39232	3	2.32193	5.90689	5.93074	3.70044	3.45943	3.32193	3.45943	2.80735	6.14975	6.40939	1.58496	3	3.32193
ENSG00000005421.7	PON1	3	3	3.90689	2.32193	2.32193	4.58496	1.58496	2.58496	3.32193	2.80735	4.64386	2	5.20945	4.16993	2.80735	3.70044	2.32193	4.39232	2.58496	3.45943	4.85798	4.75489	2.80735	1.58496	1	2.80735	3	4.80735	2	0	1	3.90689	4.75489	2.80735	1	2.80735	2.32193	2.80735	2.32193	2.80735	6.12928	2.58496	2.58496	2.58496	1.58496	4.52356	1	4.08746
ENSG00000005436.12	GCFC2	7.93074	8.61839	10.4717	9.96145	8.87344	9.27146	8.11894	9.04166	9.24317	9.81218	9.33539	11.5454	10.115	9.53333	9.70044	7.94251	9.62753	9.9542	9.24317	9.01681	10.2348	9.63844	10.0279	8.94837	8.11894	9.64926	8.31288	9.40514	9.26679	9.5216	7.89482	9.89178	9.93221	9.78627	10.1849	9.58684	9.1267	10.1573	9.13955	9.47168	9.89785	7.3837	10.0634	8.8857	9.4818	9.18735	10.3151	9.73809
ENSG00000005448.15	WDR54	9.01402	10.5479	10.5603	10.2538	10.9344	10.446	7.94837	9.40514	9.86109	10.6188	9.82496	9.47573	10.3197	10.151	9.9571	9.04985	10.7928	10.5868	10.6083	9.31741	11.3021	10.1447	10.5196	10.5392	9.19722	10.809	8.55842	10.9484	10.2228	10.4909	8.86419	10.4231	11.7147	10.6448	10.8337	10.2538	9.81378	10.3365	9.59059	11.2046	10.5078	8.75489	11.3902	9.88111	10.5177	9.92778	11.3315	9.99152
ENSG00000005469.10	CROT	9.99718	9.46761	11.3778	10.6777	10.0901	11.5873	8.62205	11.1737	11.2143	11.1636	12.1351	9.77314	11.4893	10.6248	12.1111	10.3264	11.6439	11.2107	10.8178	9.76321	10.8956	10.6653	11.7453	12.0269	8.84862	11.9833	9.44708	10.5255	12.007	10.3987	8.86109	10.1293	10.3826	12.5651	10.7993	11.2691	11.5527	11.0168	10.4168	10.7091	12.0393	8.82337	10.2958	10.5897	11.5157	11.2119	11.1261	12.2444
ENSG00000005471.14	ABCB4	6.83289	7.30378	7.21917	7.61471	5.90689	8.73132	5.42626	7.80735	7.70736	7.79442	9.2854	7.55459	8.32643	7.42626	8.53138	6.06609	8.20457	6.52356	8.43879	5.85798	7.87652	8.15482	8.04439	9.44087	7.2854	9.14211	5.35755	7.70736	6.64386	7.48382	7.98868	8.64386	8.72451	6.80735	7.92481	7.78136	7.49185	7.50779	7.20945	7.07682	8.29921	5.2854	7.35755	6.50779	7.88874	7.88264	7.03342	8.94251
ENSG00000005483.18	KMT2E	11.1978	11.7719	12.451	11.9968	11.7928	12.2306	10.137	11.5915	11.7607	12.2847	11.4466	12.4466	12.2926	11.0028	13.0047	9.83605	12.217	12.5379	12.0042	10.9061	12.1901	12.0241	12.363	11.7903	9.7211	12.384	10.42	13.1375	10.9054	11.2288	9.75989	12.2246	11.7859	11.7686	11.6316	12.9054	11.158	9.95565	11.5078	11.9954	12.3688	9.58308	13.2011	10.9908	11.5784	10.8424	12.5365	11.1855
ENSG00000005486.15	RHBDD2	12.4416	13.6231	14.5311	13.3745	13.4789	13.7164	9.85175	12.5579	14.3276	13.2461	13.4517	12.4722	13.4677	13.047	13.613	12.2186	13.6311	13.688	13.1447	13.3249	13.7617	13.2838	13.9163	13.0272	11.5665	13.363	10.8619	13.6139	14.2763	12.4871	11.8638	12.3904	14.3004	13.6837	13.3178	13.8762	13.2088	12.9616	12.588	14.0444	14.4611	12.3824	13.168	12.5447	13.4578	14.4745	14.0112	13.7364
ENSG00000005513.9	SOX8	10.3163	13.4969	12.5694	12.9506	13.5949	13.3099	8.73809	11.6078	11.3537	12.5497	11.5541	10.4696	12.9858	13.0442	12.9566	9.32867	12.0748	14.3134	13.8735	12.3813	11.5299	14.3786	12.1898	13.7372	11.3168	11.2402	12.3168	15.1522	7.96578	7.87652	10.9054	15.0282	13.5932	10.6944	12.1459	12.8368	10.8688	11.1046	12.6289	13.6253	14.4592	9.46148	15.0758	10.4959	10.7773	12.1843	14.6536	11.1687
ENSG00000005700.13	IBTK	10.4584	9.94837	11.7744	11.1699	9.30378	11.0126	8.3443	10.6707	10.5285	11.294	10.9506	12.1799	10.0661	9.98299	11.6764	9.37069	10.983	10.5765	10.5048	10.42	10.6303	10.9614	11.5113	10.5372	9.18735	11.4883	9.77149	11.1485	10.0112	11.3332	9.34207	11.0855	10.545	11.0914	10.8857	10.5127	10.9766	10.4909	10.8049	9.84549	11.6786	8.17493	11.7275	10.1098	9.85643	9.90238	11.2621	11.2009
ENSG00000005801.15	ZNF195	9.10066	9.97154	10.858	10.7262	10.1046	10.3061	7.20945	9.41574	9.0634	10.4707	10.5265	9.81218	10.5392	10.2082	10.5708	9.224	10.1189	10.9121	10.0821	9.16993	9.96434	10.4471	10.4737	9.79116	8.64024	10.2923	8.44708	11.9363	9.89026	9.60177	8.54689	10.0808	10.0265	9.70908	10.93	10.9024	9.73302	10.6375	9.04166	10.2586	10.3376	7.5157	10.3761	9.41363	9.14975	10.3476	10.8688	9.96578
ENSG00000005810.16	MYCBP2	9.99435	10.6865	10.7715	11.1137	10.7591	11.6307	8.53138	10.7582	10.7457	11.0901	10.9816	11.6622	11.0492	10.1586	11.6119	8.89785	11.1517	11.7549	10.8619	10.2384	10.7423	10.7731	11.0224	10.6175	8.52748	10.944	8.75489	12.0046	10.0348	10.6609	9.23601	11.7826	10.5784	10.9929	10.3465	11.4078	11.0573	10.0265	11.5028	9.81698	11.1755	8.76155	12.4836	10.5708	10.7398	9.23362	11.3723	10.4294
ENSG00000005812.9	FBXL3	10.6653	10.5108	11.3078	11.3498	10.5859	12.2098	8.08215	10.8463	10.9578	11.481	11.5182	11.1189	11.6289	11.2064	11.8677	11.0654	11.7515	11.3902	11.1693	10.8218	11.6707	11.0681	11.5746	11.0888	9.66178	11.7121	9.39446	11.0614	11.7524	11.1536	9.80413	11.3259	11.1836	11.544	12.0338	11.7607	11.5675	12.3691	11.1935	9.97441	11.4189	9.16239	11.8134	10.4939	11.2521	11.4003	11.7826	11.0841
ENSG00000005844.16	ITGAL	8.26679	9.83289	9.58308	9.40939	8.74483	9.15987	4.52356	9.92333	10.5498	8.61839	9.31288	5.83289	9	8.48784	10.0417	7.52356	9.00843	8.71081	9.36413	7.43463	8.61102	9.16239	10.0782	8.06609	8.30378	9.39017	5.80735	7.21917	8.85175	7.82655	8.0607	10.1497	9.05257	8.57365	9.31288	9.24555	10.4808	7.70736	9.41363	7.74819	8.02237	7.67948	8.8857	8.8392	9.40301	8.60363	8.97154	9.97298
ENSG00000005882.10	PDK2	9.8009	10.0539	11.5177	10.6528	10.5137	11.0126	7.18982	10.941	10.4367	10.6344	10.6457	10.3977	10.2597	10.3083	10.3902	9.4818	11.1039	10.7748	10.7474	10.3608	10.7936	10.3095	10.865	10.821	9.20945	10.6402	9.05528	9.81057	10.0042	9.99718	8.96867	10.4388	11.0553	10.7432	9.88874	11.1248	10.733	9.63118	10.5488	10.4848	11.4273	9.01402	10.9801	10.6284	10.9352	10.7887	11.0105	10.4818
ENSG00000005884.16	ITGA3	11.8792	12.883	9.43463	10.9263	11.5063	10.5915	7.14975	11.0546	11.8435	10.8761	12.891	7.40088	9.29921	10.1202	11.769	9.45121	14.9311	12.808	10.9929	12.5994	12.043	10.7764	13.3353	13.5333	11.151	14.271	8.03892	11.6528	10.7432	12.9447	9.16491	10.809	11.6271	15.3955	11.0921	12.8182	13.4778	9.32867	12.6241	11.8834	14.1985	9.63844	10.2143	13.4993	11.5718	12.3867	13.7025	13.7359
ENSG00000005889.14	ZFX	9.68299	10.1241	10.7748	11.2366	9.42836	10.774	8.25267	10.9144	10.2656	10.9285	10.5774	12.0338	10.6036	9.72792	10.8994	9.01681	11.0389	11.1092	10.8305	9.91139	10.6294	11.1053	10.9556	10.5187	9.31061	11.3663	8.92481	10.3718	10.9315	11.31	9.19229	11.0417	10.0458	10.2784	9.98584	10.6564	10.6375	9.9629	10.2288	10.1111	10.9737	8.59246	11.2473	10.825	10.683	10.0782	10.4105	10.7524
ENSG00000005893.14	LAMP2	13.0124	12.3482	13.6813	13.1129	13.1214	12.9769	10.2784	13.4954	13.4306	13.3241	14.078	13.1212	13.2731	13.2001	14.348	12.6287	14.0018	13.2985	13.9191	13.4389	14.2249	13.4652	14.0066	14.2936	12.5777	14.4379	11.9267	13.0519	14.8965	14.2766	12.0573	12.9573	13.6201	13.9433	13.9514	13.2187	14.4855	13.9821	13.3914	13.0276	13.4073	11.3565	13.0705	13.4936	13.8873	14.2428	13.6966	13.885
ENSG00000005961.16	ITGA2B	3.58496	6.39232	5.2854	5.35755	7.69349	4.16993	6.33985	5.83289	5.39232	6.57743	6.90689	6.53916	5.88264	4.58496	6.76818	4	6.42626	6.75489	5.80735	6.2854	7.86419	6.87036	5.2854	7.34873	4.90689	7.90087	3.80735	8.12928	5.20945	6.2854	5.75489	7.41785	6.89482	7.03342	5.49185	5.49185	6.52356	4	4.80735	6.84549	6.33985	4	6.10852	6.49185	6.50779	3.90689	6.33985	6.02237
ENSG00000005981.11	ASB4	2.32193	4.52356	6.02237	2.80735	5.04439	5.78136	1.58496	4	3.45943	3.45943	5	3.70044	3.58496	4.45943	4.64386	3	3.70044	2.58496	5.32193	5.20945	3.90689	4.64386	3.70044	6.24793	1.58496	4.08746	3.16993	4.9542	1	1	2.58496	3.80735	4.24793	2.32193	4.52356	3.90689	6.06609	4.64386	4.24793	3.32193	5.75489	4.24793	7.18982	4.24793	4.90689	2.32193	1.58496	7.34873
ENSG00000006007.10	GDE1	10.9344	11.2784	12.5527	12.0735	11.944	11.8607	8.77479	11.8001	11.577	11.5805	12.4383	11.8815	11.7727	11.8353	12.4681	11.1693	12.1431	11.9723	12.1286	11.3337	11.2088	12.3886	12.5289	12.4231	10.7515	12.0647	10.1774	11.8082	11.7875	11.7867	10.4252	11.6957	12.4599	12.2012	12.5572	11.5774	12.6753	12.5365	12.1443	11.9586	12.0512	9.92778	11.9054	11.5541	12.4628	12.0105	12.3233	12.4645
ENSG00000006015.16	C19orf60	9.21675	10.2738	10.5411	10.9787	10.5098	10.5196	7.21917	10.0566	10.9218	10.5498	11.2603	10.0674	11.0728	10.6751	10.23	10.1293	11.0478	11.2003	10.7313	9.7211	11.3015	10.5265	11.0835	10.5157	9.18982	10.5392	7.48382	10.3421	10.2204	10.8819	9.81858	11.0553	11.4507	10.5906	11.1331	10.2597	10.9936	10.6582	9.73132	11.2485	10.8408	9.27146	11.7215	10.983	11.0147	10.6502	10.7879	10.7339
ENSG00000006016.9	CRLF1	4.9542	5.88264	7.90087	6.74147	7.88874	7.94837	8.23362	6.93074	8.75822	6.70736	7.7879	9.15482	11.4419	6.62936	6.37504	6.10852	5.90689	7.5157	8.61102	9.99859	6.53916	7.64386	6.12928	7.10852	6.02237	6.35755	5.78136	7.12928	5.61471	10.0498	5.80735	7.2384	5.85798	11.0251	6.85798	5.52356	7.27612	5.78136	9.633	6.80735	7.19967	9.8933	6.72792	7.91886	6.85798	5.04439	5.61471	6.98868
ENSG00000006025.10	OSBPL7	8.75489	10.1472	9.98299	10.3685	10.4635	9.82655	6.96578	9.80574	9.44087	9.9993	10.0458	8.99718	10.1724	9.79116	10.5098	8.29002	9.89633	10.9352	10.0566	9.28077	10.4988	9.85019	10.007	10.2058	7.85798	10.0688	8.01123	11.5048	8.26679	8.2854	8.75822	10.8696	10.043	9.93369	8.59619	9.70044	9.40088	7.33985	9.68825	10.5147	10.5651	7.18982	11.2761	9.79442	9.91737	8.76818	9.94691	9.17742
ENSG00000006042.10	TMEM98	7.41785	11.0021	12.7852	8.633	11.9604	10.8305	10.2033	9.67243	10.5981	11.4959	10.2491	12.7149	12.0721	11.5216	9.81057	10.0498	12.1762	11.3112	8.82337	10.4656	11.8823	9.62022	11.1592	11.3918	10.6874	11.7952	9.56986	11.0014	11.2485	10.3977	8.18982	11.7474	11.5985	11.7296	9.82018	12.2243	11.4445	10.6627	11.4136	10.7912	11.7181	10.1649	11.875	9.79766	11.4284	9.53333	9.04166	8.56224
ENSG00000006047.11	YBX2	2.80735	3.90689	3.90689	3.32193	9.58496	4.39232	4.32193	4.85798	5.24793	5.04439	6.2854	4.08746	4.58496	5.52356	4.16993	2.58496	4.32193	6.59991	6.56986	4.52356	6.08746	6.35755	4.52356	3.80735	3.32193	6.58496	1.58496	8.37938	2.32193	3.70044	2.80735	3.32193	6.85798	5.35755	3.45943	4.52356	3.70044	3.90689	2.80735	5.55459	5.88264	2.32193	4.9542	5.08746	6	3	5.58496	3.45943
ENSG00000006059.3	KRT33A	0	1	6.33985	0	0	1	0	0	0	1.32193	1.58496	0	0	0	0	0	0	0	1.58496	0	1	0	0	0	0	0	0	0	3.16993	0	0	0	1.58496	0	0	0	1	0	1	0	2.32193	0	0	0	1	0	0	0
ENSG00000006062.12	MAP3K14	9.04439	10.058	11.3902	9.70908	9.68475	9.91139	6.45943	9.96723	10.9366	10.4491	10.1137	9.28309	9.8857	9.87036	10.4574	9.48985	10.0861	10.821	11.6978	9.21675	10.6375	9.58496	11.1911	10.0293	7.90689	11.3021	8.34873	10.5925	10.4388	9.60363	9.03342	10.3869	9.50779	10.7415	9.22882	9.45533	9.74987	9.35975	9.67948	10.4471	10.8455	9.73302	10.0688	9.13699	10.6101	8.82972	9.92184	9.67419
ENSG00000006071.10	ABCC8	6.02237	8.52356	8.9629	6.44294	9.2503	8.97728	2.80735	8.07682	8.29462	9.93811	8.43463	5.16993	6.58496	7.39232	6.24793	5.78136	5.85798	8.20457	8.27146	9.44294	10.2969	6.91886	8.47168	7.24793	8.02237	5.93074	7.67948	10.4367	5.88264	5.32193	6.65821	7.03342	7.90087	8.20457	6.14975	7.88874	8.61839	6.6865	8.67948	6.42626	10.7356	6.65821	9.72622	7.93664	7.54689	3.32193	8.14466	5.39232
ENSG00000006116.3	CACNG3	2.58496	2.32193	2.32193	7.2384	3.90689	8.61471	1.58496	4.58496	6.08746	6.97728	5.24793	2	6.55459	6.87036	6.56986	3.16993	2	7.46761	5.70044	5.2854	3.16993	7.7879	1.58496	1.58496	0	2	1	8.02237	3.45943	6.89482	5.52356	6.04439	1.58496	2.58496	4.08746	5.42626	6.79442	2.80735	7.25739	6.22882	4.85798	6.93074	1	7.32193	3.58496	0	4.64386	6.16993
ENSG00000006118.13	TMEM132A	12.784	13.1872	13.9542	13.3229	13.0951	12.2441	9.91139	12.8849	13.8244	12.6415	13.5211	13.11	12.4073	12.4176	14.351	11.4486	13.2033	13.7533	13.0324	11.7703	13.1796	12.7541	13.4176	12.3032	12.2101	12.8826	11.0539	13.4856	11.1248	12.0396	11.4455	12.6466	13.3498	14.521	11.8301	13.9017	13.7246	10.1687	13.9391	13.1603	15.26	11.9215	11.5551	13.8753	12.7797	13.4858	13.9562	13.6983
ENSG00000006125.15	AP2B1	12.9043	13.6795	14.47	14.2578	14.0787	14.0878	10.9114	13.831	13.6647	14.0075	12.9956	13.3822	14.0364	13.5699	14.4849	12.3012	14.258	14.0285	14.4337	13.2119	13.8638	14.3519	14.531	14.1532	12.6933	13.9875	12.7566	14.2391	13.1863	13.1977	11.9322	14.1837	14.1651	14.1716	13.8729	14.1972	13.7508	12.9855	14.4478	13.7291	14.8581	12.1118	14.8091	13.0011	13.8357	13.4819	14.5717	13.6302
ENSG00000006128.10	TAC1	4.52356	2.32193	2.80735	8.7879	3.80735	8.74483	5.83289	5.72792	8.32193	5.52356	8.03892	9.42836	8.73809	5.61471	6.6865	5.58496	2.80735	8.67948	5.32193	6.16993	4.58496	9.16491	2.80735	2	2.58496	2.32193	3.16993	8.89178	8.42206	8.02237	6.88264	7.47573	2.32193	2.58496	5.42626	7.73471	8.03892	6.74147	7.73471	8.43463	7.22882	7.18982	2.58496	7.7211	7.69349	2.32193	7.54689	11.6891
ENSG00000006194.9	ZNF263	9.6865	10.3106	11.2426	10.4747	11.3393	10.6636	8.04439	10.1007	10.1033	9.81858	10.421	10.6555	10.7863	9.67772	10.6591	9.66711	10.7797	11.0841	12.0577	9.61471	11.7863	11.1079	10.9498	11.7867	8.8857	10.9151	8.93958	10.9447	9.63844	10.5793	9.0607	10.6303	10.796	10.4147	10.4949	9.8009	10.3531	9.49785	9.81057	10.6156	10.7296	7.84549	11.1491	9.89026	10.445	9.39017	11.1453	10.6537
ENSG00000006210.6	CX3CL1	11.4099	12.0296	10.7781	11.9296	10.3663	12.1849	7.05528	11.1157	12.3851	11.4546	10.7532	9.53916	11.144	11.1026	11.8122	10.5137	11.6393	12.7277	12.0614	12.3966	11.2615	11.3799	12.81	12.1808	10.8541	11.2101	10.4305	12.136	11.0721	11.7275	10.2586	11.5803	12.1777	12.6573	10.9121	11.3061	11.357	9.94691	12.6994	12.2497	13.3641	9.86264	11.9723	11.31	11.7879	11.9278	12.6273	11.6188
ENSG00000006282.18	SPATA20	10.983	11.0941	12.022	11.6142	10.9965	11.5656	9.40301	11.6307	11.6653	11.857	12.7039	11.4747	11.2726	10.5226	12.5137	10.5401	12.7245	11.8834	10.4979	11.527	12.7518	10.9687	12.4215	12.1969	10.7339	12.4891	6.61471	11.4336	11.4194	11.2461	10.7773	10.0112	12.0399	12.7115	10.6839	11.6658	12.3479	10.3049	10.8865	11.9337	12.7582	10.0028	10.2935	12.1347	11.6826	10.7168	11.1523	12.2061
ENSG00000006283.16	CACNA1G	6.97728	10.6036	10.9801	7.22882	9.11634	9.03067	7.88874	11.1668	9.5157	9.11114	8.61102	12.7948	9.50779	8.61471	9.92778	6.42626	7.29462	9.12153	8.82018	7.12928	9.88264	9.08746	9.44294	9.33762	8.28077	8.38802	6.04439	11.5216	6.61471	7.75489	6.37504	8.34873	9.99294	9.04712	8.50383	7.85798	8.69349	5.9542	10.1812	11.2831	9.49785	6.90689	8.69697	7.81378	9.46557	6	10.8971	7.40088
ENSG00000006327.12	TNFRSF12A	10.8463	12.5048	10.8994	11.3592	10.9823	9.49785	6.72792	10.1163	10.4284	10.7969	12.2544	9.25974	11.2568	10.9498	12.0458	10.6055	13.4149	12.3772	12.6909	11.1111	12.5418	10.9344	12.9553	11.6551	10.2082	12.8734	7.45121	11.1555	10.9263	13.2043	10.3129	10.218	12.595	13.7938	12.2877	10.6101	12.2219	11.1248	10.9651	13.1254	11.8372	8.73471	11.1415	11.6284	10.8611	12.841	13.4136	12.7082
ENSG00000006377.10	DLX6	3	3.16993	11.4752	3.80735	10.2773	4.9542	7.87036	2	4.08746	8.75656	2.32193	9.03067	11.1655	8.62571	6.2854	4.39232	3.45943	5.49185	3.45943	2.58496	5	7	2.32193	9.61839	3	5.16993	4.45943	7.59991	3.16993	4.75489	3.58496	3.90689	3.45943	3	3.70044	3.45943	3.45943	2.58496	4.85798	3.16993	2.58496	3.80735	2.32193	3.32193	7.46761	1.58496	2.58496	4.32193
ENSG00000006432.14	MAP3K9	4.52356	8.71425	6.55459	6.56986	10.2396	8.75154	7.27612	8.32193	7.40088	8.43254	7.53138	6.97728	8.89785	5.93074	7.46761	4.90689	8.17991	7.58496	5.39232	6.08746	5.35755	9.14466	8.71425	8.11374	6.06609	8.96867	3.16993	9.73809	4.85798	7.50779	6.65821	7.35755	8.12412	8.45121	5.2854	5.49185	7.43463	4.80735	7.83289	6.47573	8.29921	7.05528	6.16993	7.33092	7.87652	4.08746	5.55459	7.15987
ENSG00000006451.6	RALA	11.2814	11.5236	12.7004	12.3066	11.8769	11.9418	9.73471	11.2234	11.9388	12.2199	12.4409	11.5503	12.1248	12.0861	12.8188	10.9929	12.3894	12.218	12.2981	10.5953	11.9447	12.5599	12.3247	12.0437	10.6339	12.4315	10.3587	12.4192	11.9374	12.0175	10.0375	11.8807	12.733	12.2503	12.5701	12.8882	11.7989	12.0661	11.7611	12.1709	12.527	9.88264	12.4838	10.8297	12.1777	12.6985	12.8321	12.097
ENSG00000006453.12	BAIAP2L1	4.52356	4.70044	4.75489	5.20945	5.93074	6.20945	5.9542	5.52356	8.04985	5.93074	6.55459	6.70044	4.32193	4.24793	6.18982	3.90689	5.04439	4.9542	5.32193	4.52356	4.85798	5.32193	5.08746	5.32193	4.70044	6.16993	3.16993	6.56986	3.70044	7.08746	5.04439	4.58496	5.61471	5.42626	5.08746	5.16993	6.35755	4.16993	5.45943	4.70044	6.02237	4.85798	6.52356	7.31288	5.20945	3.16993	4	5.52356
ENSG00000006459.9	KDM7A	9.07414	9.75322	10.2703	9.60918	10.151	10.2276	7.15987	9.80896	9.2738	10.4383	9.82018	9.87498	10.0512	9.36851	10.4157	8.22882	9.23122	10.0674	9.71081	8.29002	9.85175	10.3197	9.59619	9.56796	7.25739	10.0042	8.22882	10.697	9.01959	10.4656	7.76155	10.2877	9.39874	9.60363	9.47776	9.69523	9.90839	8.11894	9.28771	8.81057	10.4868	7.49985	11.0914	8.81378	9.63662	7.46761	9.75489	9.24079
ENSG00000006468.12	ETV1	12.3399	11.9844	13.8194	14.1104	13.3134	13.4677	9.70908	12.0109	12.3748	13.9755	12.2339	12.6036	13.216	13.0258	14.1486	10.1447	14.0493	13.9556	13.5092	11.8784	12.3872	13.3032	13.5585	13.6089	12.1424	12.8057	12.717	14.6276	11.1874	11.0553	10.7952	14.629	14.1515	12.4564	14.0975	14.9743	11.5162	12.5145	12.8545	13.7282	13.6032	9.89482	14.1934	11.6826	12.1734	13.1547	14.4311	13.0886
ENSG00000006530.14	AGK	10.2312	10.8368	11.3264	11.568	10.9233	11.5665	9.09011	10.8194	10.9958	10.9293	11.4988	10.5127	11.2691	10.6393	11.9993	9.80735	11.9211	11.6742	11.5108	9.92926	11.0821	10.9887	11.6275	10.813	9.05528	11.352	8.92481	12.0964	10.3815	10.3837	9.40301	10.6348	11.0382	11.3471	11.2981	11.9274	10.8463	10.1472	10.2456	11.4919	11.6188	8.61102	11.7194	10.5469	10.7398	11.1618	11.4888	11.3292
ENSG00000006534.14	ALDH3B1	9.46761	9.25503	10.3399	9.33985	9.56605	8.98014	4	10.1611	10.0444	9.28887	11.0498	6.45943	8.46761	9.03892	9.67948	9.21189	10.8329	9.09803	9.21917	9.8009	9.7364	8.61102	10.0084	9	8.45533	10.3095	6.52356	8.6865	8.64024	10.6618	7.7211	9.18239	10.0593	11.4878	9.24317	9.09803	11.7368	7.97728	9.60733	9.11634	9.19229	7.94837	9.3966	10.4471	10.236	8.67243	9.72451	10.6555
ENSG00000006555.9	TTC22	2	2.32193	1.58496	2.32193	2.32193	3	1	1.58496	2	3.64386	3.70044	1.58496	1.58496	1.58496	2.58496	2	2.58496	1.58496	2	1.58496	1.58496	2.80735	1	1.58496	1.58496	2.32193	1	2.58496	0	3	2	2.58496	2.32193	2.58496	1	2	3.32193	1.58496	2.80735	1.58496	1	2	0	2	4	1	2.58496	2.32193
ENSG00000006576.15	PHTF2	9.44708	9.77808	10.6073	10.6582	10.7117	10.3912	9.73471	9.94544	11.06	11.1312	10.6357	11.3061	10.3498	9.76155	10.8478	9.09276	10.7237	10.4778	11.0681	8.67948	10.4189	11.4099	10.4284	10.0182	9.06609	10.4346	9.15987	11.599	10.4727	11.0593	8.64386	10.1836	10.6475	9.59991	11.0035	11.128	10.1421	10.9425	9.92333	10.0861	11.1176	7.74819	11.3089	9.2384	10.1408	9.86573	10.9901	10.3208
ENSG00000006606.7	CCL26	4	3.16993	5.39232	3.58496	2.80735	2.32193	0	3.32193	4.24793	3.70044	5.12928	4.32193	3.45943	3.70044	3.58496	4.58496	4.9542	3	4.58496	3	3.45943	4.45943	3.32193	3.90689	4.52356	4.64386	1.58496	3.45943	4	7.98299	3	2.80735	5	5.16993	4.45943	4.08746	5.88264	4.52356	1.58496	3.58496	2.80735	2	2.32193	3.45943	4.70044	3.80735	3.90689	5.45943
ENSG00000006607.12	FARP2	9.88722	9.89936	10.5127	10.4949	10.8025	9.91439	7.81378	10.2444	9.44501	10.719	10.0168	10.983	10.8572	9.51767	10.5008	8.42206	10.9359	10.8353	9.86882	9.38586	10.314	10.6952	10.3663	10.7074	8.52356	10.3685	9.05799	11.0369	9.14975	9.79766	8.2384	10.6138	10.6284	10.0539	10.2155	10.6366	9.69	8.97728	10.9024	10.3554	11.2101	8.03892	12.7237	9.97154	9.61287	8.8857	11.1731	9.39446
ENSG00000006611.14	USH1C	5.52356	8.32193	5.45943	5.04439	9.47573	9.40514	3.45943	6.37504	6.84549	7.74819	11.0967	6.37504	6.2854	8.81378	4.80735	7.10852	5.72792	4.90689	7.10852	7.83289	7.54689	5.61471	4.39232	3.32193	4.90689	5.55459	7.7211	7.64386	4.80735	5.16993	4.90689	6.2854	8.37504	5	8.20457	3.90689	7.2384	9.42626	5.64386	3.80735	2.58496	5.08746	8.84862	5.16993	7.30378	4.58496	5.32193	4.24793
ENSG00000006625.16	GGCT	9.73132	9.83131	11.4131	10.4737	9.61839	10.4818	8.3443	9.66711	10.5048	10.1911	11.2052	10.3454	10.314	10.1861	10.5999	9.15228	11.2228	10.4147	10.5736	8.67243	10.2396	9.90388	10.8494	10.4083	8.40088	10.4574	8.18982	11.0735	10.363	10.7524	8.35315	9.47978	10.4019	11.1573	10.6129	11.0417	10.3487	9.82337	9.38154	10.5517	10.769	8.62936	10.6202	9.03067	9.75322	11.032	10.0375	10.8273
ENSG00000006634.6	DBF4	8.77808	9.25503	10.5962	10.043	9.64746	9.49985	8.37938	8.24317	9.43671	10.5411	9.54496	10.2854	9.88417	9.41574	10.2969	8.42626	10.1649	10.3945	10.5584	7.74147	10.268	10.6715	9.79442	9.94837	7.93074	9.46964	8.43879	11.4722	9.50581	9.24793	7.56224	9.78627	10.3783	8.82972	10.4502	11.1768	8.74147	10.363	8.42206	10.1202	10.0728	7.25739	11.2917	7.82018	8.86109	9.90539	10.6537	9.31061
ENSG00000006638.10	TBXA2R	6.32193	9.48583	5.90689	8.47168	8.07146	7.43463	4.24793	7.40088	7.62205	8.07414	7.60733	8.57743	7.15987	7.57743	8.03892	5.72792	8.36194	7.6865	7.84549	5.88264	8.36632	8.73132	8.89482	7.76818	7.70044	7.33092	4.16993	7.56986	6.42626	8.30378	7.3837	8.47978	9.65642	9.15228	6.6865	8.16993	8.58496	7.24793	7.91886	8.12412	8.14975	6.20945	6.88264	8.19476	7.21917	6.72792	8.46761	8.7879
ENSG00000006652.12	IFRD1	11.3493	10.9366	13.0629	12.0251	12.2978	11.9748	8.8392	11.605	12.0674	12.4566	12.6647	10.9672	12.1206	11.683	12.9735	10.9556	11.6519	12.5409	12.2228	10.9823	13.1172	12.2568	12.4755	12.7891	10.224	12.3742	10.1861	12.4388	11.6334	11.8811	10.2574	11.0728	12.0725	12.0984	12.5253	12.2506	11.6587	12.4341	10.8392	11.6698	11.3106	9.29692	11.5798	10.4645	11.6733	11.9919	12.3861	12.1437
ENSG00000006659.11	LGALS14	0	0	0	1	0	0	0	0	0	0	0	0	3.45943	0	0	0	0	0	0	0	0	0	2.58496	0	0	0	0	1	0	1	0	1	0	0	1.58496	0	1	0	0	0	0	0	0	0	0	1.58496	1	0
ENSG00000006695.9	COX10	8.12928	8.61102	9.10591	9.42417	9.34873	8.9629	7.25739	8.81057	8.78463	9.26562	9.64926	9.71939	9.34651	8.78463	9.14466	7.40939	9.23601	9.14466	8.95128	7.93074	8.98299	9.11634	9.26679	8.89785	7.11894	9.2854	7.58496	9	8.16993	8.94544	7.3837	9.27845	9.73302	8.99152	8.84235	9.58308	8.96	8.33985	8.60733	9.18488	9.2503	7.09803	10.0224	8.94837	8.42626	9.00282	9.52356	9.06609
ENSG00000006704.9	GTF2IRD1	9.54882	10.3587	11.5957	10.5613	11.2384	10.5727	9.39446	10.1459	10.7228	10.7797	10.5314	11.4051	10.7194	10.1737	11.4767	8.20945	10.6402	11.1731	10.8742	9.92481	11.0715	9.93811	10.9658	10.8711	8.31741	10.8918	8.53916	11.8603	9.46352	10.3826	8.90989	10.6448	11.3197	10.0967	9.76818	11.3061	9.69	8.75489	9.7364	10.9136	11.7142	8.13955	11.9762	9.70563	10.1523	9.99859	11.0056	9.74987
ENSG00000006712.13	PAF1	10.6627	11.7164	12.5341	12.1558	11.744	11.8277	9.69174	11.2998	12.0502	11.3479	11.4651	10.6795	12.3979	10.7773	11.7351	10.6847	11.8941	12.2456	12.0151	11.363	12.2131	11.5048	12.6348	12.5358	10.2715	11.7095	10.2082	12.3329	10.9322	11.4083	10.2831	11.8761	12.0684	11.9304	12.1293	12.1475	11.9311	11.0133	11.5377	12.1427	12.2348	10.1472	12.0434	10.9851	11.3565	11.6618	12.6022	12.0954
ENSG00000006715.14	VPS41	11.375	11.3371	12.9553	12.2776	11.6133	12.7381	9.38802	12.2497	11.875	12.2644	12.838	11.8349	12.1861	11.9506	13.0187	11.1693	12.2258	12.2429	12.4466	11.0735	11.9031	12.5974	12.5784	12.221	9.93811	12.4612	10.6284	12.5394	11.6935	11.6325	10.0512	12.0748	12.2691	12.5307	12.3603	12.7597	12.1344	11.762	11.9363	12.2706	12.9144	9.73809	12.7836	11.5976	12.3092	12.0042	12.5892	12.1677
ENSG00000006740.15	ARHGAP44	5.32193	7.94837	5.32193	8.3837	7.37504	8.80735	6.33985	6.75489	7	7.39232	8.09803	9.78953	7.32193	7.24793	7.52356	5.67243	6.12928	8.04439	7.04439	6.75489	6.88264	8.60363	6.55459	5.97728	5.67243	6.2854	4.45943	7.96578	5.45943	7.41785	7.19967	8.04985	6.87036	7.49185	6.52356	7.08746	8.00562	4.70044	9.21432	6.88264	7.06609	7.01123	5.88264	8.2854	5.83289	5.12928	6.87036	7.57743
ENSG00000006744.17	ELAC2	10.6466	11.7686	12.5396	12.253	11.7138	12.2049	9.55842	11.5565	11.888	12.8126	11.5507	11.8455	12.0137	11.1718	11.9244	10.5689	12.2021	12.2773	12.3666	10.7698	12.03	11.8198	12.1283	11.4828	10.3174	11.5882	9.84862	12.2874	10.8941	11.2432	10.0701	11.9912	12.06	11.7736	11.7838	12.2387	12.0512	10.4471	11.5507	11.8742	12.1808	10.1624	12.445	11.2461	11.5033	11.6248	12.2665	11.8009
ENSG00000006747.13	SCIN	10.3106	11.4949	9.96434	10.0265	10.1636	10.4388	6.16993	12.1118	12.1357	10.6847	11.6101	6.75489	8.41785	10.375	11.4278	11.1567	10.7764	10.1824	10.4522	9.11634	9.2503	11.7262	12.1765	8.96578	9.633	12.0488	6.61471	8.02791	11.6371	8.44294	9.70563	12.2336	11.0224	9.94251	11.0258	9.86419	14.3966	10.6786	11.3945	9.17493	8.69	9.65284	10.2009	10.3106	11.2318	9.2854	10.8416	12.9335
ENSG00000006756.14	ARSD	10.7616	10.2167	11.2432	10.6644	10.2538	11.1874	7.30378	11.1131	11.2264	10.647	10.3783	6.58496	11.3049	10.5971	11.3348	9.44708	11.7215	10.7515	11.5836	10.2264	11.3701	10.5594	10.9054	10.0782	9.33316	11.0286	6.33985	11.0539	10.8857	10.941	9.68124	8.58871	11.0573	11.4035	10.6393	10.421	10.9809	9.96434	9.99152	11.0881	11.4205	9.26913	10.2131	10.7895	10.8218	10.3912	10.7288	11.2456
ENSG00000006757.10	PNPLA4	8.53138	7.41785	6.89482	9.60177	8.75822	10.2192	6.6865	10.115	10.1624	7.66888	9.9542	5.52356	9.86419	9.93958	9.69697	9.98299	8.92184	9.87805	10.2276	9.51767	10.0224	9.70217	9.58496	5.16993	8.32193	7.56224	5.08746	9.33762	7.74819	9.68124	8.23362	8.07146	9.15228	10.0782	10.1935	9.31741	9.98584	10.858	6.74147	9.01123	10.2095	7.76818	7.48382	9.67419	10.5108	10.8025	9.50383	8.45121
ENSG00000006788.11	MYH13	1	1.58496	0	0	0	1	1	0	0	1.58496	1	3.32193	0	1	1	0	0	1	0	1	1	0	0	1	0	0	0	1	0	3	1.58496	0	0	1	0	0	0	1	0	0	0	1.58496	0	2	0	1	0	0
ENSG00000006831.9	ADIPOR2	10.9248	11.0681	13.6705	11.6609	12.1367	12.7406	8.79116	11.9798	11.785	11.9044	12.3089	11.2113	12.1752	11.4742	12.3853	10.7822	12.3853	11.8305	12.6522	11.8696	11.2414	11.7736	12.4767	11.9679	10.3129	12.1309	10.7928	12.2246	12.0937	11.4833	10.8941	11.3515	12.0182	11.8681	12.741	12.4239	12.6817	11.4393	11.6156	11.3515	12.4856	9.84235	12.4594	11.6484	11.7611	11.2216	11.8404	12.3712
ENSG00000006837.10	CDKL3	6.33985	5.80735	8.20457	6.84549	7.17991	7.02237	3.70044	6.26679	6.75489	7.23362	7.47573	6.12928	7.37504	7.32193	6.96578	6.74147	6.16993	7.16993	7.57743	5.97728	7.63662	7.18982	6.75489	6.33985	4.75489	6.96578	5.55459	7.8009	6.90689	6.9542	5.42626	6.59991	7.61471	6.83289	7.49985	6.70044	6.50779	7.8009	6.44294	7.02237	6.91886	3.58496	7.21917	5.80735	7.33092	7.06609	7.24793	6.50779
ENSG00000007001.11	UPP2	5.49185	3.32193	5	5.45943	5.70044	5.58496	0	3.16993	4.32193	5.14975	5.35755	3	3.70044	5.42626	5.70044	4.08746	3.32193	4.90689	5.35755	3.70044	4.75489	5.39232	3.32193	3	2	3.45943	4.75489	4.90689	4.64386	5.04439	4.9542	4.80735	6.98868	4.90689	6.24793	3.90689	4.58496	6.30378	6.40939	2.80735	4.08746	2.80735	5.12928	4.70044	6.20945	5.39232	4.24793	5.61471
ENSG00000007038.9	PRSS21	2.58496	3.90689	0	2.58496	2.32193	2.32193	1	3.58496	2.32193	1.58496	4.70044	0	2.58496	2.58496	4.64386	1.58496	2	2	4.90689	2.58496	2.58496	1.58496	4.39232	0	2	4.52356	2.32193	0	3.45943	2.32193	2.80735	1.58496	3	1	5.42626	0	1.58496	1.58496	3.80735	2.32193	1	3.58496	3.32193	3.16993	1.58496	2	1	3.70044
ENSG00000007047.13	MARK4	10.0403	11.3685	10.8994	11.4502	11.5245	10.9241	9.18982	10.8114	10.6092	11.1812	10.4828	12.1049	11.8301	10.6917	11.255	8.90087	11.4094	11.5536	10.9972	10.3487	11.2656	11.1007	11.8887	12.0751	9.54303	11.3151	8.54303	11.9103	9.62936	10.9337	9.38802	11.3072	11.2076	11.1408	10.9908	11.1605	10.8486	9.33316	11.1053	11.3945	11.9248	9.26209	11.9968	10.7599	10.4939	10.4828	11.7427	10.9322
ENSG00000007062.10	PROM1	8.633	9.87652	10.809	8.85798	10.1072	12.144	9.10852	10.1599	9.3443	10.577	8	12.3032	11.4289	10.7805	10.6275	8.86109	7.07682	10.6874	9.88111	8.2854	10.5206	10.1046	7.2854	10.1774	8.6865	11.9897	7.10852	11.4993	5.90689	7.35755	7.53916	11.4168	11.1344	9.45121	9.22641	9.29002	8.84235	10.2946	11.3869	9.51767	11.218	6.84549	11.9658	8.73809	8.54303	9.90087	7.87036	8.99435
ENSG00000007080.9	CCDC124	10.1799	12.0095	11.8895	11.8478	12.0858	11.4798	8.93958	11.0014	11.9285	11.1079	11.2755	10.5285	12.2958	11.0451	11.3701	10.2396	11.9241	12.1344	11.9028	10.8065	12.0098	11.6786	12.431	12.3767	10.5048	11.1357	9.30834	12.3208	10.9076	11.5708	10.1599	11.7632	12.3301	11.8451	12.0262	11.8784	11.8222	10.5803	11.1273	12.2366	11.7151	10.0154	12.7353	10.8963	11.3095	11.8471	12.1843	11.9106
ENSG00000007129.16	CEACAM21	5.61471	7.11894	6.22882	6.59991	6.22882	6.6865	2.80735	7.87652	7.59246	7.2854	8.26209	4	4.24793	6.70044	7.2854	7.6865	7.06609	5.45943	7.18982	5.32193	6.61471	6.97728	7.50779	5.72792	6.47573	7.40088	3.90689	5.12928	6.85798	6.90689	6.52356	7.73471	6.83289	7.2854	7.85175	6.45943	9.11374	6.16993	7.50779	6.06609	5.24793	5.55459	5.72792	6.6865	6.93074	6.44294	5.75489	8.64024
ENSG00000007168.11	PAFAH1B1	12.3001	12.6644	13.6855	13.2592	12.7292	14.0619	10.1674	12.9723	12.7549	13.2332	13.2453	12.8281	13.3522	12.5285	13.7554	11.3072	13.2857	13.6079	13.403	12.4123	13.0447	13.4482	13.604	12.8186	11.6059	13.3056	11.6271	13.6502	12.1532	12.5608	11.1706	13.3029	13.2035	13.2827	12.975	13.4871	12.8374	11.7474	13.3178	13.0025	13.7642	10.9708	14.016	12.933	12.5791	12.2938	13.6847	13.0032
ENSG00000007171.15	NOS2	11.4429	8.33539	5.64386	14.7744	8.25267	9.11374	6.30378	9.20945	11.1561	7.29921	9.3966	6.04439	6.93074	5.90689	8.8009	7.07682	12.3622	7.90087	12.2518	7.2854	7.46761	7.66534	8.9571	4.85798	7.15987	6.04439	6.32193	6.9542	5.49185	6.42626	9.21432	7.5157	8.01681	8.26209	13.0815	10.4666	7.87036	6.64386	6.75489	8.31741	8.33539	5.52356	6.61471	5.9542	7.29462	10.9513	8.95128	12.3548
ENSG00000007174.16	DNAH9	9.17742	8.6865	11.9009	8.93664	9.50779	11.4732	4.9542	10.1898	10.7448	10.7566	10.7789	5.97728	8.37504	8.69697	10.3026	9.76321	10.6573	10.4553	10.8819	8.73132	9.96723	9.49386	9.60733	8.79442	7.96578	9.61102	5.24793	9.13955	10.137	7.72792	8.07682	6.16993	10.7532	10.5736	10.7022	10.7723	9.18735	9.44915	9.32193	10.0821	11.2234	8.87344	10.813	9.76321	11.3685	10.7288	9.47168	10.2562
ENSG00000007202.13	KIAA0100	11.8486	12.372	13.164	12.9869	12.7332	12.7975	9.91737	13.1622	12.7217	13.0305	12.3415	12.5282	12.7324	11.3864	13.3478	11.3832	13.11	13.1389	12.9065	11.4767	12.8384	12.5467	13.1504	12.0458	11.2929	12.8216	11.4372	12.6305	11.7087	12.061	10.8114	12.7655	12.4147	13.0631	12.1734	13.127	12.8605	10.544	12.7358	12.3829	13.1884	10.9233	13.4552	12.5307	12.5031	11.7305	12.9629	12.8267
ENSG00000007216.13	SLC13A2	0	0	1	1	0	0	0	0	1	0.584963	1.58496	2	0	1.58496	0	0	0	0	0	0	1	0	0	0	0	0	0	0	0	1.58496	0	1	0	0	1	1	0	0	0	0	0	0	1	1	0	0	0	0
ENSG00000007237.17	GAS7	12.224	11.1176	10.9136	12.6974	12.8309	11.8486	7.48382	12.726	10.275	12.6766	13.1103	9.15482	10.0238	10.5868	12.4831	10.6027	14.1353	12.8786	13.8852	12.6486	13.5841	11.905	13.6587	11.5527	12.3745	13.5939	10.5488	12.3929	11.2802	11.5028	11.599	12.5646	11.2975	14.1327	12.4921	13.1074	13.5135	10.8948	13.264	12.4471	12.0681	10.7632	11.8941	12.9728	12.6702	10.0674	12.5169	13.018
ENSG00000007255.9	TRAPPC6A	7.72792	8.75154	9.01959	8.97441	10.374	8.94837	6.52356	8.78136	9.65821	9.26796	9.37287	8.71768	8.74147	9.67772	8.48784	9.27146	9.34873	9.38154	8.92778	9.66534	9.86264	9.61655	8.75489	9.48784	8.32643	9.31967	6	8.94837	8.66178	9.31515	8.30834	8.91886	9.66178	9.41363	9.61287	9.40088	9.79604	10.0512	8.3443	8.85175	9.65105	7.62205	9.53528	8.15482	9.92926	10.2312	9.56033	9.27612
ENSG00000007264.12	MATK	5.16993	6.56986	6.89482	7	8.2384	8.35315	3.32193	5.64386	7.07682	6.74147	7.40088	5.20945	6.16993	6.96578	6.56986	5.67243	5.93074	7.41785	5.55459	6.42626	6.16993	7.82018	6.45943	6.06609	4.58496	5.55459	3.32193	7.08746	5.16993	7.6865	5.88264	8.15987	6.42626	4.45943	8.04439	5.64386	8	5.67243	6.72792	6.22882	5.85798	6.85798	7.46761	7.29462	6.44294	6.65821	6	6.59991
ENSG00000007306.13	CEACAM7	0	0	1	0	1	0	1	0	0	0	0	0	0	0	0	0	0	0	0	0	0	0	0	0	2	0	0	0	0	1	1	0	1.58496	0	0	0	0	0	1.58496	1	0	0	6.96578	0	0	0	0	0
ENSG00000007312.11	CD79B	4.64386	6.32193	4.90689	4.90689	5.78136	5.9542	2	5.90689	8.20945	5.55459	6.18982	6.26679	4.64386	6.14975	3.90689	6.30378	5.12928	4.24793	5.64386	2.58496	5.20945	6.55459	4.80735	5.24793	4.58496	4	2	5.55459	5.2854	5.24793	6.16993	4.70044	5.20945	5.04439	6.20945	5.04439	6.59991	6.33985	6.45943	4.45943	4.39232	3.80735	2.58496	4.45943	6.02237	5.39232	4.58496	5.20945
ENSG00000007314.10	SCN4A	4.52356	3.45943	1	4.9542	3.70044	6.16993	3.70044	3.45943	7.49185	3.08746	3.58496	7.21917	3.45943	5.12928	1.58496	2.32193	5.83289	3.70044	6.91886	3.58496	4.70044	5.78136	1.58496	4	1.58496	2.58496	0	5.58496	2	3.45943	6.2854	2	3	2.80735	3.32193	3.45943	2	4	3.16993	3.70044	2.80735	1.58496	2.32193	3.80735	3.16993	1	4.16993	1
ENSG00000007341.17	ST7L	8.65821	8.75154	9.77479	9.62936	8.84862	9.18735	6.96578	8.3837	9.22641	9.13186	9.08746	9.90539	9.62205	9.31288	9.93074	7.29462	9.46557	9.47168	9.85487	8.40514	9.36413	9.11374	9.88264	8.97154	8.31288	9.35755	7.97728	9.60733	9.47573	9.48784	7.73471	9.24079	10.014	8.90689	10.3309	9.98299	9.04712	10.1699	8.24793	9.23601	8.94544	7.17991	9.16491	8.12412	8.59991	9.53722	9.80574	9.35535
ENSG00000007350.15	TKTL1	3.45943	6.04439	6.18982	3	6.75489	6.08746	1.58496	4.75489	8.01681	8.19476	6	3.16993	8.49586	11.3891	6.55459	8.12928	4.58496	6.62936	6	3.16993	5.42626	6.52356	4.16993	5.20945	3.80735	5.64386	4.39232	8.224	9.66356	5.58496	3.32193	8.42626	9.44501	7.48382	6.80735	6.50779	5.20945	5.58496	7.44294	4.52356	6.87036	4.24793	4.45943	3.45943	7.40939	5.45943	4.24793	4.90689
ENSG00000007372.19	PAX6	9.58684	9.24079	11.6604	11.0334	8.92481	11.5392	6.12928	10.0375	10.5821	10.463	9.82972	8.5157	12.1254	10.5216	11.3049	9.64386	10.207	11.2894	10.9256	10.0593	11.5798	10.1573	10.7474	9.01123	7.96578	9.224	8.78136	10.7039	10.3264	10.0848	8.61102	9.7879	10.0112	10.1472	10.9506	11.0417	8.90087	9.27612	9.22641	10.733	11.4833	9.1267	9.36413	10.363	10.5038	11.9784	10.1331	9.67243
ENSG00000007376.6	RPUSD1	8.75822	10.5008	10.6036	10.3955	10.8517	10.2738	7.46761	9.44087	10.3772	9.82655	10.2609	9.32193	10.2372	9.95274	9.91439	8.65464	10.4909	10.7432	11.2668	9.05799	10.7541	10.8281	10.3498	11.2282	9.00282	9.96867	7.32193	10.7649	8.69	9.96723	8.89785	10.2119	11.163	9.94983	10.1434	9.86728	10.0875	8.82972	9.51373	10.9189	10.3869	7.87036	10.7944	9.67596	10.1599	10.1228	11.1183	10.2796
ENSG00000007384.14	RHBDF1	9.42206	10.3208	9.69	10.9211	10.3696	9.22882	8.99435	9.82655	10.1267	9.76238	10.7764	12.4035	10.2348	9.62936	11.1731	8.01681	11.7436	11.6631	10.1072	9.43254	11.1855	10.9476	11.2877	9.63844	9.05799	11.2426	7.97728	11.6983	7.67243	9.64566	9.224	10.1948	11.2929	11.5382	9.99294	9.93221	10.0334	8.3443	10.4325	11.5319	11.6777	8.04985	12.3971	10.2842	9.81538	10.1046	11.0375	10.0251
ENSG00000007392.15	LUC7L	10.403	11.2198	11.0314	12.3202	11.6096	11.2015	9.78627	10.8463	10.2503	11.3476	12.1466	12.4414	11.9012	11.5479	12.3365	9.90989	11.3886	13.157	11.5421	9.82177	11.9629	11.8074	11.1867	11.2485	8.91588	11.9851	8.89785	13.4676	10.1824	10.6384	10.6027	12.3069	11.964	11.4445	11.1605	9.9263	10.6411	10.7125	10.5411	12.1874	11.8861	8.12928	12.5976	10.6248	10.9159	9.35535	11.4046	10.6511
ENSG00000007402.10	CACNA2D2	5	7.31288	5.85798	6.75489	10.3049	8.85798	7.8009	7.42626	9.7039	7.97154	7.63662	8.18982	7.93074	5.42626	6.18982	5.52356	5.93074	7.97154	6.59991	6.72792	8.81698	8.25267	5.78136	5.90689	3.90689	5.61471	4.85798	9.44708	4.85798	6.55459	5.97728	8.20457	6.58496	5.08746	4.80735	6.71425	6.18982	5.24793	8.20945	6.40939	9.08215	5.70044	8.45121	7.18982	8.21432	4.58496	5.20945	5.88264
ENSG00000007516.12	BAIAP3	10.4808	11.7091	9.64926	10.5699	9.14211	12.7421	5.90689	12.1475	11.4163	10.3772	8.49185	8.13443	11.0471	11.5887	12.0461	9.10591	10.4522	11.656	9.21675	9.66888	8.53528	10.9263	10.697	9.29692	8.01123	9.85331	6.22882	11.623	10.2715	8.01681	8.88264	9.50383	10.5613	10.6804	10.9151	9.27845	9.02791	8.46352	11.526	12.7179	11.7661	9	10.0238	10.8673	10.2912	10.9226	8.72792	9.84862
ENSG00000007520.3	TSR3	9.92926	11.4299	11.2633	10.9944	11.4057	11.2509	8.04985	10.5459	11.1836	10.2981	11.0741	10.6944	11.0941	10.7202	10.9929	9.94983	11.7838	11.8206	11.6262	10.2609	11.3576	11.2958	11.3859	11.8206	10.137	11.2198	8.42626	11.3021	10.1787	11.0119	9.29462	10.9672	12.0765	11.4419	10.9039	10.7013	11.3718	9.64024	10.4471	11.8238	11.4263	9.01123	11.6952	10.5255	11.0007	11.5722	11.3998	11.3929
ENSG00000007541.13	PIGQ	10.4179	11.6826	12.1555	11.5338	11.4808	11.4157	7.58496	11.1712	11.2107	11.3449	11.4486	11.5637	10.944	11.3712	11.445	9.95855	11.4147	11.769	11.9672	10.1812	12.2518	11.4057	11.7723	11.7039	9.90087	11.2282	8.63662	12.2926	10.1836	10.8611	10.1137	11.4351	12.1997	11.7582	10.5078	10.4409	11.007	9.44501	11.3625	11.9207	12.0011	9.59619	12.5297	11.5934	12.0987	11.4362	11.9443	11.4497
ENSG00000007545.14	CRAMP1L	8.88874	10.2252	9.02514	10.2216	10.3641	9.75822	8.06609	9.50581	9.17243	9.54689	9.76155	10.9527	9.97441	9.20212	10.5304	7.25739	9.96867	10.6909	9.81858	9.38586	9.98726	10.3387	10.0042	10.4929	7.48382	10.1254	7.67948	11.1286	7.85175	8.98868	8.14975	10.7657	9.82018	9.87191	8.69697	8.82972	8.98299	7.74147	9.38154	10.3106	10.6165	6.98868	10.733	9.49185	9.62022	7.63662	10.1434	9.28771
ENSG00000007866.17	TEAD3	9.53138	9.12153	9.47978	9.68825	8.14466	8.19476	9.41785	9.64386	9.06609	9.33316	9.20212	11.9947	8.61471	8.37069	10.3174	8.08215	10.3685	9.93811	8.61471	9.28077	10.6129	8.43463	10.8933	7.15987	8.11374	10.7134	5.70044	9.41996	7.29462	10.6618	7.98299	8.24317	10.4998	9.99152	9.01123	10.1485	8.48784	7.21917	8.87036	10.3608	10.703	7.84549	10.29	8.94544	8.74483	9.04712	9.66534	9.7039
ENSG00000007908.14	SELE	2.80735	2.32193	1.58496	4.52356	1	2.58496	2.32193	2	3.70044	3.9542	4.24793	6.61471	2.80735	3.16993	3.16993	3.32193	4.45943	2.58496	4.45943	3.16993	3.32193	4.70044	5.08746	4.90689	2.80735	5.49185	0	3.70044	2.32193	7.25739	0	2	3	7.40939	3.90689	1.58496	5.45943	3.32193	2	1.58496	2.80735	2.80735	4.08746	3.45943	2.32193	1.58496	1.58496	4.24793
ENSG00000007923.14	DNAJC11	8.78136	10.4574	10.0901	10.8146	10.7524	10.3509	8.82018	9.53722	10.2935	10.3236	10.128	11.0661	10.7279	9.37287	10.8727	8.62205	9.93369	11.1157	11.1209	9.58496	10.6865	10.6511	10.1267	11.1	8.33539	10.5285	9.37938	11.0895	9.04439	10.196	8.56605	10.9447	9.66356	10.6393	9.47371	10.7599	10.5098	7.3837	10.3061	10.3095	10.7624	7.94251	11.6156	9.99435	10.043	9.47573	11.1144	10.4051
ENSG00000007933.11	FMO3	4.9542	5.83289	5.08746	5.32193	4.45943	6.6865	2.32193	6.32193	5.45943	5	5.58496	6.71425	3.58496	5.70044	5.97728	5.70044	5.58496	3.70044	5.80735	6.56986	6.56986	6.50779	5	5.9542	3.80735	4.9542	3.16993	4.32193	4.9542	7.18982	5.61471	4.80735	5.72792	5.97728	7.02237	3.70044	6.82018	6.78136	4.08746	4.45943	4.64386	3.80735	5.52356	5.08746	6.88264	5.90689	3.70044	7.10852
ENSG00000007944.13	MYLIP	7.35755	8.15987	10.8757	8.3966	9.15482	9.43671	9.42836	9.71939	9.94398	9.57743	9.96145	11.7528	8.80735	9.12153	8.78136	8.66178	8.96578	7.89482	8.7039	8.53138	9.28077	9.47371	8.74819	9.93517	7.62205	9.7879	6.89482	8.04985	8.59619	9.43254	8.64386	9.81218	8.62571	9.25503	10.1712	7.70736	9.97154	9.26444	9.00282	5.97728	8.33539	7.07682	8.59246	8.71081	9.84549	7.19967	7.10852	9.87805
ENSG00000007952.16	NOX1	4.85798	5.24793	6.33985	5.90689	5.35755	6.10852	3	4	6.26679	5.50779	5.67243	5.20945	6.88264	6.58496	6.10852	4	5.97728	6.04439	7.15987	4.80735	5.64386	5.24793	6.06609	6.45943	4.39232	5.70044	4.58496	6.56986	6.56986	5.35755	4.58496	5.64386	6.40939	5.93074	6.04439	5.80735	5.75489	6.50779	4.80735	6.22882	6.37504	3.45943	5.72792	5.20945	5.64386	5.88264	6.42626	5.64386
ENSG00000007968.6	E2F2	7	9.31967	9.04166	7.39232	9.55459	8.14466	5.12928	6.72792	8.70044	9.49685	7.18982	8.89785	9.54303	8.31288	8.64024	5.80735	8.18982	9.17243	10.0782	5.42626	9.71425	9.48583	7.78136	9.99152	7.72792	7.45121	6.79442	10.4221	5.83289	6.94251	6.04439	9.48583	8.41363	6	7.49985	9.29002	6.94251	6.62936	8.56986	9.19476	9.38586	6.40939	10.9484	6.02237	7.54689	6.87036	9.70908	7.67948
ENSG00000008018.8	PSMB1	11.9986	11.988	12.3977	12.7134	12.2137	12.0341	10.3095	11.4929	12.8252	12.9228	12.7532	13.461	12.6863	12.7279	12.4803	12.0492	13.5552	12.1532	12.5983	11.7707	12.9643	12.8471	13.0726	12.8496	11.8174	12.9661	11.0098	12.7934	12.6373	13.6063	11.1874	12.5209	13.7292	12.8908	13.5894	12.2883	12.732	13.7642	11.9531	11.8435	11.6883	10.6935	13.0761	11.4362	12.7	12.6762	13.3183	13.25
ENSG00000008056.11	SYN1	8.19967	11.1618	7.97154	10.6055	11.1929	12.3701	5.58496	8.67596	10.4019	10.0286	9.91737	7.7879	10.9586	10.3565	10.3859	7.82655	8.87958	11.4078	10.0251	9.68299	9.32193	11.6578	8.40939	7.96578	7.39232	9.25503	5.90689	11.9701	7.89482	10.5137	9.24555	10.3287	10.7515	8.78136	8.48784	8.99435	10.8696	6.90689	11.2992	10.014	9.99294	10.9226	9.85331	11.2306	9.1267	8.09803	10.5821	9.54882
ENSG00000008083.12	JARID2	9.34873	9.44708	10.2831	10.021	10.4305	10.3095	9.57554	9.86573	9.55842	10.3537	9.89178	11.6371	10.6689	9.26444	10.3587	8.16993	11.0014	10.5392	9.86109	9.33316	10.2609	10.3641	10.1824	10.4717	7.98868	10.0375	8.54303	10.4062	8.22882	9.98868	7.74819	11.2848	9.87498	10.4041	9.35755	10.4605	9.92926	7.67948	9.96434	9.78136	10.7125	7.97728	10.749	9.26209	9.29462	8.21432	9.80896	9.55267
ENSG00000008086.9	CDKL5	7	8.45943	9.44294	8.81378	9.04712	9.8857	7.91886	9.21917	7.90087	9.31175	8.59619	10.6184	9.33985	8.07682	9.54496	6.61471	8.07682	9.38154	8.9571	8.08746	8.80735	9.73302	8.24317	9.40939	6.83289	8.56986	6.88264	9.96434	7.8392	9.39874	7.21917	10.0028	8.33092	8.77149	7.65105	7.57743	8.87344	6.33985	10.0593	6.91886	9.35315	7.62205	9.53528	9.50978	9.05528	6.20945	7.33985	8.36632
ENSG00000008118.8	CAMK1G	4.45943	6.33985	4.16993	7.76818	4.24793	8.18982	6.44294	4.70044	7.01123	5.14975	6.12928	7.90689	8.93369	7.09803	6.98868	3.90689	5.42626	7.66534	4.80735	7.32193	5.45943	7.54689	4.75489	4.08746	4	4.32193	2.58496	8.10329	4.75489	7.2384	6.78136	6.22882	4.90689	5.35755	6.33985	5.80735	7.66534	5.12928	8.78463	6.30378	7.25739	6.9542	4.16993	7.87036	4.64386	2.80735	5.49185	8.62205
ENSG00000008128.21	CDK11A	7.40088	8.37938	7.97154	8.37069	9.01959	8.09276	7.12928	8.01681	7.98868	8.33539	8.67596	9.42206	8.98014	7.80735	8.65105	6.33985	8.55075	9.55842	8.56986	7.56986	9.37287	8.15482	8.17493	8.56605	5.52356	9.04712	6.67243	10.0768	7	8.33985	7.02237	7.98299	7.80735	8.44294	7.37504	7.56224	8.19476	6.45943	7.50779	8.92184	8.56986	5.55459	9.59432	8.19476	8.53528	6.83289	7.90689	8.03892
ENSG00000008130.14	NADK	10.8074	11.4325	11.4115	11.9207	11.2952	11.6344	9.19967	11.8967	11.983	11.7775	11.6366	11.643	11.9633	10.7524	11.9766	10.6609	12.192	12.0627	11.9058	10.6448	12.1963	11.2802	12.0447	11.9222	10.1984	11.7944	9.53138	11.4727	11.3021	11.2952	9.783	11.679	11.1383	11.9661	11.8925	12.2811	11.8158	10.4615	11.0947	11.638	11.69	10.1861	12.0386	11.0314	11.5348	11.2485	12.2414	11.8074
ENSG00000008196.11	TFAP2B	2.58496	6.30378	9.42417	1	9.50383	5.45943	2.32193	1	3.70044	6	1.58496	2.32193	8.45943	7.90087	2	2.58496	6.9542	6.50779	5.97728	4.85798	6.24793	8.24793	5.64386	6.82018	2	6.32193	1.58496	6.61471	3.32193	2.80735	1.58496	2	5.2854	6.97728	2	1.58496	1	2	5.04439	2	1	5.24793	3.16993	4.90689	6.71425	1.58496	4.08746	4.24793
ENSG00000008197.4	TFAP2D	0	0	1.58496	0	0	0	0	0	0	0	0	0	0	1	0	0	0	1	0	0	1	0	0	0	0	0	0	0	0	0	0	1.58496	0	0	0	0	0	0	0	0	0	0	0	0	1	0	0	0
ENSG00000008226.18	DLEC1	6.39232	6.84549	9.61287	6.10852	5.55459	9.35094	3	9.43879	9.03067	8.76321	8.45533	5.35755	8.39232	8.31741	8.17991	8.42626	7.5157	8.45943	7.33092	7.72792	8.34873	7.19967	6.85798	4.58496	5.24793	6.50779	5.12928	7.87652	7.71425	4.85798	5.88264	6.88264	7.43463	7.76818	7.26679	6.30378	6.6865	8.04439	8.80413	7.22882	7.5157	6.2854	6.20945	8.24793	10.0782	8.18488	5.67243	6.39232
ENSG00000008256.14	CYTH3	10.4429	11.8033	11.5541	11.7202	11.6847	11.7686	8.3966	11.3939	11.3174	11.1507	10.9196	12.4566	11.1718	10.865	12.3655	9.46761	11.6582	11.9039	11.3864	10.0674	10.9958	11.7936	11.8325	10.8595	9.61287	11.4025	8.82655	11.5416	10.1561	11.1434	10.2538	11.5053	11.757	11.5661	11.1338	11.8826	11.1636	9.72281	11.1706	11.2402	11.7465	8.90087	11.3805	10.7271	11.2831	10.5575	11.6595	11.4247
ENSG00000008277.13	ADAM22	9.58871	11.1118	12.6702	11.2485	11.0105	11.9794	7.7879	11.0251	11.1497	11.4242	10.8297	9.55459	11.6542	10.769	11.2372	9.67419	9.72962	11.2198	12.2547	10.2796	11.0203	11.8506	10.7993	11.2033	8.97441	9.93369	10.4808	12.1658	11.239	9.98157	8.77479	11.8086	10.875	9.77808	11.0423	11.2825	9.50978	10.5507	11.115	10.8463	11.4574	9.09803	12.3562	10.5784	11.286	11.3281	11.275	10.4788
ENSG00000008282.6	SYPL1	11.9954	10.8146	13.1878	12.4615	11.6546	12.8416	9.24079	12.2137	13.6434	12.4974	13.1294	12.3163	12.7074	12.3688	13.2713	12.1727	13.0673	12.0631	12.3562	11.6983	12.9735	12.0838	12.8738	11.8297	11.0258	12.9625	10.6786	11.4783	13.4069	12.633	11.1548	10.8572	11.7334	13.0295	12.5788	12.7719	12.9296	12.8506	11.1724	11.6618	12.4112	10.7313	11.1144	11.5575	12.8311	13.3915	12.2966	12.9564
ENSG00000008283.14	CYB561	9.59991	10.4574	11.1886	10.3061	9.81057	10.218	7.34873	10.1176	10.2252	10.9174	11.2586	6.89482	9.94251	9.61102	10.2761	9.11634	11.1768	10.6493	9.93664	9.63662	10.1886	10.1202	11.1573	10.1799	9.40301	10.4429	6.26679	9.98726	10.9564	10.1712	9.02514	9.23122	10.6129	11.227	10.2082	10.4471	11.1267	10.1599	11.412	10.6257	9.90839	8.61471	8.50779	10.8595	11.0028	9.56415	10.3966	11.158
ENSG00000008294.19	SPAG9	12.4001	12.3396	13.7781	13.5131	12.6931	12.9719	9.19967	12.8473	12.5299	13.3309	12.8717	12.6184	13.5292	12.4548	13.8498	11.9443	13.0873	13.6094	13.6003	12.8313	13.5177	13.6083	13.6059	12.9773	11.0941	13.2844	12.2975	13.8506	12.292	12.0203	11.0654	13.5488	13.202	13.2223	13.1191	12.7791	12.6085	12.3565	13.3989	13.0062	13.3614	10.5008	13.8979	12.9821	13.1041	12.6673	13.5713	12.4553
ENSG00000008300.13	CELSR3	6.16993	12.1202	7.91289	9.47371	12.611	10.9076	7.94251	8.82018	9.38586	10.9136	8.65105	8.62936	11.2952	8.6865	10.1254	6.33985	8.43045	11.6542	11.3875	8.93664	10.8368	10.8742	9.72792	10.1997	7.62936	8.95128	6.76818	12.614	5.35755	8	8.12928	10.5392	7.60733	8.46761	8.53138	8.51964	7.59246	6.50779	9.15228	9.71939	10.218	7.46761	11.7322	8.76155	10.098	7.13955	10.3343	7.32193
ENSG00000008311.13	AASS	9.59991	9.31288	10.9513	11.2779	8.41363	10.403	7.41785	9.93074	9.47168	10.0855	9.81698	9.97154	9.99152	8.27612	11.8982	7.85175	10.0688	11.3174	9.76653	9.33539	10.5245	10.1215	11.3083	10.1762	7.16993	10.2336	8.52748	11.03	8.29002	8.81698	8.19476	10.4788	9.34651	9.8009	9.76321	10.8918	9.38154	7.33985	9.72451	9.75656	10.4747	7.07682	10.4336	9.13186	9.58308	9.12412	9.91588	9.46352
ENSG00000008323.14	PLEKHG6	3	3	4.16993	2	3	6.26679	4.58496	6.02237	5	4.24793	2.32193	3.32193	2.32193	2.80735	2.80735	3.45943	4.85798	4.39232	3.45943	3.16993	1.58496	3.16993	4.08746	1.58496	3.32193	3.32193	0	3.16993	4.24793	4.64386	2.32193	3	5.55459	4.52356	0	3	4.75489	3.80735	4.16993	4.08746	4.45943	0	1	3.90689	5.55459	4.32193	3.16993	4.24793
ENSG00000008324.9	SS18L2	7.72792	9.27612	9.15735	9.23362	9.89633	9.75989	7.35755	9.17243	9.06878	10.2174	10.4083	9.51175	9.61839	10.0941	9.43045	9.41785	9.84392	9.28309	9.99718	8.45533	9.41151	10.446	9.43045	9.58308	7.87036	9.47371	8.52356	10.388	9.48583	9.77808	8.10329	9.77479	9.48583	9.56796	10.545	9.73132	10.1749	10.6573	8.74819	9.52943	9.57175	7.56986	9.51767	8.53916	9.47168	9.92926	9.8009	9.86573
ENSG00000008382.14	MPND	7.99435	9.56796	9.17493	9.57743	10.1824	8.90989	6.88264	9.20701	9.20212	9.36741	9.65105	9.11634	9.93811	9.00562	9.01681	8.03342	9.70908	9.71939	9.42626	8.59619	9.93074	9.38586	9.79604	9.17243	8.16993	9.35094	7.46761	10.3287	8.14975	9.40301	7.66534	10.0674	10.0768	9.44501	8.90689	9.07146	9.93664	8.02237	9.20945	10.0553	9.41151	7.97728	10.4615	9.07146	9.20945	9.66178	10.7482	9.48583
ENSG00000008394.11	MGST1	11.5817	9.62388	12.7269	9.15482	10.9447	11.5821	8.09803	12.3451	11.5063	13.4836	13.6276	9.83131	11.4019	11.2509	10.1849	12.9744	12.4155	11.1228	13.3029	10.9944	12.7632	10.1548	10.7347	10.4378	11.1026	12.4271	8.29921	9.11374	12.8684	13.8522	10.4263	9.7879	10.5058	13.5877	11.7768	9.3837	12.9981	11.9873	10.8681	9.17493	11.0868	10.3934	9.71425	12.3767	12.7599	12.9196	8.40939	11.9263
ENSG00000008405.10	CRY1	10.1189	10.8049	11.1491	11.1743	10.375	10.8392	7.90087	10.3837	10.6055	10.8884	10.1536	11.813	11.9163	10.9462	12.1677	10.2621	11.0961	11.2609	10.6493	10.3343	12.0671	11.1408	11.9374	11.021	9.16742	11.2981	9.39232	11.0868	11.1273	10.2854	9.21675	11.5137	11.0553	10.543	11.6511	11.0042	10.0553	10.7895	10.6917	10.0362	11.7185	9.23362	10.9084	9.50978	10.255	11.3669	11.0307	10.5565
ENSG00000008438.4	PGLYRP1	1.58496	1	1.58496	2.80735	2.58496	2.58496	1	2.58496	1.58496	2.80735	4.9542	1.58496	1	2.32193	3	2.58496	2.58496	2.32193	3.16993	2	1.58496	2.80735	2	2.32193	0	4.90689	0	3	1	4.90689	0	3	4.08746	3.16993	3.45943	1	4.85798	1.58496	0	2.80735	4	1	3.80735	3.45943	2	1	0	2.58496
ENSG00000008441.15	NFIX	13.2568	13.6908	14.9994	14.2117	14.3818	15.059	10.207	13.9261	14.6994	13.949	12.8971	14.0936	15.0959	13.2219	14.2059	12.2978	13.5904	14.5385	14.2009	13.6491	14.8706	14.2089	14.2927	14.2037	12.1624	13.8151	12.5071	14.3216	12.4881	12.2989	12.4553	14.0066	13.8227	13.4659	13.2955	14.177	12.865	11.528	13.9965	13.813	14.93	12.5929	15.045	13.4878	13.8491	13.0818	14.204	13.3031
ENSG00000008513.13	ST3GAL1	9.45738	9.89482	9.86264	10.2703	9.35094	10.5216	8.35755	10.6519	9.93221	10.5216	10.825	11.9189	9.74315	9.2503	10.4398	9.07146	12.9244	10.3454	10.5068	9.30834	9.75822	10.1861	10.4231	9.16491	8.21917	10.5018	6.82018	9.97441	8.57743	11.1364	8.49185	10.2131	9.67596	11.0231	9.39446	9.59432	11.8553	8.09276	10.1611	8.46352	10.3945	9.17243	10.3231	9.96434	10.2981	8.16491	8.84235	10.8834
ENSG00000008516.15	MMP25	7.05528	9.2384	7.5157	9.87344	6.16993	9.49785	4.9542	8.30378	8.77479	8.02237	8.96	5.20945	9.19229	8.81698	9.24079	6.02237	7.88874	8.13443	9.06878	6.22882	8.23362	9.40514	9.08746	5.45943	6.42626	8.02237	5.61471	8.72792	4.80735	7.94837	8.58871	9.56224	9.50581	9.52356	8.40514	8.22882	8.52748	5.2854	6.37504	8.04439	9.78136	6.56986	7.57743	7.85175	7.34873	7.65821	7.13955	10.0967
ENSG00000008517.15	IL32	10.314	10.5118	9.18982	10.1319	6.80735	9.82177	5.78136	9.92184	10.5118	10.7616	9.82655	6.62936	9.75656	9.32193	12.1867	10.858	9.57932	9.33092	11.3993	8.65464	9.47371	7.97728	9.98442	6.08746	9.20945	9.89482	6.82018	8.98299	10.5018	10.2958	8.75822	8.89482	10.5048	10.1898	10.224	8.42206	10.5421	8.37504	7.99435	8.83605	9.73471	8.7039	6.47573	9.98157	8.67596	11.1338	8.40514	10.2444
ENSG00000008710.16	PKD1	11.4305	13.0072	11.7908	12.8206	13.5082	12.3117	10.2107	12.8916	12.1459	11.911	11.584	13.9043	11.8765	11.5367	13.0502	9.2854	12.4633	13.5845	13.4333	12.3309	13.8493	12.557	12.4694	12.6355	10.0056	13.0244	9.33316	14.0399	9.54689	12.2456	11.5589	12.8723	12.3826	12.7928	11.0403	11.007	11.568	9.48784	12.145	12.6006	13.3565	9.53528	13.9487	12.839	12.0993	10.1421	12.1746	12.0014
ENSG00000008735.13	MAPK8IP2	8.08746	11.8388	11.0593	10.8619	12.1478	11.5915	6.18982	9.99152	10.5236	10.0954	9.5812	6.88264	11.7561	10.7936	10.8138	7.76155	10.3163	12.0348	10.1749	10.0056	9.91289	11.2963	10.8001	10.5392	8.94251	9.75656	6.44294	12.0664	8.90989	9.49586	9.62936	11.363	11.3772	10.3197	9.70563	10.5507	10.2252	7.96578	10.7423	10.098	12.1039	10.1935	11.2318	10.6804	10.6582	10.5353	10.2228	9.26444
ENSG00000008838.16	MED24	10.3945	12.5599	12.8374	12.2732	12.5421	12.3106	9.62753	12.4838	12.0604	12.4995	11.1655	12.4218	12.5925	11.7474	12.4297	10.3783	12.1749	12.6544	12.8636	11.4808	12.3526	12.1684	12.5326	13.1486	10.3354	12.0607	10.5343	13.0398	10.5098	11.4163	10.1972	12.7975	12.536	11.9414	11.8494	12.4142	11.8114	9.68299	12.1235	12.6735	13.0351	10.4062	13.2571	11.0091	11.9054	11.1898	12.5814	11.6439
ENSG00000008853.15	RHOBTB2	9.55267	11.5299	10.643	10.6502	10.6502	10.8447	8.53528	10.1824	11.0341	10.3788	10.4929	11.6542	10.0389	9.64024	10.8525	8.36194	11	11.0539	10.9922	9.33985	10.1649	10.9643	10.5459	10.4625	8.94544	10.1972	8.69	11.3998	8.97441	10.0848	8.58496	10.2456	10.7482	10.6795	10.4979	10.032	10.676	8.27146	11.0375	11.1228	11.1427	9.00562	11.8102	11.1085	10.4419	9.42417	11.6991	10.4491
ENSG00000008869.10	HEATR5B	9.62753	9.88874	11.0492	10.7524	10.1267	10.6733	8.26679	10.5878	9.88417	10.8082	10.6138	11.3078	10.7296	9.79766	11.1504	8.3966	10.6952	10.8849	10.5718	9.57554	10.2773	10.6366	10.9166	10.6284	8.33092	10.8202	9.23122	11.2738	9.84549	9.94983	8.8392	10.9136	10.2527	10.5236	10.3761	10.5469	10.4105	9.22641	10.5343	10.1536	10.9211	8.30834	11.1997	10.1344	10.2538	9.03892	10.5392	10.3794
ENSG00000008952.15	SEC62	12.3581	12.1306	12.6452	11.9341	11.7095	13.1829	9.66178	12.6332	12.5596	12.6574	13.0251	13.0131	12.9515	12.6092	13.1497	11.9694	13.0303	13.0367	13.2596	12.2333	12.6078	13.047	13.2117	12.8696	11.7557	13.0751	11.4538	12.8258	13.0556	12.8636	10.9658	12.8529	12.6904	13.4259	12.964	12.8665	13.0037	13.1594	12.8719	12.4349	12.9352	10.7406	12.8574	12.4017	12.9509	13.3098	12.818	12.9181
ENSG00000008988.8	RPS20	12.9385	14.211	14.0614	14.2143	14.4797	14.3632	13.0617	13.9629	14.4481	14.2354	15.0189	16.0176	14.4684	15.0778	13.9183	13.6812	15.1388	14.2473	14.5161	13.9789	14.3186	14.3039	14.353	14.5991	13.4167	14.8333	12.8939	14.7226	14.7531	15.6129	13.0571	14.7362	14.9145	14.7083	15.355	14.352	14.8585	15.2033	13.4209	14.2826	13.9199	12.5715	14.0447	13.2341	14.1424	15.126	14.369	14.849
ENSG00000009307.14	CSDE1	13.4255	13.502	14.5387	13.9901	13.6667	14.2475	12.6161	14.1175	13.6709	14.289	14.0914	14.7432	14.3075	13.4794	14.5471	13.0389	14.6325	14.2613	14.6227	13.5156	14.2155	14.593	14.5625	14.7351	12.8661	14.5571	13.0473	14.3189	13.9149	14.8676	12.2909	14.4246	13.9643	14.5048	14.763	14.1847	14.4532	13.115	14.0098	13.8048	13.7525	12.1523	14.2091	13.5759	13.9481	13.3259	14.4546	14.5292
ENSG00000009335.16	UBE3C	11.2644	11.2288	12.4003	12.042	12.0861	11.9359	9.76984	11.6961	12.2674	12.3319	12.1624	11.4409	12.2012	11.5221	12.7115	10.4273	12.8061	12.3759	12.0437	10.9151	11.5421	12.1293	12.5299	11.9676	10.2889	12.3507	9.52552	12.5026	11.7194	12.3399	10.2021	11.6909	11.7423	12.245	11.8384	12.6312	12.2336	11.412	11.6542	11.5755	12.0258	9.66711	12.4171	11.3083	11.7678	11.0314	12.3191	12.4057
ENSG00000009413.14	REV3L	10.3399	11.5333	11.6896	11.0244	9.29232	11.6826	7.70736	10.4094	10.2877	11.6896	9.95274	11.3745	12.1727	10.8009	11.9289	8.11894	10.4126	11.1737	10.1674	10.0112	10.6221	10.9993	11.03	11.4793	9.11374	11.3038	10.0056	13.006	8.83289	9.57365	8.89785	11.6402	11.7202	10.3966	10.8956	11.4974	9.61102	9.91289	11.5023	10.1357	11.3864	8.37069	12.8821	9.88722	9.67419	9.04439	11.6161	9.87805
ENSG00000009694.12	TENM1	9.37938	9.50978	9.3966	11.7928	8.45943	10.3432	5.67243	10.8431	8.78463	9.70304	9.65464	7.61471	10.4727	9.68475	11.4656	5.72792	10.9851	11.4737	11.3281	9.76818	8.37938	9.76818	9.70044	10.0782	8.17991	10.1849	5.39232	13.0293	6.74147	8.0607	8.74819	10.6266	10.0928	8.77149	10.5137	4.80735	8.40514	9.29462	8.66178	9.77972	9.40939	5.67243	6.6865	10.0403	9.99859	6.52356	10.5469	10.0196
ENSG00000009709.10	PAX7	2.58496	2.32193	2.32193	1.58496	3.58496	5.88264	1.58496	1.58496	8.02237	2.32193	1	5.55459	2.58496	3.58496	1	1.58496	1	3.32193	0	2	0	3.70044	0	1	2	1	3	3.58496	0	2.32193	2	3.32193	0	1	1.58496	2.32193	2.32193	2	3.32193	0	3.32193	3.32193	0	2	4.70044	0	2.32193	1
ENSG00000009724.15	MASP2	5.97728	6.12928	5.97728	7.5157	7.75489	6.61471	5.39232	6.84549	5.9542	7.35755	6.83289	6.97728	7.22882	6.40939	8.05528	3.45943	6.08746	8.12412	7.15987	6.14975	6.79442	6.89482	6.85798	6.79442	4.16993	7.5157	4.9542	8.10852	5.75489	5.39232	5.67243	8.03342	4.64386	6.47573	5	6.14975	4.70044	4.16993	7	6.58496	7.22882	3.90689	8.81698	6.70044	6.85798	4.32193	6.22882	4.9542
ENSG00000009765.13	IYD	0	0	1	0	0	1.58496	0	1	0	1.58496	1	1.58496	1	1	1.58496	1.58496	0	0	1	2	2	1.58496	0	1	1.58496	2	0	1.58496	0	1	1.58496	0	1	1	2.58496	0	1	1	2.32193	0	0	1	0	1	1.58496	0	0	1.58496
ENSG00000009780.14	FAM76A	8.89785	8.13955	10.3619	9.95128	8.92481	9.86419	6.18982	9.63662	9.20212	9.89633	10.1911	9.3837	9.75322	9.63118	10.014	9.23362	9.31061	9.58308	9.81218	8.98299	9.81698	9.65821	9.86419	9.04712	7.6865	9.78463	7.7211	9.60918	10.3685	9.77479	8.04439	8.8857	9.79279	9.02791	10.3242	9.7039	9.37721	10.0224	9.35315	9.64566	9.36851	6.98868	8.66534	8.94544	9.82814	9.18982	9.44915	9.11114
ENSG00000009790.13	TRAF3IP3	6.35755	7.01123	7.76155	7.21917	6.45943	7.33092	5.83289	8.00562	7.90689	6.88264	8.34873	6.10852	6.64386	7.17991	8.03892	7.18982	7.40088	6.90689	7.72792	6.55459	6.78136	7.65821	7.98868	5.78136	5.78136	7.94251	3.58496	5.97728	7.45121	6.78136	6.65821	8.03892	7.33985	7.61471	7.66534	7.08746	9.14211	7	7.40088	6.04439	6.24793	5.2854	6.49185	7.27612	7.89482	6.50779	6.55459	8.56224
ENSG00000009830.10	POMT2	10.0768	11.1655	11.4147	12.0674	11.2929	10.6671	7.90689	10.3298	10.8765	10.5314	10.6257	11.2192	11.1799	9.72281	11.7993	8.78136	11.1376	12.1602	11.5474	10.8603	11.719	10.9816	11.7026	10.6786	9.16239	11.543	9.20457	11.7834	9.97585	9.60918	9.47168	11.5392	11.643	11.5994	10.8114	11.7624	10.275	8.633	10.6839	11.8174	11.9516	9.19476	11.7545	10.4263	10.1886	10.8734	11.9989	10.6909
ENSG00000009844.14	VTA1	10.6786	10.8289	11.1163	11.4676	10.1293	11.7112	8.51175	10.4898	10.8688	11.5399	10.9114	11.7536	11.9495	11.3658	11.7356	10.0403	11.5575	10.9091	11.3603	10.4179	11.4712	11.8723	11.9625	11.8769	10.3276	11.8455	10.5304	11.7254	10.8811	11.2691	9.44708	11.6434	11.7797	11.6671	12.059	10.7936	11.0974	11.7313	11.2282	10.3208	10.8368	9.01402	11.813	9.96434	10.8471	10.4635	11.863	11.4226
ENSG00000009950.14	MLXIPL	7.8392	9.13443	8.87344	8.44708	8.33985	8.7039	3.16993	8.25739	8.92481	6.56986	9.63662	5.32193	7.45121	8.43879	9.61471	7.53138	8.25739	8.3966	8.13955	8.12928	8.02237	8.32193	9.07414	6.42626	5.12928	9.35975	4.85798	8.46761	9.44708	7.35755	8.14466	9.85798	8.12928	8.29462	8.71768	7.98299	10.1357	6.87036	8.68299	6.97728	7.48382	6.87036	8.11894	7.97728	8.21432	6.52356	8.08746	9.86419
ENSG00000009954.9	BAZ1B	12.0303	12.1312	13.3925	12.7115	12.2015	13.3109	10.7985	12.3329	13.19	12.4521	12.0711	12.6729	12.8671	11.3348	13.4643	10.6662	13.1317	13.4078	13.0815	11.8134	13.0816	12.5196	13.0622	12.7846	10.4615	12.7074	10.5546	13.3171	12.3273	12.0624	10.4429	12.1997	12.1309	12.4168	12.5241	13.7034	12.3753	10.8202	11.9129	12.6396	13.6946	10.5068	13.5499	11.722	12.0604	12.0488	13.2351	12.481
ENSG00000010017.12	RANBP9	11.3151	11.2222	12.272	11.8494	10.8556	11.2467	8.76818	11.1039	11.6348	12.0464	11.5196	11.8424	11.9567	11.1849	12.5267	10.4019	12.3183	11.8357	11.2986	11.1935	12.7324	11.6207	12.927	12.8514	10.9166	12.3399	10.1636	12.056	11.0782	11.9538	9.76155	11.5043	12.2515	12.2915	11.8154	11.9571	11.7809	11.4105	12.022	11.6357	12.3368	9.44501	11.8872	10.6193	11.4676	12.127	12.3565	12.2946
ENSG00000010030.12	ETV7	7.14975	6.22882	6.49185	8.0607	4.64386	5.58496	2.58496	6.72792	8.85487	6.96	7.26679	3.58496	7.7211	5	7.42626	6.70044	6.52356	6.89482	4.85798	4.24793	7.56224	5.12928	8.9571	4.16993	6.6865	6.06609	3.16993	5.90689	6.33985	6.61471	4.9542	4.70044	6.64386	7.08746	7.50779	8.94544	6.85798	6.39232	4.70044	6.02237	6.37504	5.70044	6	5.80735	6.52356	8.14975	7.19967	7.27612
ENSG00000010072.14	SPRTN	8.31741	8.56605	10.2527	9.42417	8.89785	9.62936	6.93074	8.79442	9.0607	9.38478	9.45943	10.2726	9.42417	9.17991	9.50383	8.36194	9.29692	9.48382	9.71596	8.41785	9.10329	9.64926	9.49386	8.99718	8.09803	9.23122	8.13955	9.98868	9.30834	8.87036	7.2854	9.48583	9.47573	9.02791	10.2372	9.50779	9.23362	9.46761	9.15482	9.59246	9.56605	7.42626	9.47168	8.57365	8.76155	9.19476	9.99859	9.56415
ENSG00000010165.18	METTL13	9.96723	10.8337	11.3886	10.5708	10.9337	11.3993	8.95128	10.7211	10.8887	10.6799	10.8074	11.7108	10.7482	10.3129	11.1434	9.99294	11.6917	11.3421	11.7557	9.97871	11.1402	11.0091	11.3805	11.8826	9.76155	10.9366	10.0126	10.3554	10.1267	10.6475	9.14211	11.03	11.1389	11.0077	11.204	10.8842	11.346	9.92481	10.8226	11.0674	11.1046	9.32867	11.0334	10.5333	10.6448	10.6211	11.2174	11.3072
ENSG00000010219.12	DYRK4	9.04166	9.69697	10.1599	10.1447	9.75489	10.1357	7.42626	9.91289	9.76155	10.3526	10.1649	8.76818	9.8857	9.93074	10.3287	9.53916	10.3696	10.2372	10.944	9.40301	9.7879	10.2131	10.3934	9.75656	8.74483	10.1202	8.37069	10.2703	11.1904	9.71425	8.74819	9.85019	10.7781	10.3231	10.9381	9.97011	10.5755	10.1812	9.75489	10.3998	9.68124	8.224	10.446	9.46148	10.0914	10.5699	10.3542	10.3945
ENSG00000010244.15	ZNF207	12.0468	12.1459	13.3651	13.2113	12.3399	12.9828	10.3815	12.2258	12.7185	13.1072	12.5953	12.7738	13.0571	12.6432	13.1048	11.7826	13.3009	13.2096	12.9825	11.8891	12.7162	12.9498	13.0748	12.7106	11.2744	12.8547	11.2963	13.4057	12.3864	12.5103	11.1351	12.9692	13.3025	12.7659	13.2912	13.3348	12.6531	12.6994	12.4831	12.8494	13.2085	10.4998	13.4444	11.6983	12.3723	12.6076	13.4499	12.6869
ENSG00000010256.9	UQCRC1	11.1618	13.1364	12.6457	13.3202	13.3643	13.1727	10.2515	12.395	13.2479	13.0075	13.3651	12.3146	13.0637	12.8074	12.826	12.0116	13.3647	13.4102	13.4979	12.3143	13.2982	12.9335	13.3599	13.4031	12.0961	13.0488	11.0341	13.5388	12.2536	12.9185	11.3603	13.0401	13.3869	12.8663	13.4745	13.8232	13.0778	12.9605	12.4147	13.4561	13.4138	11.4035	13.6588	12.6944	12.813	14.4051	14.0056	13.0843
ENSG00000010270.12	STARD3NL	11.1573	11.4419	12.757	12.0751	12.5694	11.617	8.51964	11.0382	11.8853	12.7565	12.8291	11.0458	11.9189	13.0009	12.6457	11.9947	13.027	12.2006	12.5603	10.66	12.2866	12.9073	12.7004	12.1228	11.1737	12.9647	10.623	12.5639	12.2315	12.0937	10.421	11.8033	13.3548	12.6566	13.2219	12.9933	12.3688	13.5572	11.3886	11.9211	12.3856	9.70217	12.1427	10.9359	12.1969	13.2195	12.837	12.5447
ENSG00000010278.10	CD9	12.9869	12.6874	14.3423	12.6839	14.0452	13.7526	8.48382	13.263	13.6979	13.4812	13.6364	9.31515	13.2989	13.9899	13.8795	13.5595	14.2832	13.7601	15.3985	13.4824	13.3786	13.4778	13.7782	13.6757	11.9506	14.0361	12.0748	12.8339	14.676	12.8256	12.9573	12.4949	14.576	13.6628	14.6324	14.5476	13.8357	14.8116	13.4122	13.5436	14.475	11.318	13.1028	12.5275	14.1039	14.9349	14.4456	13.3632
ENSG00000010282.13	HHATL	6.04439	9.79442	6.45943	8.94251	11.528	8.67243	2.80735	8.63662	8.70736	6.88874	10.2738	6.02237	7.88874	8.53528	9.21189	6.88264	8.30834	8.62205	7.44294	10.774	8.73809	9.29692	7.7211	5.72792	4.9542	8.99152	5	8.90388	5	7.19967	7.2384	8.33985	7.40939	7.2854	9.55459	5.70044	11.0835	8.74819	8.31741	7.02237	7.16993	7.53138	11.0485	8.44708	6.47573	7.19967	7.39232	7.21917
ENSG00000010292.11	NCAPD2	10.944	11.5897	12.9372	11.4778	11.8517	12.1209	9.85019	11.3815	11.6198	12.2415	10.4294	12.4998	11.908	10.7789	11.9733	10.102	12.2761	12.3872	13.0377	10.5392	11.7875	12.1079	11.7607	12.3995	10.1787	11.3832	9.79279	12.9719	11.0546	11.1655	9.38802	11.6528	12.0206	11.5187	11.5599	12.0668	11.3641	9.80574	11.3343	11.8178	12.0464	9.97585	13.1509	10.9226	11.5464	10.4828	12.36	11.3264
ENSG00000010295.18	IFFO1	10.0993	11.272	10.9099	12.0954	11.4341	10.6707	8.3837	11.0808	11.3253	10.7125	11.7993	11.4205	10.4179	10.8471	11.7574	9.62205	11.4414	11.7616	11.6475	10.5127	11.1561	10.7117	11.2444	11.8537	9.3015	11.2378	7.59246	12.2986	10.8541	10.3685	9.98726	10.7903	11.7326	11.6334	10.9887	11.158	11.1743	8.96867	10.5718	12.0458	11.4404	8.61471	11.2668	11.4888	10.9578	10.352	11.6983	12.1752
ENSG00000010310.7	GIPR	4.39232	5.83289	4.52356	4.08746	7.74819	3.32193	4	5.61471	3.90689	6.09803	7.25739	4.16993	5.9542	3.70044	5.97728	3.58496	4.90689	6	3.80735	5.78136	5.45943	6.12928	4.58496	3.16993	0	4.90689	2.32193	8.08215	1.58496	5.52356	3.80735	7.40939	3.45943	4.9542	4.45943	4.16993	6.02237	3.16993	5	3.58496	4.45943	2.58496	6.98868	5.2854	5.78136	2.58496	4	3.70044
ENSG00000010318.18	PHF7	5.75489	6.56986	7.2384	7.42626	8.10329	7.77479	4.85798	7.82018	8.35755	8.06878	7.79442	7.60733	7.32193	6.79442	8.11894	6.70044	7.52356	8.02791	7.85798	7.25739	8.64024	7.93074	7.06609	6.98868	5.67243	7.88874	5.85798	8.45121	6.44294	7.45943	6.02237	7.3837	6.80735	7.24793	7.12928	7.40088	7.29462	7.26679	7.08746	7.58496	8.22882	4.45943	8.96867	7.01123	7.59246	7.29462	8.46352	7.72792
ENSG00000010319.5	SEMA3G	6.85798	8.07146	7.8009	9.63662	6.71425	9.98014	3.90689	7.67243	7.88264	6.32193	6.88264	7.60733	8.94251	6.02237	7.66534	5.2854	7.16993	7.65105	8.23362	7.49185	7.85798	8.70736	8.49185	7.56224	6.16993	6.75489	4.24793	7.16993	4.58496	5.9542	6.6865	8.73132	7.11894	7.40088	7.02237	7.70736	8.47168	3.80735	7.31288	6.58496	7.93664	6.40939	7.34873	7.39232	7.53138	7.01123	6.89482	9.56415
ENSG00000010322.14	NISCH	10.6321	12.5189	11.6843	12.5539	13.0119	12.5394	10.7448	12.4128	12.5056	12.4788	12.5336	13.3624	12.5174	11.757	12.8364	10.4707	12.7288	13.383	12.6198	11.9054	12.6797	12.3006	12.7017	12.5653	10.933	12.7262	10.5962	13.2538	10.4615	12.236	10.9794	13.0257	11.7427	12.9478	11.4383	12.6573	12.5976	10.007	12.5221	12.736	13.1754	10.792	13.4762	12.5551	12.6941	11.5901	12.5085	12.2784
ENSG00000010327.9	STAB1	12.2116	13.0936	12.4435	11.9385	11.6013	11.0721	8.20945	14.2874	12.4189	13.6363	14.6086	10.8803	10.3498	12.5454	13.2239	12.4605	13.999	11.9121	12.9874	11.2773	12.8355	12.3211	13.2478	11.9697	12.5095	13.6913	10.021	11.5132	12.0088	13.4384	11.6965	13.1911	13.5444	14.3782	11.0782	11.1351	15.2734	12.1124	12.825	12.2046	12.1677	11.7004	12.2773	13.6099	13.1572	9.52356	11.8784	14.0369
ENSG00000010361.12	FUZ	8.33092	10.2981	12.0957	10.102	10.599	10.3432	6.62936	10.4522	10.8742	10.8455	9.99577	9.88417	11.0654	10.2095	10.2784	9.84862	10.2656	10.7482	10.8564	10.0126	11.9855	10.2877	11.1235	10.8734	9.24317	10.1886	7.6865	10.6366	10.3231	9.71081	9.11374	10.5812	10.8986	10.6284	10.6698	10.1331	10.3387	10.2479	9.61287	10.9196	10.6129	9.31061	11.1497	10.1137	10.9278	11.0492	11.0941	10.5421
ENSG00000010379.14	SLC6A13	3	5.32193	5.67243	5.61471	5.42626	8.31288	0	6.04439	6.14975	5.14975	6.24793	4.16993	6	5.88264	6.04439	4.9542	3.80735	5.55459	6.47573	5.45943	5.52356	6.6865	4.85798	5.08746	2	5	3.16993	6.79442	4.75489	5	4.75489	6.10852	5.52356	6.10852	4.52356	5	5.70044	4.85798	5.20945	4.32193	5.12928	4.16993	5.90689	6.67243	6.37504	3	3.58496	5.20945
ENSG00000010404.16	IDS	12.3723	12.4378	13.3483	13.9155	12.7914	14.2454	9.76653	13.1349	12.8082	13.1774	13.7704	11.2691	13.5079	13.2496	14.0739	11.3531	15.5892	13.7228	13.4225	13.1924	13.3351	13.708	14.2704	12.9984	11.8033	15.1071	10.4594	13.5536	13.92	13.7696	12.163	12.9029	13.0466	14.5476	14.0689	13.2589	13.2276	12.9177	13.8084	14.2561	13.9433	12.0668	13.3411	13.6869	13.3005	12.2073	13.8526	14.1067
ENSG00000010438.15	PRSS3	3	6.61471	4.52356	6.72792	5.55459	8.47978	3	5.85798	5.88264	5.52356	6.58496	5.80735	6.79442	7.32193	6.18982	4	5.64386	7.43463	6.04439	6.55459	7.67948	7.87652	6	4.64386	4.32193	4.32193	4.08746	6.96578	5.04439	6.88264	6.33985	7.04439	6.64386	6.45943	7.57743	6.49185	6.9542	5.9542	6.35755	6.47573	5.90689	6.52356	3.58496	6.18982	6.16993	7.29462	5.70044	6.96578
ENSG00000010539.10	ZNF200	8.23362	8.67948	9.67419	9.51373	9.20457	9.38154	6.62936	8.9571	8.74483	8.77643	9.24793	9.46352	9.40727	9.01959	9.40727	7.90689	9.36413	9.5812	10.6008	8.11374	9.86109	9.63844	9.62022	9.43254	7.69349	9.49386	7.49985	9.74483	8.58496	8.85798	7.88874	9.224	9.43254	8.98014	9.36851	8.86419	9.07682	9.05799	8.32643	9.26913	9.55651	6.98868	9.49185	8.44294	8.78463	8.43045	9.58308	9.33985
ENSG00000010610.8	CD4	11.2842	11.9491	12.332	11.4558	10.8941	11.9425	7.5157	13.0326	12.9324	11.9569	12.8055	9.04166	11.041	12.0011	12.2438	12.0251	11.9873	10.7748	12.1066	10.2192	11.6939	11.6488	12.4205	10.9672	11.3767	12.3052	8.72792	10.0251	11.5948	12.3168	10.7632	12.4383	12.1981	12.3157	11.8599	11.6804	14.3931	10.5459	11.8891	10.3432	11.1768	10.7616	11.1137	11.526	12.2586	11.062	11.3718	13.0797
ENSG00000010626.13	LRRC23	9.02791	9.39446	11.041	8.9542	10.0307	10.236	6.02237	10.1737	10.3955	10.204	9.20945	8.04439	9.85798	9.77479	9.98157	10.3476	9.28077	10.0941	11.1248	9.44294	10.2784	9.6987	9.82814	9.18735	8.57743	9.77643	7.55459	9.89633	11.0307	8.9571	8.13443	8.87036	10.7698	9.97871	10.1787	9.70563	9.90989	10.3421	9.82655	10.6221	9.60733	8.11374	9.44087	9.47978	10.8194	10.7781	9.82814	10.268
ENSG00000010671.14	BTK	8.37069	8.56986	10.1059	8.98299	8.18982	9.37504	4.24793	10.2621	9.9263	8.95855	10.1687	5.88264	8.3443	9.47573	10.0875	9.42206	9.43463	8.35755	9.34873	7.81378	8.633	9.35315	10.0196	7.8009	7.99435	9.47978	6.04439	8.29002	9.57554	9.56224	8.25739	9.67596	9.72281	8.85487	10.6742	9.26679	11.2143	9.35315	9.04439	7.52356	8.17493	7.2384	8.25739	8.62205	9.31515	8.96578	8.64386	10.3902
ENSG00000010704.17	HFE	9.07414	7.22882	10.5285	9.16491	7.39232	9.26679	5.75489	10.2562	9.17493	9.54013	10.0265	7.37504	8.48784	8.59991	9.69523	9.53138	10.9211	9.20945	9.09276	8.07682	9.07948	8.69	9.3966	6.24793	7.77479	9.9901	4.80735	6.91886	10.0782	9.43671	8.04439	7.77479	9.76653	10.2288	9.44915	10.5784	10.4564	9.82655	7.06609	8.71768	9.94837	6.87036	8.15987	8.76818	9.58684	9.59805	9.07414	10.6129
ENSG00000010803.15	SCMH1	9.783	10.3542	10.8471	10.9744	10.6952	10.1459	8.97441	10.032	10.5962	11.0358	10.2656	10.6129	10.6421	10.1176	11.0458	8.72792	11.4873	10.8865	11.1668	9.76818	11.3832	10.3264	11.1718	10.6865	9.07948	11.1812	8.16993	11.3292	10.1923	10.9344	9.12412	10.4757	11.2998	10.8971	9.32193	10.9046	10.062	9.26209	10.242	10.8368	10.3354	9.31515	10.8478	10.1176	10.6742	10.1241	11.3304	10.6202
ENSG00000010810.16	FYN	12.9556	13.5548	14.6392	14.1101	12.5994	13.7499	9.47371	12.7121	13.1926	14.0335	12.9905	12.5145	14.5028	13.2394	14.2335	11.3982	13.9892	13.7991	13.5345	13.7138	13.6688	14.4642	14.6083	14.2242	12.6631	14.2513	12.1731	14.6522	12.2509	12.9687	11.5807	14.7747	14.2079	14.3737	13.4466	13.6711	13.0118	12.7891	13.9253	13.2204	13.7304	11.6266	15.0441	12.6348	13.269	13.8552	14.262	13.8867
ENSG00000010818.7	HIVEP2	9.74819	10.3117	10.444	10.2644	8.89178	10.8826	8.01123	9.85953	10.0954	10.7074	9.94837	11.5934	11.4273	9.81378	11.5736	8.22882	10.0715	10.224	9.81057	10.5925	10.5527	10.2946	11.9163	10.4367	8.82655	11.1718	6.16993	10.7863	9.17991	11.0084	8.41363	10.9715	9.7879	11.1053	10.0348	9.90087	10.0566	8.79766	10.8033	9.15482	10.7682	8.86728	11.2906	9.82337	10.1396	9.10591	9.97585	10.4988
ENSG00000010932.14	FMO1	2.58496	4.80735	3	4.75489	1.58496	7.17991	4.08746	4.64386	4.08746	3.45943	5.16993	9.06609	6.22882	4.85798	4.45943	4.45943	4.32193	4.85798	4.24793	3.16993	4.39232	4.90689	4.24793	4	3.45943	3.16993	3	5.12928	3.90689	8.3837	3.32193	5.61471	5.52356	4.90689	4.9542	4.85798	4.85798	4.64386	2.80735	3.90689	5.78136	2.58496	4.24793	4	3	4.32193	4.16993	5.55459
ENSG00000011007.11	TCEB3	10.6202	11.0154	11.2149	11.4278	10.9571	11.341	9.16993	11.1144	10.6312	11.5992	11.043	12.0573	11.6843	10.5118	11.6421	9.82177	11.8033	11.0396	11.5722	10.0056	11.7185	11.3376	11.6618	12.0112	9.86264	11.7557	9.82972	11.741	10.6421	11.6569	9.48583	11.5127	10.7698	11.3421	12.021	11.4853	11.3619	10.255	10.9614	10.9651	11.0403	8.77149	11.8727	10.3565	10.9039	10.2131	11.7657	11.5469
ENSG00000011009.9	LYPLA2	9.59619	11.4843	10.2877	11.1991	11.2562	10.5999	9.64386	10.5008	10.7022	10.6362	10.8727	12.6384	10.8431	10.5068	10.9374	9.31288	11.6142	11.0327	11.2366	9.30834	10.7406	10.8486	11.2082	11.4893	9.45738	10.8154	8.86109	11.461	10.2621	11.4152	9.05528	11.1586	10.9578	11.6384	11.2981	11.3641	11.2998	9.45738	10.4294	11.5401	11.144	8.71768	11.0921	9.94837	10.5584	11.0265	11.4393	11.2131
ENSG00000011021.20	CLCN6	10.1911	11.3608	11.0505	10.7515	11.6896	11.0464	8.57365	11.0348	10.6294	11.118	10.8431	11.9979	11.268	10.5507	11.9618	8.28077	10.7364	11.9215	11.2842	9.97585	11.4828	11.4528	11.2058	11.6147	9.01123	11.432	9.92778	12.3348	9.46352	10.1344	9.03617	11.7895	10.4009	11.0855	10.3826	11.2082	10.8065	8.25739	11.3674	11.3723	12.2378	8.71768	12.0471	10.8305	10.8541	10.2324	10.8895	10.4605
ENSG00000011028.12	MRC2	13.7761	12.7222	12.7852	13.6177	10.6786	12.6819	10.9344	13.6862	13.2006	12.5366	13.0931	13.9911	12.4152	11.6411	13.8296	11.8258	14.3443	13.5198	13.1822	12.1478	14.0111	11.6294	14.106	12.3512	12.4409	13.8231	9.34207	12.3523	10.3185	14.2177	11.1312	11.6957	13.5179	14.6577	11.543	13.7286	13.0679	10.2935	12.784	13.6262	14.089	11.4808	13.1629	13.4014	12.4996	12.6387	13.3792	13.9562
ENSG00000011052.20	NME2	4.80735	6.87036	5.45943	6.76818	7.13955	5.70044	0	6.84549	6.64386	6.32193	7.01123	6.50779	6.02237	6.50779	6.06609	5.75489	6.40939	6.6865	8.29002	6.44294	6.71425	7.11894	6.90689	9.35535	5.24793	6.24793	5.24793	7.13955	5.52356	6.14975	5.49185	6.84549	7.66534	6.79442	7.2384	6.16993	5.97728	7.33985	4.39232	6.42626	6.82018	3.45943	8.48382	6.59991	5.78136	6.71425	8.20945	6.55459
ENSG00000011083.7	SLC6A7	2.32193	3.32193	2.80735	6.80735	5.42626	7.61471	1.58496	3	4.90689	4.42626	5.45943	2.58496	6.10852	4.85798	5.93074	3.45943	3.32193	7.70736	2.32193	4.39232	3.45943	7.36632	0	1	1.58496	1.58496	1	7.34873	1	5.52356	4.64386	5.75489	1.58496	2	3.32193	3	5.88264	2.32193	7.41785	4.75489	3.70044	5.85798	3	7.09803	4.52356	0	3.80735	4.39232
ENSG00000011105.10	TSPAN9	9.92926	11.3371	10.6715	11.2515	10.2935	11.3987	8.79116	10.6528	11.527	10.2354	10.0279	12.4571	10.3026	10.0348	11.0307	8.85175	12.1867	10.683	10.7406	9.15482	10.043	10.7091	10.7649	9.88722	9.55459	11.749	7.70044	10.5727	9.56415	12.3655	9.7039	10.3365	11.102	11.3896	11.1299	10.7406	10.1812	8.56605	10.2912	10.6715	11.3581	8.42206	10.1611	11.3971	10.388	9.43254	10.3998	11.8106
ENSG00000011114.13	BTBD7	9.19967	9.76487	9.9263	11.032	9.55459	10.2946	8.79442	10.0941	10.3977	10.0661	9.97871	11.6393	10.2009	8.99435	11.3197	7.98868	10.7863	10.809	10.1485	9.90238	10.4481	10.5622	10.7305	10.5401	8.83605	10.9958	8.49586	10.5689	9.86419	9.84235	8.69349	10.8329	10.1331	10.5527	9.93811	10.7871	10.2456	9.04166	10.2831	10.1189	10.9425	8.633	10.6092	9.7211	9.55459	9.11894	10.8041	10.2958
ENSG00000011132.10	APBA3	8.49586	9.8392	10.0307	10.3718	10.2889	9.40088	7.07682	9.36632	10.2276	9.84314	9.64024	9.79442	10.4273	9.33985	10.0196	8.75489	9.71081	10.3038	10.1396	9.20945	10.3934	9.70217	10.4533	10.0334	8.42206	9.97585	7.42626	10.1636	8.91588	9.98442	8.74819	10.544	10.8353	9.56986	9.97011	9.98442	9.64386	9.38802	9.08481	10.1636	10.2082	8.02237	11.0244	9.29692	9.74987	9.73978	10.7838	9.69
ENSG00000011143.15	MKS1	9.5216	9.66888	10.4868	10.1774	9.77972	10.1331	7.56224	9.53916	9.45121	10.0258	9.61655	9.79116	9.83605	9.64926	10.2312	8.67243	9.87805	10.3912	10.3129	8.80735	10.42	9.95565	9.99152	10.1898	8.13443	9.99294	8.14466	10.6926	9.32643	8.85487	8	10.1293	10.3242	9.84235	9.73471	9.77149	9.44501	9.15735	9.77643	10.3912	10.1599	7.60733	10.6027	9.8009	9.79279	9.47978	10.4584	9.45121
ENSG00000011198.6	ABHD5	8.30378	8.96578	10.0741	9.91439	9.29462	9.75989	6.76818	10.0098	9.83605	10.3907	10.4878	8.82655	9.83763	9.41996	10.3509	9.43671	10.3837	9.87344	10.1972	8.64024	9.79116	10.2107	10.4398	10.2773	8.93664	10.0607	8.83605	9.23601	9.56033	10.3015	8.31741	9.54689	9.56605	9.77972	10.4888	10.0112	10.4898	9.98299	9.99435	9.21675	10.6357	7.6865	9.54882	9.35975	9.57932	9.85175	10.236	10.1306
ENSG00000011201.9	KAL1	10.3332	9.55651	11.883	9.8857	9.55459	13.4332	7.98868	10.9189	11.5127	12.0563	10.2726	6.52356	13.1199	11.5162	11.9462	10.3531	10.2703	11.4717	12.2515	10.544	10.8781	12.7448	11.0627	6.67243	10.7657	10.6257	11.2854	10.5177	11.6479	10.5392	9.60918	13.2161	9.57365	11.1561	12.9335	10.0042	11.058	10.388	12.9656	9.57932	11.7678	9.18239	9.63662	10.2854	11.8549	10.2831	9.22641	11.1098
ENSG00000011243.16	AKAP8L	9.76818	11.2095	11.2318	11.4564	11.4252	10.7056	10.1886	10.42	10.9944	10.8388	11.2192	11.6027	11.7147	10.388	11.4252	8.82018	11.1517	11.5788	11.421	10.9687	11.683	11.0279	11.5003	11.8459	9.10591	11.2046	9.05799	12.4891	9.38586	10.6165	9.8933	11.5241	11.5338	11.0119	11.3437	11.1434	10.5498	9.07414	10.4073	11.3134	11.7752	8.57365	12.7056	10.3354	10.697	10.218	11.4828	10.7432
ENSG00000011258.14	MBTD1	9.31288	9.53528	10.2408	10.3197	9.66888	10.2633	7.93664	9.50581	9.1267	10.3509	9.97298	10.8329	10.2276	9.50978	10.5498	7.90087	9.58308	10.2621	10.4336	9.16239	10.0182	10.5137	9.96145	10.2644	7.82655	9.87805	9.15482	10.9958	8.76487	8.36632	7.97154	11.1176	10.1408	9.41363	9.95565	10.0154	9.19476	8.73809	9.78136	9.81538	10.2143	7.33092	11.6083	9.18239	9.53722	8.12412	10.6777	9.07414
ENSG00000011260.12	UTP18	9.93811	10.3185	11.6202	11.2378	10.4778	11.1351	8.39232	10.6564	10.8986	11.1277	10.9894	11.617	11.0993	10.6917	11.0947	10.3923	11.6448	11.2533	11.6312	9.91737	10.8849	11.0265	11.6271	11.2556	9.90238	11.058	9.5216	11.0526	10.875	11.0437	9.12412	10.9241	11.4388	10.7381	11.8975	11.5167	11.5517	11.4558	10.3987	10.9159	10.8057	8.55842	11.4538	10.1787	10.4502	11.0987	11.5182	11.1662
ENSG00000011275.17	RNF216	11.4252	12.0348	12.9784	12.2512	12.5343	12.7836	9.66356	12.043	12.5083	12.1299	11.7834	11.7288	12.3072	11.2732	12.9469	10.6184	12.0279	12.8218	12.2871	10.8626	12.3791	12.0691	12.7676	11.8963	9.92778	12.4184	10.0182	12.4909	10.9564	11.6069	10.1787	11.8707	12.3929	12.2204	11.7649	13.1955	12.1687	10.3576	11.526	12.1643	13.2113	10.2312	13.0783	11.2975	11.7777	12.1277	12.8339	12.0577
ENSG00000011295.14	TTC19	11.3009	10.9542	12.2524	12.0011	11.0423	11.9352	8.66888	11.0471	10.9715	11.9596	12.0175	11.0928	11.2726	11.4147	11.7326	10.7482	11.978	11.7224	11.6746	11.1737	11.4808	11.4656	12.0895	10.8289	10.0914	11.7649	10.4898	11.9207	11.2378	11.0708	10.0821	11.4419	12.0911	11.6083	11.796	11.9538	11.1674	11.3939	11.115	11.6479	12.3942	9.51767	11.9155	11.1293	10.9866	11.4843	12.0255	11.6393
ENSG00000011304.15	PTBP1	12.4385	13.1054	13.2098	13.7448	12.8482	13.0911	10.9556	12.6159	13.6805	13.0011	12.537	13.6688	13.981	12.169	13.4886	11.168	13.6282	13.5309	13.4624	12.2453	13.8398	12.8293	13.9432	13.5873	11.4268	13.1556	10.6707	13.6532	11.9315	12.9148	11.5939	13.5519	13.5285	13.1596	13.3031	13.3514	12.9204	11.275	12.6136	13.3593	13.6835	11.3208	14.3841	12.4236	12.6149	12.4589	14.2583	12.9975
ENSG00000011332.18	DPF1	8.07682	11.0607	10.2621	10.0553	11.1793	9.86419	6.08746	8.36194	10.9366	10.5401	9.17991	7.39232	10.643	9.89936	9.93074	7.67948	9.49185	11.0761	10.5774	8.92481	10.1787	10.8719	10.4888	10.6375	8.61102	8.87344	8.06609	12.1069	8.82018	7.54689	8.07146	10.6303	11.2958	8.59991	9.34207	10.4419	8.81698	8.65464	9.90087	10.6742	10.7108	8.16993	12.0775	9.28309	8.7039	9.36194	11.8106	8.8009
ENSG00000011347.8	SYT7	6.76818	10.7142	6.87036	9.76653	11.5454	10.9564	5.2854	7.24793	8.73132	8.86419	8.17991	8.18488	12.1254	9.29232	9.61655	6.16993	8.61839	10.7944	9.35755	8.67243	10.058	11.7482	10.584	7.53138	7.02237	7.85798	5.35755	11.0182	7.87036	9.81218	7.79442	10.0821	7.03342	7.40939	7.72792	8.66178	9.18735	6.56986	10.8834	8.70736	9.49785	9.16491	8.05528	10.4419	7.69349	5.78136	8.08215	8.67948
ENSG00000011376.8	LARS2	9.01123	10.9484	10.1163	11.3498	10.4522	10.7056	8.15987	10.6046	10.7245	10.3061	10.7004	10.0444	10.7296	9.92481	11.5981	9.1472	10.9069	11.4767	11.4507	10.0914	10.8796	10.8146	11.628	11.7215	9.2384	10.5098	8.57365	10.7863	9.23601	9.76487	8.59991	10.6064	10.1421	11.0881	10.6357	11.1768	11.0369	8.8857	10.8273	11.0661	11.5656	8.96	11.1954	10.5651	10.6812	10.3869	11.3276	11.1331
ENSG00000011405.12	PIK3C2A	11.1472	10.4939	13.1314	12.0358	10.0914	11.7224	8.37504	11.2485	11.2461	11.784	12.3154	10.4686	11.3482	10.9858	12.605	9.85798	11.3498	11.5201	11.5646	11.2088	11.7486	11.0627	12.6729	11.0961	9.82814	11.8537	9.33092	11.8576	10.9773	10.5953	9.67596	10.6751	10.7952	11.5338	11.9776	11.5999	11.0821	11.0519	10.6294	10.7895	11.3912	9.12412	11.5755	11.2986	11.3821	12.1482	11.7469	11.4747
ENSG00000011422.10	PLAUR	10.7228	10.8281	9.73809	9.27146	9.94251	8.54303	7.42626	10.4147	10.6839	10.9527	12.1189	10.9366	10.1447	10.5793	10.5324	10.4959	11.821	10.1267	10.3264	9.25974	10.5226	10.1712	11.2137	8.29002	8.93664	11.6689	6.47573	9.58684	10.5294	13.1788	8.09803	10.2644	10.8681	11.5063	10.7624	9.5216	12.6334	9.62936	9.72622	9.89178	10.0348	9.20945	9.86882	10.3332	11.577	9.67596	9.87344	12.4871
ENSG00000011426.9	ANLN	9.96145	10.6528	12.7889	10.8361	11.2761	10.4221	9.2384	10.792	10.9809	10.8545	11.6439	11.4041	10.4574	10.7465	12.1599	8.93074	11.8545	10.6239	11.4331	11.7228	11.6983	11.5338	10.9315	9.77643	8.66178	10.6777	8.54689	12.227	9.27845	11.0908	9.89178	10.4357	10.7245	10.2082	12.062	10.9801	12.9735	10.8603	10.2715	10.151	10.9944	9.03617	12.4561	10.2819	9.71768	9.97154	11.1978	11.275
ENSG00000011451.16	WIZ	10.8154	11.9812	11.6389	12.1072	12.0725	11.5162	9.69523	11.1215	11.4189	11.5382	11.3482	11.9204	12.5522	11.1157	11.9318	9.40301	12.0984	12.1877	11.7185	11.3945	11.8948	11.7777	12.7561	12.5507	9.84078	11.6733	9.41363	12.3888	9.19967	11.0782	10.1098	11.9567	12.4525	11.7317	10.9636	11.7108	11.3359	9.25503	11.6957	12.0238	12.3457	9.73471	13.4731	11.3493	11.2998	10.207	11.9611	11.2981
ENSG00000011454.15	RABGAP1	10.9629	11.3032	12.4949	11.9812	10.8727	12.0375	8.67243	11.1241	11.2402	11.9744	10.988	12.4502	11.7863	10.9901	12.4318	10.2143	11.8122	12.3551	12.3208	11.3955	12.2082	12.0895	12.3208	12.2037	9.2503	11.098	10.9758	12.2306	10.6618	11.0007	9.94691	12.0654	11.6768	11.927	11.983	12.2085	11.6307	10.5196	11.8792	10.8611	12.3912	9.50184	12.4788	11.3476	11.3641	10.8727	12.2055	11.0735
ENSG00000011465.15	DCN	10.3219	11.96	11.7826	12.9392	11.7249	13.8224	9.11894	13.0785	12.7482	11.7561	14.327	15.3929	11.8021	13.1315	12.6582	14.2245	12.0901	11.0647	14.7164	11.9088	11.9421	13.0295	12.6644	12.7946	12.0577	11.1427	9.74651	11.8634	11.2808	16.2012	12.5727	12.3154	13.2902	12.9456	15.8487	12.6629	13.5718	14.4418	9.71596	11.5454	12.4548	10.1836	11.0735	13.187	12.9028	11.3095	11.4893	16.902
ENSG00000011478.10	QPCTL	7.62205	9.07948	8.7039	9.82972	10.0512	8.21432	6.89482	8.79766	8.87958	9.69262	9.46761	8.59619	9.75989	9.48382	8.59991	9.08481	9.9629	9.2738	9.44294	8.53916	10.1548	9.40939	9.76487	9.37504	7.96578	10.3106	6.70044	9.78627	9.07682	10.8455	8.31288	9.15228	9.78953	10.0375	9.73978	8.91886	9.60177	10.0126	8.8009	10.0848	9.69174	7.12928	9.21432	9.04166	9.02514	9.58308	9.63118	9.40939
ENSG00000011485.13	PPP5C	9.92333	11.9596	11.875	12.6673	12.2037	11.9215	9.27612	11.4372	12.4236	11.719	11.6188	12.3239	12.8756	11.5934	12.0021	10.6865	12.2366	12.3934	12.4302	10.9972	12.4479	11.9296	12.7463	12.2863	10.4707	11.6733	9.5216	12.8396	11.2058	11.4486	10.7065	12.0248	11.7973	11.7561	13.0138	12.6425	11.4934	11.7748	11.4666	12.4553	12.6904	10.1824	12.4579	11.1447	11.5962	12.1963	12.6225	11.8305
ENSG00000011523.12	CEP68	9.72281	10.4533	11.0688	11.1523	10.8154	11.1978	8.08746	10.2408	10.4686	10.8098	10.3805	10.9031	10.7211	9.84706	11.5435	8.3966	10.8796	11.5182	11.1183	10.0808	10.813	11.1351	11.4025	11.0251	9.35315	10.7482	9.51175	11.2046	9.80574	9.94398	9.13443	11.5132	10.9665	10.7936	10.4988	11.2603	10.6671	9.47776	11.1523	10.851	11.4605	8.77149	11.5507	10.2644	10.5187	10.1799	11.7461	10.749
ENSG00000011566.13	MAP4K3	9.93958	10.102	11.6147	11.5675	9.66178	11.5167	8.32193	10.4676	10.6046	10.7686	10.5546	11.7793	11.3548	10.5565	11.6119	9.75822	11.2656	10.9701	11.2473	9.91737	10.5196	11.0661	12.1046	11.0914	9.05257	11.0532	9.99577	11.2107	10.9315	10.6348	9.20457	10.973	10.7279	10.6715	11.7364	11.2294	10.2479	10.5517	10.7074	10.3298	11.2408	8.20457	9.77314	10.0607	10.7091	10.1599	11.1209	10.7039
ENSG00000011590.12	ZBTB32	2.32193	2.80735	2.80735	2.32193	4.16993	2.80735	2	2.32193	5.70044	3.32193	3.90689	3.80735	3.58496	3.16993	3	2.32193	3.32193	4.16993	3.70044	3.16993	4.24793	4.16993	3	4.90689	3	3.58496	2	3.58496	1.58496	3.45943	1.58496	3.16993	3	3.32193	2.32193	2.58496	3.32193	2.58496	3.45943	3.90689	3.32193	1	4.90689	3	3.70044	1	3.45943	5.42626
ENSG00000011600.10	TYROBP	11.0835	11.9425	12.9587	11.2538	11.6325	11.8738	7.2854	12.4437	13.0033	12.5033	13.7457	9.16993	11.1485	12.8744	11.9259	12.8905	12.5512	10.9337	12.3824	10.9315	11.9968	11.7768	12.4648	10.8455	12.1864	12.6609	8.75154	10.4888	12.733	13.399	11.2912	12.1923	13.1198	12.8781	13.0365	11.8226	14.6164	13.2001	11.6795	10.9571	10.9751	11.2282	10.7322	11.5774	12.9694	12.8331	11.7095	13.5734
ENSG00000011638.9	TMEM159	8.22882	8.65464	10.2877	7.96	8.31741	9.84549	6.39232	9.37504	10.4305	9.12412	9.77808	8.75154	9.91289	9.9571	8.93664	8.65105	9.23122	9.78627	9.68825	7.63662	9.16993	9.48985	9.633	9.29921	8.65464	9.86728	5.67243	9.55267	8.79442	9.72281	7.7879	9.50383	9.72962	9.58684	8.48382	9.41363	9.49586	10.703	7.66534	8.65105	10.5661	7.40939	9.2854	8.85175	7.85175	10.2562	9.43045	9.26679
ENSG00000011677.11	GABRA3	4.24793	10.3576	4.75489	6.55459	8.14466	10.2432	3.32193	7.48382	6.30378	8.47168	7.76818	4.9542	9.18488	9.34873	8.56986	5.61471	5.35755	7.47573	5.64386	6.37504	4.45943	10.3298	5	8.48382	4.32193	5.88264	5.75489	10.4242	4.58496	5.93074	5.78136	10.8033	10.1972	7.42626	6.83289	4.08746	6.97728	7.21917	10.6961	5.58496	7.88874	7.02237	11.3701	7.59991	9.87498	0	6.12928	6.42626
ENSG00000012048.18	BRCA1	9.13186	9.28309	11.8761	9.25267	8.68299	10.1241	7.01123	10.1033	9.2854	10.3055	9.00562	10.043	10.0674	8.98299	10.4242	8.0607	9.80735	10.2923	10.5068	8.80735	10.6671	9.73471	9.77643	9.7211	7.58496	9.02791	7.70044	10.4073	8.51964	8.09276	7.41785	9.24555	9.62022	8.86728	9.62022	10.0417	9.11634	8.95128	9.04439	9.6987	10.0526	8.37938	11.2276	8	9.81538	8.43045	10.3376	9.02237
ENSG00000012061.14	ERCC1	10.5245	11.8001	11.9502	12.4666	11.117	11.4215	8.80413	11.2204	11.7842	11.5155	11.7756	11.1793	12.7568	11.8895	11.6475	10.7838	12.0529	12.1889	12.0365	10.888	11.9144	11.4793	12.5732	12.268	10.3531	11.7863	9.01959	12.0851	11.5976	11.6133	10.5746	12.0751	11.605	11.9791	12.4702	11.611	12.0021	11.8719	10.9887	11.9326	11.7181	9.73132	12.0553	11.1434	11.9274	12.0553	12.3348	11.9058
ENSG00000012124.13	CD22	5.35755	7.24793	4.58496	6.18982	9.3015	5.2854	2.58496	7.47573	6.72792	6.10852	8.74819	7.32193	5.52356	6.71425	8.17493	4.24793	6.30378	5.42626	6.67243	8.34873	5.93074	7.97154	6.94251	5.20945	3.16993	7.05528	2.80735	4.85798	4.24793	4.39232	5.55459	7.52356	5	5.49185	7.02237	4.45943	8.62936	5.35755	6.49185	3.80735	3.32193	4.52356	9.62388	7.02237	4.90689	3.80735	5.42626	5.61471
ENSG00000012171.16	SEMA3B	9.47168	10.0403	9.8933	9.44708	12.3239	10.7582	8.64386	11.3707	11.2802	10.813	11.8849	10.2819	10.2854	10.0914	11.5459	11.2107	10.0307	11.7891	10.3106	11.9564	13.071	9.84392	11.0701	9.6987	10.1636	11.3945	7.71425	10.6384	9.9263	10.6662	8.633	9.62388	9.45533	11.1861	10.1228	10.1774	12.6371	9.68475	11.5206	11.1235	10.6742	9.59991	11.4173	11.7292	12.0234	10.6101	9.783	11.8474
ENSG00000012174.10	MBTPS2	9.89026	9.86882	10.8258	10.8918	10.3465	10.0795	8.58871	10.2192	10.1241	10.4383	10.3608	12.3748	10.4378	9.86882	10.8933	8.82018	10.9986	10.2372	11.3891	9.65464	10.6303	10.6466	10.8517	10.9166	9.35535	10.6348	9.03617	10.4512	10.5469	10.9766	8.59619	10.3608	10.5755	10.7599	10.8106	10.2715	10.3049	10.098	10.29	10.2981	11.0035	8.21432	11.2975	10.4979	10.128	9.96145	10.9951	10.821
ENSG00000012211.11	PRICKLE3	6.39232	7.94251	8.30834	7.93074	7.7211	7.33985	6.18982	8.34873	8.49185	8.01959	8.39232	7.19967	7.75489	7.02237	8.34873	7.36632	8.56605	8.36632	6.49185	7.29462	9.50978	7.49185	8.44294	5.08746	6.35755	8.49985	4.08746	8.01681	7.67243	8.88264	6.67243	6.72792	7.49185	8.25267	7.56224	8.07682	8.60363	6.93074	7.31288	7.73471	8.91289	6.39232	7.56224	8.18982	7.63662	7.91886	7.98868	7.67243
ENSG00000012223.11	LTF	10.875	8.71768	7.70736	8.51964	10.207	12.1978	9.04712	16.3822	16.2689	14.5172	16.9129	8.36632	10.825	10.1997	11.6175	16.9793	9.85331	11.4094	10.4543	9.83289	16.2834	12.5048	13.8656	8.33985	14.3932	14.1748	9.49785	12.6036	12.4391	10.0168	12.6108	9.48583	9.65642	16.8481	8.96578	11.4041	12.2515	14.7299	11.0119	9.71081	10.0279	17.3866	8.29462	11.3608	12.7822	9.37721	9.80574	11.2076
ENSG00000012232.7	EXTL3	12.5073	12.6359	12.5936	14.3025	12.6519	12.332	9.56986	12.1892	13.4543	12.1646	11.6036	12.0947	12.5389	12.0021	13.5322	9.82496	14.0477	12.925	14.2631	11.5392	11.9222	12.2009	12.7474	12.8339	11.1228	12.371	10.6484	13.5254	10.7091	12.4231	11.8106	11.412	12.816	12.6175	13.0358	12.9135	12.1981	10.3794	11.8727	12.7922	13.2979	10.207	12.7803	11.8884	11.7591	11.4163	13.7127	13.3644
ENSG00000012504.12	NR1H4	2.32193	2.58496	3.16993	1	3.45943	6.44294	0	3.16993	4.08746	4.08746	2	1	3.58496	4.39232	1	2.58496	1.58496	1	3.58496	0	1.58496	4.32193	0	3.16993	3.32193	3.58496	3	3	2.58496	5.75489	1	3.90689	3.45943	1.58496	4.85798	1.58496	1	2.80735	4.24793	1	4.75489	1	0	3.32193	1	0	1	5.52356
ENSG00000012660.12	ELOVL5	11.9012	12.3826	14.9084	12.8362	12.1734	11.7478	10.0182	11.9054	12.9028	12.6763	12.8315	12.7245	13.3318	12.4906	13.7859	11.8482	13.6041	13.1513	12.5699	12.2064	12.8956	13.1491	13.3859	12.8273	11.7524	13.0353	11.7202	13.3253	12.5519	13.5393	10.9542	12.9537	12.5036	13.4157	13.4144	12.7138	13.2555	12.1911	12.4582	12.0303	13.6994	10.813	13.0524	11.811	12.983	13.326	13.4184	13.3599
ENSG00000012779.9	ALOX5	9.31515	9.72451	8.92778	9.23122	9.33762	9.54303	5.24793	11.3415	11.0077	10.6869	12.0053	6.76818	8.99152	10.2633	10.3443	10.4094	10.8186	9.37938	9.43463	9.31288	9.5157	9.89178	11.2586	8.25739	9.10852	11.3756	6.18982	8.29002	10.1536	11.5231	8.99152	10.7789	10.0458	11.0934	10.8781	9.71939	13.0461	9.77479	10.2761	8.44708	9.54496	8.88264	9.60177	10.4105	10.9001	9.12153	8.70736	11.7194
ENSG00000012817.14	KDM5D	9.75989	3.70044	10.9181	3.32193	11.3691	10.2538	4.24793	4.16993	10.3219	10.905	10.8963	4.64386	11.2167	9.99294	11.4848	8.61102	4.08746	3.16993	10.6211	10.0168	10.858	4.52356	10.7607	10.5594	4.64386	4.24793	4.9542	12.1988	3.80735	4	4.85798	3.70044	10.7748	10.5999	10.446	10.5038	4.39232	8.80413	10.5127	10.9936	4	5.45943	3.32193	4.45943	5.12928	3.80735	10.927	3.70044
ENSG00000012822.14	CALCOCO1	11.0154	11.7228	13.2546	12.1867	11.6684	12.7013	8.49185	12.4499	11.5632	12.1298	12.3024	11.8126	12.5147	11.8549	12.3987	10.9136	12.4996	12.6268	11.9618	11.7674	11.6671	12.2536	12.1658	11.8506	9.78463	12.057	10.3869	12.9149	11.764	11.4929	10.7372	12.6684	12.5083	12.4025	11.9506	11.9527	11.9965	10.9462	11.8514	12.0875	12.9359	9.71768	13.0718	11.9215	12.4328	11.0701	12.3802	11.6711
ENSG00000012963.12	UBR7	10.1911	11.2533	11.8021	12.5108	11.178	11.4205	8.49985	10.9144	12.3875	11.277	11.1331	11.9058	12.3523	10.7245	12.3197	9.90238	12.2808	12.2955	11.5651	11.368	12.5304	11.9535	12.6332	11.5353	10.7599	12.2324	10.0954	12.1684	11.3537	11.1466	10.0084	11.4645	12.0464	11.8305	12.2043	12.341	11.4767	11.1222	11.3658	12.0272	12.509	10.0348	11.5765	10.6312	10.7423	11.9524	12.8836	11.9469
ENSG00000012983.10	MAP4K5	9.24555	10.7507	10.3354	10.8781	10.3287	10.5603	8.90689	10.4157	10.2597	10.29	10.7507	12.3971	10.817	9.48784	11.464	8.40939	10.9278	11.4236	10.7406	10.2264	10.9816	11.4035	11.0512	11.7908	8.7879	10.8258	9.37504	11.9046	9.82655	10.4919	8.8857	12.2408	9.99152	10.8242	10.5362	11.0914	10.6987	8.39232	10.5943	10.9447	10.9708	7.76818	12.1176	10.0607	9.67596	8.92184	11.7112	10.5981
ENSG00000013016.13	EHD3	8.60363	9.68825	10.1774	9.91139	10.2738	11.0908	7.7879	10.1408	9.96	10.0203	10.9241	9.07948	9.56033	9.84862	10.1396	8.3966	10.6046	10.9766	10.1267	9.75822	9.35315	10.7347	9.40088	10.5953	9.35094	9.71425	9.79116	10.2143	9.07146	10.5555	8.73471	10.8361	10.6636	10.4798	10.2958	10.1874	10.6018	8.2854	11.5897	10.3587	10.5216	9.22882	11.221	10.6147	10.4656	9.59432	10.1586	10.1434
ENSG00000013275.6	PSMC4	11.245	12.0399	12.837	12.8516	12.4391	12.2073	10.0042	11.8086	12.3329	12.2169	12.5214	11.363	12.9239	11.9403	12.2261	11.411	12.4813	12.585	12.4463	11.5177	12.6872	12.277	13.0813	13.1731	10.8765	12.2592	10.5108	12.5231	12.2046	12.2467	10.8626	12.3009	12.8168	12.2143	12.9798	12.5553	12.5289	12.388	11.7903	12.4981	12.2753	10.2773	12.1092	11.5934	11.9748	12.4576	13.3304	12.371
ENSG00000013288.7	MAN2B2	11.2808	11.3044	11.9012	11.5589	10.8289	11.7899	7.74147	11.5765	11.8887	11.4149	11.8715	10.6339	10.3923	10.5765	11.8868	9.9263	11.6821	11.2732	11.4732	11.3859	11.7657	11.1517	12.0509	11.5191	9.72962	11.9121	8.82018	11.6303	10.1241	11.5078	10.2831	11.2814	11.6795	12.3658	11.0782	11.5589	12.3562	9.70217	10.8361	11.1693	11.9965	9.64205	11.0627	11.3559	12.0841	10.9091	11.5967	12.4242
ENSG00000013293.5	SLC7A14	5.97728	10.3365	5.12928	7.57743	11.1762	9.98014	5.2854	9.43254	8.14466	7.73809	9.97441	4.58496	6.89482	7.25739	8.60733	5.08746	7.8392	8.40939	10.7245	8.70736	7.12928	9.97298	7.60733	3.80735	4.85798	8.65821	4.52356	8.78136	4.70044	7.71425	6.56986	9.80735	7	5.90689	7.40088	6.52356	10.5177	7.43463	9.36413	5.58496	6.16993	7.17991	10.29	9.13955	9.34207	4.9542	6.42626	7.41785
ENSG00000013297.9	CLDN11	10.0293	11.1793	7.9542	10.2046	13.8775	10.0928	7.42626	11.7997	11.1567	10.412	13.1136	7.49985	8.99435	11.2779	12.1904	11.1911	11.3982	8.99152	10.5622	12.6913	10.255	13.0507	11.0458	8.72792	8.15987	11.2732	6.98868	8.70044	10.1485	10.1007	9.82496	11.4944	10.5008	9.55075	11.3772	8.51964	14.3712	11.8049	10.5333	7.78136	8	8.96	14.0889	11.0993	10.352	8.80413	9.31061	10.1459
ENSG00000013306.14	SLC25A39	10.988	12.4118	12.2577	12.5073	12.5948	11.8707	9.65821	11.956	12.1746	12.5175	12.6443	12.242	12.1957	12.31	12.0957	11.4635	12.6441	12.3239	12.5687	10.9556	12.8323	12.3589	12.3188	12.9835	11.0934	12.3859	9.70736	12.6638	12.2113	12.1235	10.8757	12.1824	13.1819	12.4437	12.4765	12.144	12.6389	11.9723	11.6448	12.3134	12.2345	10.623	12.891	11.445	12.3587	12.5088	12.511	12.5651
ENSG00000013364.17	MVP	11.4073	12.1548	11.6839	11.5396	11.4737	10.8098	7.47573	11.8925	12.1867	10.7398	12.4974	10.0861	10.764	10.5167	12.1768	10.585	12.9697	11.9751	11.1059	11.9636	12.4391	11.0217	12.9269	11.3276	11.4481	12.4856	8.03892	10.9084	11.1072	13.0841	10.2444	11.6041	11.6262	13.6746	11.3977	10.9701	13.5618	9.90689	12.3462	10.9099	12.2091	10.2761	10.9226	12.2098	11.5522	12.1532	11.0802	13.2439
ENSG00000013374.14	NUB1	11.0112	11.1124	12.5488	11.8186	11.4773	12.3523	9.45738	11.3815	11.9531	11.8015	12.0705	10.0293	11.9513	11.4429	12.3191	10.933	12.1596	12.0891	11.8305	11.1163	12.0937	11.6502	12.3012	11.1248	9.94837	11.858	9.94983	11.5732	11.9575	11.6055	10.0084	11.3304	11.7789	11.9794	11.9502	12.741	11.9061	11.2773	11.1215	11.7326	12.3696	9.7364	11.7838	10.9031	11.7427	11.8297	11.9837	11.8447
ENSG00000013375.14	PGM3	10.6027	10.3531	11.3309	11.4747	9.86728	10.5651	9.53722	9.91588	10.5382	11.729	10.7177	12.7754	11.2592	10.6528	11.927	9.48382	11.1299	10.7756	10.6511	10.2609	10.8665	11.3608	11.842	11.9285	9.88722	11.7415	10.3354	11.5584	10.4367	11.5289	9.3966	11.5304	11.5142	11.3848	11.5793	10.2715	10.8688	11.6357	11.5887	10.1948	11.9712	8.76155	12.729	10.1319	10.0485	11.0821	11.6528	11.3247
ENSG00000013392.7	RWDD2A	8.65464	8.40514	10.4969	9.88722	8.87958	9.70217	6.32193	8.7211	8.86728	10.1517	9.61102	9.80413	9.08481	9.45738	9.94837	8.3443	9.39232	9.08215	9.24317	8.9542	9.24555	9.94691	10.0348	9.64205	7.84549	9.97154	8.40939	9.50581	8.91886	9.25267	7.93664	9.85643	10.3902	9.45327	9.8392	8.90087	8.87036	10.7723	9.17742	8.88264	10.3174	6.96578	10.2167	8.6865	8.71081	9.74987	10.3231	9.69697
ENSG00000013441.14	CLK1	10.5718	10.796	11.9237	11.7043	10.9001	11.4569	9.17493	11.3304	10.2609	11.9773	12.1589	12.3306	12.2417	12.1463	12.1	10.3587	11.796	12.0563	11.6366	10.9024	12.0189	11.7372	11.4242	10.8009	8.83605	12.0102	9.96	13.0149	11.2198	12.0262	10.4221	12.2894	12.292	11.1124	12.1564	10.9887	10.8114	11.7	11.0154	10.9866	11.4522	8.24317	12.2521	11.2288	11.6138	9.26679	10.8865	11.242
ENSG00000013503.8	POLR3B	8.16491	8.94251	10.4727	9.53528	9.16742	10.1573	7.32193	9.12412	9.28077	9.23601	8.9571	9.47978	10.0458	8.60363	9.83131	7.77479	9.29692	9.6865	8.97441	7.74819	9.00843	9.91139	9.61102	9.95274	8.11374	9.15482	8.10852	9.35094	9.28077	8.25739	7.33985	10.0444	9.32193	9.18488	9.85019	9.60733	9.09803	8.49985	9.20457	9.48784	9.02514	7.54689	8.75154	8.28077	9.04985	9.1267	9.63481	9.224
ENSG00000013523.8	ANGEL1	8.9571	10.6202	10.446	11.5167	10.944	10.3208	8.40939	10.3826	10.8711	10.2627	11.144	11.0914	10.2228	10.0741	11.4215	8.94544	11.0182	11.346	10.6944	10.3498	10.9425	11.0708	10.5353	10.3117	8.33985	10.8918	8.67243	11.668	10.3117	9.68475	9.95855	11.6202	10.4828	11.0681	10.7846	10.2119	11.3421	9.85798	10.3576	10.1163	11.1849	7.9542	10.9447	9.80574	10.4656	9.65284	10.8226	11.0478
ENSG00000013561.16	RNF14	11.0021	10.6777	13.0641	12.0698	11.4497	11.8265	7.45943	11.6582	11.7134	12.0555	12.452	9.42206	11.4671	11.733	12.0168	11.3658	12.2744	11.5873	12.2046	11.0647	11.7916	11.9451	11.5887	10.7056	10.7056	12.0182	9.84235	11.7495	12.6411	11.7545	10.3498	11.1699	12.0522	12.0831	12.4289	11.8388	12.2174	13.1671	11.5211	11.0526	11.5722	9.40301	11.7026	11.4331	11.7834	11.722	12.0563	12.129
ENSG00000013563.12	DNASE1L1	8.13955	9.13699	9.88111	9.13955	8.97728	9.83289	6.64386	10.0265	9.91439	9.22882	9.95855	9.23362	8.98014	8.7879	9.26913	8.88874	10.8353	9.02791	9.29692	8.84862	10.6926	8.91289	9.51175	8.74483	8.07682	9.25503	6.40939	8.87036	9.92481	10.1812	8.19476	8.74819	9.02237	10.4189	9.66711	8.6865	11.1	9.10329	8.82337	8.48784	9.11374	7.92481	8.40939	10.1662	9.40301	9.07414	8.48382	10.115
ENSG00000013573.15	DDX11	8.58496	10.2192	9.91737	9.77643	9.70736	10.4126	8.18488	7.97728	10.3365	9.70217	10.0168	11.6511	10.3151	9.68299	9.45943	7.35755	9.81218	11.3191	10.9337	8.47168	10.4168	10.2336	9.44501	9.90989	8.224	9.89633	7.88874	11.9012	8.96867	8.14975	7.97728	9.84862	9.41996	9.04985	9.30834	9.17493	9.53333	7.03342	8.58496	10.0444	9.93517	6.72792	11.5172	8.21917	9.35535	8.10852	10.1434	9.21675
ENSG00000013583.7	HEBP1	9.35315	9.46352	10.851	10.1007	10.3117	10.5765	7.97728	10.1447	10.8098	10.3315	11.0928	10.9965	10.5275	9.99859	10.6147	9.98299	11.3421	10.5746	10.3365	10.0634	10.6175	10.1712	10.9651	7.66534	9.39874	10.218	5.85798	9.35975	10.6348	10.5565	8.92778	9.39446	11.2744	11.0967	10.151	9.72281	11.5555	10.6008	9.90539	10.3837	10.851	9.03892	8.70044	10.3399	10.5897	11.2779	10.1762	11.1491
ENSG00000013588.5	GPRC5A	8.31741	8.36632	5.16993	5.80735	9.59805	5.61471	4	8.74147	8.03342	9.52943	7.93074	7.82018	6.96578	6.78136	8.82337	6.82018	9.63481	9.72962	8.17493	8.64746	10.3487	8.25739	8.70736	10.6092	7.44294	11.2998	5.08746	7.96578	9.97298	9.69523	5.42626	8.72451	9.51373	10.9359	7.87652	6.76818	8.85487	7.37504	9.22641	7.59991	9.68124	7.89482	7.85798	9.86419	7.86419	7.40088	8.63662	7.76818
ENSG00000013619.12	MAMLD1	9.09276	10.8447	10.5488	10.6636	10.1293	10.5372	5.55459	9.27612	10.3542	10.1124	9.2384	6.10852	10.7013	9.50184	10.8001	7.98868	11.4548	11.4702	10.5038	9.25503	10.3454	10.7056	10.7649	10.0993	8.37504	10.9016	9.54303	11.4105	9.21675	9.21189	7.59991	11.363	10.3151	9.71425	10.0539	11.8615	8.64024	7.76818	10.8226	11.0808	11.5498	8.24793	12.1917	9.10852	9.15735	9.29921	11.3129	9.23362
ENSG00000013725.13	CD6	5.75489	5.64386	6.90689	6.12928	5.20945	6.71425	4.9542	7.03342	7.35755	6.65821	7.09803	5.20945	6.70044	6.24793	7.19967	5.85798	6.32193	5.78136	5.35755	4.90689	6.55459	5.39232	6.62936	4.75489	5.72792	6.22882	2.32193	4.90689	5.24793	6.02237	6.14975	5.24793	6.53916	6.44294	7.67243	6.14975	6.72792	5	4.52356	4.39232	5.35755	4.75489	4.70044	6.94251	6.83289	7.27612	5.39232	6.9542
ENSG00000013810.17	TACC3	10.0389	11.1941	11.5536	10.9099	11.2204	10.3231	9.39874	9.67066	10.7731	11.1118	10.1972	11.432	11.0231	9.86419	10.9001	8.74819	10.6812	11.9355	11.545	8.86419	12.3696	11.1718	10.6502	11.1911	9.72451	9.93517	8.41785	12.6911	9.16742	10.6751	9.70044	11.1954	11.6425	10.3663	10.3376	11.599	10.7313	8.93664	10.1861	11.4651	11.5831	8.97154	12.662	10.0126	9.80735	10.062	11.9322	10.6457
ENSG00000014123.9	UFL1	10.2143	9.88417	11.713	10.5469	8.71768	10.2691	7.87652	9.92778	10.3597	10.7249	10.5527	11.6996	10.2842	9.71425	11.1917	9.24555	10.7151	9.82655	10.4294	10.3923	11.0464	10.8009	10.8289	10.6393	9.06609	11.0444	9.92778	11.0147	10.3465	10.6847	8.69697	10.4645	10.4242	11.0217	11.2456	9.82337	10.7731	10.7944	10.5498	9.0954	10.3476	8.02791	11.2779	9.95128	10.2228	9.74651	10.988	10.9506
ENSG00000014138.7	POLA2	8.96867	10.2444	10.9174	9.72792	10.5304	9.47168	7.9542	9.05799	9.9629	10.6533	10.1059	10.2877	10.2491	9.633	10.1573	8.65464	9.8933	10.8281	10.3432	8.65821	10.7863	10.1396	9.66356	10.3934	8.73132	9.41151	8.04439	11.5401	8.74483	9.37069	8.36194	10.0782	10.8494	9.18239	10.2033	11.2479	9.73978	9.46761	9.40301	10.4019	10.6193	8.83605	11.5013	8.90388	9.22641	9.74651	11.0028	9.91886
ENSG00000014164.6	ZC3H3	9.06878	10.4848	10.2562	10.0485	10.5594	10.1331	8.9629	9.7364	10.2621	10.115	9.6987	11.0168	10.4419	9.40088	10.255	8.18982	10.5108	10.0334	10.236	9.38154	10.6926	9.95565	10.5304	10.6591	8.45533	10.3454	8.02791	10.783	8.20945	10.5353	8.30378	10.3718	10.9054	10.1573	9.35094	10.6193	10.3129	7.27612	9.83447	10.7074	10.1267	8.64746	11.4883	9.72622	9.71425	9.50383	10.7177	9.79766
ENSG00000014216.14	CAPN1	11.9028	12.4001	13.1147	12.4494	12.1687	12.2571	9.69349	12.5333	12.716	12.4776	12.6113	12.4186	12.2877	12.1338	12.8593	11.6847	13.0771	13.1731	11.9989	11.8281	12.8343	11.9672	13.2091	12.5713	11.3729	12.7715	9.55842	12.4981	11.6519	12.2983	10.8178	12.2252	13.1671	13.0451	11.8986	12.9867	13.1095	11.1215	12.7413	12.6179	13.3522	11.2738	12.1596	12.3772	12.4372	12.6957	12.7446	12.6398
ENSG00000014257.14	ACPP	5.52356	5.35755	7.46761	4.39232	4	5.16993	4.08746	7.01123	6.79442	6.43463	7.55459	2	3.58496	6.22882	6.67243	7.21917	7.26679	5.12928	5.78136	3.45943	4.85798	6.45943	6.78136	3.45943	4.45943	7.53916	2	3.16993	7.07682	7.73471	3.80735	6.71425	6.39232	6.65821	6.40939	4.58496	9.3837	6.24793	6.42626	4.16993	5	5.39232	4.32193	8.14975	6.35755	3.16993	4.80735	7.93074
ENSG00000014641.16	MDH1	11.3581	11.9629	13.0821	12.8621	12.5927	12.8872	10.242	12.4341	12.3666	12.3846	13.5264	13.3006	12.0631	12.8396	12.4696	11.411	13.1325	12.7549	13.1302	11.7895	12.1501	12.7104	12.6815	12.932	11.5864	12.5668	10.9951	13.1246	13.1952	12.588	11.3231	12.4312	13.1901	13.0539	13.4193	13.0336	13.3574	13.3225	12.4805	12.1932	12.4528	10.8258	12.0365	12.5868	12.5744	13.0644	12.7115	13.1257
ENSG00000014824.12	SLC30A9	11.1026	11.1867	12.2946	12.3485	11.3242	12.275	8.62936	12.0802	11.4732	12.084	12.4533	11.3304	11.7364	11.8842	12.4489	11.0708	11.3788	11.9951	12.3748	11.1183	12.0515	12.1602	12.4247	12.1202	10.5088	12.1643	10.6055	12.2562	11.7117	11.9311	10.23	11.8757	11.8826	12.2204	12.6232	11.1497	11.9651	12.6731	11.6046	11.6671	12.4372	9.56986	12.5118	11.7305	11.8482	11.6193	12.0587	12.0891
ENSG00000014914.18	MTMR11	9.58496	8.83289	9.84706	10.4041	8.9542	10.1586	7.85175	10.4635	9.80574	10.1724	10.6266	12.6722	9.48985	9.10066	10.9723	8.76155	11.8293	10.9403	9.99859	10.2384	11.1267	9.36413	10.96	10.0042	9.00562	11.2912	8.47978	9.98299	10.0539	9.53333	8.82018	9.73471	10.813	11.4888	9.94837	9.72281	10.0661	9.56224	10.5362	10.1072	11.3454	8.47978	8.49185	9.97728	10.0307	10.3332	10.1293	10.3663
ENSG00000014919.11	COX15	9.42206	9.75154	10.6175	10.2668	10.0808	10.6008	8.45121	10.7142	10.3826	10.6041	10.9687	11.0634	10.0238	10.3276	10.9979	9.64386	10.3641	10.543	10.9069	9.27612	10.5236	10.6935	10.4868	10.7091	9	10.4919	9.62388	10.5517	10.2252	10.4898	8.6865	10.9535	10.4336	10.6321	10.6636	10.568	11.0993	10.5565	11.0735	9.86419	10.4471	8.45943	11.5348	10.2264	10.4798	9.94251	10.3498	10.6321
ENSG00000015133.17	CCDC88C	7.15987	8.86728	9.2503	9.51175	9.49386	9.16239	7.80735	8.04439	9.91886	8.16742	8.13955	10.7879	9.96723	6.64386	10.6644	6.18982	7.9542	9.21675	8.37069	8.21432	9.19476	9.02791	9.65284	9.72622	7.15987	8.2854	6.22882	9.80735	6.39232	6.70044	6.87036	10.0485	7.37504	9.50184	7.47573	7.89482	7.84549	5.70044	8.61102	7.82655	9.82655	8.36194	8.67948	7.79442	7.76818	8.20457	6.83289	8.55459
ENSG00000015153.13	YAF2	9.3837	9.75989	11.9513	10.3696	9.99718	11.1254	7.15987	10.6083	10.2808	11.1693	11.525	10.8887	10.9106	11.4717	10.8471	10.5028	10.6119	10.4969	10.2761	10.1497	9.42206	10.9046	10.9076	10.6564	9.72281	10.8588	9.46148	11.0203	11.0362	9.82655	9.49386	10.5859	11.4184	10.4949	12.5488	11.0782	10.1085	12.6147	10.4707	10.0168	11.0258	7.91886	10.403	10.1176	10.5108	11.2639	10.6528	11.1183
ENSG00000015171.17	ZMYND11	10.6978	11.1491	11.9701	11.7964	10.4828	12.0993	7.98868	11.2438	12.2288	11.3551	11.4707	12.8214	11.7834	11.1273	12.2715	10.1573	11.6041	11.7801	11.762	11.2432	11.4605	11.8646	12.0262	11.6407	9.81698	11.5309	11.0566	11.809	10.9099	11.2986	9.78136	12.4691	11.3044	11.6073	11.9873	11.5755	11.8106	10.4491	12.4126	11.2917	12.8832	9.35755	12.7832	10.9936	11.2252	11.792	12.097	11.6119
ENSG00000015285.9	WAS	9.11374	9.83131	10.4263	8.99152	9.15482	9.46761	5.2854	10.2842	10.4502	9.81378	11.0154	6.45943	9.02237	9.76653	9.82018	9.59432	10.1059	9.22882	9.82655	8.77149	9.80574	9.40301	10.1421	8.3443	8.80735	10.332	6.06609	8.93369	9.56033	10.568	8.70736	10.5382	10.2889	10.6348	9.72792	9.49586	12.1296	8.33092	10.1561	8.65105	9.27612	9.0607	9.22159	9.61102	10.0417	8.87958	9.19476	11.2264
ENSG00000015413.8	DPEP1	7.57743	10.7288	8.48784	10.5831	5.85798	8.3443	3.16993	9.24079	10.0028	7.50779	7.19967	5.9542	9.46557	8.67948	10.0498	7.10852	10.062	9.18735	9.53722	5.70044	8.6865	10.6564	10.6101	5	8.93369	4.58496	7.02237	10.5906	6.40939	5.39232	9.68825	9.42206	10.9241	10.8009	9.93811	9.7211	7.47573	7.67243	6.75489	8.47573	10.5285	6.83289	7.05528	7.42626	6.88264	10.196	7.37504	10.5831
ENSG00000015475.17	BID	9.65105	10.8541	11.233	10.6883	11.7125	11.117	7.92481	10.5118	11.1636	10.8364	10.568	10.5755	11.1033	11.3826	10.6653	10.5887	11.3614	11.8952	11.245	9.75154	10.7928	10.7549	11.7004	9.28309	10.4263	10.8803	10.5517	11.7582	10.6812	10.6046	9.32643	11.3685	12.1693	10.8502	12.26	10.9614	11.9076	11.964	11.6729	10.4696	11.5788	8.84549	11.3236	9.59246	11.1434	11.3191	11.7834	11.2952
ENSG00000015479.16	MATR3	7.21917	6.93074	8.224	8.07146	7.04439	7.62205	5.85798	7.36632	7.46761	7.9629	6.74147	8.37504	7.84549	5.9542	8.59619	6.18982	7.5157	8.82018	7.53138	6.96578	8.3443	8.37504	8.02237	7.18982	5.90689	8.35315	6.58496	9.4818	7.18982	7.08746	6	8.57743	6.87036	7.41785	8.18982	8.12928	7.14975	5.90689	7.65105	6.24793	8.15987	4.70044	9.02237	7.01123	6.96578	5.75489	8.16993	7.24793
ENSG00000015520.13	NPC1L1	3.80735	3	1.58496	2.58496	6.04439	2	2.80735	3	2.32193	5.33985	3.70044	4.39232	8.45533	3.70044	4.45943	2	3.45943	6.97728	5	4.45943	5.45943	4.45943	2.80735	3.90689	2	5.24793	2.58496	5.80735	3.58496	3.70044	1.58496	3.90689	5.08746	2.58496	3.16993	2	2	3	2.80735	4.85798	4.75489	1	5.35755	3.90689	3	2.32193	3.16993	3.16993
ENSG00000015532.8	XYLT2	9.56415	10.3432	10.9241	10.3432	10.2515	10.1886	8.10852	10.8057	10.4189	10.2402	10.4919	11.5864	9.4818	9.52748	10.6384	8.83605	11.1643	10.7322	10.6348	9.40088	10.5661	9.85019	10.4858	10.3542	8.84862	10.6847	8.43045	10.1774	9.56033	10.4273	8.42206	10.1886	10.4574	11.3214	9.71425	10.8337	10.6211	8.73471	10.0098	10.7515	11.5901	8.67243	10.4388	10.8486	10.5488	10.0901	10.5314	10.545
ENSG00000015568.11	RGPD5	3	3	3.58496	3.45943	1.58496	3.58496	1.58496	1.58496	2	3.32193	3	2.80735	1.58496	1	1.58496	2.58496	2.32193	3.70044	3.32193	2	2.80735	2	2.58496	2.58496	1	1.58496	2.32193	3.16993	2.32193	2.58496	2	3.16993	2.58496	3.58496	3	2.32193	3.16993	2	3.16993	1	2	1	3.16993	2	2.80735	1	2	3.90689
ENSG00000015592.15	STMN4	8.76155	11.9965	10.7515	10.2819	12.7834	11.2354	5.16993	8.64024	8.21432	11.2098	10.733	5.90689	10.2107	10.9076	11.8572	9.58308	9.72281	11.5793	11.5338	10.749	8.67948	12.4294	8.95128	10.5651	9.30378	9.22882	10.7288	13.2939	7.37504	9.51373	7.7211	10.7682	12.1599	8.26679	11.6036	8.29462	12.2758	9.82337	11.2372	10.6883	11.0895	8.29462	13.1532	10.2479	9.75989	9.45327	12.5744	9.40301
ENSG00000015676.16	NUDCD3	12.1437	12.7973	13.7035	13.278	13.6533	13.3322	9.99859	12.6542	13.2394	12.9926	12.8673	12.2285	12.577	12.5115	13.5827	11.7398	13.514	13.5353	13.1573	11.9129	13.2394	13.0417	13.4014	12.7568	11.3359	12.6359	10.5868	12.9409	12.989	12.3415	11.5304	12.4944	13.2469	13.3081	12.7655	13.9865	12.902	12.42	12.4147	12.9136	13.48	10.9425	13.3756	12.1046	12.8617	13.4709	12.9968	13.1992
ENSG00000016082.13	ISL1	0	1	6.22882	0	0	0	7.37504	0	1	1.32193	0	5.45943	0	0	0	0	0	0	0	0	1	1	0	0	0	3.16993	0	1.58496	0	1	0	0	0	2.58496	0	0	1	0	4.45943	0	0	1	0	0	1.58496	0	0	1
ENSG00000016391.9	CHDH	8.98868	9.99859	11.1941	10.6138	10.5708	10.769	5.72792	11.2366	11.1774	9.77231	11.3493	7.12928	10.3095	9.24079	11.1954	9.10852	10.599	11.4346	11.3945	10.7698	11.3778	10.2644	10.388	9.35535	8.7211	10.5068	6.71425	10.5255	9.17991	7.41785	9.02514	10.2923	9.63844	11.2264	9.33539	11.5579	10.1774	8.99152	9.60548	11.1046	12.1752	8.36632	10.9851	10.7814	9.10852	10.7465	11.151	11.0861
ENSG00000016402.11	IL20RA	6.89482	2.58496	5.04439	7.02237	4.39232	9.53916	2.32193	6.20945	7.04439	8.44708	7	1	5.85798	6.82018	7.89482	4.90689	4.90689	5.80735	5.08746	5.08746	1.58496	5.49185	7.46761	1.58496	4.16993	7.43463	2	2.80735	6.30378	6	4.75489	4.58496	8.13443	6.30378	7.8392	2.58496	5.64386	8.77808	4.08746	2.80735	7.16993	6.39232	5.24793	4.9542	7.22882	5.49185	6.58496	5.32193
ENSG00000016490.14	CLCA1	0	1	0	0	0	1.58496	0	0	1	1	1	1	0	0	1	1	1	0	0	1	1	0	0	0	0	1.58496	0	1	0	0	0	0	0	0	0	0	0	0	0	0	0	0	0	1	0	0	0	1
ENSG00000016602.9	CLCA4	3.16993	4.58496	3.45943	4.85798	6.52356	5.16993	1	4.80735	2.58496	2.58496	6.37504	1.58496	2.80735	5.16993	6.67243	3.32193	4.39232	3.90689	2.58496	7.5157	4.16993	5.97728	4.64386	0	1	5.16993	1.58496	4.16993	0	3.90689	3.58496	5.58496	2	3.45943	7.2854	2	7.65821	6.59991	4.64386	2	2	3.80735	7.10852	5.67243	2	2.58496	1	3.58496
ENSG00000016864.15	GLT8D1	10.2155	11.1111	11.7461	12.0434	11.5236	12.128	9.25503	11.4257	11.8238	11.9723	12.1212	11.9099	11.7215	11.6931	12.1908	11.2668	12.5053	11.8273	12.5663	10.9643	12.0691	11.6746	12.2485	11.5008	10.2479	12.2831	10.196	11.9567	11.528	12.0314	10.1662	11.2324	11.7814	12.2627	12.2992	12.1908	11.9333	12.0241	11.2726	12.03	12.23	9.73809	11.769	11.374	12.3046	11.9509	12.2267	12.2
ENSG00000017260.18	ATP2C1	11.6339	11.7895	12.188	12.2342	11.6904	12.438	9.52552	12.3772	12.4197	12.2996	12.9026	11.1886	12.277	11.8723	13.2059	11.3044	12.6591	12.462	12.8847	11.7814	12.2104	12.6434	13.0258	12.4476	11.1124	12.9697	11.1485	12.4515	12.3465	12.3529	10.6018	12.511	12.7039	12.776	12.5447	12.0928	12.8498	12.2107	12.3628	11.8727	12.6653	10.4009	12.6103	12.7155	12.5781	12.1447	12.4841	13.0345
ENSG00000017427.14	IGF1	3	4.75489	5.52356	4.52356	2	5	2.32193	5.88264	5.39232	5.52356	6.18982	4.08746	3.32193	5.67243	3.90689	6.16993	4.24793	3.45943	5.35755	3.58496	4.70044	4.70044	4.58496	3.58496	5.04439	5.78136	2	3	5.61471	6.87036	4.08746	5.12928	4.75489	5.04439	4.52356	5.39232	7.73471	7.70736	4.75489	2.58496	3.45943	3.90689	2.58496	5.52356	5.83289	3.90689	3	6.2854
ENSG00000017483.13	SLC38A5	9.9263	12.0021	11.9166	13.1818	9.93074	14.0791	6.44294	11.4671	12.4826	10.318	11.4752	8.35315	12.3834	11.525	11.8584	10.4062	11.5018	11.8126	12.3696	11.3476	12.0671	12.6087	12.2441	11.0182	11.1755	9.84392	9.44087	12.2952	9.51373	10.4919	11.207	12.4192	12.4767	10.7674	12.4344	12.5095	12.0362	11.188	9.85953	11.1762	12.8825	10.2348	10.9226	10.4564	11.2288	12.1774	10.9181	14.0526
ENSG00000017797.10	RALBP1	11.1611	11.0382	12.6976	11.5172	10.5971	11.6511	8.89482	12.4861	12.334	11.7497	11.8138	11.1923	11.6307	10.9491	12.6555	10.0334	12.2137	11.9418	12.8924	11.4491	13.2725	11.6348	12.5189	10.5999	11.1092	11.8329	9.41574	11.3509	11.265	11.5746	9.82018	11.5483	11.2372	12.3523	12.0977	11.9794	12.2408	10.032	11.6689	11.3625	11.8634	9.85019	11.8045	11.6239	12.4617	11.7009	11.8474	12.3346
ENSG00000018189.11	RUFY3	11.4579	12.2264	12.4163	12.2641	12.4315	12.2662	9.28309	12.1273	10.8634	12.4184	11.9388	10.4939	11.7432	11.9787	12.8663	10.2889	12.1089	12.8144	12.6126	11.8182	11.7211	13.1357	12.7958	13.026	11.1824	12.6656	11.8684	13.6057	11.31	10.9694	10.2981	12.8299	13.0828	12.0042	12.7595	12.2691	12.0355	12.1886	12.571	12.4919	12.994	9.26913	13.3099	12.1513	11.8459	11.8796	13.2318	11.7515
ENSG00000018236.13	CNTN1	8.41363	12.6907	13.5738	9.34873	11.3089	13.9903	7.3837	12.3501	11.7855	12.6379	12.432	8.40088	11.3815	12.9938	10.4594	11.4656	11.8277	12.4229	13.0382	10.9958	7.79442	13.4542	8.65821	12.3592	10.0444	9.84862	11.4584	12.7924	12.7313	11.2402	10.3443	14.1078	13.103	11.4671	13.1331	12.7736	10.1357	13.0179	14.3421	10.2784	12.2309	10.0458	13.3537	12.6508	13.4789	10.5718	13.7781	11.0265
ENSG00000018280.15	SLC11A1	11.0119	11.6861	11.5093	9.94691	11.7313	9.59805	6.22882	12.3597	11.3292	12.1562	13.938	7.59991	9.84549	11.9315	12.2237	11.5641	12.2351	10.5401	11.0634	11.1497	11.8746	10.5236	12.6839	8.71081	9.87498	13.0748	7.35755	10.8963	11.0196	13.0394	10.716	12.0345	12.0812	13.0039	11.6537	10.0728	14.0156	10.6821	11.6698	10.3185	11.158	9.8857	12.0634	11.3581	12.0875	9.7039	10.0168	13.0703
ENSG00000018408.13	WWTR1	12.0334	12.3049	11.6865	12.7341	10.5411	12.0921	8.69697	11.9174	11.7275	12.2995	13.032	11.713	13.2128	12.178	13.3868	11.6636	14.2381	12.9751	12.1668	12.3049	13.0646	12.0878	14.5438	10.875	12.6257	14.8128	9.02791	11.9567	12.3899	13.1983	11.1991	11.9498	11.4823	14.7794	12.7404	12.6974	13.7094	12.5341	12.2932	12.2568	12.6186	10.0444	10.6129	13.0896	12.9359	12.8023	13.2896	13.7918
ENSG00000018510.11	AGPS	9.82814	10.4656	11.1997	11.1731	10.3869	10.9979	9.17493	10.8796	10.6644	11.1424	11.1818	10.8361	11.2609	10.4909	11.752	9.9263	11.5221	11.1434	11.0451	10.2119	10.8811	11.5699	11.733	11.2923	9.89936	11.2755	9.66534	11.294	11.0861	11.4838	9.02237	11.3509	10.8933	11.2894	11.1972	11.1787	11.5925	10.8146	11.062	10.6546	11.1674	8.81378	11.4131	10.6952	10.5784	10.716	11.5411	11.1312
ENSG00000018607.6	ZNF806	0	3	2	1	4.08746	1	1	1.58496	1.58496	2.32193	3.45943	0	0	3	2.58496	0	1.58496	2	1.58496	2	2	0	2.80735	0	2.80735	3.45943	0	3.16993	1	2	1	2.32193	3.90689	3.70044	1	2	3.70044	3	2.32193	1.58496	2.58496	0	3	2.80735	2.58496	3.80735	2	2.80735
ENSG00000018610.12	CXorf56	9.28077	9.56986	10.5641	10.1357	10.3542	10.584	8.26209	10.0967	10.2143	10.0341	10.6627	10.2574	10.3443	10.1662	10.1434	9.34207	10.2866	10.1228	10.6357	8.86419	10.0112	10.2609	10.4635	10.043	8.25739	10.1749	8.08215	10.1331	10.7541	10.4868	8.9571	9.82972	10.5699	10.0498	10.098	10.3443	9.79279	10.0539	9.66534	10.5028	9.86419	7.85175	10.6046	9.64566	9.97441	9.82018	10.3487	10.2396
ENSG00000018625.13	ATP1A2	12.2116	12.5155	14.2037	14.8191	13.1745	15.6151	9.1472	15.8439	15.941	14.2297	15.7669	11.043	14.4902	14.7703	15.2211	13.1256	13.5866	15.8311	15.9529	14.114	12.9773	14.7746	11.7486	14.8175	13.4185	14.8575	14.6667	13.7341	11.7017	10.2312	11.8017	14.3342	13.0766	15.4677	14.63	15.9453	14.1607	11.6878	14.9834	13.1225	16.9784	13.3453	14.2232	15.7773	14.2387	15.0553	13.5644	13.4102
ENSG00000018699.10	TTC27	9.01402	8.98014	10.0593	9.93074	9.17243	9.56033	8.18982	9.50779	9.15482	9.66	9.56224	10.058	10.0265	9.17243	9.71425	8.53916	10.007	10.0293	9.68299	8.64746	8.5157	9.71768	10.2252	9.44501	7.88874	9.62753	8.49586	9.73302	9.70563	9.88874	7.90087	9.45327	9.74987	9.21675	9.93958	9.93811	9.49985	9.37069	9.05799	9.91588	9.90388	7.76155	9.3443	8.65464	9.41363	9.45943	10.0348	9.84078
ENSG00000018869.15	ZNF582	7.18982	7.33985	9.02237	8.88264	8.17493	8.46761	5.67243	7.56986	7.81378	8.51175	8.82018	7.45943	9.2384	7.96578	8.33985	7.79442	8.2384	8.71081	8.5812	7.45943	8.45533	8.52748	9.18982	8.73471	6.44294	8.24793	6.56986	8.45943	8.91289	7.6865	7.07682	8.52356	7.80735	7.94251	9.16742	8.52748	7.93074	9.76155	7.58496	7.93074	7.92481	6.18982	7.7211	7.21917	8	8.17493	8.44708	8.16993
ENSG00000019102.10	VSIG2	3.45943	5.72792	3	6.12928	4.24793	5.42626	2.58496	4.90689	5.16993	4.70044	5.72792	5.2854	5	5.52356	6.08746	3.90689	6.42626	5.61471	5.20945	4.32193	5.58496	5.72792	4.39232	4.70044	2.80735	4.32193	2	7.33092	2.32193	5.2854	5.16993	5.35755	5.04439	6.06609	3.45943	5.16993	4	2.80735	4.90689	5.35755	4.85798	3.32193	5.85798	4.39232	4.64386	2.58496	5.45943	6.26679
ENSG00000019144.15	PHLDB1	11.1954	12.6941	12.3772	12.4357	13.463	12.0875	9.52748	11.8673	11.6983	12.6764	12.0258	11.8899	12.4351	11.3432	13.0072	9.82177	12.9383	13.363	12.3066	12.3877	12.6411	12.5575	12.9294	12.3666	10.7262	12.3628	9.44501	12.994	9.84549	11.7177	10.7863	13.0039	12.5053	13.4299	11.4949	13.4131	13.0114	10.1254	12.3837	12.9938	13.3508	10.2609	13.9006	12.0738	11.8952	11.7826	14.0296	11.8792
ENSG00000019169.10	MARCO	8.24317	7.13955	4.24793	5.97728	4.45943	7.32193	2	11.7928	7.35755	8.86419	11.6073	2.32193	5.61471	7.39232	4.80735	10.6138	9.22882	6.53916	7.72792	5.90689	6.02237	5.24793	7.91289	3.32193	7.50779	8.41363	2.80735	3.45943	5.75489	8.59246	3.58496	6	6.70044	6.58496	7.29462	3.70044	12.4635	6.12928	5	4.90689	5.16993	7.2384	4.08746	8.24793	8.67948	4.32193	4	9.52943
ENSG00000019186.8	CYP24A1	2.80735	2.80735	3.70044	3.45943	4.9542	6.6865	10.1124	3.80735	3.16993	3.52356	4.24793	2.80735	3.80735	3.32193	3.32193	2.80735	1.58496	1.58496	3	2.58496	3.80735	5.45943	0	1.58496	2.58496	2.32193	1	5.20945	2.80735	5.35755	0	6.78136	3.45943	1	4.39232	1.58496	6.44294	2.58496	3.45943	2	3.32193	3.58496	0	2.58496	4	2	3.16993	4.32193
ENSG00000019485.11	PRDM11	7.89482	9.0954	9.67066	9.00843	8.85487	10.1306	7.07682	8.69349	8.94837	9.51373	8.56605	12.7179	9.56796	8.42626	9.35094	6.9542	8.90689	9.75322	8.30378	8.7211	9.07682	8.89178	9.53916	8.07682	7.61471	9.47371	6.97728	10.1674	7.22882	8.20945	7.40939	9.61471	9.56986	8.66888	8.14466	9.63481	8.44708	7.5157	8.43879	9.26209	9.7211	7.36632	9.37504	8.49185	8.76155	8.7879	9.16491	8.75154
ENSG00000019505.6	SYT13	5.08746	7.96	9.07948	8.92184	10.0861	10.2276	5.90689	5.08746	7.06609	9.80977	7.33092	10.007	7.90689	8.01123	7.76155	5.67243	5.24793	9.31061	8.33092	6.89482	5.78136	9.59619	2.32193	7.34873	5.20945	4.80735	4.32193	10.1163	5.75489	8.67243	7.17991	8.25267	9.01959	4.80735	6.75489	6.20945	8.21917	5.2854	9.58684	6.93074	6.87036	8.19476	4.90689	9.0634	7.10852	3.16993	5.85798	7.99435
ENSG00000019549.7	SNAI2	7.67243	9.10329	8.67243	8.77149	7.08746	8.29002	9.69697	8.88874	10.1599	8.75822	9.23122	11.5093	7.86419	9.15987	8.56224	7.91886	11.3134	8.30834	8.96867	7.6865	8.94251	9.15228	7.70736	6.87036	8.52356	9.12412	5	8.72451	7.34873	12.7279	8.12928	7.75489	9.3443	9.22882	9.55842	8.7211	9.60918	9.21432	8.76818	7.53916	8.81057	6.61471	7.09803	8.98584	8.9542	5.90689	8.85798	8.72792
ENSG00000019582.13	CD74	15.1144	15.707	17.3278	15.7479	14.7284	16.3474	11.2234	16.9404	17.903	16.7835	17.1437	12.4455	15.9712	16.1558	15.5355	15.9538	16.0953	14.9574	16.2568	14.8876	16.4846	16.1014	17.1547	15.0899	16.5463	16.2674	12.9894	14.6387	16.6221	17.5076	15.2608	16.3521	16.9586	17.5751	15.94	16.106	18.2846	16.248	16.8167	15.4865	15.4524	15.4731	14.5559	16.155	17.3417	16.3783	15.9247	17.9103
ENSG00000019991.14	HGF	7.02237	6.33985	11.3449	7.83289	7.73471	8.36194	11.0573	8.64386	8.97441	10.0389	8.55459	9.71939	10.0238	9.22641	8.21432	10.2691	8.87652	9.44915	8.03342	8.02237	7.52356	7.74147	8.40514	9.77808	6.18982	8.76818	8.47168	6.02237	9.29692	10.544	7.11894	8.7039	7.62205	10.4357	7.73471	6	10.6448	7.21917	8.81057	5.64386	6.22882	6.93074	7.5157	10.5878	9.16993	6.47573	5.93074	9.26679
ENSG00000019995.6	ZRANB1	7.96	8.38802	9.79604	9.13955	9.01402	9.76653	6.93074	9.15735	8.79766	9.23482	8.87344	10.6935	9.06878	7.67243	9.62571	7.61471	9.04166	9.24317	9.47371	8.42206	9.10329	9.49785	9.24079	9.40088	7.07682	9.20212	8.75489	8.76155	7.84549	9.19967	7.30378	10.1254	8.84235	8.86419	9.10329	9.19476	9.32418	7.11894	9.74987	8.42206	9.37287	6.90689	10.446	8.79116	8.51964	7.26679	10.2058	8.79442
ENSG00000020129.14	NCDN	10.7756	11.8925	12.6122	12.1137	12.3562	12.9309	8.5812	11.7112	11.7364	11.444	12.1991	11.3021	11.6631	11.2912	12.0674	10.1737	12.4302	12.7417	12.3191	11.6184	11.4823	12.3284	11.2685	12.1338	9.82972	11.5008	9.02237	12.4984	9.97871	11.9542	10.6511	12.1264	12.0475	12.5708	10.888	11.7108	12.7281	9.16491	12.4773	11.757	12.0199	11.0161	11.4147	12.5553	11.9705	11.2101	12.1	12.371
ENSG00000020181.16	GPR124	8.76487	11.7402	8.32193	10.6768	9.26679	11.0293	9.60363	10.5459	10.4263	9.34873	9.33539	13.8997	9.57743	9.00843	10.3923	8.19967	9.99435	9.5411	10.4929	8.9542	10.6101	10.6211	10.29	9.96434	9.52943	8.44708	6.89482	9.92778	7.14975	11.1453	9.33092	10.7532	10.3343	10.9965	8.90989	10.021	10.3509	6.76818	10.6055	9.17493	10.7887	8.03892	9.98299	10.3129	9.48985	7.78136	9.69349	10.446
ENSG00000020219.9	CCT8L1P	0	1	1	2	2	2.32193	0	1	2.32193	2	1.58496	0	3	2	1	0	1	3.58496	0	2.58496	2	1	0	0	0	0	0	3.80735	0	1.58496	0	2	0	1.58496	0	0	0	1	0	2.58496	2.58496	0	2	1	1.58496	0	1.58496	0
ENSG00000020256.18	ZFP64	8.69	9.38154	9.91588	10.1007	10.1421	9.56605	8.74483	8.92481	9.17243	9.68738	9.07146	11.1699	10.3761	9.224	9.76321	7.98299	9.93664	10.0593	10.0875	8.94837	9.97154	9.77479	10.6175	10.2609	8.27146	9.77479	8.04985	9.63118	9.05799	9.2738	7.75489	9.95128	10.5088	9.89785	10.0334	10.0593	9.16239	8.59619	9.50581	10.4115	10.2912	7.49985	10.3718	9.36194	9.40514	9.53722	10.643	9.69697
ENSG00000020426.9	MNAT1	7.49985	9.09011	9.17493	9.13699	8.8857	9.03067	7.29462	8.44708	8.75822	8.65821	9.24079	10.242	9.48985	9.03067	9.63481	8.05528	9.80896	9.79766	9.17991	8.56986	9.60177	9.73132	9.89633	9.28077	7.70044	9.40301	8.00562	9.92481	8.77479	9.40088	7.89482	9.94251	9.0607	9.88722	10.3083	9.6865	9.38802	9.29692	9.05528	9.88874	9.50779	6.49185	8.74483	8.12928	8.45121	9.45533	9.93221	9.85175
ENSG00000020577.12	SAMD4A	10.5157	11.9414	11.7432	11.6711	10.6698	10.4419	6.93074	10.9016	11.2306	10.42	10.6294	9.68299	11.4078	10.3072	12.3306	8.66178	11.1209	11.8202	10.9204	11.5694	11.7482	11.7419	13.4116	10.9694	10.5689	12.4473	7.98299	12.0694	10.0835	11.3734	9.59059	12.2892	10.66	11.8619	11.1592	11.6978	11.9887	9.08481	11.3482	11.6284	11.9887	9.26679	11.5579	10.8626	10.0362	11.258	11.7809	11.3021
ENSG00000020633.17	RUNX3	7.2854	8.52748	9.69523	7.96578	6.22882	8.05528	7.35755	8.47978	9.18239	8.58496	9.65105	8.19967	8.30378	8.2384	8.64386	7.06609	8.44708	7.39232	9.03892	6.61471	8.36632	8.45121	8.64746	8.67948	6.76818	8.40939	4.52356	6.6865	7.06609	8.64386	7.29462	8.15987	9.09803	9.26444	8.64746	8.2854	9.29002	6.30378	8.72792	7.39232	9.27845	6.49185	8.2854	8.29462	7.7879	7.19967	7.94251	9.67948
ENSG00000020922.11	MRE11A	8.92778	8.99435	10.2842	10.0028	9.29921	10.2889	8.33539	9.02514	9.22159	10.4142	9.88417	10.6627	10.0954	9.52552	10.1447	8.44294	9.67419	9.83605	9.97871	9.09276	9.85175	10.1586	10.0553	9.94837	7.82018	9.57932	8.74483	10.6184	9.00843	9.6987	8.21432	9.89785	10.1189	9.29921	9.86109	9.61839	9.87344	9.58871	9.62388	10.2384	9.97298	7.63662	10.623	8.67596	9.66711	8.70044	10.1824	9.67419
ENSG00000021300.12	PLEKHB1	12.4017	13.2226	14.7558	12.8425	14.2305	13.5078	8.29462	13.5041	13.1421	12.8396	14.4395	9.41996	13.571	13.5836	13.2798	12.5316	12.8431	13.5113	13.1115	14.4398	13.5225	13.7504	12.8813	13.4988	11.6764	12.7946	11.8746	12.5748	12.8906	11.4383	11.265	13.1713	14.3657	14.551	14.1225	12.8836	14.3811	13.8461	13.7923	13.5056	13.5348	11.9837	14.8189	13.5249	14.1819	14.3032	13.462	13.2736
ENSG00000021355.11	SERPINB1	10.8057	9.87652	10.5878	9.91588	9.66178	11.2282	6.44294	11.8591	11.4878	10.3015	11.9908	8.76155	9.43254	11.2216	11.2402	11.2258	11.9091	10.7056	10.9944	10.058	9.83289	10.3576	11.7147	8.64746	9.86882	10.9498	7.17991	8.69	11.5401	11.6746	9.57365	10.7202	11.2052	11.3309	11.5507	10.4778	13.0142	12.0478	10.7607	9.0954	9.2738	9.52748	9.79928	10.5018	10.6421	10.5488	10.8041	12.1121
ENSG00000021461.15	CYP3A43	2.58496	1	3.58496	2	4.70044	2	1	0	1.58496	2.70044	3.16993	1	2.32193	2.80735	2.32193	0	1.58496	3.32193	2.80735	2.80735	2	2.58496	2.32193	1.58496	0	3.70044	1.58496	4.32193	2.80735	1	1.58496	3.45943	4.32193	2	2	0	2.32193	2	2.32193	2.58496	1.58496	0	3.70044	2	2.32193	2	1	2
ENSG00000021488.11	SLC7A9	3.70044	4.32193	3.80735	5.78136	5.04439	3.45943	3.58496	4.80735	3.58496	5.52356	4.16993	6.14975	6.04439	6.10852	4.58496	2.58496	5.32193	6.55459	5.64386	5.04439	5.78136	5	5.04439	4.24793	1	4.85798	2.58496	5.75489	5.04439	3.90689	3.90689	5.39232	5.49185	5.24793	4.32193	1.58496	3.80735	4.52356	4	6.20945	4.85798	1	5.35755	5.08746	5.20945	1	4.32193	3.45943
ENSG00000021574.10	SPAST	9.54689	10.0566	11.1331	10.7985	10.7339	10.9723	8.33985	10.0196	10.1636	10.9697	10.5868	11.8692	11.1072	10.2095	11.2592	9.44501	10.6421	10.9388	10.8234	9.74315	9.37721	11.3399	11.1485	10.7245	9.2384	10.8017	9.79766	11.0861	10.7524	10.151	8.77479	10.8696	10.6689	10.4273	11.2715	10.8704	10.4998	10.6175	10.7423	10.2784	10.733	8.25739	11.2252	9.93221	10.7607	10.2656	11.2685	10.1599
ENSG00000021645.16	NRXN3	4.9542	10.2228	7.90087	7.87036	8.42206	9.24793	4.80735	6.82018	8.69697	7.95128	7.89482	10.4189	9.94837	7.59991	9.56796	4.64386	11.3095	8.44294	8.17493	8.82337	6.79442	9.69523	5.55459	5.83289	6.22882	8.98584	3.90689	11.0821	6.87036	9.69523	6.02237	9.37721	7.46761	9.52552	5.78136	6.61471	8.56986	5.45943	10.1636	6.50779	11.1904	7.55459	7.33092	8.72451	8.22882	5.04439	5.97728	9.30378
ENSG00000021762.18	OSBPL5	9.4818	10.7398	10.9622	10.0888	10.9484	9.76984	7.10852	10.0888	9.96434	10.4003	10.1098	9.8857	10.0967	9.49185	10.9758	8.34873	11.3832	10.6662	10.0265	9.74483	10.8178	9.82018	11.617	9.63662	9.47168	10.8376	7.45121	11.6193	8.36632	11.794	8.53916	9.97871	10.891	10.5803	9.62936	10.5803	10.2324	7.87036	9.40514	10.6248	11.5265	8.29462	11.6528	10.2808	9.63118	10.7599	11.1124	9.91588
ENSG00000021776.9	AQR	10.1849	10.4686	11.7599	11.4346	9.72281	11.1762	9.48382	10.5362	10.9629	10.9516	10.3242	11.1466	11.5191	10.2408	11.7591	9.72622	11.2808	11.5416	11.1267	10.1396	11.4635	10.6357	11.5536	11.5023	9.35094	11.2396	9.74147	11.556	10.7674	10.891	9.08746	11.2621	10.9285	10.8138	10.8918	11.4702	11.0928	9.93811	10.8796	10.813	11.5788	9.13443	11.4445	10.3465	10.0553	10.5401	11.4528	10.9484
ENSG00000021826.13	CPS1	6.18982	6.79442	8.38802	7.39232	7.13955	8.52356	8.12412	9.42417	9.34651	9.99152	8.04985	8.224	8.91588	7.91886	7.53138	7.5157	7.03342	9.82972	9.62753	9.89936	10.9337	8.39232	10.2204	10.2276	7.33985	9.21675	9.91139	6.80735	6.6865	7.88874	7.04439	9.00282	7.82655	9.45533	7.9542	6.16993	9.15987	8.40088	8.64024	9.62205	10.7928	7.61471	8.45533	9.75154	8.89178	6.79442	6.85798	7.14975
ENSG00000021852.11	C8B	0	1	0	0	1.58496	0	0	0	0	0.584963	0	2	1	0	0	1	0	1	0	0	1	0	1	0	0	1	0	2	0	0	0	1	0	0	0	0	0	1	0	1	1	0	2	0	0	0	0	0
ENSG00000022267.15	FHL1	12.9935	13.3742	16.0615	13.8547	13.3951	14.1317	9.11894	13.1427	13.4414	14.2111	13.0607	8.94837	14.1859	14.3296	14.0854	13.5905	13.7288	14.1596	14.6852	12.9121	14.1778	14.3041	14.3304	14.2958	12.3429	13.2393	12.5476	14.2979	14.3686	12.2297	11.3526	14.3595	14.719	13.6564	13.7791	14.1241	12.6922	14.4562	14.1531	13.8377	14.5715	11.969	13.9378	12.9724	14.5479	14.7174	14.8719	13.7305
ENSG00000022277.11	RTFDC1	11.6216	12.3081	12.3012	12.6948	12.9357	12.8317	10.2703	12.312	12.6209	12.2408	12.6584	12.3365	12.9026	12.513	12.5974	11.9513	12.8271	12.7048	12.9093	11.9679	12.6944	12.6188	13.2828	12.8258	11.3032	12.5889	10.9636	12.6704	12.6624	12.5127	10.8025	12.5164	13.2955	12.8031	13.2056	12.5413	13.0212	12.5817	12.3677	12.8597	12.5618	10.5275	12.4236	11.7997	12.2892	13.3273	13.1547	12.952
ENSG00000022355.13	GABRA1	5.24793	2	3.90689	9.87652	2.80735	9.99577	3.58496	4.39232	7.94251	6.42626	7.2854	4.16993	8.33092	7.96578	7.47573	5.20945	3.90689	9.41996	5.67243	6.53916	4.85798	9.66534	2	3.58496	1.58496	4	2.32193	8.54303	6.71425	8.45121	7.39232	7.58496	1.58496	4.16993	6.62936	7	8.69349	5.20945	9.29002	7.34873	6.82018	7.74819	2	8.62936	5.75489	1	6.65821	9.05799
ENSG00000022556.14	NLRP2	4.80735	6.53916	5.2854	4.39232	4.45943	5.39232	4.08746	6.61471	5.72792	5.55459	6.22882	4.52356	3	2.80735	3.80735	4.75489	6.91886	6.37504	3.32193	1.58496	5.16993	6.6865	6.33985	9.60177	3.80735	4.80735	3.45943	5.80735	6.37504	7.14975	4.08746	4.39232	5.78136	4.64386	4.45943	5.04439	9.36851	2	5.42626	4.80735	4.90689	4.75489	5.49185	5.78136	7.49185	4.58496	2	7.22882
ENSG00000022567.8	SLC45A4	8.94544	8.98299	9.21432	9.02514	9.35094	8.93369	7.5157	9.31967	8.77808	9.05934	9.51175	10.3095	8.66888	8.05528	9.18488	7.49185	9.54496	9.37069	9.22882	6.37504	8.30834	8.98868	9.07146	9.48985	7.58496	9.15482	6.75489	9.19476	7.45121	9.224	7.59991	9.41363	9.35535	8.28077	6.89482	9.34873	9.75989	6.58496	9.42206	9.2384	8.67243	6.67243	10.5421	9.00562	9.24793	7.74147	8.90388	8.65464
ENSG00000022840.14	RNF10	12.1746	12.6658	13.2798	12.7446	13.0083	12.8449	10.1898	12.7694	12.6071	13.0261	12.8817	12.3818	12.7153	12.2782	13.1657	11.4533	13.2706	13.1558	12.426	12.0835	13.127	12.7766	13.1813	12.9949	11.1706	13.3115	11.1855	13.3224	12.5957	12.5684	11.0375	13.0305	13.3982	13.0549	13.0765	13.1062	13.0637	11.5028	12.4367	12.9687	13.0519	10.9629	13.1116	12.318	12.2969	12.3837	13.5387	12.9153
ENSG00000022976.14	ZNF839	6.55459	8.03342	8.36194	8.82655	8.94837	8.14975	6.30378	7.7211	8.52356	8.11634	8.23362	9.14466	8.31288	7.46761	9.03617	6.59991	8.52356	8.91289	8.11894	7.67948	9.33539	8.50779	8.29002	6.76818	6.44294	8.47573	6.42626	9.25739	7.53138	7.56986	6.76818	8.38802	7.7879	8.62571	8.07682	7.49985	8.48784	7.03342	7.49185	8.6865	9.04985	6.10852	8.96578	7.54689	7.65105	7.48382	8.69	8.58871
ENSG00000023041.10	ZDHHC6	9.50779	9.20457	10.332	10.4574	9.68825	10.3208	7.59991	10.2143	11.2204	10.5694	10.9381	11.6078	10.0647	10.2761	10.6935	9.84862	10.5137	10.275	10.6839	9.13186	10.584	10.5127	10.5906	10.3998	8.85487	10.5915	9.23601	10.2276	10.0224	11.0182	8.92481	10.5727	10.5177	10.7288	10.764	10.4157	10.7707	11.0077	10.4778	10.0967	10.3729	8.29921	11.0721	9.76321	10.1111	10.3276	10.4645	10.5962
ENSG00000023171.13	GRAMD1B	9.28309	9.44915	11.794	9.41785	10.2336	10.7004	6.84549	10.0967	9.47168	9.35865	11.0147	10.4656	10.643	9.64205	10.5689	8.51964	10.5226	10.3332	10.7985	10.0928	10.1824	10.0307	8.45943	9.86728	7.09803	9.54496	7.25739	10.6511	8.35315	9.02514	8.61102	10.3276	9.63481	10.5304	9.0954	9.33092	9.61471	7.56986	10.403	8.09276	11.2703	8.5157	8.65464	10.8803	10.3912	9.0634	7.94837	10.6339
ENSG00000023191.15	RNH1	11.6528	12.8965	13.121	12.4635	13.0984	12.5974	9.45327	12.5043	12.4589	12.1181	12.5843	11.7703	12.695	12.0161	12.948	11.7855	13.0619	13.0303	12.346	12.221	13.6421	12.0904	12.9975	12.3926	11.7347	12.8958	9.74315	12.561	11.2258	13.0049	10.9972	12.0654	13.3411	13.1223	12.4846	12.8836	13.6811	11.4404	11.4409	12.8009	12.9805	10.9114	12.7205	12.5639	12.3044	13.2694	12.7033	12.6015
ENSG00000023228.12	NDUFS1	11.2155	11.741	12.7582	12.8164	11.8529	12.2055	9.32418	12.3379	11.8214	12.0322	12.5028	12.5836	12.2055	12.0583	12.7175	10.8941	12.388	12.5836	12.4041	11.3348	12.2192	12.4964	12.8942	12.791	10.6618	12.1066	11.0921	12.4341	12.2889	11.8202	10.4828	12.2848	12.3485	12.0908	12.5729	12.7087	12.3191	12.0362	12.2541	12.0573	12.748	9.89026	12.4006	12.0206	11.7805	12.1421	12.6607	12.1712
ENSG00000023287.11	RB1CC1	10.7048	10.5812	12.0812	11.3576	10.3151	11.8435	8.54689	11.0855	10.6511	11.4089	11.2438	11.7582	11.3281	10.6165	12.031	10.0566	12.0444	11.5474	11.8086	10.5641	11.374	11.1923	11.7883	11.5732	9.54689	11.2052	10.6156	11.6479	10.4615	11.6321	9.04985	11.2744	11.1712	11.3337	11.6353	11.6847	11.5328	10.8657	11.2076	10.796	11.5948	9.12928	11.9159	10.8781	11.0035	11.0077	11.7339	11.4702
ENSG00000023318.7	ERP44	10.9936	10.6165	11.9751	11.6362	10.341	11.4051	9.25503	10.858	11.3426	11.2682	11.3326	12.0464	11.421	10.7912	11.8021	10.7674	12.2243	11.2186	11.8486	10.4998	11.544	11.4205	11.7279	11.207	9.51767	11.0961	9.60177	11.4362	11.056	12.0269	10.0224	11.0841	11.6211	11.4969	12.0761	10.9787	12.2868	11.2929	11.1189	11.0993	11.374	9.37069	11.5182	10.7846	11.1693	11.2837	11.5713	11.592
ENSG00000023330.13	ALAS1	9.62388	11	11.3264	11.6944	11.2306	11.4954	8.74147	11.1466	11.9121	11.0451	11.1163	11.2732	11.5741	10.4105	11.6448	9.783	11.623	11.6243	11.9629	10.1935	11.5187	11.4236	11.5157	11.9088	9.83289	11.3592	9.68825	11.6321	10.4727	10.978	9.44915	11.0895	11.2544	11.275	11.7599	11.8757	11.809	10.4263	10.643	10.9204	11.5967	9.54496	11.4893	10.8502	10.9527	11.0821	11.8226	11.421
ENSG00000023445.12	BIRC3	10.5962	7.33092	9.02237	6.9542	5.9542	7.76155	4.90689	9.37721	8.01681	11.5715	10.5127	5.70044	7.10852	8.22882	10.0362	10.2831	9.08746	10.7389	8.88874	8.65821	7.69349	7.87652	10.2633	4.58496	7.46761	11.1026	4.52356	6.2854	10.0307	11.668	6.20945	6.83289	8.86419	11.757	7.07682	8.59619	11.3117	9.45943	9.73302	8.33539	10.978	7.96578	6.75489	10.7202	8.96	7.18982	4.9542	9.40939
ENSG00000023516.8	AKAP11	10.7082	10.9844	11.7777	11.8994	10.3987	12.032	8.53138	11.007	11.2252	11.2369	11.6861	11.3918	11.5703	10.9359	12.4419	9.97298	11.446	11.713	11.3112	11.2149	10.9851	12.03	11.7586	11.3476	9.49185	11.9099	9.60177	11.9425	10.8106	11.0105	9.81057	11.6826	11.2192	11.0396	11.4788	11.3426	11.3853	11.3242	12.0105	10.1007	11.9697	8.89482	13.3235	10.9809	11.2509	10.8313	11.8661	11.0451
ENSG00000023572.7	GLRX2	7.52356	8.00562	8.76155	7.96578	8.27146	8.20945	6.40939	8.32193	8.43879	8.53916	9.19229	8.85175	7.84549	7.76155	8.54689	8.07146	9.33985	8.71768	8.72451	7.08746	8.62571	8.71768	8.37069	8.21917	7.35755	8.51175	6.35755	8.11894	8.79116	9.36194	6.76818	7.88264	9.10066	8.32193	9.41785	8.78463	9.51373	9.0634	7.65821	8.5812	8.3837	6.59991	7.60733	7.99435	7.82655	9.2854	8.45533	8.90087
ENSG00000023608.4	SNAPC1	7.3837	8.39232	9.59246	9.10066	8.25739	8.71768	6.12928	8.56605	8.62571	9.19722	8.74819	9.69174	9.3966	8.8392	9.13443	8.34873	9.75154	8.66534	9.19967	8.14975	9.51175	8.99718	9.45533	8.9629	8.26679	9.14975	7.27612	9.41996	9.29921	9.64926	7.62205	8.71768	8.85798	9.28771	10.2456	9.22882	9.45121	9.36632	8.29002	9.0607	9.55075	6.71425	8.40088	7.8009	8.60363	9.3837	9.48382	9.95128
ENSG00000023697.11	DERA	10.043	9.93221	10.9462	10.6724	10.1098	11.0238	7.33985	10.3848	10.9099	11.0327	10.7039	9.77972	11.0505	11.196	11.2204	10.8041	11.0417	11.1874	11.4979	10.098	10.3805	11.242	11.3912	10.5575	9.84078	10.8384	8.80413	10.9766	11.8041	10.7797	9.26209	10.3264	11.7177	10.6856	11.6461	10.1241	11.144	12.1545	10.375	10.6961	10.7895	8.93664	10.2396	10.0901	10.9069	12.0937	11.3504	11.1966
ENSG00000023734.9	STRAP	11.8803	12.2819	12.3883	12.8065	12.8655	13.1776	10.5265	12.3473	12.1777	12.986	12.3242	13.1002	12.966	12.692	12.9647	12.1536	12.9267	12.8533	13.3371	11.7682	11.7427	13.2531	13.077	13.4729	11.4372	12.8325	10.8819	12.9029	13.5255	12.9121	11.1793	12.3794	13.3221	12.6638	13.8518	11.9016	12.7048	13.3891	12.5955	12.6122	12.7436	10.2992	12.7787	11.8349	12.371	12.3619	13.1937	12.879
ENSG00000023839.9	ABCC2	3.70044	3	4.58496	4.80735	5.58496	4.45943	2.80735	5.67243	3.16993	5.37504	5.04439	6.35755	6.59991	4.80735	5.04439	3.16993	3.90689	4.75489	6.33985	3.90689	4.52356	5.32193	4.75489	5.2854	1.58496	5.32193	4.64386	5.12928	3.45943	6.42626	3.16993	6.52356	5.32193	4	4	4.39232	4.75489	4.39232	4.75489	5.08746	4.80735	2.80735	7.07682	4.58496	4.45943	1	3.58496	3.58496
ENSG00000023892.10	DEF6	8.41363	9.35755	9.3015	8.43879	8.29462	9.02237	7.25739	9.68299	10.0701	8.85175	10.0084	10.3531	8.26679	8.77149	9.41151	8.77149	9.46352	8.41363	8.94251	8.42626	8.82972	8.85175	9.57365	7.77479	8.12412	9.43879	5.35755	8.09803	8.97728	9.19476	8.31288	9.50184	9.26209	9.83289	9.17742	8.98584	11.2426	7.19967	9.2854	8.14466	8.59619	7.71425	8.32643	9.07948	9.3015	8.16993	8.633	10.7185
ENSG00000023902.12	PLEKHO1	10.6546	11.8952	12.1199	11.245	11.8001	11.5603	10.102	11.6996	11.8273	11.4265	11.7657	12.611	11.7859	11.5319	11.545	11.1209	12.242	11.9177	11.8009	10.8849	11.6466	11.6398	11.7777	11.9348	11.0327	11.8669	10.5401	12.3666	11.6393	12.2556	10.1319	12.608	12.6475	12.0144	12.1176	11.9715	12.3457	11.3939	11.2738	12.0102	12.7797	10.0348	11.6676	10.8361	11.7	11.5868	12.3576	12.1777
ENSG00000023909.8	GCLM	9.70908	9.70736	10.6653	9.87805	9.38154	9.77972	7.19967	9.40514	9.3966	10.5536	11.2276	9.08481	9.68299	10.1176	10.4707	8.9571	10.2854	9.76321	10.7549	9.08481	11.0748	10.2204	10.5304	10.0458	9	10.4909	8.93074	9.37504	10.9701	12.7709	8.22882	9.69697	10.1636	10.7952	10.5068	9.72962	10.5098	9.80896	9.71939	9.56986	9.67596	8.08746	9.5812	9.72451	10.1189	10.0539	9.64926	11.0307
ENSG00000024048.9	UBR2	9.94983	10.0661	11.2444	11.1092	10.1523	10.7151	8.46761	11.0307	10.445	10.7474	10.6519	11.2848	10.9159	9.99435	11.374	8.90689	11.1111	10.983	10.4062	10.1948	10.7557	10.9766	11.1737	10.683	8.92778	10.9972	9.33539	11.4625	10.352	10.7125	9.08746	11.0471	10.5078	10.8431	10.5304	10.9564	10.5098	10.3185	10.5226	10.5613	11.2485	8.37069	11.4934	10.0375	10.3004	9.90989	10.9571	10.5088
ENSG00000024422.10	EHD2	10.9114	12.544	9.53916	12.6883	12.239	10.9766	9.56986	12.0231	12.3726	11.6806	11.6353	13.8797	10.6484	11.3977	12.7568	10.218	12.8114	12.5026	12.3401	11.7406	12.8443	11.9458	13.4429	12.7324	11.3767	12.6753	9.10852	12.0741	9.64024	12.3685	11.0694	11.5882	11.6711	13.3264	11.9118	12.4727	12.527	9.87191	11.633	12.5988	12.8424	10.6917	11.5387	11.7168	11.4502	12.3567	12.7729	12.5413
ENSG00000024526.15	DEPDC1	7.74819	8.07146	9.31515	8.63662	7.97728	8.29002	8.70736	6.76818	8.17991	9.86031	7.91886	11.2113	8.35315	8.55075	8.75489	6.74147	9.04439	8.81378	9.92184	6.14975	10.1636	9.46557	8.98868	8.64386	7.73471	7.60733	6.85798	9.74483	7.7879	9.57365	6.74147	8.75489	9.45533	7.8009	8.82337	9.19967	7.53916	9.2384	7.88874	8.50779	8.54303	7.47573	9.7364	7.32193	8.03892	8.29462	9.78136	7.48382
ENSG00000024862.15	CCDC28A	9.10852	8.32643	9.6987	9.20945	8.44294	11.0993	6.72792	9.7879	9.41996	9.80735	10.3729	9.49985	9.32418	9.50184	9.56605	9.78953	10.3231	8.65105	9.76155	9.10852	10.043	9.25503	9.51767	8.79766	8.12928	9.49985	7.93074	8.9571	9.80735	10.3354	8.28077	9	9.91737	9.90689	10.2668	9.23362	10.8234	11.1855	9.41151	8.8392	8.90689	7.76818	9.25503	9.37938	10.1331	9.13443	9.69174	10.5421
ENSG00000025039.13	RRAGD	10.783	11.1799	12.0485	11.0084	10.6475	11.7112	8.0607	11.2726	11.4336	11.8244	10.9737	10.1331	12.0454	11.5613	12.0812	9.33762	11.6321	10.4419	11.115	10.1007	11.7566	11.6546	11.4147	12.6493	10.352	12.0751	10.7977	12.0317	11.2556	10.821	8.42626	11.6595	11.8788	11.1248	11.1567	10.0056	10.7108	10.196	12.1331	10.0553	12.2506	9.14975	11.7711	9.97011	10.9823	11.4681	11.117	10.29
ENSG00000025156.11	HSF2	9.24793	9.13955	10.952	10.0307	8.83289	10.128	7.96578	8.33092	9.52552	10.6156	9.44294	11.1948	10.2946	9.42206	10.1824	8.12928	9.47776	9.43254	10.0126	8.93074	10.4325	10.42	9.86109	10.4073	8.53528	10.1228	9.20212	10.875	9.44501	9.65464	8	10.1699	10.5831	9.45327	10.611	9.12928	8.96867	10.1662	9.47168	8.81057	9.35755	7.52356	10.5401	8.46761	9.7364	8.59991	10.5137	9.52748
ENSG00000025293.14	PHF20	10.3026	10.5255	11.6852	11.2831	11.5703	11.1383	9.00843	11.1306	10.8865	11.3995	10.8178	11.5216	11.1408	10.3208	11.676	9.48784	11.1415	11.3982	11.6578	9.76984	10.8688	11.2639	11.6622	11.0828	9.54496	11.2963	9.9542	11.3393	10.5934	11.346	8.96578	11.4909	11.6502	11.2282	11.3842	11.2113	11.381	9.90539	11.0369	11.1966	11.5469	8.82972	11.4455	10.3264	10.6519	10.5479	12.1225	11.3821
ENSG00000025423.10	HSD17B6	5.58496	5.75489	8.7879	6.87036	7.17991	6.71425	4.39232	8.50383	9.70217	7.12928	8.37069	5.04439	7.13955	6.83289	7.32193	6.89482	6.62936	8.15987	8.83289	10.058	10.7574	8.82972	8.71081	8.11374	6.76818	9.00562	5.2854	6.24793	7.10852	8.5812	4.70044	6.49185	8.49185	9.72451	7.67243	6.90689	6.88264	6.50779	6.35755	7.83289	11.4383	7.09803	6.82018	9.65821	8.96578	10.7748	7.14975	8.88874
ENSG00000025434.17	NR1H3	9.00562	9.52943	10.3955	9.94544	9.53138	9.90539	6.24793	10.1561	10.2204	10.0265	11.1453	11.3253	10.0084	10.2288	10.2384	10.0821	10.8811	10.5584	9.60918	9.01123	10.3955	9.49985	9.98868	8.82972	8.72792	10.1111	6.76818	9.85331	9.48583	9.75154	8.60733	9.25267	10.6184	10.4357	9.8009	10.1536	11.1098	10.3106	8.41785	9.85019	9.97441	8.11894	9.54882	9.56224	10.0403	10.7013	9.87191	10.1421
ENSG00000025708.11	TYMP	10.0593	10.9658	10.7985	9.92778	9.82018	8.99718	6.70044	11.0607	11.7645	11.214	11.6115	8.37069	10.0084	10.5236	10.2155	10.8525	11.0161	9.74651	10.3891	8.9629	11.2784	9.64024	11.819	8.68299	11.032	11.0327	6.08746	9.31288	10.0182	12.9231	8.91886	10.9226	11.2186	11.3554	10.5285	10.6768	13.5853	8.66534	10.5943	10.1561	9.78463	10.1849	9.9571	9.61102	10.4388	9.51767	9.59991	12.1267
ENSG00000025770.17	NCAPH2	9.14211	11.528	11.5206	11.4599	12.0821	10.6175	8.86109	10.3966	11.5732	10.8408	10.3163	12.258	12.0154	11.2556	11.3971	9.49985	11.3134	12.1969	10.9571	9.66	11.6542	10.9851	11.6852	12.1599	10.4988	11.6165	8.85487	12.3669	10.7432	11.5976	9.85643	11.7826	12.263	10.676	11.3761	11.8941	10.6891	10.7532	10.9658	11.0049	11.8218	9.30378	12.6715	9.9901	11.0647	11.5727	11.4062	11.183
ENSG00000025772.7	TOMM34	9.83131	10.4357	11.6488	11.0573	11.1357	11.5392	8.87036	10.825	10.9189	11.0502	11.0355	11.5971	10.7541	10.5147	10.8114	9.57554	11.3658	11.0375	10.8384	9.87498	10.9586	10.7549	11.2174	11.3032	9.07682	10.8376	8.5812	10.6083	10.697	11.5882	8.68299	10.3663	11.7368	11.556	11.0105	10.7406	10.5878	9.53333	10.543	11.1941	11.0566	8.77149	10.7822	10.1886	10.9794	11.5348	11.3891	11.4823
ENSG00000025796.12	SEC63	11.6411	11.4476	12.7609	12.2485	10.2633	12.2621	10.0485	11.4378	11.8325	12.0432	11.6957	13.3817	12.3009	11.0895	12.6255	10.0539	12.4223	11.4778	11.9118	11.464	11.9318	12.2889	12.4988	12.6191	10.3619	12.3304	11.1215	12.6531	11.2958	12.1984	10.2538	12.1176	12.1302	12.3707	12.1573	11.3886	11.6307	11.0341	12.0369	11.233	11.676	9.68475	12.8954	11.0888	11.7495	11.5435	12.3619	12.1105
ENSG00000025800.12	KPNA6	11.0458	11.1668	12.2497	11.8325	11.6676	11.7838	9.48382	11.8975	11.388	11.8736	11.4783	12.0102	11.7147	10.7698	12.3534	9.86109	12.1134	12.0475	12.1618	10.8502	11.7744	12.253	11.9726	12.1542	9.90238	11.8971	10.2621	11.7266	11.0396	11.8681	9.75322	11.7056	11.7275	11.9289	11.792	11.9819	11.6804	10.4263	11.6362	11.7039	11.9189	9.00843	11.7545	11.1718	11.3309	10.6384	12.1702	11.6658
ENSG00000026025.12	VIM	16.5056	16.3899	16.9574	17.0375	16.0588	16.9139	12.9344	16.8078	17.6191	16.2992	16.7954	16.4001	16.3372	16.3206	17.3492	15.8342	18.1424	16.9298	17.7906	16.5473	17.5028	15.7699	17.5479	16.2275	16.2138	17.9111	14.3224	16.4149	16.209	17.6294	15.4148	16.629	17.5455	18.2293	17.1168	17.1779	17.5069	15.9561	17.127	17.4366	18.2368	15.263	16.4387	17.0418	16.7837	17.6723	17.6401	17.4543
ENSG00000026036.19	RTEL1-TNFRSF6B	6.26679	7.02237	6.02237	7.44294	8.68299	6.24793	5.93074	6.71425	6.70044	7.54303	7.40088	9.26444	6.18982	6.04439	7.21917	4.58496	6.78136	8.21917	7.16993	6.50779	7.88264	6.71425	7.18982	6.40939	4.39232	7.29462	4.45943	9.45533	4.75489	7.14975	6.20945	8.14975	7.34873	6.90689	5.75489	5.45943	6.12928	3.45943	6.20945	7.75489	7.74819	3.58496	8.74819	6.79442	6.65821	4.24793	7.42626	5.75489
ENSG00000026103.18	FAS	9.71253	8.87652	10.3869	9.75822	7.83289	9.40301	5	9.96145	9.66888	10.7035	11.224	8.94251	9.12412	10.1674	10.3004	10.774	10.1293	9.17742	10.9091	9.82018	9.85175	9.10066	9.76653	9.63844	9.20945	10.0238	5.20945	8.59991	11.1978	11.3066	8.224	8.96	9.83289	10.9241	10.8533	9.51175	10.7682	11.8222	10.8811	8.55842	8.59991	8.04439	7.89482	10.3608	9.96145	8.56986	8.58496	10.6129
ENSG00000026297.14	RNASET2	10.9469	11.8206	12.1402	11.1408	11.6257	11.6175	7.26679	11.8746	11.7069	11.3617	12.8906	10.5517	10.8619	11.5531	12.3963	11.5536	12.3529	10.9151	11.6457	10.8933	11.3454	11.3663	12.158	10.6165	10.5774	12.7275	8.40514	10.9809	11.8906	11.849	10.4676	12.4396	12.7317	12.537	12.4476	11.3853	13.9438	11.3225	11.7004	10.3761	11.0768	10.5008	11.8126	11.9039	12.2447	11.5304	11.444	13.1748
ENSG00000026508.15	CD44	14.5067	14.3024	14.6593	13.4956	13.8306	12.6631	10.716	14.8194	14.3142	15.0689	15.0731	11.1984	14.5381	14.5137	15.2561	14.0971	14.9315	14.8511	14.2414	14.472	16.1353	13.0891	16.4786	13.3393	14.3589	16.0559	11.0389	14.0336	15.5437	15.1749	12.4898	13.1098	14.7391	16.6205	14.3654	13.9491	15.869	14.6292	14.1088	14.2435	15.4139	13.5962	12.5527	14.851	14.6867	15.5035	13.8277	14.8409
ENSG00000026559.12	KCNG1	6.20945	4	12.5113	3.70044	7.70044	8.64024	6.82018	6.39232	8	6.58496	7.70736	5.45943	9.52943	7.88874	4.32193	6.32193	4.9542	5.55459	4.58496	3.70044	3.90689	7.42626	4	8.31741	6.44294	7.82018	2.80735	6.70044	7.93074	9.6987	6.16993	6.55459	8.01123	6.56986	8.11894	7.60733	6.61471	4.32193	7.77479	3.80735	7.90689	5.12928	2.80735	8.30378	10.7423	2.32193	4.80735	4.32193
ENSG00000026652.12	AGPAT4	9.82337	10.7347	10.2372	10.9527	11.7469	10.9076	8.42626	10.0126	9.70217	11.255	10.2527	11.6493	10.2538	10.021	11.1624	8.29462	10.7322	10.6466	10.3718	10.2726	10.3365	11.163	10.3298	10.8186	7.80735	10.3663	9.29232	12.3745	9.16993	10.8439	8.81698	11.7686	11.0808	10.5147	10.5236	10	10.2324	9.70736	10.8963	9.45738	9.86264	8.37504	13.3246	9.71596	10.3298	8.94544	10.8194	9.91289
ENSG00000026751.15	SLAMF7	4.52356	5.20945	5.85798	6.22882	4.85798	5.72792	2.32193	6.6865	7.34873	6.65105	6.79442	2.80735	6.37504	6.18982	5.88264	6.40939	5.55459	4.80735	5.85798	3.45943	6.06609	6.58496	5.64386	4.39232	5.39232	6.08746	0	3.70044	6.14975	6.02237	5.2854	6.72792	6.39232	4.39232	5.20945	6.10852	7.02237	7.12928	5.97728	4.64386	3	3.58496	5.45943	5.20945	6.72792	6.82018	5.70044	6.37504
ENSG00000026950.15	BTN3A1	10.2538	10.0634	11.4798	11.7061	9.76984	10.7134	8.55075	11.6138	10.9114	11.1306	10.9901	10.1059	11.2854	10.676	11.2871	10.4988	10.9958	11.0341	10.6582	9.54882	11.0119	11.1755	11.8138	10.3298	10.2889	11.0788	9.57743	10.242	10.5008	11.3476	9.94544	11.3891	11.5469	11.043	11.3049	11.294	11.1053	11.461	10.8305	10.5546	11.0355	8.70736	11.3696	10.0539	10.9091	11.2819	10.9564	11.115
ENSG00000027001.8	MIPEP	9.16742	8.88874	9.72451	9.37504	7.8009	10.0526	6.6865	9.35975	9.3015	9.0348	10.3163	8.65464	10.0808	9.02514	10.0334	8.89785	10.2348	10.0084	9.65642	8.55459	8.92778	8.62205	9.93664	8.41363	8.26209	9.84235	7.62936	9.30378	9.41574	9.41574	8.00562	8.76155	10.2252	9.94837	10.5411	10.1886	9.69349	10.043	9.24793	9.23122	10.3208	6.93074	10.1137	8.80413	9.70217	10.058	10.3487	9.18488
ENSG00000027075.12	PRKCH	7.91886	9.38586	9.40301	9.14211	7.91886	10.7549	5.39232	9.66534	9.59991	8.68825	9.7211	8.8009	9.21917	8.92778	9.88264	8.224	9.35755	8.41363	9.81538	8.66534	8.97154	9.55267	9.50184	9.41574	8.40088	8.43879	6.93074	8.92778	8	8.93369	8.57365	9.42417	9.35755	9.8392	9.87958	9.49386	10.0307	8.39232	9.14975	8.67948	9.74483	6.94251	8.47168	8.78463	8.98014	8.60363	8.73809	10.4707
ENSG00000027644.4	INSRR	4.85798	4.24793	3.90689	3	5.16993	2.32193	2.32193	7.06609	6.61471	6.20945	5.55459	7.73471	4.70044	5.61471	6.53916	3.70044	4.90689	7.02237	4.39232	5.70044	5.58496	5.08746	5.45943	2.32193	4.16993	6.80735	3.32193	5.93074	8.26209	9.85798	2.32193	4.32193	6.84549	4.90689	3	4	5.9542	3.45943	5.61471	2.58496	4.45943	1.58496	2.80735	5.78136	7.96	4.39232	3.32193	5.16993
ENSG00000027697.11	IFNGR1	11.5613	10.9858	12.966	12.3625	10.8353	13.4962	8.43045	12.6034	12.7985	12.6796	13.4281	12.3573	12.1652	12.7054	12.9043	12.4635	12.3009	11.5459	12.2345	11.9972	12.0475	12.5658	13.1007	11.623	11.294	12.8078	10.6018	11.84	12.5534	13.1399	11.5372	12.6457	12.6182	12.426	13.7163	12.1586	13.904	13.9216	11.905	10.9715	11.3966	10.3095	11.6644	11.6755	12.6537	12.2279	12.2267	13.6594
ENSG00000027847.12	B4GALT7	9.57554	10.9614	11.1039	10.341	10.9226	10.4346	8.49985	10.1215	10.7364	10.5459	10.7125	9.52356	9.48784	10.3674	10.3772	9.8392	11.1718	10.8194	10.6786	9.65284	10.9936	10.4939	10.8941	10.1059	9.78136	10.8595	7.49185	11.1618	10.3253	10.8368	9.20701	10.4707	11.4558	11.3038	10.3185	10.9794	10.8424	9.98584	10.0553	10.9665	10.7912	9.11374	10.722	9.93664	10.6027	11.0607	10.9159	11.3537
ENSG00000027869.10	SH2D2A	4.75489	6.40939	5.2854	4.75489	6.16993	4.90689	4.58496	6.24793	6.80735	6.35755	7.62205	8.96	6.10852	5.83289	6.32193	5.49185	5.88264	5.08746	5.35755	4.24793	6.16993	5.55459	5.83289	4.75489	4.90689	5.78136	0	5.45943	5.90689	8.6865	4.9542	4.9542	6.55459	6.58496	4.90689	5.39232	6.58496	4.32193	4.85798	4.39232	5.67243	5.35755	3.90689	5.97728	6.47573	6.35755	4.52356	7.10852
ENSG00000028116.15	VRK2	7.8009	7.12928	7.32193	8.66178	6.67243	9.2384	6.59991	7.69349	8.51964	8.38154	8.9571	9.7364	9.15735	7.78136	8.25267	6.72792	8.05528	6.52356	7.9542	8.08215	7.07682	7.59991	7.77479	5.45943	7.27612	7.53138	4.58496	7.33985	6.9542	8.63662	6.70044	7.49985	7.55459	7.40088	8.21917	7.41785	9.21189	9.35975	6.65821	5.83289	6.35755	6.64386	7.14975	6.59991	7.60733	5.97728	5.97728	8.15482
ENSG00000028137.15	TNFRSF1B	10.8281	10.6064	11.9381	10.1674	10.446	11.1799	6.55459	11.863	12.0234	11.7243	12.2339	8.82655	10.3219	10.8471	11.1497	11.2562	12.3245	10.1712	11.412	10.0154	11.0881	11.1491	12.0042	9.97871	10.3554	12.2027	7.94251	9.84392	10.6812	12.5228	9.79442	11.6826	11.4533	12.6106	11.2167	10.8146	14.0504	9.47573	11.9922	9.92926	11.2107	10.5708	10.9469	11.0708	11.703	9.98726	9.91139	12.9224
ENSG00000028203.16	VEZT	10.4656	10.567	11.7087	11.5976	10.4105	11.5584	7.89482	11.0701	10.6284	11.7202	11.8603	11.2318	11.1059	10.5718	11.6284	10.4157	11.6248	11.3756	10.7632	10.0265	11.1836	11.7553	11.3487	11.0505	9.74819	11.6738	9.56986	11.7065	11.1267	10.5343	9.45121	11.3723	11.4793	11.7406	12.218	11.7842	11.3636	11.1948	10.9901	10.9965	11.4893	8.85487	11.42	10.7423	10.5727	10.5362	11.7822	11.4838
ENSG00000028277.19	POU2F2	8.29921	9.6865	9.09011	8.55842	9.24555	8.75154	7.18982	10.0182	10.1408	9.35535	9.77808	6.39232	8.73809	8.74819	9.47168	8.07146	9.29002	8.77149	9.36632	7.80735	8.19476	9.75822	9.7211	8.16491	7.82655	9.62753	5.12928	9.32643	9.31741	8.36194	8.09276	10.7389	9.5411	9.64746	8.52356	8.17991	11.4558	7.85175	8.89178	8.5812	7.32193	7.41785	9.02791	9.42206	9.93664	7.36632	9.08215	10.2621
ENSG00000028310.16	BRD9	10.0238	10.9679	10.69	10.9181	10.9469	10.865	8.70044	10.1459	10.623	10.7469	10.891	10.8297	11.163	10.2538	11.5864	9.48784	11.3482	11.411	11.3399	9.9629	10.9425	10.6018	11.1092	10.4491	9.01681	10.7574	9.27146	11.7004	9.37938	10.8001	8.55459	11.2633	11.1105	11.0189	10.7415	11.1	10.9159	9.70044	10.8226	11.2432	11.4226	8.59246	11.9654	10.2503	10.2691	10.5008	11.4793	10.7134
ENSG00000028528.13	SNX1	11.3465	11.9844	12.7981	12.2556	12.0668	12.5362	9.72792	12.0957	12.0728	12.1878	12.7901	12.3058	11.8731	11.6974	12.5974	11.4215	12.8944	12.7975	12.1784	11.8321	12.2085	11.9737	12.6755	12.8474	10.9418	12.6786	10.7364	13.4303	12.013	12.4823	10.2877	12.6041	13.1181	13.1655	12.5377	12.8655	13.0487	11.7461	12.4268	12.4702	12.4901	10.224	13.3665	12.0158	11.3493	11.9582	13.1801	12.7509
ENSG00000028839.8	TBPL1	8.36632	8.99718	9.37287	9.82972	9.2854	9.92778	7.65821	8.44708	8.73809	10.2568	9.45327	10.2119	10.0993	9.72622	9.59246	8.29921	9.83605	8.79116	9.61839	8.71081	9.39232	10.5048	9.75154	10.0403	8.32643	9.87805	8.63662	10.1997	9.30378	10.5382	7.97154	10.3072	10.255	9.59805	10.703	8.65821	9.04166	10.6777	9.46352	8.33539	8.99435	7.5157	9.90238	8.45533	9.43045	8.65464	9.9542	9.92778
ENSG00000029153.13	ARNTL2	9.1267	8.64024	9.11374	9.95855	8.97728	10.1787	5.16993	8.90689	9.73809	10.2773	9.13699	6.08746	10.1421	8.60733	10.0914	7.45121	9.81858	9.55459	9.11374	9.13955	9.15735	9.20701	11.5627	8.85487	8.17991	9.31741	6.06609	9.02237	10.7125	10.6248	6.96578	8.37069	9.93221	9.07682	10.1124	8.98014	9	9.48784	9.3015	9.86882	9.21189	7.97728	9.22641	9.24555	9.5216	9.67772	9.72281	9.08215
ENSG00000029363.14	BCLAF1	11.6944	11.5948	12.2432	12.6709	10.8017	12.5758	10.224	11.7653	12.0105	12.166	11.944	12.62	12.9003	11.5058	12.9099	10.633	12.3049	12.0694	12.3581	11.6457	12.5155	12.36	12.8349	12.4404	10.5603	12.3573	11.3415	12.8146	11.664	11.9296	10.5028	12.5127	11.6564	12.3562	12.463	12.1102	11.8186	11.4742	12.0468	11.774	12.6046	9.91588	13.1357	11.5392	11.7511	10.7364	12.654	12.0577
ENSG00000029364.10	SLC39A9	10.4988	11.1453	11.8502	12.7836	12.0458	11.4486	9.05799	11.272	12.1846	11.7707	11.6087	12.3451	12.1577	11.327	12.512	10.444	11.9614	12.1941	11.8925	11.2662	12.1889	12.3424	12.4638	11.9954	10.9564	12.5382	10.2586	12.2381	11.557	11.6393	10.5147	12.0112	12.2055	12.3581	12.1883	12.1459	12.0286	12.0341	11.8922	11.7855	12.5127	9.75154	11.8665	10.9432	10.9715	11.444	12.5911	12.2384
ENSG00000029534.18	ANK1	7.37504	9.60918	4.75489	7.5157	9.15987	8.29462	4.70044	6.50779	9.7039	8.15228	7.6865	9.81057	8.01681	6.96578	8.36194	5.12928	9.33316	8.09276	9.14975	6.62936	7.13955	7.8392	6.94251	5.16993	5.70044	8.25739	3.80735	8.46352	5.61471	8.80413	6.70044	7.86419	6.58496	9.24317	6.58496	6.96578	7.73471	4.75489	7.33985	5.75489	7.11894	6.12928	5.20945	9.55267	7.33092	4	6.10852	9.41574
ENSG00000029559.6	IBSP	9.67419	10.1072	4.24793	4.75489	9.08746	4.16993	4.45943	7.40088	7.59991	10.8388	8.47573	4.16993	5.24793	9.98299	6.39232	11.204	10.9844	8.633	9.783	6	8.46352	10.8986	9.3443	5.08746	9.60363	11.9679	5.55459	4.52356	8.62571	8.86728	6.33985	11.0715	10.3576	9.14466	7.84549	8.51175	11.0708	10.021	9.31515	8.34873	8.56986	8.48382	6.22882	7.20945	10.2312	6.39232	8.14466	13.3191
ENSG00000029639.9	TFB1M	7.85798	8.14466	8.92481	9.10066	8.44294	8.59246	5.70044	8.18982	8.37069	8.70736	8.55459	8.633	8.96867	8.58871	9.28771	7.98868	9.32193	8.04985	8.56986	7.77479	8.33092	8.8857	9.02237	8.21432	7.07682	8.73132	6.59991	9.43879	8.87036	9.26679	7.33092	8.75154	9.23122	9.36194	9.73978	8.39232	8.87344	9.84078	8.10329	8.12928	8.3966	6.06609	8.51175	7.76155	8.98299	7.57743	9.18982	8.8009
ENSG00000029725.15	RABEP1	11.151	11.8742	12.3682	11.9905	11.3669	12.2049	9.30834	12.0324	11.4094	12.1322	12.0372	11.9043	12.1545	11.318	12.4409	10.5245	12.1577	12.3707	12.4427	11.2767	11.623	12.2627	12.1762	11.4737	10.5812	12.0715	10.5746	12.6722	11.2473	10.8941	9.84549	12.0091	12.1013	12.0974	12.2043	12.4083	12.0604	11.0161	12.0563	11.8653	12.1202	9.75989	12.8765	11.5845	11.5788	11.4893	12.5006	11.8657
ENSG00000029993.13	HMGB3	9.82814	10.6944	11.697	11.4142	11.3691	11.2354	9.783	9.97298	11.5241	11.4168	10.7022	10.1724	11.7232	10.4409	11.2119	8.633	11.0532	11.7389	11.4558	10.3309	11.314	11.6698	11.0941	10.7781	10.014	10.2691	9.03342	12.5147	9.99294	10.3015	8.53916	11.4924	11.2432	10.0098	11.2644	11.6325	10.1948	9.24079	10.6101	11.8595	11.8937	9.08481	11.849	9.64386	9.59991	10.2738	11.9159	10.6821
ENSG00000030066.12	NUP160	10.4336	10.6847	12.2152	11.6528	11.4252	11.6488	9.07682	10.9039	11.0042	12.022	10.8533	12.4551	12.1039	11.0084	11.9841	10.4888	11.6262	11.823	11.6457	10.2372	12.03	11.7846	12.1376	11.2685	9.87652	11.6457	10.5382	11.8914	10.9469	11.3304	9.73302	10.9076	11.4512	10.9315	11.7262	11.8568	10.9248	11.2562	10.5324	11.1586	11.6393	9.2384	11.2143	10.5536	10.9744	10.5699	11.8206	11.0721
ENSG00000030110.11	BAK1	8.41363	10.0444	9.96	10.0539	9.9263	8.93958	8.08746	9.90539	9.85019	10.0715	9.84862	10.5603	9.28077	9.45943	10.0647	8.87958	10.446	9.70044	9.25503	8.52356	10.1111	10.1331	10.2574	9.90539	8.89785	9.80252	7.56224	9.54689	9.59619	10.3432	8.29002	9.75656	10.2107	10.1421	10.3443	10.1434	10.3707	9.7879	9.53333	10.0821	10.0993	8.14466	10.2216	9.11114	9.69349	10.1306	10.4252	10.2456
ENSG00000030304.11	MUSK	2	0	5.75489	2.80735	1	4.08746	1	1.58496	3.45943	3.39232	1	4.39232	1.58496	1.58496	2.32193	2.58496	2.32193	2	3.45943	3.16993	2.32193	2	1.58496	3.16993	2.32193	2	1	2	2	3.32193	2	0	1.58496	0	3	1	2	2.32193	4	0	1.58496	1	0	2	5.12928	0	1	3
ENSG00000030419.15	IKZF2	7	7.56986	9.67948	7.60733	7.70736	8.91886	4.52356	8.91588	7.56224	8.44501	8.59619	5.16993	8.69349	8.29462	9.0634	7.62205	8.41363	8.35315	8.23362	8.40939	8.45533	8.59991	8.71768	8.45533	6.18982	8.41363	6.94251	7.88874	8.01123	7.63662	6.49185	9.10066	8.07682	8.11894	7.18982	9.25974	8.42626	7.76155	8.97441	8.10852	9.53333	6.22882	9.69523	8.03342	8.10329	7.70044	7.33092	8.28077
ENSG00000030582.15	GRN	12.6575	13.7312	13.5402	13.3012	12.9355	13.0833	10.3072	14.1871	14.3722	13.3566	14.5725	13.7542	13.2592	13.1641	13.6837	12.4059	14.5988	13.1283	14.0932	12.6858	14.0622	13.2945	14.0857	13.4291	13.0241	13.6723	10.5382	12.8422	12.2659	14.3965	11.9318	13.0629	14.168	14.1763	13.5339	13.8595	15.2433	11.525	13.0748	13.6487	13.7579	12.3287	13.2136	13.5386	13.6876	13.3204	13.3527	14.421
ENSG00000031003.9	FAM13B	10.0403	9.92926	11.9076	11.3387	10.1408	11.128	7.39232	10.6724	10.5594	11.4684	11.1892	10.0674	10.5689	10.102	11.3348	9.33762	10.9844	11.1636	10.9687	9.31288	10.2143	11.0701	10.9476	9.71253	8.64746	10.8948	8.49985	10.5555	10.599	9.73302	9.41151	11.0451	10.4378	10.5333	10.2912	11.1072	10.4294	10.4168	10.8146	10.2912	9.92035	8.65464	11.0808	10.4838	10.8321	9.35755	10.8463	10.6357
ENSG00000031081.9	ARHGAP31	10.6284	11.1241	11.7632	11.5901	10.9001	11.9629	8.87958	11.7406	11.5048	11.5184	11.1984	10.5689	11.8412	11.1118	12.2294	9.67948	12.0112	11.7309	11.7566	11.0098	11.5392	11.3674	12.6744	11.5479	9.99294	11.0119	10.8384	11.9744	9.56415	10.0701	10.0375	12.3004	12.06	11.5464	11.5474	12.7807	11.221	10.5575	11.9665	11.7035	13.0044	9.47978	12.8844	11.3734	11.5703	11.462	11.9031	11.5137
ENSG00000031691.6	CENPQ	8.05528	8.47573	10.058	9.32867	8.52356	9.13186	7.08746	7.91886	9.17742	9.79279	8.86728	9.43463	9.53916	9.82337	9.11374	8.73132	9.62753	9.3966	9.19722	8.64386	9.31967	9.99577	9.90539	9.80735	8.74147	9.33092	9.21917	9.74483	9.01123	9.00282	7.64386	9.28771	10.0553	8.90388	10.5641	9.76653	8.99718	10.9403	8.69	9.05257	9.65642	7.56224	9.5216	7.49985	9.33092	9.96578	10.1624	8.78136
ENSG00000031698.11	SARS	11.891	12.8303	13.5074	13.2726	13.0147	12.9531	10.8345	12.4826	12.7256	12.857	12.9326	13.5302	13.7162	12.8488	13.1388	11.8796	13.4196	13.419	13.5843	12.0063	13.7338	12.985	13.2913	14.1251	11.567	13.4755	11.3287	13.3689	12.8729	13.5129	11.5387	13.1035	13.6117	13.1419	13.8663	13.6937	13.1106	13.1625	12.572	13.0668	12.7812	11.3219	13.3906	12.2363	12.3371	12.7793	13.5297	12.9705
ENSG00000031823.13	RANBP3	10.7039	12.1209	12.1836	12.1805	11.7948	11.7347	9.38154	11.3696	11.8317	11.5304	11.5915	11.6821	12.2538	11.1529	11.856	10.3106	11.9304	12.1418	12.0255	11.4949	12.0262	11.6746	12.4229	12.2189	10.2216	11.664	9.82177	12.2122	10.6519	11.3348	10.3826	12.0711	12.2697	11.6595	11.7172	11.9274	11.8486	10.2372	11.5396	11.908	12.0961	9.81698	12.8591	11.2969	11.6013	11.1306	12.2482	11.7394
ENSG00000032219.17	ARID4A	8.78136	9.80413	10.5411	10.2819	9.27845	10.2119	7.08746	9.60363	9.80574	9.50283	9.82972	10.7432	10.3465	8.90087	10.9136	8.50779	9.93369	10.567	9.97585	9.40088	9.96723	10.5187	10.4919	9.38586	8.14975	9.82972	8.82018	11.0042	9.12928	8.83289	8.05528	10.2946	9.2503	10.098	10.584	10.5746	9.85643	8.84862	9.83447	10.0417	10.8564	7.42626	9.93664	9.13186	9.24555	9.83131	10.8572	9.91289
ENSG00000032389.11	TSSC1	9.62205	10.6239	11.2021	10.5098	11.0098	10.8082	8.49985	10.0224	10.7237	10.3603	10.5255	10.4083	10.8634	10.5226	10.5304	10.3487	10.8665	11.1542	10.5565	9.71768	9.82337	10.8297	10.8719	11.1997	9.48382	10.3487	9.04985	11.3603	10.3197	10.0728	8.73471	10.5971	11.7469	10.9858	11.2222	11.1402	10.9636	10.7099	10.5859	10.9069	11.2456	8.55459	10.8533	10.2432	10.7415	11.1066	11.1687	10.8057
ENSG00000032444.14	PNPLA6	10.6777	11.9125	12.0413	12.5061	12.2712	11.664	9.55651	12.0206	12.4486	11.6915	11.7495	11.899	12.221	10.7591	12.1536	10.2456	12.3587	12.4194	11.8494	11.6479	12.3562	11.6987	13.0526	12.6149	10.733	11.9035	9.63118	11.863	10.7168	11.792	10.5216	11.7398	12.2414	12.4118	11.7017	11.6658	12.69	9.99152	11.6609	12.2276	12.3231	10.4041	12.6989	11.8591	11.8842	11.6389	11.9801	12.4297
ENSG00000032742.16	IFT88	9.52356	9	11.2662	9.02237	8.35755	10.1421	7.05528	9.22641	9.30834	9.30834	9.8857	9.54882	10.0265	9.63118	10.2348	9.19967	9.89633	10.2155	9.67419	9.15735	10.1898	9.00282	9.58871	7.91289	7.5157	9.86109	7.73471	9.74315	9.65464	8.47978	7.9542	9.14975	9.91289	9.85487	10.115	9.46761	9.66356	9.92035	9.36632	9.20457	9.59059	7.26679	10.7574	8.31741	10.1523	9.45943	10.0941	8.8009
ENSG00000033011.10	ALG1	8.98014	9.37721	10.3376	10.5868	10.0334	10.0042	6.93074	9.84549	10.5498	9.83368	10.3837	10.1762	9.98868	9.60363	10.1098	9.08481	10.6046	10.3487	11.4419	8.99718	10.0182	10.2276	10.6411	10.2609	8.96867	10.0265	7.65105	9.54882	9.52943	9.9901	8.45943	9.65642	10.5803	9.79766	10.0593	9.40301	10.5488	9.76984	9.3443	10.4939	10.4009	8.21917	10.1636	9.45327	9.97871	10.1911	10.6768	10.444
ENSG00000033030.12	ZCCHC8	9.21917	9.42836	10.3826	10.3476	9.34207	9.78136	8.17991	9.64746	9.80413	10.2161	10.1573	10.9226	10.23	9.59059	10.6564	8.45121	10.3696	10.4419	9.92481	9.11894	10.3619	9.9629	10.1861	9.88264	7.91886	10.3276	8.14975	11.1299	9.82814	9.66356	8.24317	10.3597	10.2058	9.74651	9.96145	10.2384	9.57554	9.50978	9.20945	10.0768	10.0098	7.8009	10.0768	9.46761	9.40727	8.99435	10.3399	9.85643
ENSG00000033050.6	ABCF2	11.204	12.1858	13.1889	12.3824	12.5741	12.4861	10.4105	11.6684	12.4699	12.2815	12.1376	12.128	12.6826	11.7511	12.4903	11.2027	12.8402	12.6602	12.4435	11.0341	12.452	12.2978	12.8903	12.6131	10.4094	12.2435	10.1935	12.4168	11.8146	12.2802	10.341	11.8769	12.2228	12.4719	12.4305	12.9954	12.26	11.6096	11.3292	12.4276	12.577	10.2058	12.4006	10.9241	11.9088	12.5894	12.7924	12.672
ENSG00000033100.13	CHPF2	11.2276	12.2137	11.0485	11.923	11.838	11.3636	10.6627	11.5028	12.2152	11.6869	12.5551	11.8265	11.6046	10.8933	12.1944	10.3902	13.2536	12.0458	11.9215	10.8384	11.8707	11.2336	12.1202	11.4722	10.375	12.6036	9	12.1357	11.4873	12.4152	10.1007	11.3559	11.9982	12.5713	11.1312	12.5236	12.463	10.4062	10.733	12.1846	12.4699	9.81218	12.0855	11.3707	11.6384	11.7074	12.4535	12.8884
ENSG00000033122.17	LRRC7	5	5.12928	6.58496	7.10852	6.16993	8.20945	5.80735	6.35755	5.61471	6.64386	7.54689	6.59991	6.06609	6.52356	8.24793	4.52356	6.35755	7.42626	7.2854	7.2384	6.04439	8.04439	5	5.39232	4.16993	6.47573	3.90689	9.10329	5.70044	7.04439	5.9542	10.8289	5.52356	6.94251	6.55459	5.45943	6.93074	6.10852	7.04439	5.75489	7.85798	6.26679	6.71425	7.65105	6.53916	5.67243	5.39232	6.84549
ENSG00000033170.15	FUT8	8.87036	10.0224	10.6421	11.4429	11.0634	10.3783	7.60733	10.8742	11.3343	10.4236	11.0788	11.0715	11.4929	10.3174	11.1668	9.83131	12.2399	11.4732	10.7969	10.9679	11.9009	11.7035	11.7241	9.65105	9.44087	11.0375	8.47573	11.1836	11.242	11.2216	9.32867	10.796	9.79928	11.7698	11.4289	11.0161	11.7309	11.1478	10.66	11.3371	11.3597	8.99435	11.2396	10.4305	10.2021	10.7624	11.899	11.1805
ENSG00000033178.11	UBA6	10.5058	10.5699	11.032	11.5226	10.0928	10.9607	8.47978	10.9432	10.3696	11.5321	11.4696	10.3365	10.7499	10.3902	11.7912	9.65642	11.4221	11.5488	10.9425	10.0848	11.0728	11.5073	11.3359	11.0795	9.2854	11.6325	9.80574	11.5962	10.7228	11.2198	9.25503	11.1485	10.9388	11.3783	11.2491	11.2143	11.1555	10.9046	10.8431	10.5812	11.3117	8.49185	11.5038	10.5661	10.697	10.4009	11.3647	10.9958
ENSG00000033327.11	GAB2	10.7952	11.6339	11.9643	10.9965	12.4126	11.6316	9.22159	11.825	10.7347	11.6122	11.2889	11.7232	11.7249	11.0417	12.0751	9.90689	11.7108	12.1923	11.2533	11.42	12.5796	11.4429	12.7597	12.7305	10.4357	12.5221	10.242	11.6843	9.56033	10.7887	9.72962	12.2854	11.7993	11.8807	11.8404	12.0818	12.5307	8.92778	12.1843	11.3592	12.7317	9.44294	12.9392	10.9241	11.0668	10.5999	12.1793	11.7292
ENSG00000033627.13	ATP6V0A1	11.4351	12.6257	13.0222	12.5507	13.0241	12.6806	8.633	12.623	12.4416	12.4041	12.1089	11.4019	12.4858	11.87	12.9596	10.3387	12.5882	12.9935	13.3617	12.1693	12.7082	12.6389	12.87	13.0215	10.7288	12.9496	10.6839	13.2043	11.2975	11.8443	11.1453	12.6094	12.688	12.6434	11.4914	12.0403	12.6762	10.5897	12.4207	12.51	13.1021	10.9556	13.4414	12.1364	12.2726	11.6434	12.7134	12.0678
ENSG00000033800.12	PIAS1	9.77972	9.8933	11.5703	10.421	9.99859	11.2685	8.46761	10.5689	10.4398	10.7723	10.5028	11.5751	10.9166	9.98442	11.1743	9.5812	10.6698	10.8345	10.7682	10.1124	10.7549	10.3208	11.0091	10.6202	8.88874	10.7731	9.37504	10.8242	10.2668	10.4378	8.84862	10.8106	10.5236	10.3945	10.821	11.0084	10.9586	9.87344	10.4584	9.98299	11.0821	8.33985	11.1357	10.3869	9.90839	9.70563	10.5632	10.6926
ENSG00000033867.15	SLC4A7	9.13699	9.55459	9.88264	11.2216	9.10066	9.39446	7.8009	10.8321	9.7879	10.679	11.7078	10.8049	9.85175	9.42626	11.3542	8.76155	12.9248	10.5068	10.9121	9.64024	10.952	10.7074	10.9837	10.4959	9.34873	10.8049	8.67948	10.6644	10.5699	10.764	8.97441	10.8431	9.56033	11.2276	10.683	10.0821	10.9046	10.1836	10.1447	9.74147	11.1013	7.6865	10.4939	10.8376	10.2444	9.00843	10.3163	11.3231
ENSG00000034053.13	APBA2	10.9578	13.0691	13.6956	12.1793	12.5859	12.214	9.03892	11.4533	11.464	12.0502	11.188	11.5531	13.6263	11.7457	12.5135	10.2384	12.5016	13.187	12.4486	12.0785	12.51	11.9996	13.1319	12.8704	11.1261	11.8372	10.944	14.0057	10.2348	11.3718	10.0056	13.2356	11.9858	12.203	11.84	12.5875	11.8269	9.88111	12.8108	12.9509	13.8969	10.4666	13.4006	12.3731	10.8447	12.6152	13.4841	12.187
ENSG00000034152.17	MAP2K3	9.91439	11.1209	10.1573	10.9121	10.3966	9.81378	7.40939	10.1948	10.5236	10.0458	10.8757	10.0196	10.0042	9.63844	10.6046	8.8009	11.4429	10.8765	11.1176	9.44708	10.7151	10.1548	11.1389	10.2586	8.86109	11.3487	7.5157	10.6537	9.20701	11.6777	8.92778	10.0901	10.2204	11.9705	10.1472	10.4336	11.2174	8.18488	9.72451	11.0947	11.2854	8.23362	11.3663	10.2969	10.0888	10.115	11.1929	11.0728
ENSG00000034239.9	EFCAB1	5.83289	4.08746	5.61471	4.39232	2.58496	3.90689	5.78136	3.70044	8.93958	3.16993	4.39232	4.64386	2.80735	7.40939	3.45943	6.35755	4.32193	4.64386	4.16993	2.32193	2.58496	5.64386	2.32193	2	4.32193	3.16993	3.16993	5.08746	1.58496	4.52356	3	3.32193	7.33985	5.55459	3.16993	2.58496	3.80735	6.49185	7.19967	2.80735	4	6.52356	2.58496	4.45943	11.5887	2.58496	2	4.52356
ENSG00000034510.5	TMSB10	14.1477	15.121	14.0821	15.255	15.3116	14.9441	12.3315	15.019	14.9395	15.8473	16.5049	15.4176	15.2731	15.7516	14.8624	14.9148	17.1283	15.1799	14.8745	13.9627	14.6417	15.4507	15.7518	14.6777	14.8321	16.1146	12.0251	15.549	15.5475	16.707	14.339	14.9977	16.1118	16.116	16.6742	15.2582	16.0694	16.8868	14.621	15.6369	14.8193	13.511	14.313	14.6603	15.4992	15.71	16.0874	16.3606
ENSG00000034533.10	ASTE1	7.93664	8.29002	8.82972	9.23601	8.93664	9.14975	6.40939	8.71081	8.67948	9.22159	9.11894	8.37069	9.47978	8.97154	9.43045	8.35315	9.22882	9.27146	9.55459	8.37938	9.11634	9.15987	9.5157	8.77149	7.41785	8.91289	7.74147	9.57554	8.51175	8.17991	7.36632	9.14466	9.82814	8.82018	9.21917	9.2384	9.00562	9.61287	8.72451	9.31288	9.23601	7.19967	8.83289	8.37504	8.9629	8.33092	9.3837	9.12153
ENSG00000034677.10	RNF19A	12.1523	11.2058	14.087	11.3761	10.7432	12.6312	8.42206	13.7591	12.453	13.2522	12.9091	11.9091	12.5033	12.5071	13.3682	12.2949	12.5442	12.6147	12.9306	12.1466	12.7985	12.2636	12.7245	11.5859	11.8162	13.2968	10.8025	12.5428	13.4661	12.2055	10.8665	12.3501	11.6147	13.4745	12.5105	11.6896	12.2738	13.1989	13.2732	11.5167	12.8805	10.6839	11.5971	12.4558	13.6558	11.2952	11.5098	11.9672
ENSG00000034693.13	PEX3	8.77149	8.77808	9.31288	9.91886	8.41785	10.1189	7.08746	8.76818	9.33316	9.93737	9.64746	10.4062	9.81698	9.62022	9.82177	8.73471	10.1293	8.8009	9.51964	8.73809	9.44087	9.95274	10.2288	9.85331	8.30378	9.94251	8.69349	9.63118	9.96723	9.49386	8.0607	9.33316	10.2935	9.80413	10.5008	9.0634	9.55459	10.9106	9.10066	8.53528	8.633	7.3837	9.35315	8.3443	9.48382	8.85487	10.1447	10.1085
ENSG00000034713.6	GABARAPL2	11.9076	12.1935	13.2824	13.0612	12.4838	14.0089	8.97728	12.8717	13.0005	12.5497	13.8389	11.8591	13.3496	14.0357	13.0194	13.3188	13.2105	13.0686	13.7239	13.2906	12.899	13.3295	13.3685	12.8781	12.0614	13.2169	11.7903	12.6695	13.179	12.8378	11.7793	12.6517	14.1396	13.4458	14.3664	12.2636	12.8819	14.8113	12.7522	13.086	13.4653	10.6804	12.7492	12.4628	13.8123	13.8979	13.354	13.3662
ENSG00000034971.13	MYOC	1	1	1	2	1	1	1.58496	0	7.53138	0.584963	2	6.85798	1.58496	1	1.58496	1	0	1	0	1.58496	1.58496	1.58496	1	1.58496	0	2	1	0	0	1	1	1	1	1	0	0	1	2	0	0	2.58496	0	1	0	1.58496	1	0	3.32193
ENSG00000035115.20	SH3YL1	9.62022	9.55842	10.4221	10.5925	10.1111	10.3998	8.02237	10.4325	9.53138	10.7768	10.6502	10.643	10.6147	10.3354	10.888	9.71596	10.4388	10.9031	10.5127	9.83131	9.54882	9.82337	10.7599	10.2981	8.48784	10.3718	9.22159	10.9556	10.4325	9.84078	8.82018	10.6493	10.9979	10.5088	10.9129	10.568	10.3332	10.6582	9.59619	10.6856	10.5784	7.09803	11.1655	9.85487	10.3565	10.1215	10.7004	9.87036
ENSG00000035141.6	FAM136A	9.61655	9.73302	11.0063	11.1649	9.78953	10.84	9.64024	10.2738	10.4969	10.7495	10.973	11.5309	10.6321	9.96	11.0021	9.27146	11.3185	11.0035	10.7715	9.18239	10.7936	10.5157	10.421	10.7944	9.3015	10.8361	8.88264	10.7091	10.5943	10.623	8.78463	10.1886	10.7288	10.7457	11.1561	10.9915	10.2656	9.96	9.96	10.9084	10.3955	8.83289	10.3826	9.82655	10.2574	10.4105	11.1491	10.7557
ENSG00000035403.15	VCL	11.0478	12.2571	11.1787	11.9237	10.6689	11.5008	10.2515	11.9244	11.4089	11.3026	11.4873	13.7959	11.7117	10.9527	12.5394	9.94983	12.6198	12.0641	12.1424	11.115	11.8899	11.902	12.5777	11.6179	10.7731	12.3731	9.92778	11.9363	11.0661	13.3418	10.4645	12.5517	11.703	13.0483	11.4808	11.3778	11.92	10.2715	12.4302	11.3038	12.3029	9.85487	11.4263	11.9819	11.9337	10.0741	11.5817	11.4944
ENSG00000035499.11	DEPDC1B	7.05528	7.60733	9.24555	8.63662	9.10066	8.37069	5.70044	6.62936	8.29921	9.80494	7.85798	7.5157	8.89482	8.25267	8.51175	6.56986	8.84549	9.23122	9.72792	5.83289	9.17243	9.60918	8.02237	8.20945	7.17991	7.67243	7.13955	9.87805	7.53916	7.65821	6.20945	8.77149	9.68825	7.10852	8.54689	9.59432	7.39232	8.94837	7.59991	8.86419	8.77149	5.88264	10.1421	6.71425	7.72792	7.82018	9.65642	7.80735
ENSG00000035664.10	DAPK2	7.2384	7.67948	8.58496	7.40939	8.73809	10.7288	3.58496	8.62205	7.94837	8.26209	9.48583	8.09803	8.21432	7.99435	7.88874	7	7.50779	7.76818	6.47573	7.57743	7.58496	7.31288	6.70044	7.89482	5.64386	6.76818	6.65821	8.85487	7.7211	8.3966	5.9542	7.99435	8.22882	7.65821	6.49185	8.75822	8.17493	7.08746	7.65105	7.50779	9.2503	6.74147	8.32643	8.00562	7.2384	8.33985	7.82018	8.01123
ENSG00000035681.6	NSMAF	10.1586	10.0417	11.3859	11.2276	10.0389	10.6421	8.22882	10.8376	10.8065	10.7444	11.3597	12.3457	10.6202	10.2372	11.3095	9.99718	11.2877	11.2802	11.5372	9.83763	11.1978	10.8719	11.403	10.8368	8.83605	11.1818	8.93369	11.545	10.6439	11.3292	9.07948	10.9196	10.8642	10.6653	10.973	11.2627	11.2969	10.3912	10.4645	10.7296	11.0279	8.18982	10.8903	10.5078	10.4273	10.1649	11.3745	11.1731
ENSG00000035687.9	ADSS	10.2021	9.79116	11.0265	10.5527	9.99718	11.1824	8.78136	10.9715	10.4778	10.4083	11.2929	11.9088	14.7175	10.0941	10.7879	9.84235	11.8887	10.4051	10.7372	10.2969	10.9069	10.6724	11.2969	10.2276	8.99718	10.8811	9.13955	10.7549	10.8313	11.4914	8.96867	10.5459	10.5488	10.8994	11.4833	10.6211	11.258	10.5206	10.6689	11.0084	10.7624	8.82655	10.4157	10.7074	10.0701	10.8486	10.5206	10.8162
ENSG00000035720.6	STAP1	1.58496	2.80735	3.45943	2	2	1	1.58496	2.32193	5.04439	2.58496	4.24793	1.58496	3.45943	3.45943	2	2.32193	3.58496	2.80735	2	0	3	2.58496	1.58496	2	2.58496	3.16993	0	1	3.70044	3.90689	0	2.32193	1.58496	3	3.16993	6.06609	3.58496	3.70044	4.75489	1.58496	2	2.58496	3.16993	2.32193	3.80735	2.58496	0	2.80735
ENSG00000035862.11	TIMP2	14.4218	14.9017	14.0481	14.8919	14.551	14.8291	10.6502	15.0417	14.8806	14.4824	14.5849	14.185	14.7153	14.6926	15.3652	12.9991	14.8793	14.9368	14.7786	13.8033	14.2803	14.3084	14.9609	15.7996	13.7646	14.5999	12.4684	15.6175	13.707	14.9116	13.2678	14.4562	15.7477	14.8062	14.1825	14.9445	14.8322	13.7767	15.7046	14.3474	15.5815	12.3362	15.2108	14.3044	14.7111	13.5936	15.3289	14.6896
ENSG00000035928.13	RFC1	10.6165	10.7657	12.1364	11.4737	10.3061	11.7871	9.3966	11.3259	11.3129	11.1033	11.0327	11.8467	11.3587	10.3576	12.1277	9.94691	10.8234	11.6812	12.2204	10.7698	11.8545	11.4315	11.9418	11.7515	9.633	11.5023	10.5632	11.5078	10.3298	11.1144	9.55651	11.462	11.2877	11.5182	11.527	11.0168	11.3476	10.021	11.2755	11.3636	11.9798	9.37504	12.117	11.0224	11.0389	10.8431	11.6786	11.4294
ENSG00000036054.11	TBC1D23	10.1189	10.2107	10.3815	10.9263	10.1111	11.014	7.91886	10.7607	9.97154	11.0593	11.3315	11.2767	10.8994	10.8122	11.5382	10.3859	11.4818	10.9484	11.6948	10.0389	11.3315	11.3515	11.6357	11.4242	9.85643	11.4793	10.0901	10.978	10.888	11.5943	8.98014	11.0921	10.3966	11.1861	11.6448	11.0512	11.1331	12.0379	10.952	10.4471	10.8564	8.7211	11.3625	10.6484	11.0369	11.3515	11.4605	11.0987
ENSG00000036257.11	CUL3	11.0133	11.1984	12.5713	11.6738	11.0539	11.9723	9.25267	11.5784	11.1137	11.543	11.5454	12.0795	11.7168	10.9866	12.0056	10.3242	11.9769	11.8811	11.8057	10.8439	11.6101	11.9296	12.0393	12.0248	9.94105	11.8572	10.6733	12.1376	11.3614	11.1799	9.71081	11.683	11.9218	11.4873	11.8329	11.978	11.676	10.865	11.3399	11.5736	12.0921	9.34651	12.1209	10.941	11.1561	11.2082	12.1312	11.6142
ENSG00000036448.8	MYOM2	8.79442	8.42626	10.2033	8.82018	8.12928	10.0042	4.45943	8.07682	7.76155	9.48985	9.03617	7.73471	9.18239	9.75822	9.21675	7.85798	8.65105	9.36413	9.92184	8.67596	9.87498	9.45738	9.36194	8.3443	7.30378	8.79442	8.44708	9.40514	8.3837	7.79442	8.17991	8.91289	9.69697	9.43254	9.19722	7.02237	8.28077	8.02237	8.36194	9.51373	9.31061	7.15987	9.51373	9.58684	9.97871	8.74819	7.49185	8.17493
ENSG00000036473.6	OTC	1	2	4.08746	1	1	2.32193	0	3.32193	1.58496	3.90689	3.45943	1	1.58496	2.58496	0	2	1	3	2.80735	1.58496	1.58496	3.45943	0	2	1.58496	2	1	3	3.58496	2	0	1.58496	4.08746	3	2.58496	2.58496	2.32193	3.16993	2.32193	1.58496	2.32193	1	4.75489	2.80735	4.52356	4.58496	1	1.58496
ENSG00000036530.7	CYP46A1	7.45121	9.65821	9.36851	9.3966	8.57365	9.47371	5.45943	7.08746	9.36194	8.82814	8.50383	7.09803	9.33985	9.49785	9.97871	8.18982	9.12928	9.52943	9.41363	10.2992	9.33762	9.93664	10.3815	7.14975	7.30378	8.83289	6.84549	9.57365	8.20945	8.24317	8.29002	8.78136	8.87344	10.1724	8.51964	7.33985	9.84706	8.07682	9.63662	9.05528	9.81378	8.01681	9.19722	9.3966	10.4263	9.39017	8.62571	9.46761
ENSG00000036549.11	ZZZ3	10.1724	10.2058	11.3515	10.8849	9.64024	11.3869	8.67948	10.7108	10.2538	11.1157	10.9396	11	11.0327	10.4062	11.3961	9.43671	10.7665	10.8313	11.4818	10.0238	11.007	11.1085	11.0553	11.4051	8.97154	10.9447	9.35755	11.0715	10.9285	10.7822	9.02514	11.2015	10.7616	10.7474	11.5382	10.9787	10.3465	11.1033	10.4315	10.5708	10.3902	8.31288	10.5953	10.1072	9.87958	10.0458	11.1485	10.5953
ENSG00000036565.13	SLC18A1	5.61471	4.9542	3.32193	2.32193	5.39232	3.45943	2.32193	3	3.16993	6.56224	3.45943	3.90689	5.64386	6.53916	6.33985	2.32193	6.20945	4.9542	3.58496	4	1	3.58496	2.80735	4	2.32193	5.88264	2.32193	9.11894	3.16993	3	4.64386	6.64386	7.94251	4.32193	9.08746	2.58496	0	4.39232	4	1.58496	4.85798	3.58496	9.10066	6.04439	3.70044	2.32193	5.55459	3.16993
ENSG00000036672.14	USP2	9.62022	9.88874	12.4396	9.37069	10.098	12.0258	6.32193	10.5421	10.5147	10.2137	11.4073	5.61471	10.9307	10.8146	10.4315	9.20945	9.00843	10.3151	10.1124	10.0084	9.78463	10.0084	8.8392	10.0914	7.97728	9.31061	9.21189	10.8986	8.25739	8.82018	8.10329	10.1599	10.6239	9.24793	9.79766	9.8009	8.97154	9.12928	11.2479	10.4564	10.1396	8.09803	10.7715	10.3923	11.6198	10.5058	10.3253	8.9629
ENSG00000036828.12	CASR	1.58496	1	2.80735	0	1	1.58496	0	2.80735	1.58496	2.16993	2.80735	0	2	1	0	2	1.58496	0	1	2	1.58496	1.58496	0	0	0	0	0	1.58496	2.32193	2	0	1	0	2.80735	1	1	2.58496	1.58496	1	0	1	1.58496	0	0	3	1.58496	0	0
ENSG00000037042.8	TUBG2	10.0444	10.9381	11.948	10.8619	11.5999	10.9844	7.93074	10.2515	10.8773	11.7582	10.7814	10.9979	9.75154	10.8595	11.4615	10.3619	10.8502	12.0004	10.7271	11.1861	11.9869	10.8218	11.1215	10.7682	9.36851	11.5324	8.55842	11.9447	10.3376	9.71939	9.37938	10.6348	12.1818	11.314	10.3608	11.2615	10.6926	10.1176	10.3674	11.3674	11.6087	9.47573	11.3788	9.93074	11.3032	11.1376	11.5551	10.8178
ENSG00000037241.6	RPL26L1	8.98299	9.90238	11.1849	10.5108	10.4315	10.0375	7.7879	9.40301	10.4696	10.4868	10.9061	9.53916	10.2456	10.6421	9.97298	9.91139	10.7977	10.3597	10.8321	9.18488	10.3826	10.4656	10.4512	9.71081	9.3837	10.2773	8.73132	10.4666	10.5651	10.4189	8.85175	10.1046	11.4696	10.5575	11.0808	10.5275	10.5147	11.2527	9.52943	10.5294	10.1611	8.09276	10.0042	9.07682	10.0715	10.9965	9.87805	10.7151
ENSG00000037280.14	FLT4	8.27146	11.1472	8.27146	10.4909	8.224	10.5372	6.6865	9.76487	9.70736	8.64205	9.21917	9.30606	9.58308	9.43254	10.4136	7.59246	9.92184	9.81858	10.3707	8.42206	10.1586	10.6411	10.2264	9.75322	8.73809	7.5157	6.78136	10.623	6.61471	6.72792	10.1636	10.6129	10.1762	10.6466	8.95128	9.94398	9.60177	7.31288	9.42626	9.41996	10.7457	7.49185	8.79116	8.88874	8.82337	8.37938	9.31288	10.5784
ENSG00000037474.13	NSUN2	10.2467	10.7599	11.5906	11.4476	11.0154	11.0914	9.05528	10.8146	10.9873	10.9661	11.279	11.6348	11.4051	10.2336	11.6008	9.70908	11.7561	11.8887	11.838	10.207	11.4497	11.1674	11.4094	10.8424	9.27612	11.5108	9.44087	11.7377	10.3287	11.196	9.01681	11.2842	10.9278	11.4569	10.9121	11.4152	11.3437	9.35975	10.9106	11.2336	11.2282	8.70736	11.9476	10.6475	10.5868	10.0056	11.1818	11.4853
ENSG00000037637.9	FBXO42	10.0056	10.6519	10.8963	10.7465	11.2503	11.0382	8.9542	10.6348	10.5651	11.1309	10.7254	11.0258	11.0546	10.3923	11.2633	9.49586	11.1529	11.3168	11.5211	9.84706	11.375	11.0674	10.9908	11.3061	9.37938	11.4194	9.34207	11.4126	10.3061	10.9915	9.24317	11.4289	10.5048	11.0389	10.8281	11.2342	10.7185	9.80252	10.5641	10.9636	10.9322	8.15482	11.9244	10.268	10.6083	10.3443	11.2119	10.5622
ENSG00000037749.10	MFAP3	8.91886	8.79766	10.7474	10.0835	9.48985	9.77972	6.65821	9.90388	9.48583	10.3225	9.16239	9.48985	9.43463	8.57365	10.6119	8.62205	10.0498	9.77314	10.4553	8.40939	9.16491	10.1972	10.2726	9.63118	8.49985	9.78953	8.64386	8.55459	9.37504	9.65642	7.88264	9.95128	9.11374	9.68825	9.96	9.82814	10.0458	9.28771	10.1472	8.14975	9.73978	7.3837	9.96723	9.37287	9.1472	8.11374	9.93221	9.88874
ENSG00000037757.12	MRI1	8.60733	9.95855	9.70736	11.6595	10.4419	9.82177	8.43463	9.74987	10.3619	10.5122	10.6357	9.66178	10.5699	10.5906	10.545	8.59991	10.0014	10.858	10.6724	9.49586	10.4969	9.75322	9.64566	10.1636	7.16993	10.5934	6.97728	10.796	10.0182	10.3955	9.51373	10.4231	10.7465	10.1254	10.2384	9.53138	9.57554	10.0485	10.0888	10.5943	10.6339	7.05528	10.5897	10.1849	9.92926	9.224	11	10.1472
ENSG00000037897.15	METTL1	8.77808	14.0179	10.5226	10.0539	9.82814	12.411	7.90689	8.90989	9.43671	9.73471	9.92778	10.9908	12.4926	14.6018	9.65105	8.93074	10.9593	9.92035	13.7503	8.46761	9.09011	13.2741	10.2491	10.1749	8.53916	10.2923	8.20945	15.5302	10.1319	9.96434	8.49985	12.863	10.544	9.85798	9.89936	9.76818	9.75489	9.63118	8.72792	9.95128	9.74819	7.94837	9.59432	9.09803	9.30606	16.0415	10.1293	10.2877
ENSG00000037965.5	HOXC8	2.32193	7.2384	4.45943	1.58496	6.2854	5.9542	2.32193	3.58496	4.64386	6.13955	1.58496	7.74147	8.06609	7.09803	7.06609	3.16993	5.39232	6.30378	4.85798	6.49185	4.70044	7.08746	5.88264	4.80735	5.67243	6.20945	2	5.80735	4.52356	5.70044	3	1	8.15987	7.44294	5.52356	6.59991	2.32193	5.39232	7.24793	1.58496	6.79442	2.58496	10.0674	5.2854	6.37504	1	7.22882	3.80735
ENSG00000038002.7	AGA	9.84706	8.30834	10.7599	10.4367	9.82814	10.2312	5.75489	10.42	10.0741	9.89633	10.7482	7.16993	10.3783	10.3815	10.2408	9.81378	11.1749	10.1202	11.1737	9.6865	10.3542	10.2058	10.6555	8.35315	9.11634	10.0293	7.87036	9.22882	10.8642	10.9248	8.41785	9.58871	10.3242	10.6804	10.5324	10.2715	10.3185	10.8154	10.352	9.66	10.5859	8.51175	9.45121	10.1228	9.87344	11.0471	10.1561	10.8494
ENSG00000038210.12	PI4K2B	8.62571	7.89482	9.25267	8.94544	7.96	9.01123	6.18982	8.71768	9.55842	8.76321	9.56224	9.62388	8.18488	7.97728	9.04166	8.19476	8.76155	8.81378	9.18239	8.21432	9.66	8.71425	9.42206	8.77479	7.82018	9.00562	7.14975	8.66534	8.96578	10.1586	7.10852	8.46761	9.31061	9.44915	8.49985	9.17991	9.44915	9.16993	8.5812	8.93074	9.22882	7.07682	8.71768	8.67596	8.74483	9.47371	9.60733	9.58684
ENSG00000038219.11	BOD1L1	10.1724	10.3837	11.3712	10.9099	10.1306	11.1466	8.60363	10.8994	10.2372	10.7364	10.8226	11.5401	10.6257	9.62936	11.3371	8.91886	10.0593	11.3805	11.4157	10.1497	11.2052	10.7117	11.1542	11.272	8.49985	11.0389	9.55842	11.5868	9.51964	10.5868	8.75489	11.2252	10.4868	10.8603	10.5108	11.0389	10.643	9.37721	11.0203	10.3652	11.2432	8.57743	11.9708	10.5943	10.599	8.98014	11.0063	10.668
ENSG00000038274.15	MAT2B	10.7262	9.98014	13.4206	11.6613	10.4979	12.5051	8.58871	11.9095	12.1248	11.8478	12.5779	10.722	11.2155	11.5953	11.899	11.6618	12.1658	11.4543	12.2932	10.716	11.7065	11.7347	11.8025	10.3934	10.4481	11.7545	10.1972	10.5803	12.3896	11.9683	10.3597	11.3044	11.6188	11.4898	12.2671	11.7768	12.1526	12.6078	10.9837	10.9766	11.7883	9.61655	10.9218	11.0708	11.8009	11.969	11.4184	12.1427
ENSG00000038295.6	TLL1	3	0	4.16993	3.45943	6.12928	5.12928	4.70044	4.08746	3.16993	5.84549	5.83289	7.98868	2.80735	2.80735	2.32193	3.70044	4.08746	4.52356	4.39232	3.70044	2	5.16993	2.32193	5.2854	2	2.58496	1	4.16993	4	6.89482	2.58496	7.18982	1.58496	4.24793	3.16993	2.58496	5.67243	2.58496	4.16993	3.16993	2.58496	2.32193	3.16993	4.39232	4.70044	2	2.58496	4.64386
ENSG00000038358.13	EDC4	9.64926	11.196	10.3902	11.0526	10.7194	10.3554	8.59246	10.2761	10.8963	10.3326	9.70908	11.6129	11.0168	9.51175	11.2963	8.66178	10.6339	11.5541	11.4481	10.2773	11.1799	10.9701	11.2755	11.4003	8.86109	10.7415	9.10066	11.6142	8.30834	10.0512	8.87344	11.346	10.7296	10.3004	10.0928	10.3587	10.3185	7.32193	10.6101	10.7313	11.6702	8.24317	12.3641	10.3197	10.8595	9.2503	11.5338	10.2574
ENSG00000038382.16	TRIO	12.1709	13.0367	11.9241	13.9941	12.6273	12.1392	9.90238	12.7777	12.1293	12.7706	13.6944	13.6089	13.3358	11.7561	13.7337	9.97871	14.6886	14.3902	13.7512	12.545	12.9366	12.4941	14.0848	12.6569	10.8226	14.5848	11.3772	15.0589	10.4574	12.0067	12.6629	13.7245	13.1346	12.7857	12.4126	14.1261	11.9723	11.2095	12.9168	13.6553	15.359	10.2609	15.8249	13.2333	11.6022	10.643	13.7243	13.1677
ENSG00000038427.14	VCAN	12.3937	11.8498	13.1787	12.8813	12.474	13.401	11.4625	13.723	12.8813	14.2222	13.4342	13.8276	13.8471	12.7846	13.9246	11.8549	12.4729	13.3676	13.7919	12.6733	13.6092	14.3118	13.8153	12.6339	12.5753	13.3238	12.6418	14.1629	13.5412	13.7712	11.144	13.9649	13.3912	13.3429	13.1368	13.6262	13.9959	13.132	13.4454	13.373	13.503	11.4409	14.6691	12.2488	12.7559	13.2575	14.2056	12.7754
ENSG00000038532.13	CLEC16A	9.7211	10.9484	10.8849	10.7228	11.0265	11.0485	8.15987	11.1812	11.245	10.7343	10.5575	11.0091	10.7566	9.9901	11.4661	8.62936	10.7698	11.2527	11.9185	9.99152	10.5333	11.2294	11.0921	12.0375	9.16491	10.8572	9.00843	11.4476	8.62571	10.2621	8.9571	11.196	10.6493	11.0307	9.8857	10.1344	10.4929	8.16993	11.0451	10.5641	12.058	8.2384	12.2079	10.7228	10.5536	9.67596	11.1812	10.7151
ENSG00000038945.13	MSR1	11.3387	11.2639	12.824	11.4813	11.1299	10.8933	7.08746	12.6337	12.2822	12.2925	13.4235	9.75822	10.7004	11.9633	12.7863	12.6499	11.6926	10.6027	12.1134	10.0389	11.3298	12.0067	12.8317	9.8857	11.4691	12.9538	8.67243	9.82972	11.9403	13.5741	9.77972	11.7908	11.905	12.2381	13.0605	11.1849	14.2581	12.6636	11.7511	9.97298	10.1459	10.0688	11.6917	11.3912	12.4625	11.1687	10.7065	12.5967
ENSG00000039068.17	CDH1	9.84235	8.96578	9.59246	9.20701	7.2384	10.6147	2.80735	6.35755	7.20945	7.79442	5.67243	4.39232	8.06609	7.8392	9.76321	4.16993	6.18982	7.74819	7.33985	5.70044	5.78136	9.65464	8.33985	5.85798	6.72792	6.98868	6.42626	9.49386	6.96578	3	4.45943	8.02791	10.1046	7.84549	4.90689	7.62205	6.12928	4.16993	8.96867	7.33092	8.12412	4.08746	6.02237	5.04439	5.83289	6.96578	7.86419	3.90689
ENSG00000039123.14	SKIV2L2	10.2935	10.5755	11.568	11.4717	10.1624	11.4263	8.91886	10.8486	10.8887	11.099	10.9901	10.9114	11.2854	10.7048	11.6957	9.83605	11.8529	11.4964	11.8412	10.2336	10.9061	11.4656	11.6904	10.7582	9.5812	11.2432	10.2877	11.7495	11.1555	11.196	9.33092	11.2946	11.2149	11.0203	11.3745	11.5211	11.1383	10.7532	10.825	10.9114	11.2597	8.81698	12.059	10.5584	10.9226	10.5803	11.6493	11.2125
ENSG00000039139.9	DNAH5	6.6865	6.12928	8.99435	5.75489	4.24793	8.21432	2	6.97728	7.33985	7.74483	7.76155	3.70044	7.56986	7.34873	7.48382	6.22882	7.35755	6.62936	7.62936	6.44294	7.46761	6.71425	6.80735	5	4.52356	6.26679	4.52356	5.32193	7.8009	7.40939	5.49185	6.22882	7	7.83289	5.35755	5.88264	5.90689	7.06609	8.65821	7.6865	7.88264	6.52356	3.32193	7.49985	8.84549	6.90689	6.26679	6.62936
ENSG00000039319.15	ZFYVE16	9.91289	10.1624	11.568	11.0947	10.6129	11.0868	7.84549	10.9844	10.6715	11.2101	11.4762	11.2131	10.9679	10.6751	11.4522	9.69	10.8673	11.1787	11.3089	10.5411	10.7099	11.6689	10.8049	10.2384	9.03617	10.9084	9.53916	11.6321	11.0265	10.8017	9.34873	11.6457	10.6804	10.8065	11.1497	10.5226	11.2639	10.9366	10.9672	10.3083	10.9039	8.40514	12.2819	10.4818	10.2819	9.57743	11.0238	10.8963
ENSG00000039523.16	FAM65A	10.9651	12.2633	11.221	11.7147	11.6983	11.6253	9.10329	11.5929	11.5122	11.479	11.5859	11.6812	11.168	11.2515	12.1453	9.9571	11.9855	12.1257	11.8317	11.4331	12.4385	11.8807	12.1602	12.2387	10.0967	12.0987	9.39232	12.6015	9.85331	11.7372	10.1948	11.9418	12.4035	12.318	11.2662	11.1755	11.73	9.59246	11.6524	11.8353	12.4027	9.49985	12.6784	11.7112	11.994	10.6339	12.0961	11.8719
ENSG00000039537.12	C6	2	1	3.90689	2	0	2	0	3.32193	4.9542	4.9542	2	2.80735	1	1.58496	1.58496	3.70044	0	1	4.39232	2.58496	7.52356	0	0	1	2	2	2.32193	3	4.39232	5.45943	1	0	2.32193	2.58496	1	0	2.80735	5.88264	3.32193	0	1.58496	3.90689	0	2	2.80735	0	0	0
ENSG00000039560.12	RAI14	10.0888	10.5507	10.7381	10.7879	9.69523	10.4676	9.90388	10.4242	10.2538	10.7661	10.9091	12.9748	10.6475	10.1459	11.3691	9.29921	11.3734	10.375	11.3337	9.0634	10.2107	11.0627	10.4949	9.67772	8.17991	11.4651	8.28077	11.1724	9.83605	12.312	8.85798	10.6715	10.5498	11.4773	10.8933	10.9462	11.0382	9.03067	10.5362	9.57554	11.0182	8.25267	12.2571	10.1408	10.0417	9.17493	10.9665	11.0362
ENSG00000039600.9	SOX30	3.58496	0	3.16993	4	3.32193	3.16993	0	2.80735	1	2.58496	2.32193	3.80735	5.20945	3.80735	3.16993	1.58496	3.90689	1.58496	4.24793	3.16993	3.58496	3.16993	3	2	1.58496	2.58496	1	3.45943	2.80735	3.58496	2.32193	1.58496	2.32193	3.32193	3	2.32193	3.80735	2.80735	2.58496	1.58496	1.58496	0	3.32193	1.58496	3	2.80735	4	1.58496
ENSG00000039650.8	PNKP	8.12928	10.3619	9.61287	10.3934	10.4273	9.86264	8.53916	9.94398	9.77643	10.5522	10.4919	10.8494	10.5285	9.48985	10.2216	9.12412	10.8178	10.6883	9.80896	8.99435	11.5661	9.63844	10.6165	10.3987	8.59619	10.2912	7.16993	11.1712	9.64926	9.78136	8.97728	10.3465	10.0028	10.5755	10.5401	10.4083	10.3376	9.03892	9.58496	10.6662	10.544	8.60363	10.1267	9.97585	9.81218	9.82655	10.3117	10.4635
ENSG00000039987.5	BEST2	2	3	3.16993	3	3.80735	1	1.58496	2.58496	4.45943	3	2.32193	3.90689	5.45943	3.90689	2.80735	0	1.58496	3.16993	2.58496	2.32193	3.32193	2	2.80735	2.32193	1.58496	3.45943	2	4.45943	1.58496	3.32193	1.58496	2.58496	1	1	1	1	2	2	2	3.16993	1.58496	0	2.58496	2.32193	2.58496	1	2	3.80735
ENSG00000040199.17	PHLPP2	8.76818	9.29232	9.47168	10.1824	9.32643	9.95128	6.2854	9.38802	8.59246	9.27496	9.20701	9.70908	9.40514	8.40514	10.4105	7.37504	9.65464	10.196	9.74483	9.38802	9.10852	9.68299	9.86109	8.92481	7.17991	10.0914	7.86419	10.4471	7.59246	9.17493	7.45121	9.65642	9.48985	9.27845	8.72451	8.8392	8.56605	7.20945	9.64386	9.63662	10.3487	6.94251	10.2633	9.64746	9.31741	7.7211	9.79442	9.15482
ENSG00000040275.15	SPDL1	8.52356	9.03617	10.7211	9.44708	8.55075	9.82972	8.13443	8.77149	9.01402	9.7879	9.16993	9.73809	9.96867	9.25267	9.74819	7.97154	9.41996	9.8392	10.4051	8.10329	10.0715	10.0498	9.38586	8.77808	7.34873	9.11894	8.51175	10.9009	9.07682	9.79766	7.39232	9.69	9.72281	8.5157	10.0056	9.88874	8.87344	8.8392	8.98868	9.60177	9.75154	6.85798	10.5038	8.21432	8.41363	7.94251	10.1886	8.92778
ENSG00000040341.16	STAU2	9.99718	10.2396	11.2509	11.2288	10.2958	11.1618	8.02237	10.7237	10.6804	10.9862	10.9009	10.6909	11.4888	10.5372	11.6702	9.64205	10.7879	11.0775	11.5994	9.89482	10.8424	11.3734	11.6847	10.683	9.49785	10.7022	9.70044	11.4818	10.4788	10.5421	8.91886	11.102	11.3559	11.0802	11.7607	10.7415	10.8734	11.0112	10.8796	10.8273	11.207	8.75822	11.3454	10.2276	10.4959	10.9031	11.4142	11.1941
ENSG00000040487.11	PQLC2	9.10591	10.3707	9.62388	10.0417	10.5236	9.53138	7.76818	9.5216	10.0458	10.1655	10.4136	11.1053	9.82337	9.50978	10.1408	8.70044	10.7944	10.4574	10.6175	9.50383	10.6644	9.76155	10.4605	10.2058	8.60733	10.4019	7.65821	10.6519	9.54882	10.0808	7.94837	9.64386	10.0954	10.5736	9.66711	10.66	10.4221	8.8009	9.50779	10.9256	10.5038	7.87036	10.5226	9.8009	9.94837	10.2819	10.7838	10.3696
ENSG00000040531.13	CTNS	9.67419	10.1923	11.0868	10.6996	10.5651	10.4346	7.44294	10.5878	10.5362	10.4949	10.6537	10.8361	10.2761	9.73471	11.0593	9.12412	10.4126	10.9233	10.9396	9.63481	10.8305	10.2819	10.8234	10.5661	9.09276	10.8178	8.44708	10.4105	10.2621	9.70908	8.87344	10.4696	11.1472	10.8781	10.0888	10.8065	11.2033	9.12928	9.83763	10.8757	10.6375	9.07146	10.7657	10.0741	10.4491	10.5803	10.7245	10.4325
ENSG00000040608.12	RTN4R	5	7.24793	6.70044	8.66888	8.72792	8.28077	6.44294	6.20945	8.22882	6.87652	6.61471	9.64566	9.40301	6.87036	7.13955	4	7.94251	8.5157	6.52356	6.26679	7.12928	7.97728	6.32193	8.51964	6.52356	6.74147	5.58496	9.04985	6.91886	6.82018	5.80735	8.0607	8.34873	6.44294	8.81057	7.03342	6.80735	4.16993	8.03892	6.82018	7.43463	6.87036	9.39232	8.18488	8.22882	6.33985	8.43463	6.90689
ENSG00000040633.11	PHF23	9.97011	10.8471	11.4783	11.1202	11.0265	10.9723	9.03067	10.6193	10.8711	10.9589	11.4732	12.3465	10.6384	10.5265	11.2779	10.1997	11.8258	11.0014	11.7296	9.73302	11.633	11.183	11.4247	10.764	9.90238	11.4558	9.32418	10.96	10.6961	10.9744	9.12153	11.0327	11.4331	11.6106	11.7632	11.224	11.4215	10.9535	10.3923	11.1485	11.4873	9.15987	11.1447	10.6101	10.7142	11.5008	11.7292	11.4419
ENSG00000040731.9	CDH10	9.05799	10.3783	10.3794	9.90989	8.40088	10.9204	4.70044	9.00282	9.48784	8.39874	9.40939	6.40939	10.8727	9.59805	10.3923	6.18982	9.46964	10.7887	10.5765	9.5411	8.63662	10.0084	6.24793	8.63662	8.28077	9.99718	8.75154	10.2609	6.9542	6.10852	5.70044	10.703	11.1861	9.72792	9.32418	11.0681	8.47573	8.55842	10.3565	10.7202	10.9344	7.36632	10.585	9.68299	8.69697	10.421	11.2831	9.66356
ENSG00000040933.14	INPP4A	10.2503	10.1849	11.6939	11.3004	10.5507	12.041	9.80735	11.7262	10.9542	11.0168	11.463	11.6216	11.3078	10.1536	11.7385	9.7211	11.2473	11.4398	11.1966	9.80574	10.8994	10.8392	11.2952	10.9986	9.22159	11.2732	8.64746	11.3287	11.1235	11.0954	9.27146	10.7074	10.5285	11.0908	10.7871	11.0914	10.8887	9.83447	11.411	10.817	11.4341	8.85487	11.1674	11.0403	11.3537	9.69697	11.1643	11.6466
ENSG00000041353.8	RAB27B	7.56986	7.76818	6.50779	6.70044	7.2384	9.6865	5.61471	8.76487	5.24793	8.67772	8.46761	7.12928	8.28077	8.84235	6.76818	6.83289	7.71425	7.2384	8.81057	6.58496	3.70044	9.23362	4.16993	6.84549	6.83289	7.18982	9.10329	8.25267	8.98299	10.3619	5.12928	9.66888	9.16239	6.70044	9.01681	7.71425	8.47573	8.62571	9.66	5.35755	6.9542	7.11894	8.36632	9.63844	8.37938	3.45943	5.04439	9.82655
ENSG00000041357.14	PSMA4	11.3146	11.2732	12.5355	12.2848	11.2015	11.969	10.0875	11.2527	11.7899	12.3796	12.1877	12.7756	12.3379	12.1827	12.0868	11.6013	12.4998	11.858	12.2553	10.7952	12.099	11.807	12.2764	11.4221	11.0098	12.0556	10.7211	12.7442	12.5546	12.8116	10.445	12.3899	12.4019	12.0458	12.9951	12.2799	12.3931	13.0899	11.2082	11.911	11.3998	9.90087	12.0272	11.3597	11.2167	12.0735	12.3086	12.5108
ENSG00000041515.14	MYO16	8.32643	6.74147	7.46761	8.49586	9.28309	9.82496	2.58496	8.27146	7.65105	7.87036	7.10852	3.70044	8.97154	8.42626	9.06878	7.52356	7.80735	8.91588	8.86728	8.45121	10.0458	8.73471	8.13955	8.8009	5.61471	8.90989	7.2384	10.5088	7.18982	5.2854	6.22882	9.11374	9.30834	7.39232	7.39232	8.02791	7.01123	6.75489	8.94251	7.99435	9.85331	5.97728	11.1066	7.15987	8.05528	7.12928	9.95274	5.72792
ENSG00000041802.9	LSG1	10.255	10.8146	11.1092	10.5999	10.8788	11.6452	8.26209	10.7731	11.0987	11.1815	11.1453	10.9751	11.7043	9.86264	11.6129	10.3038	11.8906	11.6165	11.4778	10.2621	11.6537	11.3382	12.0498	11.8033	9.47168	11.6239	8.87036	11.8265	10.6101	10.8226	9.48382	11.0532	10.3443	11.2674	11.3287	11.6978	11.5255	10.6284	10.8384	11.5023	11.7052	9.0607	10.5689	10.4757	11.0224	10.8486	10.809	11.4067
ENSG00000041880.13	PARP3	9.2738	9.66356	10.6165	10.4105	10.3554	10.4909	7.71425	10.9403	11.0105	10.6896	10.9106	9.57743	9.22882	10.0154	11.0526	10.2408	10.6786	11.2866	10.6448	10.1331	11.6362	9.55842	10.7887	11.8146	9.22641	11.0641	7.84549	9.98299	9.65284	9.95274	8.93958	9.44501	10.4051	11.0895	10.0835	10.6804	11.1427	9.70736	9.62205	10.5868	11.0168	8.01123	10.0098	10.9629	11.3264	10.3309	10.4105	11.0417
ENSG00000041982.13	TNC	14.7464	14.2144	14.5172	13.9006	13.7389	14.4019	10.7125	14.7448	13.3001	14.442	14.5196	12.7676	14.2014	13.1333	15.7639	13.5787	14.9689	15.1133	15.3817	14.4576	16.4881	13.6042	15.5469	14.1712	13.6569	14.1918	11.3576	14.5557	13.9315	15.6755	10.7381	14.1414	13.8482	15.61	14.3445	14.2925	15.0921	13.5056	15.3879	15.3659	15.6023	13.1061	13.7187	15.4274	14.1136	14.8182	15.3382	14.3065
ENSG00000041988.14	THAP3	7.82018	9.49185	9.57932	9.81057	10.4615	9.7364	7.19967	8.55842	9.25267	10.1718	9.71939	9.28309	9.81218	9.50383	9.77643	9.49185	9.3966	10.2216	10.4094	8.91588	10.2538	9.77149	9.40088	10.2889	8.85798	9.88111	8.66534	10.1599	9.83605	9.85487	8.30378	9.75322	10.1319	9.67419	9.45943	10.3253	9.94691	9.5812	8.98584	10.1176	9.61102	7.17991	10.0251	8.88874	9.69	10.207	10.3815	9.65464
ENSG00000042062.10	FAM65C	7.67948	9.01959	8.81698	7.43463	7.52356	8.03892	7.09803	7.27612	7.19967	10.4455	9.13699	7.66534	8.56986	8.67948	10.944	7.65105	8.47573	10.2058	6.44294	7.78136	9.64746	9.33316	9.82655	5.64386	5.67243	8.97728	4	10.0417	9.31061	8.64024	6.10852	7.17991	8.33985	10.1357	7.03342	9.01681	7.74819	7.2854	8.11374	9.5812	9.31061	7.40088	7.85175	8.47573	8.79116	8.48382	7.31288	6.50779
ENSG00000042088.12	TDP1	8.11374	9.01402	9.51964	10.2574	9.65821	9.29921	7.8392	8.55075	9.57743	9.61563	9.19967	10.7698	10.3476	8.59991	9.86109	8.37069	10.1176	10.0928	9.88264	8.45943	10.0362	9.95128	9.82337	9.28771	8.03342	9.73978	7.76818	10.2946	8.88264	9.78463	7.53138	9.89482	9.82814	9.37069	10.1699	10.0755	9.70217	8.9571	9	10	10.1176	7.90087	9.85331	8.30378	8.68299	8.87958	10.5727	9.70217
ENSG00000042286.13	AIFM2	8.77149	7.97154	9.51964	8.2384	8.41363	8.66534	6.24793	8.79442	8.66888	9.58965	9.92035	8.26679	7.83289	7.87036	8.85798	8.03342	9.8009	9.09011	9.1472	7.65105	10.0098	7.70044	9.41151	6.56986	7.39232	8.99718	6.20945	8.49185	8.15987	9.63481	6.67243	7.88874	9.18735	9.19476	7.91886	9.21675	9.82814	7.9542	8.61102	9.36194	9	6.82018	9.42626	9.36632	8.224	9.29462	8.80413	8.72451
ENSG00000042304.9	C2orf83	0	1	0	2.58496	0	4.16993	1	1.58496	2	1.32193	2.58496	1	1	2.32193	1	1.58496	1.58496	1	2	0	1.58496	1.58496	1.58496	1	1	0	0	1.58496	0	0	0	1	1	1	1.58496	1.58496	2	0	1	0	0	1.58496	2	1.58496	1	1.58496	0	2.32193
ENSG00000042317.15	SPATA7	7.53138	8.19967	9.10329	9.70736	8.45943	8.65464	6.52356	8.37504	8.63662	8.55459	9.60733	9.18735	9.28309	8.55459	9.44915	7.91886	9.77643	8.99152	8.61839	8.14975	8.8009	9.30834	9.1472	8.08746	7.64386	9.34651	7.3837	9.36632	9.37721	8.59246	7.63662	8.77479	9.27845	9.35315	10.0553	8.97154	9.22882	9.40301	8.30378	8.75154	8.88264	6.62936	8.8392	8.16491	8.83605	9.15735	9.82496	10.1812
ENSG00000042429.9	MED17	9.64926	10.0607	11.4712	10.7313	10.4553	10.5088	8.28077	9.72622	9.73471	10.8757	10.2046	11.0119	10.8392	10.0265	11.0928	9.24555	10.9285	10.9359	10.4888	9.37069	10.8719	10.6457	10.9658	11.0987	8.93958	10.6147	9.44294	11.0861	9.85953	10.3509	8.77479	10.8178	10.4179	10.4242	10.7364	10.7903	10.3772	10.2228	10.3174	10.544	10.716	8.07682	10.7082	9.83763	10.1573	10.3487	10.988	10.5068
ENSG00000042445.12	RETSAT	10.332	10.6768	12.758	11.8254	11.3663	11.4378	7.90689	11.9571	12.0158	11.4762	11.9618	11.5454	11.4517	11.0802	12.1951	10.8486	11.8796	11.9776	12.1341	11.4553	11.5469	11.446	12.3701	12.1189	10.8447	11.3772	9.60548	11.144	11.7582	11.3923	9.93517	11.6389	11.4645	12.1396	11.8357	11.8588	12.0735	11.0362	11.9058	11.2697	12.1389	9.87344	11.1331	11.3449	13.3875	11.9719	11.911	12.152
ENSG00000042493.14	CAPG	11.8742	12.5641	13.3863	11.9954	11.8734	12.51	8.67243	12.7936	13.5147	11.9529	13.2	8.01123	11.9575	12.2155	13.0217	12.3794	13.2479	12.1176	12.0327	11.5821	13.2958	11.6591	13.3554	10.0808	11.8033	12.7099	8.69349	11.0238	12.2464	13.6295	10.9491	11.6755	13.2347	12.9315	13.1344	12.3987	13.6211	11.8731	11.8653	11.7495	11.7524	11.7944	11.3404	12.2073	12.4406	12.7783	11.7887	13.3637
ENSG00000042753.10	AP2S1	10.5333	12.2399	11.3934	12.2432	12.2671	11.6511	9.08481	11.6909	12.8392	12.0009	12.6066	12.7979	12.2709	12.3723	11.7469	11.7039	12.9003	12.2306	12.2246	10.8626	12.1749	12.2363	12.703	12.1777	11.4491	11.9661	9.10329	12.0413	12.1344	12.6076	11.0314	11.8967	12.6915	12.3329	13.1007	12.2076	12.8929	13.0617	11.4993	12.2802	12.0944	10.8122	11.8206	11.4823	11.9542	12.5515	12.4305	12.8021
ENSG00000042781.11	USH2A	2.80735	1	5.2854	4.39232	3.16993	4.39232	1	3.45943	4.45943	4.93074	4.58496	3.90689	3.45943	3.90689	4.52356	3.90689	4.75489	3.16993	5.24793	4.32193	5.12928	3.32193	4.24793	3.32193	2.32193	4	2	4.58496	4.39232	4.70044	3.90689	3.70044	4.08746	4.80735	3.32193	4.16993	3.90689	5.16993	3.45943	3	5.78136	1.58496	3.90689	4.32193	4.45943	4.24793	6.65821	4.9542
ENSG00000042813.6	ZPBP	0	0	2	0	1	2.32193	0	1	3.16993	1.32193	0	1	1.58496	0	0	1	0	1	0	0	0	2	0	0	0	0	0	1	0	0	0	0	0	0	0	0	0	0	0	0	0	0	1	0	3.16993	0	0	1.58496
ENSG00000042832.10	TG	4.16993	5.16993	7.27612	5.32193	4.85798	5.78136	7.8392	6.53916	5.39232	7.12412	6.53916	9.72792	6.02237	5.2854	5.83289	4.90689	5.42626	4.75489	6.83289	5.42626	6.49185	5.20945	5.61471	6.67243	3.80735	5.35755	4.45943	7.11894	4	6.2854	4.85798	5.35755	6.88264	5.78136	7.15987	6.37504	6.20945	5.78136	5.78136	3.80735	5.61471	4.32193	4.58496	6.47573	6.35755	4.08746	6.82018	5.08746
ENSG00000042980.11	ADAM28	8.81057	8.77808	10.7202	9.54882	8.20945	9.18239	3.80735	10.7448	10.623	9.89936	11.9024	7.49185	8.55075	10.032	9.97585	9.45533	9.69523	8.65464	9.94398	9.11894	8.66178	9.92926	10.5285	7.82018	8.43879	11.0133	6.47573	8.69	9.41785	10.6689	9.224	10.1046	9.64386	10.7665	10.3652	8.89178	11.9841	9.93958	10.1241	8.06609	8.14975	7.69349	9.31515	10.2336	10.6248	7.79442	8.17991	11.3304
ENSG00000043039.6	BARX2	1.58496	3.80735	3.58496	2.58496	6.50779	3.45943	0	1	3.58496	5.08746	3.80735	8.31741	2.58496	1.58496	3.32193	2.80735	4.9542	2.58496	3	2.58496	1.58496	3.16993	2	1	1.58496	4.24793	1	2	1	4	1.58496	2.80735	3.58496	3.45943	4.70044	2.58496	5.16993	2.58496	2.80735	1.58496	2	1.58496	3.90689	2.80735	2.32193	1.58496	1.58496	2.58496
ENSG00000043093.12	DCUN1D1	10.2192	9.75989	11.1124	11.0775	9.54689	11.06	7.61471	10.5887	10.5934	11.0944	11.2562	10.6636	10.8353	10.6582	11.0795	10.0967	10.6384	10.6046	10.8471	10.0593	10.3197	11.2003	11.1248	10.6786	9.63481	10.8368	9.6987	10.6083	10.5718	10.5793	8.91289	10.6284	10.9858	10.6018	11.0701	10.8082	10.8517	11.4833	10.6211	10.0526	10.6786	8.27146	9.97154	10.29	10.7582	10.4284	10.7682	10.6618
ENSG00000043143.19	JADE2	9.40939	9.14975	11.1466	10.1536	9.58684	10.4179	6.14975	10.9614	11.713	10.0654	11.1599	9.35975	9.24555	9.18239	10.3805	8.37069	11.5732	10.1586	10.2831	10.3783	9.85331	9.29921	11.6179	8.54689	9.56986	10.9278	7.8009	10.3117	9.09276	10.2958	10.1997	9.50581	10.7117	10.5953	10.3487	11.4681	10.7764	8.87958	10.6439	9.62753	11.6375	8.35315	10.0154	10.8392	10.2046	9.81218	10.2479	11.6087
ENSG00000043355.9	ZIC2	9.00282	7.48382	8.22882	11.0279	6.72792	11.221	3.80735	9.11894	8.90689	7.37938	9.41785	7.83289	10.5008	9.35755	10.4083	8.40088	10.9858	9.46148	8.70044	7.62936	10.6707	8.03342	9.31967	6.71425	6	7.78136	5.67243	7.55459	9.76818	7.32193	7.29462	8.02237	8.02791	9.20457	9.51373	9.56986	8.78136	8.21917	6.45943	7.7211	10.6839	7.53916	7.03342	9.16491	9.41151	9.17991	7.48382	8.03342
ENSG00000043462.10	LCP2	10.5078	10.7381	11.3509	10.5343	8.8857	10.5915	6.45943	11.4888	11.2258	11.5433	11.3939	7.54689	10.4645	10.6184	11.233	10.7515	10.9527	9.91886	10.8226	8.78136	10.3815	10.6321	11.8463	9.22641	9.97011	10.8742	7.93664	9.81378	10.4378	11.242	9.5157	11.1774	11.1144	11.3848	11.098	10.5098	12.9399	10.0154	10.8525	9.96	9.71081	8.81378	9.9542	10.2336	10.3707	9.70908	10.196	11.9876
ENSG00000043514.14	TRIT1	8.7879	8.93958	10.4357	9.91588	9.62022	9.49985	7.24793	9.13699	8.29002	9.96651	10.1886	9.85331	9.71939	9.61102	9.87652	8.95128	9.46761	9.97441	9.79766	8.37069	9.75989	10.1898	9.29692	9.70563	7.35755	9.65105	8.55842	10.8956	9.93664	10.2276	7.96	10.1611	9.83289	9.5216	9.24317	9.52943	9.92184	9.89785	9.20945	9.60177	9.11374	7.07682	9.31061	8.79442	9.70044	8.2854	9.66888	9.61839
ENSG00000043591.5	ADRB1	5.39232	6.30378	7.97728	6.93074	6.55459	7.92481	3.90689	7.34873	6.44294	5.12928	7.48382	6.32193	8.86728	6.12928	7.2384	5.35755	5.42626	7.26679	7.6865	6.71425	7.85798	7.8392	7.60733	6.94251	5.70044	6.58496	3.16993	7.34873	5.20945	5.42626	5.9542	7.02237	5.75489	7.31288	7.31288	6.87036	7.59246	5.70044	6.20945	7.45943	10.0526	5.75489	7.99435	7.3837	5.2854	5.78136	6.24793	7.56224
ENSG00000044012.3	GUCA2B	0	0	0	0	0	0	0	0	0	0	0	0	0	1.58496	0	0	0	0	0	0	0	0	0	0	0	0	0	0	1	0	0	0	0	0	0	0	0	0	0	0	0	0	0	0	0	0	0	0
ENSG00000044090.7	CUL7	10.5718	10.0701	11.2131	10.2228	10.218	11.2866	9.68825	11.5231	10.851	10.7356	10.1561	12.5253	9.93221	9.60918	10.4969	9.48382	11.3157	11.3359	9.8009	10.1215	11.4035	9.68299	10.7838	8.6865	9.23122	11.3004	7.11894	11.158	8.75489	11.5765	9.44087	9.85798	11.1836	11.4372	10.062	10.5689	10.3815	8.74483	9.37721	11.0485	11.4226	8.55459	10.6083	10.6165	11.0553	9.58684	10.3432	11.1098
ENSG00000044115.19	CTNNA1	13.4947	13.4813	15.0348	14.158	13.6627	13.8624	10.7082	13.7296	14.2413	13.7676	13.8176	12.9538	14.534	13.2764	15.0116	12.6676	14.6855	14.6919	14.1896	13.5581	14.6334	14.062	15.1039	13.3877	12.848	14.5747	12.4041	13.8656	13.5994	13.6267	11.9377	13.8624	14.1146	14.6724	14.0502	14.7578	14.4253	12.944	14.4179	14.0893	14.8109	12.0573	14.3168	13.7123	14.0564	13.8828	14.746	14.1151
ENSG00000044446.10	PHKA2	8.94837	9.67772	10.2935	10.2819	10.4051	10.3663	8.76818	10.1948	9.85487	10.3225	10.3859	12.1784	9.89178	9.62571	10.5187	8.61102	10.2276	11.0133	10.3554	9.63844	10.3696	10.0056	10.332	10.5275	8	10.5555	7.50779	10.7993	9.89936	10.2644	8.56605	10.4959	9.93369	10.2889	9.31288	9.8009	10.043	8.77479	9.94544	10.2444	10.8803	7.76155	11.0334	10.2216	10.2831	9.21675	9.45738	9.90388
ENSG00000044459.13	CNTLN	7.74147	8.50779	9.46148	8.40088	8.13443	8.99718	7.31288	8.29921	8.93958	8.77808	8.44294	10.1215	9.5812	8.98299	9.65464	7.11894	8.32193	8.58496	9.34651	7.7879	10.6865	9.26444	8.73471	9.34651	6.76818	8.6865	6.62936	10.1712	8.62936	9.61102	7.13955	9.41574	8.26679	8.87958	9.16491	8.95128	8.73132	7.79442	8.57743	9.27845	8.61471	7.49985	10.218	7.56986	8.25739	7.08746	10.196	8.02237
ENSG00000044524.9	EPHA3	5.67243	6.20945	10.8611	7.85798	6.16993	9.97011	9.56986	7.87652	7.41785	9.72707	8.56605	11.6711	9.2384	8.15482	6.98868	8.00562	11.9263	7.07682	9.56796	10.4676	7.64386	8.43879	11.7069	8.66534	7.08746	12.0334	8.84549	7.40088	8.86728	12.0964	7.3837	9.93074	8.7879	12.1121	10.2609	7.90087	8.3966	9.52943	9.31061	9.94105	6.93074	7.7211	7.13955	11.5245	10.7279	6.47573	6.08746	8.48784
ENSG00000044574.7	HSPA5	14.8741	14.7835	14.3073	14.5236	14.2021	14.0331	12.5567	14.2515	14.8995	14.7604	14.1511	15.5307	14.3055	13.6241	15.4853	13.5902	15.5679	15.284	15.3287	13.8284	14.7165	14.6179	15.1246	14.356	13.2671	15.1294	12.5113	14.6202	14.2074	15.344	12.8757	14.508	15.051	15.5251	14.5543	15.0163	15.1944	14.5172	14.5217	14.4257	14.8837	13.2757	14.8604	14.3303	14.2561	14.7138	15.3099	15.1122
ENSG00000046604.11	DSG2	6.85798	3.80735	3.32193	3.80735	5.61471	9.21675	6.67243	5	8.64746	8.66888	10.1536	4.90689	3.58496	3	4.52356	6.16993	6.6865	8.30378	7.62936	3.45943	4.16993	4.32193	3.32193	4.58496	4.85798	9.35975	4.70044	4.85798	3.16993	9.31061	6.67243	3.45943	6.16993	9.40727	3.80735	9.19476	8.50383	8.92184	8.31741	7.73471	10.2252	8.67243	3.16993	9.04166	5.72792	7.49185	3.32193	5.45943
ENSG00000046647.12	GEMIN8	8.80413	9.12153	9.79279	10.0647	9.3015	9.86573	7.09803	8.84235	9.3443	9.40621	9.75656	9.94837	9.59991	9.37938	10.0417	8.96578	10.4959	10.1267	10.8146	9.0634	10.0251	9.38802	9.2854	9.32643	8.34873	10.0444	7.21917	10.0098	9.49586	9.7211	8.43879	9.67419	10.5906	9.70908	10.0028	9.69697	10.3264	10.1007	9.13186	9.77314	10.1254	7.17991	10.5294	9.95274	10.1254	10.4083	9.99294	9.7364
ENSG00000046651.13	OFD1	9.19722	9.30606	10.7372	10.4157	9.3443	10.115	7.80735	9.97585	9.59991	10.1618	9.93664	6.45943	10.1357	9.37721	10.4778	8.39232	10.3487	11.5878	10.4838	9.49185	10.3587	9.98157	9.9901	10.2597	7.61471	10.2288	8.11894	11.2342	10.1447	9.55459	8.45121	10.7822	10.0539	9.83131	9.88264	9.89178	9.47978	9.67596	9.25739	10.0954	9.91588	6.74147	10.4502	10.2491	9.94544	9.54303	10.207	9.93074
ENSG00000046653.13	GPM6B	14.0353	14.2811	16.411	15.364	15.1384	14.6082	10.2644	14.5495	14.7716	15.2571	15.3243	10.2889	15.2575	14.962	16.02	14.1363	16.7093	15.9357	16.1085	15.0775	14.7167	15.9713	15.9615	16.1999	14.783	16.5487	13.3533	15.5079	15.5244	14.3067	13.6224	15.7075	15.4569	16.3142	16.1211	15.5436	15.6615	15.6537	16.1635	14.9753	15.8574	13.0946	15.7311	15.5441	15.6932	15.6276	15.9929	15.4231
ENSG00000046774.9	MAGEC2	3.58496	8.62205	2.32193	1.58496	1	2	3.45943	1	0	0	1	2.80735	2	1	1.58496	3.32193	2.32193	2.58496	2.32193	2	1	5.70044	1	2	1.58496	0	2.58496	1.58496	2.32193	3	2.32193	1	1	0	2	1.58496	0	1.58496	1	0	1	1.58496	1	0	0	2.58496	3.90689	1
ENSG00000046889.17	PREX2	9.40301	9.13443	11.5953	11.0661	8.84235	10.9809	7.39232	10.6421	10.865	9.783	10.8154	12.4866	10.1997	9.89482	10.3354	8.24317	9.88722	9.88264	11.2509	9.54689	10.1059	10.3772	10.7582	10.3298	8.65821	8.61102	7.3837	11.007	10.1935	8.21917	9.87805	9.59805	9.81698	10.7649	10.5127	10.6129	10.1749	9.08481	9.73302	9.05257	11.1523	8.26679	10.8719	10.5147	9.76155	9.91588	10.5641	11.2125
ENSG00000047056.13	WDR37	9.05528	9.83763	10.2155	9.75822	9.65642	10.1586	6.79442	10.151	10.4471	9.69436	10.2046	10.9643	9.43879	9.03892	10.207	8.49185	10.1357	10.2058	10.0782	9.26444	9.59619	10.014	9.97585	10.1007	7.9542	9.82655	8.71081	10.2336	8.80413	9.64386	8.33092	10.8122	9.58308	10.2538	9.05528	9.56796	10.4168	8.2854	10.5275	9.4818	11.0217	7.88264	10.8757	9.92926	9.59432	8.97154	9.69349	9.85798
ENSG00000047188.14	YTHDC2	9.83763	9.76818	11.1892	10.9106	9.46148	10.5459	7.60733	10.5304	10	10.7649	11.183	9.97728	10.796	9.84078	10.8719	8.94544	10.3955	10.8033	10.9425	9.62936	10.2467	10.3998	10.5774	9.67596	8.3443	10.5603	8.89785	11.4974	10.445	10.0741	8.84235	10.6348	9.92926	10.4868	10.2143	10.4105	10.2312	9.75822	10.1306	10.341	10.623	7.75489	11.363	10.3231	10.2992	8.61839	10.623	10.1724
ENSG00000047230.13	CTPS2	9.63118	9.8933	11.1491	10.5147	9.98726	10.3072	8.71768	9.86882	10.0417	10.375	9.74651	11.9926	10.933	10.0539	11.1966	8.99152	10.1189	10.7254	10.941	9.75489	10.5943	10.4666	10.8757	10.4221	8.91289	10.9549	9.09276	11.0861	10.5934	10.0701	8.39232	10.865	10.7977	9.96434	10.9737	10.8025	9.72281	10.0028	10.2854	10.8471	11.1085	8.33985	10.9929	9.50383	9.79116	10.2143	10.9607	9.98584
ENSG00000047249.15	ATP6V1H	10.4284	10.7254	12.3115	11.2848	10.7364	11.7147	8.2384	11.4051	11.4558	11.0063	11.9855	11.8803	11.1306	11.1712	11.5817	10.5177	11.9629	11.4969	11.8952	10.7482	11.23	11.0049	11.556	11.9531	9.72622	11.4651	9.9629	11.4893	10.9556	11.9359	9.82972	11.1855	11.4988	11.8944	11.7013	11.4152	11.899	11.1649	11.3276	11.0573	11.8045	9.62388	11.272	11.3945	10.9432	11.286	11.3292	11.9403
ENSG00000047315.13	POLR2B	11.2842	11.1254	12.8742	12.3396	11.5401	12.5302	10.3443	12.0705	11.7147	12.731	11.9908	11.8568	11.9061	11.2186	12.6257	10.973	12.6278	12.6057	12.8634	10.9211	12.2753	12.3767	12.6052	12.4205	10.4157	12.23	11.7632	12.5372	11.3614	12.4184	10.0265	12.2842	12.1459	11.736	12.5031	12.5971	11.9451	11.3465	11.7436	12.1108	12.3479	9.71939	13.291	11.4984	12.2098	11.4502	12.6695	12.1674
ENSG00000047346.11	FAM214A	9.72962	9.83605	11.5377	10.5699	9.26679	11.1222	6.9542	10.3072	9.89482	10.5348	10.8242	10.3934	10.4336	10.5137	10.7838	9.43463	10.5058	10.3129	10.5727	10.1984	10.3696	9.90539	10.7871	10.7108	8.89785	10.5147	9.96867	11.0546	10.363	10.098	8.88874	10.5459	9.97154	10.363	10.3376	10.3174	10.0593	10.2854	10.115	9.96578	10.9009	7.92481	10.809	10.4868	9.5812	9.50581	10.6627	10.5226
ENSG00000047365.10	ARAP2	10.8525	9.42206	12.5319	11.5083	9.04712	11.8218	6.04439	11.7309	10.2444	10.7215	11.3652	8.67948	11.1039	10.218	12.464	10.2264	10.1228	11.6402	11.6861	11.3826	11.4502	10.1611	12.2043	10.3977	9.29002	10.6812	8.92481	10.7756	9.87344	9.29002	9.07682	10.5479	11.1485	11.1874	11.227	10.6935	11.0028	9.74315	10.1523	10.7507	12.2363	8.87958	11.1124	10.9001	11.2432	10.9263	11.0888	11.3168
ENSG00000047410.12	TPR	11.3641	11.7899	12.8823	12.5682	11.1561	12.6569	11.0042	11.9614	11.5063	11.8382	11.6348	13.7136	12.7058	10.9484	12.7599	10.0795	12.4936	12.6154	12.4861	11.2497	12.5255	11.9658	12.975	12.4017	9.80896	12.1573	11.0049	12.8349	11.3326	11.9207	9.86728	12.2784	11.8186	12.2177	12.4694	12.4556	11.9196	10.5915	12.1351	12.1914	12.9298	10.5167	12.5132	11.5221	11.4512	11.3902	12.4686	11.9755
ENSG00000047457.12	CP	12.0434	8.98014	11.4818	8.87652	8.98014	9.10591	6.55459	13.6206	10.4041	13.5301	11.7636	6.18982	10.0914	9.17991	9.77808	12.1228	12.6099	11.4455	10.7228	9.67066	8.98868	9.21189	11.2515	10.1699	10.1774	11.8463	6.04439	9.22159	13.3991	12.6366	9.53333	8.06609	9.84392	10.5488	10.2491	9.70908	11.9352	11.6115	11.8269	9.65464	8.40514	9.83131	8.37069	11.9226	13.0674	10.7142	8.90989	11.4507
ENSG00000047578.11	KIAA0556	9.62936	10.8494	12.3565	10.5897	10.5479	10.9773	7.11894	10.769	10.6528	10.1	10.716	9.82496	10.933	10.1485	11.1855	9.08481	10.5859	10.341	10.7607	10.7039	11.137	10.4798	10.7781	10.3542	8.37069	10.6284	8.13443	12.0372	8.93664	9.33985	9.12153	10.6926	10.5479	10.7632	9.70217	9.86882	10.0993	8.55075	10.5147	10.7389	11.2814	8.00562	11.0007	10.5255	11.5934	9.73978	10.6627	10.2432
ENSG00000047579.18	DTNBP1	8.94544	9.58871	10.7805	9.63844	9.73302	10.3966	8.02237	9.75822	9.72622	9.93369	9.76321	9.7879	10.236	9.61102	9.65105	9.11634	10.388	9.90989	9.50383	9.03342	10.1836	9.82177	10.3696	10.4019	8.81057	10.0403	7.85798	9.52943	9.47776	9.77643	8.33092	9.93811	10.7151	10.0014	10.0661	10.3399	10.2877	9.48382	9.69697	10.1137	10.2726	8.18488	9.19476	8.85487	9.64205	10.1447	9.82972	10.3185
ENSG00000047597.5	XK	4.58496	3.58496	6.76818	5.78136	6.91886	8.74483	2.80735	6.96578	8.07682	6.47573	7.59246	3.45943	5.64386	5.83289	5.24793	5.2854	5.93074	6.6865	8.37938	5.97728	5.80735	6.70044	3.90689	2.58496	3.70044	5.12928	3.16993	5.39232	7.11894	6.52356	6	4.45943	4.16993	5.9542	6.84549	4.08746	6.53916	6.44294	6.32193	4.52356	8.62936	5.24793	7.91289	7.83289	5.97728	7.61471	3.16993	6.61471
ENSG00000047617.13	ANO2	3.58496	6.55459	5.58496	5.97728	4.24793	7.26679	6.10852	6.35755	5.2854	5.06609	5.90689	6.06609	6.78136	6.12928	6.52356	4.58496	5.61471	4.75489	6.37504	5.61471	5.78136	5.75489	6	5.20945	4.64386	4.90689	3.45943	6.98868	4.9542	4.85798	5.75489	5.61471	5.20945	7.07682	5.61471	5.97728	5.64386	4.85798	4.9542	5.52356	5.67243	6.30378	5.16993	5.16993	5.35755	2.80735	4.58496	6.10852
ENSG00000047621.10	C12orf4	9.44501	9.83605	11.2509	10.9958	9.31061	9.96867	7.42626	9.91439	10.1472	10.5836	10.1059	10.4284	10.4221	10.3696	10.9381	9.52943	10.5255	10.2842	11.374	8.67948	9.38154	10.6715	10.9307	10.5157	9.21432	10.5314	8.66178	10.4747	11.0721	10.0741	8.82018	9.81698	10.5878	10.2131	11.1497	10.421	10.5774	10.9679	10.1176	9.79928	9.95128	7.85175	10.5236	9.41363	10.0098	9.56224	11.058	10.5699
ENSG00000047634.13	SCML1	8.54303	7.85798	9.49185	10.1724	8.56986	8.99152	6	8.82655	8.96578	9.83842	10.137	10.952	9.27845	8.90087	9.6865	8.07682	9.55459	9.81378	9.94544	8.98299	10.021	9.03617	9.89633	10.0661	6.2854	9.21432	7.03342	10.3163	9.31515	10.2384	7.44294	9.37721	9.14466	9.35094	9.35975	8.35755	9.72792	8.85798	8.61471	8.33539	9.94105	6.18982	10.0688	8.85175	9.1267	6.71425	8.42626	9.63844
ENSG00000047644.16	WWC3	9.79928	10.7262	10.9936	10.7863	10.6221	10.8857	8.8857	10.6375	10.733	10.6371	10.1984	7.27612	10.9901	9.73302	11.4757	8.31288	11.3526	11.1408	10.8447	9.76984	11.0224	10.3685	10.7228	11.1312	8.66534	10.5906	8.10329	11.272	9.40301	10.9665	8.77808	10.4409	11.3359	10.7279	10.0875	11.098	10.5536	8.44708	10.6475	11.0708	11.2294	8.49185	11.9069	10.4305	10.0526	9.43463	10.9278	10.3174
ENSG00000047648.20	ARHGAP6	8.53528	7.65105	9.39446	9.24079	7.03342	9.48583	6.53916	8.68299	8.42206	8.8009	8.67596	11.2378	7.8392	8.27612	8.57743	7.50779	10.5555	8.45121	9.93369	7.17991	7.04439	7.41785	7.91886	8.45943	7.08746	9.73978	5.72792	8.85798	8.33539	8.82655	7.40088	9.01402	8.90388	8.2854	9.75822	9.35755	9.13443	7.56224	8.26679	6.35755	8.66534	6.52356	9.01402	8.73132	8.54689	8.31288	9.88111	9.98014
ENSG00000047662.4	FAM184B	6.65821	6.91886	8.23362	9.42417	8.59246	6.62936	3.90689	6.62936	7.37504	6.85798	6.67243	5.72792	6.64386	5.70044	9.46148	4.39232	7.24793	9.02791	8.19967	6.56986	5.80735	6.59991	9.85331	6.94251	6.45943	7.56986	3.80735	8.7211	4.9542	5.42626	5.42626	8.60733	7.83289	7.82018	7.45943	7.82018	6.37504	4.9542	7.87036	6.80735	8.31288	4.16993	9.08481	7.48382	6.20945	6.56986	10.1072	9.11634
ENSG00000047849.20	MAP4	13.3414	14.4895	15.3574	14.6062	14.3439	14.7774	10.8603	14.6795	14.8607	14.5078	14.2418	13.3899	14.8071	14.1111	15.2794	13.4424	14.5992	14.944	14.8759	14.8265	15.1398	14.5666	15.4781	14.0606	13.3154	14.8386	12.5103	14.6068	13.1735	14.3267	12.7555	14.8117	13.4783	15.0007	14.204	14.679	14.8651	12.8659	15.1048	14.1143	15.1382	12.7901	14.5265	14.5111	15.0758	15.0625	14.7464	14.3794
ENSG00000047932.12	GOPC	10.0293	10.4491	11.3337	11.4126	9.9542	11.1911	9.15228	10.0848	10.3587	11.0678	10.4868	12.7104	10.9972	9.96145	11.6055	9.10329	11.0224	10.4553	10.8588	10.3565	10.851	11.4964	11.1812	11.178	9.06878	11.2906	9.97298	12.1731	9.9629	11.7871	9	11.3756	10.9211	10.9174	11.3537	10.0914	10.4398	10.115	10.7117	9.86573	10.4336	8.43879	11.9285	9.77808	10.4533	9.19722	11.557	10.858
ENSG00000047936.9	ROS1	0	1	4.9542	2.32193	0	2.32193	1.58496	3.58496	1.58496	3.80735	3.32193	1	1	2	2.80735	2.80735	5.45943	2.32193	4.39232	1	0	1	0	0	4.64386	3	1.58496	7.06609	2.32193	9.80896	1	1	3.45943	4.52356	3.90689	0	2.58496	2.80735	3	0	3.16993	1	5.24793	2.80735	4.9542	0	0	4.80735
ENSG00000048028.10	USP28	9.17742	9.24793	10.9226	10.268	9.49586	10.0768	8.01681	9.75989	8.93664	10.8603	9.60733	10.3117	10.4707	9.64566	10.783	8.37938	10.1176	10.374	10.0028	8.58871	10.6366	10.3619	10.3608	9.8009	7.58496	10.3026	8.89482	10.6312	9.31515	9.41785	8.14466	10.4656	10.1712	9.7879	9.42206	10.5999	9.74315	9.42417	9.59246	10.1202	10.242	7.91886	10.7339	9.41785	9.73302	9.03342	10.0701	9.36632
ENSG00000048052.20	HDAC9	10.1085	10.3309	11.1124	11.4702	10.6484	10.8424	6.18982	9.47371	9.75989	10.6622	10.043	8.41363	11.411	10.444	12.1163	8.15482	9.49985	11.4404	11.5382	9.39874	8.99435	11.5579	11.3117	10.7532	8.85487	11.6334	7.8009	11.1991	9.61839	10.2033	7.97154	11.3359	10.7723	9.74147	10.7022	11.2258	9.9629	9.50184	10.42	10.1189	10.9121	7.24793	9.18239	9.36851	11.0091	10.6303	10.9773	10.5196
ENSG00000048140.16	TSPAN17	10.2877	11.0389	11.3826	11.7181	11.7694	10.6865	8.78463	10.9578	10.6257	11.5744	11.4252	10.4168	10.668	10.6312	11.3581	10.1586	12.1075	11.9218	11.1504	9.68825	10.9076	11.2515	11.7515	9.99435	9.53916	11.5584	8.13443	10.9651	10.8486	11.4051	9.68299	11.0715	12.0788	11.7482	10.9951	11.9244	11.5906	10.6193	10.5821	11.6262	11.4712	9.33316	11.4357	10.7457	10.6493	11.0265	11.9833	11.5784
ENSG00000048162.18	NOP16	8.56986	9.91289	10.1497	10.2155	10.1935	9.28309	8.04985	8.73132	9.47776	9.82575	10	9.37287	9.94105	9.24317	9.78953	9.05528	10.5392	10.0607	10.7004	8.53916	9.78627	9.84706	10.0566	9.91439	8.01681	9.94105	6.9542	10.3465	9.49785	10.6211	8.14466	10.0471	10.0512	10.0498	10.3783	10.1662	9.92926	9.56986	8.76155	10.1163	9.71081	7.49185	10.0634	8.60363	8.8857	10.1774	10.2021	10.2796
ENSG00000048342.14	CC2D2A	9.15228	9.73132	11.4964	10.8416	8.98868	10.7665	7.7879	10.3663	10.2969	10.4136	10.5285	10.9658	10.2264	10.1649	10.8742	9.79279	9.50383	10.5507	11.1586	9.54689	10.007	10.5613	10.7928	10.9908	8.76487	9.86573	9.13699	10.3061	10.6768	9.51175	8.74483	10.7004	10.4919	10.6239	11.2252	10.6502	10.1098	10.6294	10.6996	10.4073	10.5048	8.46761	10.1421	10.0417	10.8711	10.6689	10.151	10.2384
ENSG00000048392.10	RRM2B	10.7117	9.8933	11.9447	12.4481	10.3231	11.6073	7.39232	11.2963	11.9643	11.2868	12.6928	10.7389	10.6839	10.809	12.6344	10.676	11.7232	11.5746	11.3225	10.7142	11.3504	11.3526	11.5831	10.7065	10.7108	11.6724	9.36851	11.1718	11.888	11.4512	9.75989	10.5285	10.9679	12.6289	12.1784	11.6497	12.2174	11.7764	10.8803	10.5906	11.6179	8.99435	10.8106	11.5836	10.7074	10.9166	11.5191	12.4202
ENSG00000048405.8	ZNF800	9.48382	9.57554	10.2958	10.3208	9.62205	10.3912	7.11894	9.53916	10.0593	10.0217	10.1098	9.24555	9.80413	9.24079	10.9144	8.36632	10.444	10.4533	9.62205	9.17742	9.90839	10.0458	10.5971	10.1874	8.15482	10.4818	7.99435	10.3387	9.56605	10.0539	8.21432	9.71253	9.94544	9.93517	10.0084	10.4939	9.75154	9.29002	9.09011	9.91588	10.7065	7.72792	10.6393	9.08215	9.59059	9.59246	10.2479	9.97441
ENSG00000048462.9	TNFRSF17	1.58496	0	1.58496	0	2	3	1	1	3.58496	3.70044	3.16993	2	1.58496	2	2.32193	3.16993	0	1	2.58496	2	1.58496	1.58496	1	1.58496	1	1.58496	0	3.45943	2.32193	2	2	2	0	1.58496	0	1.58496	2.80735	3.32193	0	0	1.58496	0	2.32193	1.58496	4.08746	3	2.32193	2
ENSG00000048471.12	SNX29	9.64926	10.3421	11.0674	10.716	10.8321	11.0417	7.18982	11.23	10.4645	10.5589	10.8424	9.92333	10.8865	9.71253	11.4742	8.84235	10.7091	10.9708	10.9629	10.1046	10.716	10.8734	11.0238	10.5008	8.79766	10.4615	8.58496	10.5304	8.86419	9.92926	8.75489	10.9114	10.242	10.5236	10.2348	10.1523	11.2912	8.44708	10.825	10.1787	11.5755	8.91886	11.3236	10.5793	10.683	9.32193	10.7254	10.7515
ENSG00000048540.13	LMO3	10.9535	7.06609	12.6177	11.902	8.2384	13.1749	6.78136	11.6896	10.7507	11.0624	11.6179	7.90087	11.3208	12.2456	9.03892	10.5488	10.6795	10.5632	13.4393	11.0021	11.5299	10.007	10.9069	9.24079	8.74147	11.6307	6.59991	9.79604	13.2939	12.5873	11.7142	10.3934	11.5319	10.8588	13.3274	10.4625	9.85643	9.00562	8.90087	9.01959	11.0505	9.9542	8.89785	11.6707	12.6839	12.3154	11.6604	11.4268
ENSG00000048544.5	MRPS10	10.2889	10.0808	11.7669	11.0641	10.4666	11.4357	8.14975	10.9016	10.6935	11.0369	11.0775	10.3454	10.9106	11	11.3498	10.676	11.2592	11.0362	10.568	9.86264	11.0091	11.4528	11.0437	11.007	9.85953	11.0265	9.17742	11.233	11.4419	11.5053	9.59432	10.4325	11.5527	11.0782	11.6804	11.4888	10.5962	11.8357	10.3004	10.7039	10.8361	8.9629	11.0458	9.29002	10.3026	11.1536	11.3072	11.0934
ENSG00000048545.12	GUCA1A	4.70044	5.55459	1	2.32193	3.70044	3.58496	0	1	1.58496	4.45943	4.45943	2	3.45943	2.80735	6.18982	3	8.39232	1.58496	2	2.58496	2.32193	6.89482	2	3.32193	1.58496	1	0	5.61471	2.32193	6.45943	0	3	3.45943	6.39232	2.32193	3.32193	3.45943	3.70044	1	2.80735	6.65821	2.32193	1.58496	2.80735	4.16993	6.72792	0	4.16993
ENSG00000048649.12	RSF1	10.6689	10.8887	11.6738	11.4868	10.3587	11.5821	8.80413	10.8765	10.4062	11.2866	10.5226	11.7495	11.8834	10.1344	12.0997	9.22882	11.2963	11.6896	10.8849	10.3859	11.4147	11.3531	11.7495	11.8078	9.54882	11.3157	10.1799	12.2324	9.66711	10.3432	8.90388	11.6225	10.8941	11.3208	11.2685	11.8045	10.7616	10.0182	11.3977	10.9166	12.0526	8.90087	12.0519	10.7305	10.7381	10.2228	11.8061	10.858
ENSG00000048707.12	VPS13D	10.6008	10.4727	11.8186	11.4778	11.128	11.7052	8.49985	11.5221	11.032	11.3942	10.9887	11.056	11.7956	10.2992	12.2231	9.02791	11.227	12.0327	12.117	10.3641	11.8537	11.3896	12.0203	11.9326	9.56796	11.3009	11.6944	11.9028	10.5565	10.8194	9.41363	11.8997	10.0901	11.6027	11.6591	11.4226	11.3537	9.39874	12.3663	11.0369	11.7977	9.32418	12.0004	11.178	11.3652	10.2216	11.4179	11.2003
ENSG00000048740.16	CELF2	11.1793	11.0802	12.8041	12.1812	11.1824	11.9947	7.62936	12.3149	12.5088	12.0964	12.3123	11.9322	12.0563	11.1743	12.4681	10.1898	11.9975	12.1577	12.3794	10.7082	11.3832	12.0011	12.0217	11.2975	10.4848	12.2547	10.6856	12.2811	10.8986	11.0028	10.3197	12.8082	11.8384	11.8226	11.5053	12.3424	12.354	10.3869	12.9556	11.8078	12.8868	10.2668	12.7901	11.8723	11.4974	11.4305	12.1693	12.1898
ENSG00000048828.15	FAM120A	12.0334	12.0641	13.2356	12.7484	11.9031	12.7783	9.40301	12.7157	12.5382	12.4387	12.6584	12.4783	12.6957	11.6896	13.3975	11.668	13.438	13.097	13.1618	11.7541	12.6937	12.3578	13.3722	12.8433	10.4696	12.0918	10.813	12.2946	12.1787	12.5767	10.875	12.5618	12.461	12.9975	12.7266	12.9473	13.2531	11.5196	12.7545	12.717	13.3219	10.5285	13.0548	12.8194	12.3837	11.8906	13.0673	12.6571
ENSG00000048991.15	R3HDM1	9.76984	10.5187	11.2467	11.5103	10.6475	10.9571	10.7682	10.5068	10.3597	11.0441	10.6795	11.1491	11.2894	10.3083	11.4914	8.85175	11.3083	11.4605	10.8588	9.75989	10.9636	11.5231	11.2426	11.0841	8.96578	10.4378	9.5157	11.9322	9.87344	10.5784	9.08746	11.4625	10.9322	10.314	10.7952	11.0471	10.7151	9.7879	10.8049	10.9564	11.2808	8.6865	11.5755	10.3696	10.2981	10.1254	11.5803	10.8114
ENSG00000049089.12	COL9A2	9.10329	10.9189	10.7928	10.2119	11.0901	10.9174	8.08215	10.0471	10.5372	10.5162	10.4252	10.6573	11.1662	10.0293	10.4998	8.44294	9.81218	10.9564	10.4919	11.5892	10.043	10.7142	10.5362	10.2348	9.82177	9.47168	8.20945	11.8545	8.5812	9.59246	10.2586	10.151	10.543	11.5911	9.56986	10.5118	9.783	9.44087	10.6175	12.3699	9.60548	9.24555	11.5646	10.2336	11.1338	9.85953	11.5078	10.0238
ENSG00000049130.12	KITLG	10.3794	10.014	11.8246	10.6768	8.48784	11.6407	6.67243	10.3276	10.8971	10.4315	10.9549	10.3454	11.4868	9.66178	11.2354	8.92778	10.8572	10.4105	9.51767	9.59991	10.6248	10.5603	9	11.2715	9.15482	10.4868	7.02237	9.45943	11.1573	10.0728	8.02237	10.1874	9.56224	10.6865	11.0788	9.02514	10.7748	9.69174	10.0741	8.21432	10.7507	8.49586	7.82655	10.3151	10.7789	10.4778	9.04712	10.3509
ENSG00000049167.12	ERCC8	8.46761	8.53138	9.37938	9.633	8.8009	8.82337	6.35755	8.40088	9.15482	9.43671	9.54689	8.04439	9.20701	8.99435	9.77149	8.12928	9.47978	9.49985	9.39232	8.14975	9.21675	9.89482	9.88264	8.81057	8.19967	9.33092	8.25739	9.63662	9.09803	8.65105	7.74819	9.43879	10.2107	9.05799	9.95855	9.74315	8.94251	9.9263	8.74819	9.25267	9.18982	6.82018	9.81698	7.74147	9.43045	9.62022	10.1408	9.46352
ENSG00000049192.13	ADAMTS6	7.94251	6.64386	9.08481	10.4512	6.78136	8.46761	5.20945	7.58496	7.81378	8.33539	8.47168	8.05528	9.13443	8.25267	9.78627	6.26679	9.34651	9.10066	8.41363	7.22882	9.20457	8.33985	8.61102	8.08746	5.80735	7.63662	7.43463	10.0084	7.27612	9.00562	6.18982	9.38586	6.74147	7.10852	8.05528	8.44294	6.02237	6.55459	7.94837	8.70044	8.20945	4.08746	9.38154	7.7879	8.47573	6.06609	6.97728	7.33092
ENSG00000049239.11	H6PD	11.2082	11.0681	11.42	11.6402	11.7	11.4843	9.20457	11.5746	11.5008	12.2587	12.1206	13.1013	11.2294	10.7985	12.7288	9.77808	12.5882	12.3877	12.4981	10.1699	12.3813	11.1991	12.5085	10.8273	9.81057	12.0241	9.14466	11.4179	10.5962	12.5324	10.4707	11.4696	10.9715	12.8944	10.6821	11.7887	12.3647	9.16993	11.744	12.3473	11.9498	9.21917	12.6357	12.1793	12.2201	9.87036	12.164	12.1592
ENSG00000049245.11	VAMP3	11.3982	11.8313	12.2122	12.8443	11.7536	12.6076	8.83605	11.8677	12.8112	12.7053	13.2972	10.9469	12.5063	12.9613	13.1307	11.7707	12.7266	12.3245	13.0107	12.5103	12.9412	12.6959	12.5338	12.7117	11.7372	13.4093	10.4502	12.265	12.8106	13.2001	11.0961	12.4134	12.1855	13.4213	11.7969	12.2291	13.6338	12.7958	12.7752	11.902	11.9524	10.2372	12.3608	12.3146	13.2842	13.1765	12.8686	13.3704
ENSG00000049246.13	PER3	8.84235	7.90689	9.40727	11.2538	9.53528	10.1254	6.93074	8.20945	10.3531	9.18611	9.99718	9.67948	9.29462	8.68299	9.21189	6.33985	8.3443	10.0634	9.9542	9.15228	10.5953	9.5411	7.15987	10.783	6.76818	9.73978	7.74819	9.92333	9.00843	9.58871	8.52748	8.69349	8.73132	8.99435	7.01123	10.1396	10.2336	7.85175	9.66	7.36632	9.2854	7.02237	9.5812	9.88264	9.94691	8.9571	8.76818	9.57932
ENSG00000049247.12	UTS2	0	0	1	1.58496	1	2	1	1	5.2854	2	1.58496	1.58496	1	1.58496	0	0	1	1.58496	1.58496	1	1.58496	1	0	0	1	2	0	0	3.80735	3.32193	1	0	0	2	3	1	8.65464	2	0	1	1.58496	0	3.32193	1	5.70044	0	0	7.14975
ENSG00000049249.7	TNFRSF9	4.52356	4.16993	3.80735	3.45943	3.80735	5.04439	1	4.24793	5.64386	6.2384	6.79442	2.32193	4	4.45943	5.04439	4.16993	3.32193	3.45943	4.70044	3.32193	3.80735	4.08746	4.85798	2.32193	4	6.37504	2.58496	3.80735	5.35755	8.73132	2.80735	3.32193	5.08746	4.64386	4	4.24793	5.39232	5.16993	3.32193	3	4	3	3.90689	6.61471	5.32193	3.58496	2.80735	5.2854
ENSG00000049283.16	EPN3	2.58496	1.58496	3	5.49185	4.45943	5.04439	0	2.80735	5.80735	4.97728	5.55459	5.55459	4	2.58496	4.16993	2.58496	4	5.83289	2.32193	3.45943	6.37504	5.32193	3	2	2.58496	4.16993	1	5.9542	2.58496	4.80735	3.58496	3.58496	3.80735	4.85798	2	2	4.16993	2.32193	5.20945	4.32193	4.58496	2.32193	4	5.39232	4.39232	2	4	5.24793
ENSG00000049323.14	LTBP1	11.764	11.0355	12.3658	11.8138	9.51175	12.0272	10.0808	10.8634	11.1222	10.7822	11.062	13.3841	12.117	10.8329	11.7202	10.2831	11.23	10.8533	11.9705	12.007	12.2767	10.6528	10.4252	8.86419	9.01681	11.9805	8.29462	11.0802	10.3498	13.1269	9.82972	10.2252	9.76653	12.3061	10.5078	11.1849	11.5579	9.36632	9.17742	9.91289	12.5411	11.1561	9.17742	11.8615	11.9873	12.127	9.09011	10.1189
ENSG00000049449.7	RCN1	12.2336	11.3614	13.6409	12.2273	11.4189	13.4634	11.0828	12.7576	11.5416	12.6076	13.6281	12.2423	12.7252	11.6817	12.9967	11.9926	14.2938	12.842	12.9196	11.8711	13.0441	11.6266	13.0429	12.0021	11.4263	12.7674	10.1007	12.2228	12.0771	13.4808	10.2119	10.7977	12.9224	13.0673	12.6416	12.9159	13.0138	12.1836	12.0035	12.3931	13.0939	10.3309	12.3712	12.9261	12.2796	12.9794	12.5864	13.7133
ENSG00000049540.15	ELN	11.4929	13.7135	13.5369	12.1248	12.6504	13.29	9.36851	12.9142	13.1365	11.859	11.9241	14.343	13.1989	12.9607	13.1949	10.9571	13.7647	13.1724	13.4327	11.1824	14.0832	12.3304	13.3617	11.825	11.3592	13.684	10.5498	14.3305	12.2753	11.9469	10.5372	11.7768	13.1575	11.9125	12.818	13.701	10.4273	9.99859	12.7372	13.8752	14.4412	11.736	12.3032	11.2761	12.6535	12.6589	12.5836	11.1849
ENSG00000049541.9	RFC2	10.3565	11.1611	11.899	11.0668	11.8122	11.3864	9.07948	10.2408	12.1003	11.4437	10.8321	11.258	11.4497	11.236	11.5713	10.2703	11.7356	11.8688	11.9564	9.6865	11.8482	11.1599	11.8738	10.8178	10.1267	11.1222	8.81378	12.0637	11.6362	11.1013	9.39017	10.6733	12.1652	10.796	12.0123	12.6893	11.1984	11.5401	10.0168	11.8742	12.2627	9.91139	12.1059	9.53916	10.2946	12.3055	12.041	11.5479
ENSG00000049618.20	ARID1B	10.5314	11.2101	11.041	11.5231	11.3701	11.7022	9.93074	10.9607	11.286	11.6913	10.6303	12.6944	11.8657	10.4798	12.183	8.75489	11.2963	11.1261	10.9951	10.8368	11.7711	11.7661	11.8376	11.9651	10.021	11.5622	9.94691	12.446	9.89936	10.9915	9.55842	11.9996	11.3021	11.4078	10.7305	10.9809	10.8463	9.97585	11.4019	10.7074	11.5632	9.19229	12.5613	10.6083	11.0627	9.18735	12.1089	11.1306
ENSG00000049656.12	CLPTM1L	11.2503	12.1306	12.2261	12.207	12.3658	11.944	9.54882	11.6909	12.5892	12.075	12.3083	12.0878	11.9399	11.4351	12.2152	10.4778	13.0159	12.3504	12.5736	11.0901	12.0858	11.9712	12.3174	11.7859	10.8634	12.381	9.71253	12.2932	11.3129	12.5031	12.3273	11.9487	12.7766	12.4385	11.7372	12.3174	12.3188	10.8765	11.5113	12.4328	12.3049	10.3432	12.7775	11.4858	12.1098	11.7065	12.64	12.6517
ENSG00000049759.15	NEDD4L	8.87036	10.5137	10.3015	10.7482	11.5517	10.6555	9.73471	10.2119	10.5353	11.3354	10.4828	10.944	12.2091	10.4051	11.8963	8.2384	10.5488	11.2819	11.1592	9.07948	11.2981	10.8353	10.2167	10.2946	9.78627	10.9106	8.98584	12.8076	10.4273	10.1331	9.09011	10.2456	9.73132	10.1536	10.4398	10.3783	10.3912	9.15735	10.7296	9.95565	10.3805	9.0607	9.13443	9.85953	10.6101	9.39232	10.8611	10.683
ENSG00000049768.13	FOXP3	4.9542	5.12928	6.12928	4.39232	5.78136	5.70044	2.80735	5.64386	7.78136	6.01123	6.53916	5.24793	5.67243	4.85798	4.75489	4.39232	5.9542	5.67243	5.42626	5.08746	7.16993	4.80735	4.85798	4.39232	5.39232	5.80735	2.58496	5.55459	4.24793	5.35755	4.58496	4.85798	5.39232	5.58496	3.16993	5.45943	6.06609	4.32193	4.45943	6	5.12928	3.90689	5.97728	5.2854	6.88264	5.75489	5.42626	5.39232
ENSG00000049769.11	PPP1R3F	7.97728	9.25974	10.7797	8.55075	10.5353	9.98868	5.24793	8.5157	10.1611	9.42101	9.02791	8.09803	8.47978	9.23362	9.50383	8.29462	9.31967	10.3869	10.0835	9.05799	9.94544	9.52748	8.79442	8.13443	7.53138	8.98868	6.93074	10.2784	8.73471	9.35535	7.64386	9.28771	10.3772	9.37721	8.92778	9.16742	9.43879	7.76155	9.13955	9.77314	10.0154	7.87652	10.3815	9.12412	9.37504	9.13186	9.29002	9.49985
ENSG00000049860.12	HEXB	11.6746	11.3298	12.9185	11.9629	10.6636	11.964	8.24317	12.5098	12.5934	11.9766	13.5433	11.8711	11.5338	11.9851	12.4126	11.6448	13.7548	11.6627	12.8484	11.0168	11.9776	11.6312	12.5442	11.294	10.8345	12.6709	10.0941	11.9975	12.4579	13.5216	10.5372	11.3966	12.3137	12.595	12.2636	12.4828	13.4436	12.4579	11.3106	12.0123	12.3315	10.2969	11.4838	12.3052	11.9281	12.0997	11.9993	13.3685
ENSG00000049883.13	PTCD2	8.69697	8.54689	10.5632	9.84706	9.08746	9.83763	6.44294	9.31288	9.41574	9.59059	9.783	7.92481	9.16491	9.41785	10.3685	8.64024	10.0042	9.83131	10.1523	8.5157	9.92035	9.42417	9.89785	8.98014	7.85798	9.37938	8.04439	9.74315	9.54303	9.05528	7.56986	9.37504	8.89482	9.88874	9.5216	9.58871	9.60363	9.65105	9.12928	9.42626	9.54496	7.37504	10.0307	9.07414	8.81698	9.19722	9.63844	9.37069
ENSG00000050030.12	KIAA2022	7.33985	6.50779	9.58871	7.72792	4.80735	9.12412	5.08746	9.62022	10.6211	9.54786	7.16993	7.5157	8.57743	7.37504	9.71768	4.32193	4.32193	7.8392	8.87652	5	3.80735	7.97728	4	8.59991	7.41785	8.08746	6	9.28077	4	6.20945	5.83289	9.2384	8.92481	7.75489	4.80735	8.21432	5.97728	3.32193	8.7039	7.47573	8.56986	7.04439	10.668	8.31741	4.64386	4.85798	8.04985	7.75489
ENSG00000050130.16	JKAMP	9.65284	10.1935	11.0217	11.5493	11.0607	10.5196	8.04439	10.3576	11.0566	10.6715	11.5255	11.4742	11.2119	10.9248	11.4998	9.81378	11.5073	11.014	11.0539	10.5546	10.9106	11.4798	11.5603	10.6064	9.85175	11.5013	9.23122	11.2372	11.2639	11.0369	9.95855	11.0403	10.983	11.6216	11.7707	10.9542	11.6555	11.7797	10.7099	10.9542	11.0084	8.44708	10.5382	10.2228	10.4767	10.5812	11.4105	11.7377
ENSG00000050165.16	DKK3	13.2128	13.6107	15.7309	13.2776	13.2747	15.1522	8.74483	13.9553	13.5549	13.0244	13.7628	10.7457	14.2435	13.7962	13.635	12.6066	14.4044	14.0002	13.7619	12.9794	12.9246	13.3421	14.3238	12.349	13.4252	13.7191	9.40301	14.1525	12.2046	14.2634	11.4998	11.8474	14.1895	15.1678	13.653	13.879	13.9185	13.1847	14.9001	12.6832	14.7468	12.163	11.6724	14.3739	13.8203	14.8492	12.9403	14.4665
ENSG00000050327.13	ARHGEF5	4.24793	5.12928	3.16993	4.45943	4.52356	5	6.47573	4.9542	2.32193	6.07682	8.42206	3.32193	3.70044	2.58496	3.32193	4.64386	6.39232	3.16993	4.52356	3.80735	4.58496	5	4.58496	3.80735	2.58496	4.58496	1	3.80735	2	8.41363	3.45943	4.16993	5.04439	5.88264	4	3.58496	5.67243	3	6.10852	3.80735	4.58496	3.45943	4.16993	6.22882	6.22882	3.45943	4.16993	4.9542
ENSG00000050344.8	NFE2L3	9.50383	6.9542	10.3696	7.88874	9.96867	9.33985	6.24793	10.1836	8.7879	9.5812	11.0293	9.02237	9.41574	8.63662	10.5736	8.41363	11.2986	9.79928	8.77149	7.02237	7.36632	8.53528	9.29002	8.01681	8.58871	10.4676	4.75489	9.93369	10.0741	10.0715	7.17991	8.31741	9.42626	9.783	6.97728	10.1997	10.4717	8.77149	8.31288	8.74147	9.32643	6.9542	8.87958	9.23601	10.2656	8.99152	6.40939	10.1163
ENSG00000050393.10	MCUR1	10.5793	10.4798	11.5622	11.2656	11.0049	10.9549	8.25267	10.2456	11.1911	11.6812	10.7364	11.1098	11.3376	10.9571	11.6018	10.0084	11.5469	11.2491	10.9858	10.218	11.7177	11.1991	12.0276	11.4988	10.062	11.5836	9.78627	11.0244	10.8384	11.163	9.18982	10.8321	12.2712	11.3168	11.9425	11.5651	10.5118	11.3242	11.4336	11.275	11.7603	9.40514	10.5755	10.0539	10.4051	11.3287	11.6064	11.2755
ENSG00000050405.12	LIMA1	11.4773	11.7368	12.9944	13.061	11.0014	13.2004	8.2854	12.0658	10.7364	12.293	12.2258	12.1671	12.8667	12.1241	13.242	10.5147	13.9171	13.4665	12.3587	11.0587	10.4221	13.1852	13.2731	13.3226	11.3918	13.3888	11.1618	13.7337	12.1225	12.9233	10.5555	13.3552	12.8335	12.8775	14.5981	13.9516	11.927	12.2995	12.5377	13.4735	12.9584	9.29232	13.724	11.8126	12.0644	11.4773	14.281	12.136
ENSG00000050426.14	LETMD1	9.79604	10.4949	11.1561	10.9061	10.2095	11.279	8.93074	10.8994	10.733	10.8781	11.3214	11.7134	10.8162	11.2568	11.224	9.75154	11.3072	11.4346	10.6591	10.6812	10.6156	10.774	10.6582	10.9965	9.27845	11.0587	8.82018	11.7591	11.4414	10.6493	9.67948	10.9936	11.526	11.0021	10.7952	10.4284	10.9958	10.7048	10.2621	11.0042	10.809	8.80413	11.1228	10.7674	10.6448	10.7004	10.7789	10.6036
ENSG00000050438.15	SLC4A8	10.3309	10.8376	11.8353	11.9697	10.4147	10.7731	6.40939	11.3083	11.06	10.8353	11.4712	8.02237	10.8273	10.1228	11.9043	8.67596	11.1176	11.1222	12.6085	10.3674	10.5048	10.9151	11.7385	11.5948	8.97728	10.927	9.25267	12.4318	11.1768	9.56033	9.73302	11.1867	10.7541	11.1137	11.4727	11.4702	10.3945	9.57743	11.0258	10.9476	12.1039	8.62205	11.4717	11.3123	11.0868	9.84549	11.2808	11.5137
ENSG00000050555.16	LAMC3	9.18982	12.2644	8.04439	11.31	9.75989	10.851	7.22882	10.7515	10.7846	9.07146	10.4429	10.0458	10.6284	10.3955	10.5689	8.9542	9.80574	9.85487	10.7863	9.0634	11.5406	11.0728	11.0063	10.2131	10.4553	8.40514	7.32193	10.9701	8.19967	9.18982	10.6083	11.5474	11.3292	11.2656	9.98868	10.7944	10.1972	8.0607	10.7985	10.3287	11.9837	7.93664	9.98157	10.8811	9.47776	9.02514	10.1046	11.1978
ENSG00000050628.19	PTGER3	2.80735	2.58496	2.80735	3	6.98868	4.24793	3.70044	2.58496	2.80735	4.55459	3.90689	8.62205	3.32193	3.70044	2.80735	2.80735	2	3.45943	4.39232	2	2.80735	4.90689	2	4.58496	1.58496	3	1	3	2.58496	6.30378	2.58496	4.70044	2.32193	3.70044	2.32193	0	3.45943	2	7.63662	2	2.32193	4	3	4.70044	3.80735	0	1.58496	3.45943
ENSG00000050730.14	TNIP3	0	1	2.80735	1.58496	1	2	1.58496	2.80735	3.16993	3.32193	3.80735	2	2	1	2	2.32193	2.80735	2	1	2	3.32193	2	1	0	1.58496	2.58496	1	0	2.32193	5.83289	1.58496	1	0	1	0	1.58496	4.39232	2.32193	2	1	0	1.58496	0	2.32193	0	1.58496	1.58496	3.45943
ENSG00000050748.16	MAPK9	10.1306	10.2866	11.8653	11.2444	11.2538	11.1163	8.57365	10.7863	11.3393	11.4333	11.5216	10.2633	11.0888	11.0921	11.3487	10.0607	11.3055	11.1836	11.5187	10.3015	11.1478	11.3955	11.1402	10.4305	9.36194	11.3805	8.77149	11.5684	11.2726	11.1542	9.56796	11.2204	11.1376	11.1935	11.1948	10.8688	11.5023	10.7457	11.1966	10.6083	11.1434	9.2854	11.6303	10.6348	11.0355	10.2264	11.3853	11.3157
ENSG00000050767.14	COL23A1	6.6865	5.04439	4.75489	8.33539	7.48382	5.72792	7.76818	9.45943	11.7026	6.87036	7.40088	8.69	5.85798	5.24793	9.224	7.11894	9.05528	8.31741	10.6046	9.52552	4	6	6.47573	5.24793	7.42626	8.66534	5.12928	8.97154	7.79442	6.40939	8.59991	6.06609	5.39232	6.33985	6.6865	5.70044	10.8956	5.16993	6.93074	6.16993	10.8826	5.9542	4.9542	9.74819	8.55459	3.80735	6.10852	11.9084
ENSG00000050820.15	BCAR1	10.445	12.5599	11.0314	11.5372	12.1542	11.5555	8.97441	10.9744	11.3197	11.1599	11.0788	12.1926	11.9211	10.9016	11.8757	9.70044	12.4001	12.5718	12.255	11.4305	12.0908	12.0577	11.9986	12.823	10.6475	12.2327	9.35755	12.445	9.85798	11.9106	9.74147	12.4236	12.2845	11.9166	10.7977	10.9701	11.2685	9.23362	11.4823	11.8933	12.6537	9.19722	13.2026	11.2503	11.4062	11.1485	12.5515	11.7557
ENSG00000051009.9	FAM160A2	9.60363	10.3718	10.8826	10.9315	10.1447	10.314	7.63662	9.78953	9.83131	10.6106	10.4929	10.1111	11.4543	9.96145	10.8273	8.55459	11.0007	10.888	9.60548	9.91439	10.9009	9.88264	10.668	9.6987	8.47978	11.0728	7.37504	10.8971	9.45738	10.3038	9.27612	10.1687	10.8673	10.7117	9.79928	10.3129	10.275	8.73809	9.04439	10.4242	11.1818	7.79442	10.8082	10.1649	10.3264	9.40088	10.3837	10.3421
ENSG00000051108.13	HERPUD1	11.3982	11.3259	12.8761	11.4584	11.3197	13.3565	8.03892	12.536	12.2969	11.8262	12.9589	12.0399	12.3794	12.1944	12.3035	11.8471	12.6204	12.1075	12.407	11.5517	12.3471	11.7322	12.7538	12.5517	10.9929	12.633	9.86264	11.6087	12.5491	13.3498	11.463	12.042	12.7224	12.8459	12.4722	11.7507	13.2868	12.9294	12.2104	11.7736	11.8194	10.1898	11.5897	12.1389	12.3211	12.2453	11.5008	13.3912
ENSG00000051128.17	HOMER3	9.33762	10.8074	11.0782	11.5641	11.2312	10.66	8.47978	10.4231	11.3745	10.7121	10.7499	11.0224	12.5563	10.3597	11.2767	9.71425	11.4466	11.3106	10.7048	10.8925	11.0182	10.3772	11.7009	11.461	9.69	11.2473	8.49985	10.4868	10.9643	11.1555	9.19722	10.6874	11.4883	11.6917	11.5172	10.6083	11.6271	10.1189	10.4717	11.5167	11.2697	9.92184	10.7846	10.6239	10.813	11.6812	11.4594	11.3498
ENSG00000051180.15	RAD51	7.57743	8.35315	9.19722	8.21917	7.56986	8.08746	6.74147	6.50779	8.06609	9.1267	7.29462	9.74987	9.55842	8.84235	8.48784	6.32193	8.57743	9.33539	9.17243	6.32193	8.78463	8.2384	8.19967	9.24079	7.48382	7.39232	6.47573	9.87958	7.37504	8.26679	6.06609	8.77808	8.67596	7.37504	8.68299	9.36851	7.46761	8.56605	7.88874	8.97441	8.86728	6.72792	10.1046	6.88264	6.56986	7.94837	9.76487	8.29462
ENSG00000051341.12	POLQ	6.44294	7.50779	7.57743	7.73471	6.67243	7.08746	6.52356	6.42626	7.21917	8.33316	7.44294	8.33539	7.40088	7.03342	8.04439	4.9542	7.56224	8.46352	8.7879	5.08746	8.25739	8.01123	7.09803	8.17493	5.32193	6.74147	5.75489	9.88111	5.39232	6.44294	5.39232	8.19476	7.64386	6.49185	7.2384	8.16993	6.55459	6.72792	7.19967	7.82018	8.10852	4.85798	10.128	6.56986	6.45943	5.24793	8.25739	6.72792
ENSG00000051382.7	PIK3CB	9.85019	9.47168	10.5127	10.7624	9.80574	11.3015	6.18982	10.9498	10.5008	10.4645	10.4888	7.99435	10.5392	9.74483	11.2306	8.9629	10.744	10.7822	10.8478	9.76653	10.7591	10.3343	11.0049	10.1548	8.88874	10.7903	8.99152	10.3432	10.0224	10.4491	8.47573	10.2562	10.7432	10.4252	10.2981	10.4707	10.7903	9.86728	10.9454	10.1459	10.7879	8.43463	11.062	10.3106	10.196	9.60918	10.6821	10.5401
ENSG00000051523.9	CYBA	10.3815	11.9816	11.7924	11.2986	10.851	11.2633	7.49185	12.0891	12.7824	11.9784	12.7912	8.70736	11.1189	12.3225	11.7578	12.0934	12.006	10.8281	11.5406	10.4179	11.8158	11.7536	12.3482	10.5068	11.5387	11.8218	7.84549	10.4605	11.9151	12.585	11.117	11.9901	13.076	12.6636	12.3723	11.3531	14.0866	12.4073	11.2432	10.8057	11.3869	11.1836	10.268	11.6479	11.8443	11.9073	11.3902	12.9975
ENSG00000051596.8	THOC3	7.43463	8.12412	9.27146	7.90087	8.29002	8.76818	7.53916	7.65821	9.19229	8.33092	7.98299	9.32418	8.59246	7.99435	8.62936	7.29462	8.92184	8.84862	9.52748	7.16993	8.24317	8.50383	8.44294	8.37069	6.35755	8.09803	5.85798	9.75822	7.93074	8.3443	6.04439	8.25267	8.42626	8.71768	9.3443	8.79766	8.55842	7.65821	7.27612	8.11894	9.37069	7.5157	9.29232	7.24793	8.37938	8.15482	8.53528	8.29462
ENSG00000051620.9	HEBP2	9.86728	10.0835	10.4676	10.6847	9.41363	11.0238	7.57743	9.78463	10.6138	10.8914	10.7423	11.3896	10.7296	10.7805	10.7423	9.62936	11.1793	9.83763	10.5689	10.0403	10.7423	10.4105	11.2186	10.4979	9.83763	10.7599	8.14466	10.8049	11.1954	11.5784	9.52748	9.95128	11.1911	11.218	11.6909	10.5068	11.2276	11.2969	9.95565	9.96145	10.2107	8.87652	9.50184	9.60177	10.1972	10.544	10.8146	11.1812
ENSG00000051825.13	MPHOSPH9	8.72792	9.22882	10.2276	10.4788	9.16239	9.5216	7.71425	9.53916	9.09011	10.4727	9.39446	9.53722	9.89785	8.58871	10.6511	7.76818	9.33539	10.2336	10.032	8.17991	9.66178	10.0647	9.71768	9.64746	7.15987	9.1472	8.07146	10.5925	8.85175	8.86728	8.01123	10.1176	9.41574	8.97728	10.007	10.1573	9.01402	8.67596	9.45121	9.60177	9.78627	7.13955	10.6421	8.96867	8.7039	7.13955	9.89178	9.15987
ENSG00000052126.13	PLEKHA5	7.75489	8.79766	10.7952	8.69697	7.92481	11.2021	9.16993	9.59991	10.2408	10.158	8.85798	11.2384	9.8392	9.46964	9.47978	8.72792	8.65464	10.1293	11.3669	9.26679	7.70044	9.08481	9.07948	10.5333	7.45943	9.11894	7.15987	10.0661	10.1611	10.4242	8.75822	9.81538	8.7039	10.7288	8.41785	8.01123	8.97154	9.17243	9.70217	8.67243	9.7211	8.82655	8.42626	9.98157	11.1013	7.86419	6.78136	9.51373
ENSG00000052344.14	PRSS8	2	3.16993	2.58496	2	3	3.32193	2.32193	3.32193	3.32193	1.80735	3.90689	4.24793	2.32193	2	3.45943	3.16993	2	3.45943	2.80735	2	4	1.58496	1.58496	2.32193	1	2	0	4.24793	1.58496	2.32193	2	3	3	1.58496	2.32193	2	2.58496	0	2.58496	2.58496	3.70044	2	2.32193	2.32193	2	2.58496	0	3.45943
ENSG00000052723.10	SIKE1	10.1898	10.4429	11.2761	11.4184	10.5699	10.8098	9.65105	10.5421	10.4564	11.3337	11.1085	12.2981	10.8857	10.9432	11.4843	9.97298	10.9454	11.0056	11.4762	9.87036	11.3247	11.4046	11.2119	11.5206	9.33985	11.2958	9.80896	11.4471	11.2058	10.93	9.18982	10.8447	11.3559	10.7814	11.8591	11.5694	10.7474	11.2615	10.543	10.7665	10.9636	8.91289	11.0861	9.95565	10.5459	10.7254	11.4569	10.6211
ENSG00000052749.12	RRP12	9.16491	10.5255	10.3185	11.2503	10.2621	10.3707	8.49586	9.84235	10.1267	9.83605	9.68299	11.151	10.2808	8.9542	10.0224	8.16491	10.5594	10.6564	10.5469	9.27612	10.2167	9.97871	10.6961	12.1573	8.55842	9.98442	8.84862	10.6978	8.8009	10.9672	8.35315	10.9396	10.1824	9.90839	9.48985	10.224	10.2796	7.70736	10.1898	10.374	10.3663	8.44708	11.952	9.83131	9.71253	9.54303	10.5981	10.2889
ENSG00000052795.11	FNIP2	9.72451	10.0715	10.1849	10.1523	10.952	10.7347	7.60733	10.584	9.72622	10.7334	10.9873	9.97298	10.3219	9.87958	11.5774	9.11114	10.2761	10.7903	10.4676	10.0265	10.8074	11.2119	10.5906	10.8424	8.78463	10.8857	9.28771	11.0674	9.5216	10.4284	8.94251	11.5309	10.0993	10.3674	10.7313	10.8834	11.0293	9.52748	10.9651	8.86109	10.7004	8.04439	11.2544	9.83763	10.0888	8.71768	10.4221	10.2773
ENSG00000052802.11	MSMO1	10.744	10.014	11.0021	11.4803	10.9307	10.9024	7.93074	10.6768	10.388	11.4643	11.9819	11.7262	11.1072	10.5897	11.7752	9.93664	11.4589	12.5118	11.1306	10.6036	11.7207	11.676	13.0466	12.814	10.3432	11.8273	10.7715	11.9248	11.2767	12.3318	9.20945	11.1478	11.4599	11.9922	12.791	11.8126	11.84	12.5297	12.138	10.2527	12.7069	9.37938	11.7237	10.8742	11.3151	12.9076	12.0947	11.1649
ENSG00000052841.13	TTC17	10.7846	10.8194	11.6506	11.8494	11.1007	11.4696	7.80735	11.1254	10.7773	11.6182	11.3038	13.0056	11.8447	10.744	12.0028	9.71596	11.7288	11.7711	11.5304	10.6555	11.4594	11.2935	11.8013	11.3674	9.46964	11.8467	9.47573	12.2972	10.6724	11.2685	9.77314	11.0914	11.5798	11.5651	11.5196	11.5211	11.3185	10.5382	10.4409	11.2998	11.8033	8.90388	11.7377	10.8842	11.0105	10.4909	11.577	11.1453
ENSG00000052850.5	ALX4	3.90689	3.80735	3.45943	5.70044	5.85798	5.35755	4.16993	4.52356	6.30378	7.26679	4	9.42417	4	3	3.32193	3.16993	4.32193	3.80735	5.85798	4.75489	5.64386	5.80735	4.85798	4.16993	4.90689	2.58496	3	4.75489	6.59991	6.12928	2.58496	5.35755	5.08746	3.16993	2.58496	4.58496	4.52356	6.55459	7.29462	4.24793	5.32193	3.90689	4.75489	4.64386	5.52356	1	3.80735	4
ENSG00000053108.15	FSTL4	4.75489	3	6.87036	5.93074	4.64386	7.71425	2	5.12928	5	4.97728	4.90689	5.39232	6.12928	4.32193	4.45943	5.70044	3.80735	7.25739	4.24793	4.90689	6.82018	7.45943	2.32193	2.32193	0	2.32193	4.08746	6.89482	4.64386	5.70044	3.58496	5.93074	2.32193	5.39232	3.90689	4.75489	6.94251	4.16993	7.33092	4.52356	5.20945	5.32193	2.32193	7.27612	5.2854	3.80735	4.39232	4.90689
ENSG00000053254.14	FOXN3	9.54689	10.242	11.2046	11.5976	11.0147	11.5028	9.15482	11.2288	11.7368	10.8102	10.7108	12.7264	11.733	10.0126	11.9166	9.19722	10.84	11.2294	11.2192	10.4073	11.4558	11.6826	11.0815	11.3832	9.59059	11.0701	9.29232	11.341	10.0056	11.5236	9.19229	11.973	10.9181	10.6092	10.9469	11.5314	11.2568	8.80735	11.1351	10.6411	11.5962	9.45533	11.2854	10.3912	10.7773	9.97871	11.4221	10.9593
ENSG00000053328.8	METTL24	3.32193	4.24793	3.32193	5.12928	4	6.32193	2.32193	3.80735	3.80735	6.09803	5.35755	5.16993	5.39232	4.08746	4	3.32193	3.16993	5.49185	3	3.58496	3.32193	5	3.16993	3	3	5.16993	1.58496	3.90689	3.16993	3.32193	4.85798	3.58496	5.39232	5.83289	4.9542	2.80735	4.45943	6.02237	4.75489	2	5.67243	3	4.85798	4.45943	5.61471	2	2.32193	4.08746
ENSG00000053371.11	AKR7A2	10.1215	10.722	10.9586	11.1293	10.8994	11.5201	8.21917	10.84	11.7381	11.2647	11.4625	10.9694	10.4605	10.8986	11.0573	10.9106	11.7879	11.7	11.4089	10.2633	11.3309	10.9322	11.2802	10.9527	10.3129	11.3365	8.61471	10.4635	11.2009	11.4914	9.22641	10.7557	11.3565	11.4522	11.2906	11.6179	11.5324	11.1529	10.933	11.3287	11.2935	9.08215	11.3608	10.6891	11.4242	11.9841	11.4331	11.7846
ENSG00000053372.4	MRTO4	10.3197	11.3923	10.792	11.3891	11.7181	11.3581	9.20701	10.207	11.3432	11.5741	11.3778	11.9589	11.676	11.233	11.0634	10.5641	12.1504	11.6843	11.9687	10.2574	11.1855	11.7389	11.7	12.3075	9.90238	11.3287	9.66	11.4893	11.4635	12.0396	9.83447	11.5003	11.236	11.31	12.0875	11.8262	11.3559	11.623	10.5943	11.6671	10.9447	8.76487	11.9326	10.0701	10.8603	11.7026	12.0182	11.6887
ENSG00000053438.8	NNAT	10.4615	10.3837	8.2854	8.85798	14.8716	12.5442	6.37504	7.74147	9.65642	15.1023	8.92778	10.7271	7.62205	8.36194	8.9542	7.94837	7.65821	8.90388	12.4525	9.64205	11.7017	9.33092	6.70044	6.45943	6.65821	6.18982	7.70736	9.69523	7.33985	8.6865	8.16491	9.3443	13.1338	8.70736	11.7181	11.7283	9.14975	10.7091	9.11114	8.45533	12.3359	9.71081	8.19476	10.3432	12.4696	5.72792	7.35755	9.37938
ENSG00000053501.11	USE1	9.20212	10.6644	10.5906	10.9851	10.8154	10.1241	7.91886	9.64926	10.643	10.4105	10.5527	9.99577	11.4305	10.6689	10.1215	9.79766	10.4273	10.7969	10.5613	9.58684	10.9851	10.4594	11.421	11.0196	9.27845	10.6357	8.37938	11.007	10.8657	10.2738	9.44087	10.446	11.6618	10.792	10.9708	10.2107	10.332	11.374	9.44501	10.6777	10.3072	8.45943	10.7279	9.76155	10.3185	11.0035	10.6165	10.5147
ENSG00000053524.10	MCF2L2	5.58496	7.27612	5.2854	7.11894	8.224	8.74483	3.70044	6.35755	6.18982	7.87958	7.33985	4	5.75489	6.56986	7.98868	5.08746	6.74147	7.54689	6.58496	8.21432	6.53916	8.84549	5.83289	7.89482	5	7.25739	6.6865	9.18982	4.64386	7.45943	6.18982	8.71081	8.27146	6.2854	6.61471	7.22882	8.54689	6.62936	8.53138	5.83289	6.39232	6.79442	8.40088	7.85175	6.26679	4.58496	6.37504	6.42626
ENSG00000053702.13	NRIP2	6.2854	7.80735	6.87036	7.88264	8.44294	7.92481	6.16993	6.90689	7.22882	7.33539	6.76818	9.07682	6.14975	6.98868	7.5157	5.12928	6.97728	7.72792	7.27612	7.41785	6.08746	7.7211	6.91886	7.26679	5.49185	7.40088	4.64386	7.93664	7.13955	6.94251	6.59991	7.81378	7.48382	7.02237	7.27612	7.44294	7.76818	6.26679	7.43463	6.70044	7.53916	5.78136	8.36632	7.62205	7.31288	6.12928	7.43463	7.01123
ENSG00000053747.14	LAMA3	6.49185	3.70044	9.33985	5.85798	5.85798	7.87652	2	7.70736	9.63662	8.85331	6.80735	4.90689	5.12928	5.70044	5.72792	5.04439	5.42626	6.37504	6.74147	5.93074	6.58496	6.02237	5.61471	6.96578	5.42626	6.65821	3.58496	7.12928	6.37504	9.18239	4.16993	5.85798	6.53916	6.18982	5.90689	5.08746	6.42626	5.20945	5.52356	5.88264	6.14975	4.75489	5.58496	8.27146	7.35755	4.64386	4.16993	6.04439
ENSG00000053770.10	AP5M1	9.51175	10.6618	10.9658	11.2796	10.6466	10.7879	7.6865	10.3061	10.7682	10.6064	10.9851	10.6303	11.4062	10.4707	11.7703	9.35975	10.9233	11.2527	10.7928	10.352	10.8455	11.5063	11.5915	10.8572	9.76984	11.2161	9.37721	11.6931	10.5488	10.3476	9.28077	11.3354	10.5304	11.3729	11.5603	11.2603	11.1364	10.4336	10.8819	10.722	11.2033	8.75489	10.6573	10.0674	10.1331	11.1241	11.3886	11.0112
ENSG00000053900.9	ANAPC4	9.76321	9.18488	10.7364	10.703	9.66888	10.0334	7.2854	10.0056	9.69	10.4184	10.9024	10.444	9.85643	9.87958	10.7305	9.18982	9.55075	10.7855	10.4491	9.33985	10.3399	10.3707	10.5793	10.0634	8.19967	10.5018	9.34873	11.0485	9.93664	10.2691	8.81057	10.4988	10.5236	10.4388	10.0782	10.3859	10.2408	10.2058	9.73132	10.4009	10.4512	7.66534	10.7423	9.78953	9.98442	9.633	10.314	10.2143
ENSG00000053918.14	KCNQ1	8.20457	10.1241	8.61839	8.59991	8.45121	9.37504	5.2854	10.0168	9.633	9.03892	9.81858	7.13955	8.25267	9.28771	9.96	8.75822	9.35315	8.62571	9.2384	8.16993	8.9629	9.61655	9.65464	8.33092	8.71081	9.61102	6.14975	8.27146	8.43463	9.55075	8.70736	9.82337	9.8009	10.0348	9.47371	9.03342	11	7.74819	9.49386	8.53528	9.38802	8.16993	8.23362	9.03342	9.54689	7.66534	9.05799	10.6366
ENSG00000054116.10	TRAPPC3	10.5981	11.2986	11.9658	11.6211	11.3977	12.128	8.58871	11.2929	11.6321	11.6978	12.2387	11.8396	11.3449	11.6142	11.4993	11.7151	12.2636	11.6799	12.5277	10.4868	11.3123	11.4263	11.1805	11.6211	10.3891	11.6869	9.85331	11.5541	12.5445	11.8948	10.4919	11.3365	12.4668	12.279	12.9381	11.8392	12.1118	12.4661	11.117	11.5211	11.1749	9.18239	10.2155	10.8811	11.8021	12.1951	12.0375	12.3979
ENSG00000054118.12	THRAP3	11.7731	11.5957	12.7396	12.6715	11.5906	12.8429	10.4305	12.2787	12.2989	11.9858	12.1618	12.7069	12.3942	11.056	12.9048	10.8234	12.8471	12.8463	12.584	11.6443	12.8576	12.1941	12.3619	12.8851	10.6036	12.5734	10.9586	12.7518	11.4445	12.1434	10.4778	12.5384	12.2935	12.6041	12.2012	12.9529	12.5524	10.6944	12.214	12.4691	12.9106	10.0168	12.4909	11.8273	12.0738	11.6843	12.8492	12.3247
ENSG00000054148.16	PHPT1	11.0458	11.9993	11.8731	12.7793	12.5767	11.3504	8.76487	10.4808	12.9001	12.5283	11.9016	12.0206	11.9465	12.5137	12.4676	11.7703	12.6707	12.7332	12.2435	11.0802	12.6691	12.0441	12.5258	12.3529	10.9241	11.8049	9.48382	12.4712	12.4497	12.372	11.0389	12.0674	13.6051	12.9504	13.3522	12.479	11.9809	13.2822	11.8529	12.5736	11.9636	11.1849	11.7719	11.5167	12.0265	13.2499	12.6071	12.0289
ENSG00000054179.10	ENTPD2	7.92481	8.96	7.40939	5.85798	7.43463	10.1396	4.9542	8.58496	10.567	8.50779	8.11894	7.91289	13.5194	8.55842	8.43045	6.75489	12.0788	10.8819	6.2854	11.4163	7.46761	8.96867	9.40727	6.40939	5.75489	5.9542	5.67243	10.3674	7.77479	4.58496	8.84862	7.64386	7.66534	8.58496	7.35755	8.98584	8.98299	9.83763	9.65105	9.7364	11.568	11.3253	8.12412	8.52356	9.55459	10.3117	7.05528	7.72792
ENSG00000054219.10	LY75	8.37938	5.85798	7.24793	6.32193	5.70044	8.72451	2.32193	8.41785	7.88264	7.45121	9.25974	4.58496	5.35755	7.87652	7.45943	7	6.56986	6.94251	6.37504	6.93074	5.83289	7.12928	7.12928	5.93074	6.50779	7.89482	4.39232	6.59991	8.41785	7.78136	6.40939	6.84549	7.83289	7.34873	7.39232	7.64386	9.19967	8.52356	6.87036	4.64386	6.12928	6.12928	6.37504	8.2384	8.48382	7.43463	6.16993	8.56986
ENSG00000054267.19	ARID4B	9.93221	10.1215	11.3565	10.9972	9.76487	11.2064	9.0954	10.6184	10.2324	10.6461	10.9418	11.8478	10.676	9.82496	11.3044	9.07948	10.8098	11.1954	11.0593	10.1267	10.5632	10.7108	11.1427	9.87191	8.54303	10.6375	9.67948	11.3337	10.2204	10.3837	8.80413	11.0641	10.1749	10.5727	11.3471	10.8345	10.8025	9.87805	10.3848	10.7532	11.1183	8.25267	11.2095	10.2842	10.3038	9.13699	10.2348	10.5971
ENSG00000054277.11	OPN3	7.03342	7.49985	8.62205	7.54689	7.08746	8.39232	6.20945	7.47573	7.10852	8.22882	8.01123	9.30834	6.26679	6.79442	8.23362	6.87036	8.54303	7.80735	8.50779	6.02237	8.55459	8.0607	8.08215	6	6.59991	9.32643	5.42626	7.33985	8.06609	9.43254	5.67243	7.6865	8.75154	8.05528	8.43045	8.51175	9.18488	7.40939	6.6865	8.35315	7.69349	6.2854	7.96	7.16993	7.5157	7.61471	7.20945	8.2384
ENSG00000054282.14	SDCCAG8	9.84392	9.35535	11.3276	10.3332	9.61471	11.1718	7.67243	10.6952	10.352	10.1662	11.0423	11.0694	14.0836	10.446	10.9643	10.2761	10.6804	10.4848	10.9513	9.7364	10.5897	10.151	10.5632	9.01402	8.59619	10.2773	8.20457	10.3264	10.4179	10.2288	8.85175	10.2107	10.8057	10.5565	11.2192	10.374	11.0175	10.5632	10.3443	10.568	10.6101	8.14466	10.1687	9.89482	10.5803	10.2969	10.7599	10.7715
ENSG00000054356.12	PTPRN	8.82972	13.1142	7.80735	9.71253	12.6303	12.6593	4.85798	12.3929	9.45533	10.2372	12.2309	7.24793	10.043	9.91588	9.12153	7.8009	11.5425	11.2264	12.7618	8.44294	9.31967	11.6869	7.30378	9.13955	9.79116	11.1892	7.02237	11.2342	9.29232	12.939	8.84549	10.8384	12.1963	9.62571	7.67243	8.94544	10.9447	7.12928	11.0063	9.11114	9.42626	9.99718	8.79766	13.0573	9.73978	5.78136	8.07682	12.1507
ENSG00000054392.11	HHAT	8.08746	6.85798	8.37504	6.06609	6.10852	9.87344	7.30378	9.19229	9.01402	8.35315	8.30378	10.6698	8.09803	8.30834	7.82018	7.47573	8.95128	7.49985	7.87652	7.85175	9.09011	6.79442	7.84549	6.37504	6.10852	9.11114	4.32193	6.80735	8.49985	8.74147	6.12928	7.62205	8.67948	9.57554	8.45533	8.09803	7.97728	7.24793	8.32643	7.82655	7.88264	6.80735	7.11894	8.5812	8.03342	8.2384	5.61471	8.48784
ENSG00000054523.15	KIF1B	11.6698	12.8834	12.9513	13.762	13.5764	14.1376	10.115	13.6174	12.5572	13.3662	12.6481	12.6704	13.4794	12.4931	14.3527	10.0901	12.1066	14.1796	13.604	12.3896	13.6463	13.7317	13.804	13.7782	11.3565	13.3998	12.4589	14.1408	12.1331	11.8474	11.1849	13.6641	12.1453	13.3055	13.2603	13.8215	12.6477	10.9418	13.6161	13.5859	14.1209	10.8788	14.1208	12.8349	12.8392	12.2309	13.8413	12.3545
ENSG00000054598.6	FOXC1	7.5157	9.2738	9.93517	10.0154	7.15987	10.0607	7.03342	8.94544	9.38802	8.49785	8.57365	10.821	9.36632	8.71768	9.89785	7.36632	9.35975	8.47168	9.34651	9.08481	9.90388	9.74819	9.69174	9.77972	8.08746	8.3966	6.76818	8.69349	7.94251	10.363	7.90689	8.87958	9.27146	9.85643	9.29002	8.97728	9.04985	8.10329	7.64386	8.66178	9.31967	7.62936	8.09803	8.59619	8.14975	7.80735	8.36194	9.48985
ENSG00000054611.12	TBC1D22A	8.90689	10.0566	10.3859	10.062	10.6689	10.0375	7.76155	10.3465	10.2408	9.5632	10.4512	10.6519	10.1536	9.87805	10.2889	8.90388	11.0028	10.3061	9.92035	9.28077	9.92778	9.79116	10.5147	10.5088	8.93074	10.5167	7.05528	10.0112	9.3443	10.7674	8.5812	10.4263	10.5632	11.1687	9.95565	10.1836	11.4589	8.91886	10.3432	9.29002	10.1712	8.28077	10.8941	10.0967	10.4147	9.75154	9.7211	10.9084
ENSG00000054654.14	SYNE2	9.71081	11.0355	11.42	11.3587	10.9823	11.1459	8.31741	11.1485	11.5348	10.5665	10.1997	10.6092	12.1299	9.61287	12.1545	8.24793	11.9392	12.3194	11.0526	10.821	12.2003	11.2503	11.7351	11.2848	9.77314	10.5859	9.37504	12.4974	10.0821	10.6609	9.81698	11.9281	10.3443	11.4783	9.77808	11.8514	9.56605	9.23122	11.5162	10.8057	12.1003	9.54689	11.4974	10.1059	10.5651	10.3242	11.4737	11.2432
ENSG00000054690.12	PLEKHH1	8.73809	11.0828	10.4378	10.4584	12.6069	9.82337	6.16993	10.813	8.9629	9.92852	11.1611	7.74819	10.683	9.99859	11.7406	7.49185	9.95565	11.1799	9.50581	11.9564	9.44294	10.9844	10.3652	10.0808	7.2854	10.3608	8.41785	11.6198	8.7211	7.14975	8.62936	12.211	9.66888	10.1699	10.3061	9.66534	11.9403	9.78136	10.8146	10.0821	10.4988	7.92481	12.6156	10.3231	8.94837	8.33092	10.4315	9.05257
ENSG00000054793.12	ATP9A	11.6466	11.5836	13.2476	12.7748	13.7622	13.1013	10.5479	12.717	11.8842	12.7849	11.8114	12.4263	12.4097	11.577	13.4815	10.2288	12.258	13.2059	12.5253	12.1564	12.1219	12.6348	13.602	11.7091	11.1523	12.6046	11.3652	12.6981	11.1636	11.679	10.1111	12.4785	13.1627	12.4576	12.4051	12.5687	11.716	10.5868	13.6405	13.1673	13.3971	10.5372	13.152	12.8775	12.2339	12.0234	13.5053	11.969
ENSG00000054796.11	SPO11	0	0	0	0	0	0	0	0	0	0	0	1	0	0	1	0	0	1	0	0	0	0	0	0	0	0	0	0	0	0	0	0	0	0	1	0	0	0	1	0	0	0	1.58496	0	0	0	0	0
ENSG00000054803.3	CBLN4	3.90689	3	3.16993	10.7805	4.52356	8.06609	2.80735	4.16993	5.93074	4.9542	5.85798	6.20945	7.14975	5.2854	6.53916	3	7.9542	8.33092	6.39232	5.42626	5	7.2854	10.9794	4.75489	4.9542	3.16993	4	7.05528	4.9542	7.27612	6.39232	6.62936	3.58496	5.85798	4	9.79442	6.58496	6.47573	6.14975	8.55075	9.81698	6.58496	3.80735	6.39232	4.75489	7.81378	4.9542	6.80735
ENSG00000054938.14	CHRDL2	8.80413	5.39232	4.70044	5	6.72792	3.16993	1.58496	8.00562	5.12928	10.6353	5.64386	3.80735	5.90689	6.35755	5.20945	3.80735	7.50779	5.75489	4.45943	6.72792	7.48382	8.61471	5.35755	3	6.26679	8.58496	2.32193	4.32193	5	6.71425	1.58496	9.18488	5.58496	4.32193	1.58496	3.80735	5.64386	6.94251	5.80735	6.37504	7.37504	7.32193	4	5.35755	4.75489	3.70044	8.90388	5.12928
ENSG00000054965.9	FAM168A	12.5304	12.914	13.5258	14.3663	13.2647	12.8733	9.48784	13.1469	12.4635	12.9383	12.8061	12.2342	13.5216	12.1241	14.1344	10.8106	13.356	13.6589	13.4039	13.1766	13.2546	13.0374	14.0478	13.3473	11.7814	13.3986	11.8494	13.4517	11.0674	11.5788	11.3168	13.4588	13.4662	13.4935	13.648	13.6731	12.8562	10.6996	14.2074	13.5007	14.5012	11.0795	14.0706	13.6518	12.6587	12.1892	14.3892	13.4218
ENSG00000054967.11	RELT	8.61102	9.82814	10.23	9.65284	10.6138	8.52748	5.75489	9.72281	10.1189	9.99365	10.1137	9.46352	9.13955	9.06609	9.77808	8.25739	10.3332	10.1624	9.51964	9.06878	9.86264	9.40727	9.74651	9.92035	8.42206	9.9571	7.04439	10.314	8.21432	10.0126	8.25267	9.7039	10.3597	10.3966	9.81538	9.74651	10.7591	7.90689	9.49386	9.77479	10.1812	7.17991	10.4919	9.96867	9.30834	8.87344	9.9629	10.1548
ENSG00000054983.15	GALC	10.1344	10.5459	11.0888	11.8226	10.4988	10.1787	7.98868	11.0471	11.5751	10.9114	11.8688	9.97441	11.2288	10.9218	11.2802	10.0607	10.9979	10.9858	11.1737	11.4676	11.3049	11.0828	12.0296	10.8017	10.6742	12.2435	6.75489	10.9901	10.3761	10.8819	9.76818	11.6484	12.0573	12.453	11.7453	10.9403	12.6937	11.4681	11.5798	10.7117	11.6865	9.20945	10.7099	10.7499	11.6826	11.4057	11.9647	12.043
ENSG00000055044.9	NOP58	10.098	10.2444	11.4843	10.8502	10.0875	10.8796	9.59991	10.4409	10.2866	10.7985	11.062	12.1567	11.2615	10.5048	11.1144	10.0056	11.4205	11.3343	11.4409	9.57932	11.2503	11.0485	11.0362	11.3387	8.86728	11.0607	9.69	11.6402	10.6312	11.4476	9.27612	11.0654	11.1	10.8353	11.29	11.3576	10.8803	10.0126	9.96578	11.1611	10.933	8.46352	11.2533	10.021	10.0835	10.2336	11.2222	11.2621
ENSG00000055070.15	SZRD1	11.7549	12.5362	12.3603	12.9058	12.5918	12.432	10.3608	12.3861	12.858	12.8416	12.3696	12.8825	12.8813	12.2845	12.8461	11.7985	13.3154	12.8636	12.9114	11.4868	12.7389	12.7237	12.988	13.0243	11.7082	12.8309	10.4959	12.4699	12.4073	13.1386	11.0258	12.7997	12.5845	12.9146	13.3167	13.0538	12.7795	12.1858	12.777	12.5613	12.6092	10.3163	13.1478	11.88	12.7842	13.014	13.2636	13.1188
ENSG00000055118.13	KCNH2	10.5411	11.6202	12.3628	9.36851	12.453	10.9039	6.65821	10.137	10.7398	11.3197	11.6087	7.22882	10.4727	10.5774	11.2963	9.32418	10.8057	11.2691	11.5906	9.25739	10.7194	10.9403	9.92333	11.4939	8.96578	10.9344	8.11374	11.7549	10.3487	9.60918	8.84862	10.7993	12.4775	10.3912	8.69697	12.5805	9.72962	9.0634	10.7515	10.4574	11.8853	8.0607	12.5981	10.4009	12.2137	11.2204	11.7241	10.7707
ENSG00000055130.14	CUL1	11.2294	11.4341	12.8364	12.127	11.2396	12.4974	10.3117	11.6537	12.3315	11.964	12.1573	12.0238	12.0372	11.3117	12.638	10.7797	12.6589	12.312	12.3993	11.0389	12.1488	11.9679	12.4014	11.865	9.94544	12.2536	9.77643	12.3942	11.933	11.937	10.0265	11.7478	12.1855	12.2143	12.4388	12.9873	12.1351	11.1529	11.2174	12.0331	12.6907	9.80735	12.4924	10.9979	11.8317	12.1244	12.8192	12.2805
ENSG00000055147.16	FAM114A2	9.62571	9.6987	11.3454	10.7313	9.33762	10.5555	6.59991	10.4041	10.1849	10.5043	10.8408	9.40939	10.6917	10.3174	10.9001	9.78136	10.6917	10.4898	11.3712	9.20212	10.2656	10.5613	10.7194	10.0042	8.87344	10.611	9.66356	10.4574	10.9979	10.8122	8.85175	10.2796	10.3185	10.9084	10.8329	10.5028	10.8082	11.0974	10.1228	10.0485	10.0741	8.14466	10.7415	9.67772	9.10329	10.1536	10.7764	10.8281
ENSG00000055163.17	CYFIP2	10.8665	11.858	12.9432	12.129	12.6808	12.2216	7.62936	12.1427	11.6733	12.1013	12.4432	8.70044	11.4929	10.7764	12.6764	9.86109	11.9654	12.6416	12.1069	11.3663	12.31	12.625	12.2877	11.6891	10.6715	11.5028	10.445	12.7071	10.5008	10.6839	9.73809	12.7313	12.391	12.2524	11.221	12.4234	11.7185	9.81538	12.4435	11.7948	12.2544	10.4073	13.9918	12.1796	11.2726	11.5971	12.733	12.0133
ENSG00000055208.16	TAB2	11.6991	11.5864	12.2946	12.0802	10.3253	12.453	9.42417	11.7121	12.006	12.5122	11.7595	12.476	12.3756	11.6729	12.874	10.8796	11.9388	11.6371	12.0258	11.6375	12.5833	12.5536	12.7511	12.51	10.9315	12.6994	11.0437	11.8823	12.3696	12.5887	10.3696	12.7578	12.3769	12.7684	12.5331	11.4873	12.4926	12.4062	12.8866	10.9174	11.4471	10.1997	12.4853	11.4147	12.7383	11.2342	12.6972	12.3188
ENSG00000055211.11	GINM1	10.8384	10.4929	11.1699	11.4752	10.1111	11.4341	8.21432	10.6627	11.4242	11.3872	11.3202	12.2488	11.6348	11.1586	11.5985	10.2348	12.4868	10.5265	10.952	10.9129	11.4078	11.2773	12.0825	11.4979	10.2095	12.021	10.3287	11.1248	11.5013	12.2606	10.0553	11.0614	11.7793	12.0423	11.923	10.9794	11.752	12.0303	11.2603	10.5088	11.0175	9.50779	11.0056	10.6475	10.9527	10.6751	11.5641	11.8541
ENSG00000055332.15	EIF2AK2	11.1033	11.2877	12.7461	12.4336	11.115	11.7283	9.96723	11.5661	11.7773	11.8303	11.6808	12.3035	12.6319	11.1997	12.4901	10.1459	11.9741	12.1043	11.6891	10.941	12.1526	11.7478	12.8975	12.1796	10.42	11.8049	10.7457	12.1864	11.5211	11.5053	9.98868	11.2644	11.9215	11.7628	12.1089	13.3848	11.66	10.9233	11.7944	11.8521	12.1858	9.79116	11.9233	11.3253	11.4486	11.5821	12.1222	11.9088
ENSG00000055483.18	USP36	10.2958	10.8642	10.9054	10.9366	11.525	10.744	9.04439	10.7649	10.4522	11.1386	10.9121	11.8451	10.817	9.93664	11.286	9.23362	11.3208	11.7899	11.1228	10.1724	11.8285	10.5333	11.1118	11.8218	8.58871	11.4372	9.13186	11.7172	9.07414	11.0993	9.05257	11.1254	10.9196	10.8494	9.87958	10.9359	10.9196	8.26679	10.7903	11.1836	11.5788	8.48382	12.1532	10.8162	10.4073	9.42417	10.9556	10.69
ENSG00000055609.16	KMT2C	11.041	11.8021	12.0651	12.3058	12.0838	12.2312	9.53916	12.1765	12.021	12.1215	11.5314	12.2294	12.2886	10.9263	13.5725	9.51373	11.8661	12.9667	11.9954	11.4481	12.0189	12.1043	12.4351	12.1154	9.64386	12.1408	10.0279	12.7541	10.7507	10.8994	9.92926	12.1864	11.29	11.8021	11.0553	12.7826	11.1402	9.85331	11.891	11.7781	13.3584	9.51767	13.1227	11.2848	11.5821	10.352	12.1874	11.4041
ENSG00000055732.11	MCOLN3	2.32193	1.58496	2	2.58496	3	3	5.58496	3.58496	5.39232	5.89482	4.75489	10.3106	3.16993	3.32193	4.45943	3	3.45943	3.58496	2.80735	3.70044	2	2.58496	2	3.45943	1	6.47573	2	1	2.32193	6.2854	2.58496	2.80735	1	4.58496	7.40939	1	3.16993	3.16993	4	0	1.58496	2	3.16993	5	3.90689	1	0	4.58496
ENSG00000055813.5	CCDC85A	1.58496	3.70044	7.43463	4.80735	5.88264	7.76155	3.58496	4.90689	5.42626	5.44294	4.80735	6.6865	5.97728	5.04439	5.08746	4.45943	5	5.61471	3.16993	4.85798	3.80735	5.93074	4.52356	4.85798	2.32193	5.70044	4.80735	5.70044	4.90689	4.80735	3.80735	5.9542	3.32193	4.9542	5.32193	3.90689	6.42626	1.58496	8.05528	1.58496	3.70044	4.39232	4.32193	5.20945	5.45943	1.58496	3.16993	5.24793
ENSG00000055917.14	PUM2	11.5575	11.7624	12.9368	12.5228	11.6613	12.8013	10.0993	12.4684	11.9887	12.5594	12.2597	13.0575	12.6817	11.7748	12.8178	10.6573	12.5075	12.5746	12.3699	11.5579	11.8681	12.577	12.6847	12.6414	10.5632	12.451	11.2294	13.0929	12.1456	12.1592	10.6211	12.5962	12.2618	12.1421	12.3117	12.5732	12.0279	11.8005	12.0848	12.1232	12.8293	10.1762	12.8874	11.7595	12.2351	11.4078	12.7097	12.1273
ENSG00000055950.15	MRPL43	9.45738	10.6384	10.5943	10.9816	10.978	10.6421	8.0607	10.1421	10.7928	11.0593	11.2456	11.3788	10.2491	11.056	10.4252	10.3004	10.9773	10.8727	10.7912	9.85798	10.7117	10.9418	10.9929	11.0881	9.78136	10.9425	9.55075	10.7591	10.8502	11.1267	9.7039	11.5622	12.0067	10.8057	11.5488	10.9054	11.3443	11.7108	11.0189	10.7977	10.7151	8.98014	11.576	10.2396	10.792	11.3415	11.1611	11.1299
ENSG00000055955.14	ITIH4	3.16993	4.58496	3.80735	5.64386	4.80735	5.08746	2.58496	5.80735	4.39232	5.83289	6.45943	5.55459	5.85798	4.80735	5.70044	3.45943	4.9542	6.61471	4.80735	5.35755	5.75489	5.39232	4.45943	4.39232	2.58496	5.16993	2.80735	6.40939	3.58496	3.16993	4.16993	5.20945	3.45943	4.08746	3.32193	4.75489	2.80735	4.16993	4.85798	5.9542	6.14975	2.80735	6.16993	5.64386	5.2854	3	4.39232	4
ENSG00000055957.9	ITIH1	1.58496	5.20945	0	2.80735	6.78136	2	0	5.85798	0	7.04985	3.16993	2	3	4.70044	4.24793	4.70044	4	4.58496	3.32193	3.16993	4.39232	6.70044	3.70044	3	4	5.42626	2.58496	3.90689	2.32193	2	0	2.80735	2	3.80735	5.2854	0	4	4	5.49185	1	4	1	4	1.58496	4	3	3.58496	3.90689
ENSG00000056050.6	C4orf27	9.33985	10.0861	10.6609	10.1548	10.1935	10.7515	7.93664	9.81698	9.90087	10.6225	10.6165	9.33539	10.3465	10.6724	10.722	10.2192	10.8368	10.6008	10.9758	8.87958	10.5265	10.9039	10.7228	10.4471	9.11114	10.2107	9.57932	11.204	10.1293	10.84	8.82655	10.5536	11.2503	10.5661	11.4823	10.9084	10.6439	11.4868	9.77972	9.80252	10.6671	8.18982	10.2656	9.47573	10.1662	10.858	10.9491	10.6073
ENSG00000056097.14	ZFR	12.0627	12.0393	13.8633	13.499	12.2668	13.021	9.98726	12.5056	12.7337	12.7393	12.6387	12.3904	13.1603	12.5053	13.4082	11.851	13.1253	13.1411	13.1643	12.2497	12.5899	13.0363	13.619	12.4463	11.4089	12.9357	11.5167	13.1113	12.8849	12.5297	11.1434	13.109	12.8597	12.6806	13.4323	13.2979	12.7387	13.1794	12.7711	12.4828	13.1346	10.6978	13.2577	12.3376	12.8279	12.7756	13.3479	12.7895
ENSG00000056277.14	ZNF280C	7.06609	6.88264	8.15987	7.84549	7.73471	7.74819	7.26679	7.20945	7.43463	8.06878	7.65821	9.30606	8.37938	7.54689	8.60733	5.97728	7.88874	8.30834	8.16491	6.80735	8.03342	8.22882	8.11894	7.87036	5.52356	7.90087	6.2854	8.93074	7.76155	7.40088	6.20945	8.38802	7.22882	7.40939	7.70044	8.224	7.17991	7.08746	7.39232	7.72792	8.10329	5.45943	8.92481	6.85798	7.3837	6.35755	7.75489	7.57743
ENSG00000056291.16	NPFFR2	0	0	0	1	0	0	3	1	1.58496	0	2	5.16993	1.58496	1	1	1	1	2	0	1	0	1.58496	0	1	0	3	0	0	0	5.32193	0	0	0	0	0	0	1.58496	0	1	0	1	0	0	1	1	0	0	0
ENSG00000056487.14	PHF21B	6.74147	9.71768	9.43463	9.21189	10.7773	10.7773	5.70044	9.72281	8.3837	8.39232	7.88264	5.78136	9.91737	8.76155	9.44087	5.61471	9.01123	10.5622	10.9929	7.50779	8.10852	8.82655	8.90989	9.60363	6.16993	9.04985	5.55459	10.8186	7.6865	6.74147	7.33985	10.1787	9.14211	8.27146	8.65464	9.29462	5.90689	6.47573	8.27612	8.6865	10.0755	5.20945	10.0553	7.21917	8.62205	6.93074	8.46761	7.24793
ENSG00000056558.9	TRAF1	9.15228	8.61102	10.5915	8.60363	9.72451	9.17243	6.47573	8.97728	10.0112	10.5527	9.83605	8.45943	8.16993	9.14975	10.3015	8.98584	11.2784	10.7574	10.6457	9.19722	10.9679	8.64386	8.64024	8.40514	7.27612	8.9542	8.03342	10.5555	8.27612	11.168	8.11374	9.85643	9.58308	11.0133	8.13443	9.61102	11.0286	8.0607	8.85175	7.66534	10.4419	7.42626	10.3663	10.2808	10.1536	8.03342	8.47168	8.633
ENSG00000056586.14	RC3H2	10.4522	10.7151	11.5943	11.4998	10.69	11.1991	8.7879	10.5245	10.4315	11.7063	10.7764	11.7582	11.1636	10.5167	11.8376	9.34207	11.1007	11.5546	11.3658	10.4019	11.1997	11.5878	11.4341	11.6055	9.14975	10.6987	10.0634	11.5722	10.2527	11.0715	9.28771	11.5939	10.9491	11.1427	11.2609	11.7009	10.7822	10.1241	11.1472	10.0967	11.7891	8.71425	12.1969	10.7185	10.6248	9.29921	11.3696	10.6165
ENSG00000056736.8	IL17RB	8.18488	10.3998	10.3955	10.4189	10.9513	9.67772	6.40939	10.3663	11.2479	10.3799	11.9278	7.57743	11.2101	10.9744	10.9622	9.55459	10.0901	11.1693	11.4362	10.1799	11.8807	10.8478	10.2216	9.68825	9.05799	10.0334	6.84549	11.4707	9.96434	8.18488	9.86728	10.5821	10.7065	10.4553	10.0154	10.9091	10.5147	11.2354	9.31741	11.0681	11.2627	8.49985	9.99294	10.255	9.0954	10.8297	11.2697	10.8424
ENSG00000056972.17	TRAF3IP2	10.1344	10.6662	11.7013	10.4105	8.47168	11.1762	8.20457	9.62936	10.3641	10.7194	9.82814	10.6883	11.6891	10.3597	10.9651	8.85487	10.4676	10.4898	9.47371	9.9901	10.6475	10.1911	11.3032	10.7125	9.04712	10.6008	7.87652	11.5088	9.56415	10.6724	9.11894	9.98299	11.3168	11.9993	10.66	10.6008	10.4848	10.1935	10.1948	9.73302	10.5859	9.86882	10.7698	9.3837	9.04166	11.5201	11.242	10.8218
ENSG00000056998.17	GYG2	10.1396	10.9352	11.5445	9.2503	9.77972	10.9218	8.35315	10.9972	9.67596	10.3772	9.68825	5.12928	11.4073	10.9972	11.1762	11.0694	10.6073	11.0546	11.1978	10.8114	11.3504	10.6987	10.668	10.2033	8.07682	11.4625	6.45943	10.9476	10.3859	9.61839	7.13955	7.87036	10.7457	11.4236	10.3174	10.0593	8.57365	8.60363	11.5157	11.1415	12.1981	10.2082	8.82972	10.2204	10.9586	9.7211	10.1799	9.10591
ENSG00000057019.14	DCBLD2	10.4979	9.9571	9.57175	10.4645	9.67243	10.7091	8.3837	10.6165	10.5971	11.2052	12.617	11.6027	9.86573	10.014	10.4828	9.00282	12.6414	10.7194	11.3482	10.643	10.6027	10.599	11.2318	10.7065	9.59059	12.9073	8.76155	11.375	10.796	12.9228	8.77808	10.9293	10.3902	12.7885	10.1787	11.2491	12.9355	11.0954	11.6115	10.5507	10.7649	8.77149	11.9968	13.9318	11.0728	9.62753	11.4294	11.8823
ENSG00000057149.13	SERPINB3	1	0	0	0	0	0	0	0	0	0.584963	1	1	0	0	0	0	1	0	2	1	0	0	0	0	1	0	1	0	1	1.58496	0	0	0	0	1	0	1	2	0	0	0	0	0	0	0	1	0	1.58496
ENSG00000057252.11	SOAT1	10.8353	10.6555	11.5531	11.3614	10.4553	11.2348	8.82972	11.7694	11.3859	11.5248	12.3006	11.5845	10.9944	10.9396	12.1056	10.5999	11.5531	11.0961	11.676	10.0444	11.3745	11.0369	12.3685	11.3026	10.3287	12.0451	10.6662	10.7993	11.0728	12.0102	9.5157	11.115	11.6852	11.4625	11.9596	11.2755	12.2694	11.1098	11.2354	10.7381	11.3977	9.33539	11.0728	10.9972	11.1517	10.9366	11.1497	11.8114
ENSG00000057294.12	PKP2	4.16993	3	8.74819	4.52356	4.45943	5.67243	8.18982	5	4.58496	9.49785	9.25974	6.45943	3.80735	4.24793	5.35755	6.50779	4.16993	3.80735	4.39232	3.58496	3.16993	6.20945	2.32193	7.77479	3.16993	3.80735	1	4.64386	5.2854	7.32193	2.32193	3.90689	3	5.2854	4.75489	4.08746	6.42626	5.32193	6.87036	3	5.20945	5.24793	3.32193	6.45943	7.49985	2	3.70044	5.88264
ENSG00000057468.6	MSH4	1	2.80735	0	3.70044	2.80735	2	1.58496	2.58496	1.58496	4.52356	4.32193	5.83289	2.32193	3.16993	3.70044	1.58496	2.58496	3	4.75489	2.58496	3.32193	4.08746	4	6	0	4.08746	1	4	2	4	3.45943	5.04439	3	3.58496	3.70044	2.32193	2.80735	3	3	2.32193	1	0	5.67243	5.90689	3.16993	0	3.16993	3.32193
ENSG00000057593.12	F7	1	2	1.58496	3.32193	5.04439	3.90689	6.32193	2.80735	2.80735	4.64386	4.08746	7.34873	2.58496	0	3.16993	0	3.16993	4	2.32193	3.16993	2	3.80735	0	2.32193	1.58496	1	1.58496	5.12928	2	3.45943	0	3.80735	3.32193	2	1	1	2.58496	0	3.45943	2.58496	3.45943	1.58496	3	1.58496	2.32193	0	2	1
ENSG00000057608.15	GDI2	11.8102	12.0841	12.9614	13.2354	11.9855	12.5828	11.1929	12.8584	13.6606	12.8508	13.3963	14.7488	12.73	12.8136	13.2344	12.3548	12.9981	12.705	12.9462	11.6384	12.581	13.0483	13.2572	12.4213	11.8474	12.9341	11.905	12.3185	13.0307	13.519	11.4752	13.493	13.049	12.7795	13.5073	12.8015	13.8145	13.5348	13.2919	12.2796	13.1483	10.9009	13.6048	12.1354	12.4105	13.5062	13.2258	13.3312
ENSG00000057657.13	PRDM1	8.79116	9.13186	10.3531	9.35535	7.07682	9.44294	4.64386	9.2854	9.36413	8.74315	9.37721	9.17493	9.33985	8.9571	9.82814	7.46761	9.09011	8.10852	9.12928	7.70044	9.09803	9.17493	10.1046	8.22882	7.36632	9.10329	5.85798	8.09276	8.33092	10.3554	8.21432	8.55075	9.15482	9.35975	8.92481	8.15482	10.1497	7.84549	9.30378	7.93074	9.28771	6.47573	8.11374	8.15482	8.58871	8.05528	8.22882	10.4315
ENSG00000057663.11	ATG5	9.88874	10.1662	11.314	10.7607	9.44708	10.2703	8.01123	9.74483	10.29	11.1627	10.5953	11.6856	10.983	10.8463	11.1611	10.0993	10.7855	9.77808	10.4818	9.7211	11.06	11.2174	11.4367	10.9174	9.65642	11.0768	9.55267	10.7574	10.9851	11.4019	9.16742	10.5641	11.2438	10.9491	11.792	10.2119	10.7649	12.1232	10.4757	9.59246	9.83289	8.72451	10.4512	9.38154	10.7151	11.1485	11.117	10.9773
ENSG00000057704.9	TMCC3	8.8857	9.52943	11.9622	10.1886	10.1674	11.6092	4.9542	10.6511	10.363	10.2609	10.5774	8.84862	10.4727	10.6724	10.7279	9.24317	10.7048	9.38586	10.4707	10.0768	9.50581	10.4522	10.5736	10.388	8.70736	10.2312	8.31741	9.28771	10.4409	9.42417	9.06609	10.6917	10.1662	9.85019	11.733	10.6952	11.5333	9.77314	10.5058	8.76818	11.1402	7.96578	10.8657	9.33316	10.2527	9.26209	9.13186	11.5575
ENSG00000057757.8	PITHD1	10.4818	11.3117	11.6782	11.2674	12.0175	12.2518	8.97728	10.825	11.2107	11.7166	11.8057	11.4538	11.7952	11.3004	11.4409	10.7715	11.8321	11.7969	11.9465	11.0444	11.8696	11.6156	11.3509	11.8754	10.3432	11.4696	9.91139	11.9144	11.6371	11.2871	9.70044	11.3354	11.2161	11.6202	12.288	11.9177	12.007	10.9901	11.3185	11.411	11.0821	9.45121	11.8626	10.9106	11.7499	11.4681	11.908	11.8265
ENSG00000057935.12	MTA3	10.0526	10.633	11.6059	10.6402	10.8439	11.3287	9.17991	10.8742	10.4778	10.8846	10.7202	11.4883	10.8595	10.4898	11.2923	9.63481	11.1376	11.3799	11.0272	10.102	11.1189	11.1286	11.0334	11.2726	9.35755	11.0133	9.71425	11.3304	10.2656	10.6618	9.08215	11.4278	11.3021	11.0231	10.5108	11.2456	10.568	9.31741	10.8194	11.1662	11.543	8.76155	11.3208	10.8611	11.3026	10.1799	11.444	10.7381
ENSG00000058056.7	USP13	9.25974	9.37721	10.3761	10.8313	9.73809	10.6671	8.10852	9.65642	9.64926	10.0458	9.68299	10.5236	10.3421	8.69349	10.3859	8.05528	10.2336	10.2046	10.4325	8.76155	10.0954	10.1849	10.1724	9.99859	8.10329	9.34651	8.26209	10.9844	8.62936	9.33092	8.57743	10.3083	10.0098	9.53138	9.85331	10.4645	9.7364	8.97728	9.68299	9.80413	10.2912	7.74147	10.5196	9.01959	9.36194	8.71081	10.7557	9.70044
ENSG00000058063.14	ATP11B	10.1331	9.41785	10.363	11.1886	9.29002	10.7515	7.85798	10.7607	9.76155	10.4691	10.446	11.056	10.3185	9.02237	10.6312	8.83289	10.7731	10.3465	10.3531	9.15987	10.1497	10.1799	10.543	9.66356	7.89482	10.4221	8.79116	10.3542	9.38802	10.7985	8.27612	10.2252	10.1737	9.97298	10.3343	10.5546	10.3287	9.17742	9.84706	9.97011	10.567	7.79442	11.178	10.1189	9.62022	7.99435	10.2527	9.70044
ENSG00000058085.13	LAMC2	5.45943	7.06609	2.32193	5.83289	4.64386	4.52356	5.20945	4.70044	4.58496	5.26679	5.72792	5.67243	4	5.64386	5.75489	5.49185	6.14975	5.61471	4.39232	4.90689	5.08746	7.14975	4.32193	6.6865	3.32193	5.58496	4.08746	4.75489	5.08746	5.49185	3.70044	6.76818	4.85798	8.52748	5.08746	4.80735	5.12928	3.58496	5	5.97728	4.75489	3.32193	4.16993	10.2264	3.58496	3.90689	4.90689	3.90689
ENSG00000058091.15	CDK14	11.1886	11.178	12.329	12.0234	11.0485	12.4011	9.94398	11.8194	11.73	11.7746	12.1727	12.25	11.6119	11.6303	13.1149	10.3912	12.275	12.4289	12.5536	10.7482	11.42	12.0158	12.6204	11.0286	9.86109	12.0607	10.0293	11.7574	11.914	11.1636	10.1228	11.3869	12.2883	11.8265	12.0248	13.583	11.2946	11.3276	11.4419	11.5622	12.7846	9.13186	12.1396	11.2324	10.9816	12.4144	12.8759	11.9377
ENSG00000058262.8	SEC61A1	13.59	14.3053	13.7174	14.486	14.5369	14.0737	11.6106	14.2292	15.0208	14.2389	14.3799	13.7815	14.1661	13.4126	14.5625	12.5435	15.0467	14.6402	14.7537	13.2874	14.3681	14.1048	14.7157	14.8819	13.4331	14.3916	12.3734	14.4562	13.2694	13.7555	12.5791	14.0796	14.7239	14.7899	13.873	14.6107	14.3021	13.0346	14.3236	14.3816	15.0204	12.4136	14.7466	14.1313	14.0881	13.8623	14.8004	14.8663
ENSG00000058272.14	PPP1R12A	10.7632	10.8057	11.7453	11.7636	10.2312	12.2929	8.84235	11.3399	11.0014	11.1972	11.4828	12.2312	11.5275	10.6715	11.9694	9.86573	11.7448	11.6434	11.1787	10.7389	10.7507	11.9586	11.7859	11.4686	9.64746	11.5512	9.82496	11.8549	10.9794	11.2586	9.35975	11.5665	11.2503	11.9144	11.899	11.7495	11.6188	10.891	11.1478	10.9166	11.9748	8.8009	11.3772	10.9965	10.6165	10.9256	11.8258	11.3072
ENSG00000058335.14	RASGRF1	5.20945	7.81378	6.98868	8.53138	9.44915	8.31741	2.32193	8.07146	6.72792	6.34873	7.63662	4.58496	7.33985	6.9542	7.85175	5.24793	7.43463	8.32193	5.61471	8.46761	6.49185	8.75489	6.59991	4.39232	3.45943	6.49185	4.45943	8.81378	6.32193	7.36632	6.06609	7.96	6.26679	4.80735	6.44294	6.89482	10.2107	6.04439	9.75322	7.13955	7.24793	7.09803	9.56796	8.45533	5.83289	4	6.16993	7.61471
ENSG00000058404.18	CAMK2B	9.62936	10.9851	8.76155	13.0815	11.0855	11.2674	5.88264	10.585	12.3786	8.88417	11.0334	6.96578	10.8572	9.7211	11.6627	7.2854	12.1062	12.1614	12.4091	10.9744	11.7586	10.6978	13.1501	9.37069	8.45943	9.72281	6.83289	12.1935	8.2384	9.60548	10.1472	9.41151	8.86419	11.06	11.1248	13.0926	10.0196	7.67948	10.1485	11.4341	13.0526	9.72962	10.7211	10.9737	7.92481	11.5646	11.7039	11.5957
ENSG00000058453.15	CROCC	9.15228	9.98299	9.78463	9.48583	10.2204	10.3376	8.90989	9.76321	10.6129	10.1364	10.1836	12.0671	9.84078	8.05528	9.73809	7.8009	9.85331	10.568	9.78463	9.3015	10.8956	9.76818	9.45533	10.2562	7.48382	8.61839	7.29462	11.0341	7.5157	9.27146	8.3837	10.7099	9.3443	9.96145	8.29002	9.44087	9.48382	6.56986	9.65821	9.79604	10.6156	7.91886	11.5594	10.4615	10.8588	7.83289	9.72962	9.27612
ENSG00000058600.14	POLR3E	9.75322	10.4727	11.3287	10.9744	10.7993	10.9114	8.66534	10.4019	10.3174	10.144	10.6883	11.0341	10.952	10.0835	10.9001	9.29462	10.8368	11.4491	11.2986	9.91289	11.0721	10.4656	10.9556	11.3089	8.75489	10.817	8.20945	11.444	9.36632	10.4939	9.03067	11.1228	10.7474	10.6129	10.3815	10.2252	10.4543	9.1267	10.2467	11.0546	10.7855	7.96578	11.7507	10.2082	9.83605	9.99294	11.3015	10.5859
ENSG00000058668.13	ATP2B4	12.4919	12.3382	14.4562	11.4757	12.4896	13.8718	9.50779	14.1907	17.1526	13.0915	12.9897	13.1632	13.593	12.1235	13.6809	11.1228	13.0476	13.2861	13.2275	12.3531	12.782	13.1988	13.2123	12.8927	14.0225	16.5444	11.3923	12.7932	12.7234	12.4078	10.9181	13.592	12.6959	13.6553	12.0382	12.4704	12.8238	11.7952	13.8141	12.8496	14.5396	11.5817	12.9842	13.3733	12.5941	12.1157	12.101	12.2267
ENSG00000058673.14	ZC3H11A	11.1836	11.4341	12.3188	12.1069	11.611	12.0532	10.8619	12.0674	16.1088	12.3666	12.2246	13.6021	11.9218	11.3304	12.6876	10.1749	12.2738	12.5696	12.2583	11.2935	12.1589	12.127	12.0396	12	12.7647	15.5069	10.3718	12.9649	11.2998	11.8819	10.3498	12.8031	11.7198	12.2198	11.6715	11.8719	11.8364	10.3848	11.7752	12.0835	12.6193	9.69174	12.7624	11.7082	11.5985	10.1098	12.0251	11.7645
ENSG00000058729.9	RIOK2	9.29002	9.14975	10.4656	10.0661	8.7039	10.2082	7.6865	9.60363	10.218	9.80574	10.1662	9.73809	9.74315	9.62205	10.3185	9.21189	10.1421	10.2969	10.9794	9.16742	10.0293	10.2444	10.4686	9.62753	8.78136	10.444	9.10329	10.4564	10.0647	10.0888	8.224	9.9263	9.89633	9.83447	10.6339	10.42	10.1059	9.90839	9.41151	9.97298	10.3587	7.53138	10.5498	9.23601	8.5157	10.2131	10.6366	10.3987
ENSG00000058799.12	YIPF1	10.1923	10.3163	11.2076	11.0348	10.4645	10.2597	7.66534	10.341	10.2715	10.8941	11.1415	10.363	10.5784	10.8025	10.9901	9.81698	11.1737	10.4429	11.2174	9.66888	10.4533	10.9024	11.4046	10.8665	9.15735	10.8549	7.94837	10.3387	11.1904	10.9425	9.28309	10.0056	11.7074	11.0532	11.4722	10.8971	11.66	11.4858	10.4083	10.5372	10.3805	9.05528	10.043	9.94544	10.7448	11.0947	10.6119	11.0868
ENSG00000058804.11	NDC1	9.74819	10.1059	11.3253	10.9858	10.6795	10.9114	9.50779	10.1984	10.1408	11.1131	10.1984	11.0715	11.2107	10.4502	11.0828	8.49985	11.0674	11.2384	11.2697	9.26913	10.6874	10.9844	11.0251	10.8106	9.19722	10.7389	9.30606	10.9965	10.8001	10.2444	8.77808	10.7117	11.2088	10.3608	11.3298	11.1935	10.0795	10.4737	10.1189	10.8455	10.7805	9.07146	10.7237	9.32867	10.1824	10.3509	11.2744	10.2491
ENSG00000058866.13	DGKG	9.31061	10.0098	11.7095	10.3242	10.0042	9.71425	4.52356	10.1241	11.3231	8.98157	11.2726	5.49185	10.8657	10.9196	12.1599	7.67948	11.151	9.1472	10.8933	11.2192	10.5304	10.29	11.5613	11.8265	9.51175	11.0532	7.15987	12.0761	8.04985	8.87036	7.74819	9.7364	10.2288	10.3923	11.2342	11.6225	10.0688	9.64386	10.825	9.29692	13.1844	8.10852	10.5038	10.933	9.56224	11.0681	8.81057	10.9773
ENSG00000059122.15	FLYWCH1	10.0768	11.3869	11.6008	11.1447	11.8293	11.0748	8.36194	11.1144	11.1706	11.4856	11.2726	10.9498	11.0701	10.858	11.5953	9.40939	11.2633	11.7515	12.0924	10.633	11.9001	11.5098	10.8345	11.8126	9.19476	11.1235	8.49985	11.8796	9.70044	10.4471	10.1611	11.2767	11.8994	11.204	10.2348	10.2491	10.7582	9.26913	10.7074	11.062	11.7249	8.89785	12.3359	11.5191	11.4445	10.445	11.4808	10.6555
ENSG00000059145.17	UNKL	9.00282	9.29002	10.3185	9.34651	10.3106	9.74819	6.6865	9.52748	8.98584	9.89026	9.71425	9.26444	9.36851	9.15228	9.85019	8.39232	9.57554	10.0875	10.2877	8.65105	10.1319	9.99577	9.39017	8.93369	7.45943	9.30606	7.02237	9.91139	7.57743	8.90989	7.90087	9.97154	9.90238	9.68299	8.65821	8.57743	9.21675	7.40088	9.1267	9.33092	9.99577	6.84549	11.1163	9.44915	9.88417	7.76155	9.49785	9.22641
ENSG00000059377.14	TBXAS1	9.49586	9.73132	11.5613	9.71253	9.56605	10.6393	6.2854	11.4067	11.3509	10.4773	11.8781	7.74819	9.58684	10.8887	10.4878	10.5216	11.117	9.26209	10.7665	9.57554	10.4179	10.1447	11.1812	9.21675	9.90839	10.8657	7.53138	9.13955	10.2082	11.4767	9.77149	10.9121	10.8345	11.5196	11.3219	10.0224	12.839	10.1737	10.5167	9.224	9.98299	9.36632	9.50383	10.4888	11.2119	9.99718	9.86419	11.9076
ENSG00000059378.11	PARP12	9.39232	10.0154	11.6321	10.8265	8.29002	11.1261	7.71425	10.0782	11.4969	10.2174	10.5699	8.56605	11.8262	9.73471	10.3783	9.20945	10.6618	9.55842	9.60363	8.64386	10.6348	9.99577	10.9061	9.31288	8.82655	9.81378	6.67243	10.4189	9.89633	10.0861	8.79442	9.41574	10.2046	9.67596	10.5216	12.2857	10.5206	9.36413	9.44501	9.96867	9.46352	8.89785	9.90989	9.39874	10.0967	10.2644	9.56605	10.5275
ENSG00000059573.7	ALDH18A1	10.3376	10.9844	11.268	11.3542	10.7731	11.3587	10.1046	11.2161	11.0035	11.2653	10.8872	13.1219	11.0607	10.1874	11.5382	9.80735	11.4823	11.4843	11.7756	9.29232	10.9226	11.1319	11.2958	11.5788	9.54303	10.9993	10.3498	11.5821	10.3443	11.6013	9.31288	11.9873	11.1724	11.2586	10.8978	11.2883	11.2644	9.98442	11.3723	10.9535	11.7582	9.04439	12.9917	10.568	10.7797	10.7574	11.6032	11.207
ENSG00000059588.8	TARBP1	9.09011	9.53916	10.6724	11.032	10.6221	9.99859	9.19722	9.84392	9.42417	10.8408	11.1013	10.6027	10.4168	10.1046	10.611	8.27146	9.76321	10.6202	10.2204	9.07682	10.6724	9.76818	9.48784	9.07948	7.06609	9.85798	8.19476	12.2943	9.64386	9.75989	8.45533	10.8471	10.207	10.2033	10.3072	9.55267	9.41996	9.03617	9.42836	11.03	9.32418	7.40088	10.8471	9.92333	9.55075	8.53138	10.1636	9.62571
ENSG00000059691.10	GATB	9.08215	10.062	12.6823	10.4988	10.6671	10.3015	7.60733	10.0279	9.97298	9.87575	10.4645	9.33316	11.3174	10.6546	10.6321	9.87036	11.0119	10.6484	11.3603	9.56796	10.611	10.5943	10.69	11.0126	9.25267	10.2538	8.95128	10.8517	9.63118	10.3376	8.32643	10.3902	11.1183	10.6961	10.8082	10.6795	10.8368	10.5353	9.83131	9.76653	10.84	8.45533	10.6582	9.85643	9.95565	11.3049	10.9226	10.8265
ENSG00000059728.9	MXD1	9.55459	9.37069	9.224	9.08746	9.66356	9.23362	6.9542	9.7039	9.18735	10.9429	11.2479	10.8486	9.89482	9.2738	10.0403	9.29232	9.97728	9.81057	9.39017	9.38154	10.5906	10.2586	9.98442	10.9359	7.7879	10.7237	8.44294	10.7389	9.40088	11.5817	8.12928	10.4828	9.85175	10.5584	9.8009	9.18735	11.2186	9.48985	9.90839	8.99152	10.6733	8.01681	10.3465	9.52356	9.93221	8.26209	9.98299	10.4858
ENSG00000059758.6	CDK17	10.2703	10.567	11.84	11.1529	10.3848	11.6555	7.13955	10.7364	10.7082	11.1662	11.0821	10.0888	11.4067	10.5821	11.6129	9.75154	11.0694	11.3202	10.8811	10.2715	10.6653	11.4041	11.3934	11.3647	9.77149	11.0841	10.0154	11.7557	10.9651	10.3542	9.3837	10.9758	10.8963	11.0566	11.9447	11.3487	10.8408	10.3955	10.941	10.6528	11.9658	8.96	11.2574	10.6564	10.4727	10.151	11.3982	10.9571
ENSG00000059769.18	DNAJC25	8.25267	8.07146	9.37069	8.53916	8.09276	8.76818	6.84549	8.26679	7.9542	9.13699	8.89178	9.82177	8.48382	8.48784	8.57743	8.29921	9.02237	8.76487	9.13955	8.10329	8.65105	8.53916	8.98868	8.59619	6.2854	8.13955	7.08746	9.21675	9.10852	9.33316	7.01123	8.35755	8.41363	8.86728	8.85487	8.3966	8.98299	9.56605	8.32193	8.61471	8.10852	6.16993	8.9629	8.22882	8.58871	8.07682	8.58871	8.43045
ENSG00000059804.14	SLC2A3	12.0751	11.3298	10.0444	10.6366	11.1085	10.058	9.62388	12.3907	9.07682	12.7167	10.9922	10.9744	11.3794	12.412	11.265	11.3842	13.4385	11.2107	11.8269	10.0875	13.9031	11.4372	12.286	11.0674	9.96145	14.0683	8.00562	12.3117	11.9487	13.6071	9.36413	10.93	12.6278	12.9016	12.1121	9.25739	13.0123	10.1189	11.7879	10.8765	12.378	9.53528	11.327	11.856	10.4959	9.04985	11.5348	12.1836
ENSG00000059915.15	PSD	7.18982	10.9506	8.0607	9.83131	11.1402	11.7381	6.96578	9.34873	9.24793	10.1978	10.4062	10.6847	9.69523	9.80413	9.74483	7.11894	9.90539	11.2912	9.99859	9.55075	9.20212	11.4168	7.94837	7.77479	7.75489	9.76321	6.33985	11.4727	7.15987	10.2167	8.92184	11.2568	10.2276	9.87958	10.1836	9.55459	10.6466	9.02791	11.0154	10.207	10.5699	10.196	11.1731	10.9241	8.55842	8.27612	9.9901	9.19722
ENSG00000060069.15	CTDP1	9.12412	10.2726	9.64024	9.70736	10.6266	10.043	7.93074	9.63481	10.0728	9.89026	9.80252	9.94105	10.2527	8.90087	10.1202	7.85175	10.4625	10.6211	10.1383	9.35315	10.236	9.97728	10.3287	9.53916	8.41363	9.94544	7.82655	10.3998	8.28077	10.1421	7.85798	10.5925	10.3421	10.2204	9.99152	10.1948	10.6475	7.65821	9.79766	10.0782	10.1611	8.05528	10.9658	9.62022	9.66711	9.54689	10.4491	10.1421
ENSG00000060138.11	YBX3	11.4873	11.638	11.0098	12.0951	11.3225	10.7731	9.08215	11.5878	11.5018	12.4316	11.9012	13.2475	12.6702	11.8545	12.2509	10.42	13.8036	11.7952	11.6515	11.8533	12.1646	11.7339	12.7916	12.9678	11.1131	13.5089	8.87344	12.4427	12.6032	13.7077	10.6582	11.8541	10.8994	13.1657	12.3985	10.5613	12.4043	11.5703	11.2234	11.2952	12.292	10.8455	11.3832	11.4686	11.357	11.4486	11.4823	12.6573
ENSG00000060140.7	STYK1	0	1.58496	1.58496	5.04439	2.32193	6.2854	0	1.58496	3	5	4.39232	1.58496	3.45943	3.80735	2.80735	2	2	5.39232	3.32193	0	3.32193	5.2854	0	4.9542	2	3	1.58496	4.90689	1.58496	4.75489	3.80735	3.80735	1	2	2.58496	3.58496	2.58496	2.80735	4.85798	3.80735	2.32193	4.45943	1	4.9542	2	0	3.32193	4.58496
ENSG00000060237.15	WNK1	12.3534	12.7507	13.9274	13.3191	12.9938	13.1486	10.6944	13.2868	12.736	13.1691	12.9031	14.0002	13.3211	11.8049	14.0432	10.9527	13.0939	13.556	13.456	12.9633	12.5971	13.2685	13.8832	13.4435	11.6147	13.5643	11.5939	13.083	12.6904	12.6421	10.7903	12.7043	12.8817	13.3701	13.4055	13.334	13.816	11.1836	13.765	12.7377	13.9187	10.8376	13.9543	12.9826	12.7119	11.8642	13.5201	13.027
ENSG00000060303.5	RPS17P5	2.80735	3.16993	2.32193	2.32193	2.58496	3.70044	2.80735	2.80735	1.58496	2	2.58496	3.80735	1	3.80735	1	2.80735	4.24793	1.58496	2.80735	2.80735	2.58496	2	3	3.58496	1.58496	2	2.80735	2.32193	1	4.08746	3	2	3.70044	3.90689	3.45943	2.58496	3.80735	2.32193	2	1	2.80735	2.58496	3.16993	3	2.58496	2	2	3.70044
ENSG00000060339.12	CCAR1	10.1497	10.2276	11.7932	11.2912	9.68475	11.2779	8.91588	10.8065	10.4553	11.0102	11.0921	11.8412	11.1111	10.1573	11.6202	9.53722	11.3504	11.4205	11.4009	9.85331	10.7398	10.9114	11.3853	10.9233	8.81057	10.8564	10.0471	11.8065	10.1331	10.9293	8.94837	11.6948	10.9578	11.1567	11.4257	11.3264	11.0341	9.75822	11.0049	11.0835	11.1235	8.45121	12.0199	10.2312	10.6457	10.2348	11.8622	10.8819
ENSG00000060491.15	OGFR	10.1007	11.3576	11.3712	11.5454	11.3647	11.0105	9.03342	10.8773	11.2198	10.6497	11.1144	11.4471	11.2258	9.96867	11.0573	9.31288	11.5803	11.6667	11.4435	10.2503	11.5314	10.5934	11.9636	11.0573	9.66	11.0573	8.37938	12.0437	9.2738	11.1497	9.41363	11.2866	11.8345	11.327	10.9972	11.647	11.5206	8.14975	10.5708	12.2538	11.5831	9.52943	12.1759	10.8619	10.5459	11.0444	12.1039	11.0389
ENSG00000060558.3	GNA15	8.34873	9.30834	8.50383	7.97154	8.19476	7.81378	3.80735	9.55075	9.66711	9.70217	9.74987	5.75489	6.78136	9.07146	8.65105	9.34873	9.74987	7.97154	9.10852	7.36632	8.63662	8.45943	9.74147	7.33985	8.61471	9.97728	5	6.78136	9.42206	10.5137	7.59246	9.42417	9.74315	10.1472	9.19229	8.0607	11.6142	8.56224	9.16993	7.78136	8.42626	8.26679	7.60733	8.99435	9.51964	7.55459	8.48382	10.6321
ENSG00000060566.12	CREB3L3	1	0	1	0	1.58496	2	0	0	1.58496	1	1.58496	1.58496	0	1	0	0	1	1.58496	1.58496	0	0	1	1	0	1	0	0	1	0	1	1	0	1.58496	1	0	0	2.58496	0	1.58496	1	0	1	0	2	0	0	0	1.58496
ENSG00000060642.9	PIGV	8.72792	8.61471	10.7457	8.84549	9.71596	9.56796	5.49185	9.64926	9.66534	9.34762	9.52356	8.85798	8.81378	9.15228	9.71253	9.0954	9.57175	9.25503	10.5028	8.89178	10.2831	9.32418	9.35975	9.16239	7.63662	9.39017	7.46761	9.01681	9.02237	9.44087	7.3837	8.59246	10.633	10.1267	9.21675	9.00562	10.1849	9.39446	8.64746	9.15735	9.42206	6.74147	9.85331	9.2503	10.3859	10.2444	9.47168	9.75989
ENSG00000060656.18	PTPRU	7.76818	9.89936	7.27612	6.91886	10.8416	7.49185	6.93074	8.47168	7.53138	8.93664	10.1737	7.08746	6.89482	8.33985	7	7.07682	11.8615	9.10852	8.45121	10.2408	10.5906	8.64024	10.9908	8.02791	8.19967	10.6528	4.85798	7.81378	10.7142	10.5915	5.70044	8.3837	8.97154	10.2538	6.78136	8.26209	9.93958	6.32193	9.59432	7.96	9.91289	8.03892	10.9432	9.77643	8.69	6.56986	9.14211	11.2819
ENSG00000060688.11	SNRNP40	10.0084	10.4898	11.6027	11.432	10.9915	11.2216	9.19229	9.82177	11.1228	11.4305	10.9418	11.3354	11.3449	11.0224	11.1415	10.5137	11.4818	11.2521	11.7155	9.77479	11.188	11.3236	11.3929	11.5172	9.78136	11.021	9.71768	11.2894	11.3066	11.5579	9.45943	11.0334	11.4481	10.4294	12.2929	11.6533	10.9556	11.3912	10.275	11.3515	10.4635	8.61839	10.5546	9.8857	10.9758	10.9084	11.7351	11.3163
ENSG00000060709.12	RIMBP2	3.45943	7.61471	6.98868	7.94251	8.33539	8.52356	3.80735	6.10852	7.52356	7.01123	9.1472	8.85487	8.58871	6.45943	7	4.24793	7.98299	8.08746	5.72792	7.7211	7.16993	8.63662	5.49185	6.56986	4	4.24793	3.70044	10.5206	4.90689	7.41785	6	7.33092	7.86419	8.93074	7.13955	6.96578	7.74819	3.58496	8.61839	6.32193	9.59991	8.08746	8.2854	8.17991	5.55459	4.16993	5.80735	7.10852
ENSG00000060718.17	COL11A1	6.18982	9.3443	10.1699	6.90689	11.1917	9.70736	12.4432	8.31741	8.03342	10.4893	10.973	13.0788	9.08481	7.33985	7.27612	7.32193	10.1812	11.0375	9.57554	8.72792	9.65284	10.1749	5.20945	10.5382	6.89482	6.91886	9.58684	10.3219	6.10852	12.7446	6	12.9339	8.03342	11.8134	6.87036	7.46761	9.48382	8.97728	10.5362	9.17742	11.5546	8.23362	13.5212	11.0334	10.4305	5.04439	5.78136	7.26679
ENSG00000060749.13	QSER1	10.3038	10.6073	11.2426	11.544	10.5167	11.0881	9.0634	10.4522	10.1357	11.8847	10.4409	10.7125	11.1312	10.363	11.8872	8.98584	11.5053	11.6375	11.0815	9.9263	11.1504	10.875	11.5285	10.2691	9.64386	11.3603	8.96867	11.5201	10.3174	10.2131	8.77479	10.6165	11.0654	11.0841	11.2384	11.6978	10.3264	10.4574	10.0293	11.0478	11.8707	8.49586	11.6357	10.5382	10.2432	10.8017	11.6582	10.5324
ENSG00000060762.17	MPC1	10.8041	11.1605	11.5703	12.6407	11.2574	10.7134	7.76818	10.3729	11.4236	11.6869	12.4427	10.5887	12.057	12.0583	11.9876	11.0189	11.6384	10.7168	11.5483	11.6032	12.0678	12.0536	11.6294	12.5324	10.6627	11.9912	10.3815	11.8506	11.3832	10.9922	9.83763	11.4522	12.9625	12.2735	12.9737	10.6312	11.5493	13.2841	11.5817	11.4584	10.983	9.74147	11.2258	10.7566	11.7419	12.8408	12.5135	12.4017
ENSG00000060971.16	ACAA1	9.64926	11.3837	11.4878	11.4783	11.6064	11.446	8.2854	11.0755	11.8517	11.5411	12.0624	10.9571	11.5172	11.4538	11.6987	10.8826	11.9174	12.0875	11.6777	10.8865	11.7232	11.4263	11.9399	11.6493	10.374	11.7099	9.50779	12.041	10.9679	10.9614	10.102	11.5236	11.7224	12.0778	11.6316	11.7932	12.0063	10.9744	11.3376	11.4481	11.8978	9.77149	12.0941	11.1948	12.2435	12.2897	11.5522	12.0451
ENSG00000060982.13	BCAT1	12.3869	12.4186	9.76155	14.4996	10.4828	12.551	10.8834	12.5687	8.93664	11.6362	12.9399	11.7134	11.7202	11.6738	13.4238	9.69349	13.7466	12.2521	12.6924	11.7611	9.91737	11.6551	13.9648	12.7694	10.8956	13.5036	8.29921	12.7442	10.6978	12.2559	11.1911	11.6434	12.764	13.0077	13.6714	12.3699	12.0921	12.1141	12.1932	13.0272	13.0544	8.76818	13.2088	10.6018	11.2456	12.3359	13.7457	13.8405
ENSG00000061273.16	HDAC7	10.7715	12.1331	11.0272	11.5718	10.585	11.5236	9.58871	11.6613	10.8017	11.5696	11.9567	13.0933	11.0735	11.0231	12.1755	10.0861	12.0593	12.1944	11.0464	11.1111	11.431	11.23	12.4886	9.88417	9.86109	11.6389	8.33539	12.1062	11.03	11.3641	10.4838	11.5546	11.8757	12.3963	10.6303	11.4783	11.8021	9.5216	11.2414	11.7039	12.0515	9.76155	11.3674	11.3214	10.973	10.1421	11.4336	11.9352
ENSG00000061337.14	LZTS1	10.84	11.8541	9.15228	12.4663	11.5741	9.46557	10.0196	10.2082	11.683	10.2709	9.98157	11.1799	10.3219	10.2703	12.0032	8.05528	13.641	11.6357	12.5142	9.73809	11.527	10.9766	12.952	9.63118	10.4136	12.5115	7.57743	12.0825	9.17243	11.7453	10.0417	10.7715	11.5812	13.0701	10.3354	11.5127	12.1712	7.90689	10.8525	11.3337	12.5382	9.69	11.4868	11.2662	9.75322	8.18488	11.9414	13.4419
ENSG00000061455.10	PRDM6	4.39232	4	7.61471	5.55459	4.08746	6.12928	6.53916	4.9542	5.55459	5.62936	5.64386	10.0056	6.18982	5.16993	4.90689	3.70044	4.39232	4.75489	5.88264	5.58496	6.32193	5.35755	5.08746	6.85798	3.45943	5.2854	4	5.64386	6.18982	7.88874	3.80735	5.24793	5	3.90689	5.08746	3.90689	4.16993	4.64386	4.45943	5.32193	4.39232	3.70044	5.83289	5.16993	5.55459	3	4.24793	4.39232
ENSG00000061492.10	WNT8A	1.58496	1	1	1	2.58496	1	0	1	0	1.58496	2.32193	1	0	0	0	1	2	2	2.58496	2.58496	2	2.32193	0	1	0	1.58496	0	1.58496	0	0	1.58496	1	1	2.58496	0	0	0	0	1.58496	0	2	0	0	1	1	1	0	0
ENSG00000061656.8	SPAG4	7.56986	7.49985	6.82018	6.08746	9.31061	5.80735	5.16993	7.7211	5.90689	9.59898	8.67948	8.07146	5.32193	8.06609	7.77479	7.25739	8.89482	8.11894	7.94251	7.47573	8.75489	8.42206	8.17493	5.61471	7.05528	9.54689	4	8.0607	8.21917	9.7211	7.42626	7.14975	10.4878	9.63844	8.31288	6.53916	9.05799	9.39446	7.07682	8.3966	7.48382	4.9542	7.79442	8.91886	7.97728	7.36632	8.44294	8.39232
ENSG00000061676.13	NCKAP1	12.645	12.6057	14.0751	13.4223	12.5204	13.5458	10.363	12.8295	12.5615	13.2395	13.137	12.7787	13.2889	12.6519	13.8952	11.7117	13.6047	13.6192	13.6741	12.4836	13.1115	13.648	13.9228	13.9941	11.9524	13.6104	12.4981	13.4051	13.4639	13.0928	11.2384	13.3723	13.3424	13.5589	13.6227	13.5277	12.8096	12.4546	13.2661	12.9108	13.9256	10.9586	13.3813	12.9243	12.8074	12.9198	13.7489	13.2866
ENSG00000061794.11	MRPS35	10.4949	10.4919	11.733	11.6786	10.6698	11.5048	8.98584	10.9009	10.8533	11.4126	11.8903	11.6528	11.5503	11.4651	11.5162	10.7415	11.6974	11.4003	12.2506	10.4315	10.3685	11.6452	11.8692	11.9377	9.9629	11.5948	9.73978	11.1472	11.8887	11.0928	9.67066	11.2288	11.9947	11.462	12.764	10.8941	11.5377	12.36	10.7381	11.0119	11.6156	8.85175	11.1351	10.4041	10.9009	11.6852	11.9647	11.6658
ENSG00000061918.11	GUCY1B3	8.72451	10.3015	9.73471	10.4147	10.5343	10.29	5.75489	9.42417	8.71425	10.6096	9.75489	7.53138	9.59246	10.352	10.1306	8.71768	10.0967	10.7707	10.4998	8.43879	10.2288	11.3685	10.0553	10.9418	9.24079	9.54496	8.55459	10.6821	9.32867	10.3038	8.96867	10.4336	10.9256	10.4346	9.39232	9.58871	10.5859	10.5048	11.3292	9.6987	10.4051	8.52356	10.5353	9.65821	9.11374	10.3253	10.6294	10.2621
ENSG00000061936.8	SFSWAP	10.0362	10.8626	10.6795	10.9894	11.3799	10.7649	8.7879	10.4073	10.5127	10.8777	11.0708	11.978	11.3163	10.3641	11.3923	8.90388	11.2009	12.0324	11.2656	10.6175	11.23	10.268	11.1072	11.2527	8.41363	11.1768	8.87652	12.3168	9.7879	10.4189	9.10591	11.8218	11.3151	11.2149	10.69	10.8321	10.703	7.91289	10.5925	11.4964	11.5957	8.48784	12.3501	10.4284	10.2336	9.24317	11.183	10.4959
ENSG00000061938.15	TNK2	10.5275	12.988	11.3729	11.1026	12.9578	12.3109	8.82972	11.2952	11.7245	12.3906	12.0042	12.1668	11.6022	11.6519	12.2324	9.01123	11.9061	13.8812	12.0614	11.5503	11.8289	13.3418	11.6631	12.3231	9.76321	11.6184	9.19967	13.8606	8.94837	10.8025	10.2312	13.8322	11.9791	12.0997	10.5343	13.0384	11.4168	9.46761	12.5132	13.4335	13.6505	9.96867	13.2438	12.056	11.7826	10.9425	11.8719	11.3971
ENSG00000061987.13	MON2	10.1523	9.64205	11.3465	11.3095	10.4242	11.1693	8.6865	10.792	10.3554	11.0815	11.5299	12.1727	10.7632	9.96	11.5831	9.21189	10.9929	11.2656	10.4737	10.2312	10.0375	11.2354	11.357	11.2521	8.9629	11.1898	9.47371	10.825	11.0928	10.4838	9.34207	11.2923	10.8154	10.9542	11.1743	10.7507	10.7313	10.8345	10.8329	10.643	10.952	8.30834	11.5746	10.5098	10.314	9.67243	10.9858	10.6812
ENSG00000062038.12	CDH3	5.24793	8.01681	8.68299	5.49185	7.24793	8.94544	5.67243	6.71425	5.58496	6.55459	4.32193	8.20945	5.16993	7.70736	5.75489	6.98868	7.21917	6.35755	5.9542	6.85798	5.39232	8.76155	5.97728	6.42626	8.25267	6.65821	6.49185	8.87344	6.12928	9.56796	4.90689	9.91289	7.94251	9.86419	5.52356	4.75489	5.2854	4.80735	8.25267	6.39232	5.93074	4.08746	7.6865	6.61471	7.8009	3.80735	7.26679	4
ENSG00000062096.13	ARSF	5	5.55459	10.5245	6.87036	8.01123	7.09803	2.58496	7.60733	9.81698	6.58496	9.16239	3.45943	9.66356	7.57743	7.91886	8.03342	6.84549	7.57743	9.15735	7.5157	8.84235	6.9542	7.14975	4.45943	6.83289	5.12928	3.32193	7.72792	8.64024	9.84078	6.06609	3.80735	6.9542	8.82655	7.66534	6.79442	7.11894	6.16993	6.44294	6.18982	9.13443	9.08746	2.80735	8.7039	7.37504	7.89482	5.88264	9.76653
ENSG00000062194.14	GPBP1	11.3581	11.5382	12.8455	12.3401	11.3587	12.5155	9.2854	11.7436	12.0488	12.3745	12.1573	11.5807	12.5241	11.8834	12.5469	10.8634	11.9915	12.3802	12.9007	11.3859	12.2085	12.5421	12.5584	11.7309	10.6402	12.2597	11.196	13.0199	12.0771	12.0056	10.3837	12.4291	12.4186	11.811	12.5925	12.6562	11.8591	12.0386	11.8568	12.145	12.4926	9.87652	12.9544	11.2808	11.8661	11.6421	12.55	11.9333
ENSG00000062282.13	DGAT2	5.24793	5.67243	7.35755	5.67243	9.58308	6.39232	7.11894	6.79442	7.62205	8.84706	9.13443	7.06609	6.50779	5.75489	6.39232	6.53916	5.72792	6.91886	7.17991	5.16993	8.60363	7.90087	6.32193	7.96578	6.96578	7.33985	5.20945	7.04439	6.35755	8.2854	4.64386	6.80735	6.58496	6.62936	6.20945	7.25739	9.17243	5.75489	6.49185	6.24793	6.85798	6.98868	6	6.20945	8.54689	3.80735	8.12412	9.13699
ENSG00000062370.15	ZNF112	7.65105	8.07146	9.49985	9.08481	6.12928	9.01123	5.83289	8.57365	7.81378	8.50581	8.33539	7.5157	8.82972	7.88874	9.23122	7.43463	8.56986	9.01681	9.20701	8.02791	8.0607	8.53916	9.64205	8.58871	6.74147	8.44708	6.55459	9.20457	8.00562	7.03342	6.94251	8.98299	7.6865	7.8009	9.15228	9.22882	7.82018	7.99435	7.97154	8.54303	8.79442	6.08746	8.90087	8	8.29921	7.40088	9.66178	8.14466
ENSG00000062485.17	CS	11.9222	12.5041	13.0351	13.4146	11.923	12.816	10.5708	12.6974	12.825	12.388	13.0222	13.915	13.163	12.3157	13.3578	10.9614	12.8914	13.2087	13.3038	11.9951	12.0485	12.9627	13.178	13.4765	11.2384	12.7762	11.2009	12.5772	12.2556	12.217	11.2192	13.2681	13.078	12.6309	13.0926	13.2586	12.7011	11.4252	12.6214	13.0187	13.2612	10.9061	13.419	12.8942	12.3939	12.1895	13.1676	12.7824
ENSG00000062524.14	LTK	3.32193	6.20945	6	8.25267	5	5.35755	7.06609	4.90689	4.39232	7.90087	4.45943	8.14466	4.80735	5.16993	7.02237	4.58496	7.43463	6.50779	3.32193	4.39232	4.08746	4.45943	5.39232	4.45943	4.75489	6.20945	2.32193	8.77479	4.24793	7.94837	4.52356	5.80735	5.45943	6.02237	4.45943	5.39232	4.9542	4.70044	5.9542	7.47573	5.70044	5.61471	5.08746	6.89482	5.39232	3.16993	6.22882	3.80735
ENSG00000062582.12	MRPS24	7.78136	9.43045	9.49586	8.96	9.96145	8.96	5.93074	8.78463	9.76984	9.49085	9.21917	8.03342	8.81698	9.13186	8.77479	8.12928	9.46148	9.66711	9.11374	7.59991	9.06609	9.224	9.53528	9.46761	7.88264	8.84862	6.14975	9.01123	9.69174	9.62388	7.58496	8.62936	10.1935	8.81057	9.224	9.87652	8.88874	8.93664	8.10852	9.77972	8.92481	7.6865	9.52748	8.15987	8.92184	10.115	9.37721	9.15987
ENSG00000062598.16	ELMO2	10.8541	11.6439	12.8887	12.4207	12.4486	12.1895	9.71253	12.0102	11.9922	11.9377	11.7009	12.6307	12.2938	11.1459	12.5694	10.3652	13.1472	12.6232	12.2969	11.2761	12.2969	12.1443	12.8865	12.2776	10.2336	11.7636	10.5584	12.6268	11.3821	11.5093	9.82655	12.2955	12.5221	11.7245	12.0778	12.1548	11.8715	10.5078	12.1144	12.2715	12.3267	9.94251	12.0471	11.3208	12.0711	12.3788	12.8019	11.5722
ENSG00000062650.16	WAPAL	9.95274	10.014	10.9816	11.3614	9.62022	10.9144	8.15987	10.6821	10.4676	10.6804	10.9009	11.0761	10.3376	9.50184	11.2726	9.18488	10.8963	10.6156	10.7657	9.60548	10.5265	10.7532	11.0715	10.8376	9.15228	10.8626	9.82814	10.5314	9.97298	10.9337	8.68299	11.1935	10.1724	10.6202	10.6909	10.7364	11.0974	9.56796	11.1066	10.0293	10.6193	8.40514	11.9837	10.2784	10.1202	9.47573	10.774	10.8234
ENSG00000062716.9	VMP1	12.1867	12.2883	12.5908	11.8792	12.3443	11.5483	10.0362	12.8698	12.0458	13.3078	14.1489	12.5479	12.5682	13.3006	12.9715	12.463	13.8223	12.9202	12.807	11.6457	12.224	12.6198	12.9276	12.341	11.3026	13.6801	10.4242	14.3842	13.1539	13.7982	11.4094	12.5838	13.5335	13.5767	12.9509	12.2738	13.2308	13.5258	12.5608	12.7043	13.0065	10.102	12.62	13.0583	12.7013	12.2485	13.0831	12.9527
ENSG00000062725.8	APPBP2	10.825	10.8986	12.1768	11.1592	10.9344	11.9215	8.90689	11.31	11.1415	11.6271	11.4331	12.0369	11.8568	11.1402	12.2204	10.0647	11.6627	11.7309	11.9869	10.7339	11.5488	12.0137	11.8541	11.6371	9.9629	11.6812	10.4325	11.6059	11.1066	10.3641	9.57932	11.8525	11.7056	11.4594	11.9125	12.1618	11.2198	11.056	11.9855	11.1997	11.8657	9.22641	12.0488	10.952	10.9665	11.0231	12.1325	11.2107
ENSG00000062822.11	POLD1	8.26209	10.6321	9.98726	10.0251	10.9136	9.72792	9.3966	9.5216	10.8549	10.6156	9.45943	10.3106	11.2877	9.27612	10.3287	8.16993	10.0444	10.9614	10.2515	8.60363	11.431	10.1812	10.6119	11.0126	8.74483	9.84549	7.01123	11.5324	8.32193	10.0348	8.43879	10.5362	10.1662	9.44915	9.7039	10.4798	9.91886	8.11894	9.57743	10.9054	10.9993	8.87652	11.9281	9.14975	9.81057	8.85487	10.8297	10
ENSG00000063015.18	SEZ6	11.4878	14.394	10.1712	12.7766	13.0614	13.0377	6.2854	10.8122	12.3287	10.8451	10.6393	6.85798	14.1278	11.6573	11.6202	7.57743	8.92184	12.5209	13.0076	10.8719	11.6087	11.8126	9.73132	8.57743	11.395	10.23	7.61471	15.2319	8.59619	7.93074	10.0674	9.21189	10.4094	8.53916	8.84235	9.26209	9.01681	7.7211	8.8392	11.6658	13.9039	10.611	8.87652	10.809	10.1911	9.41996	11.8238	7.89482
ENSG00000063046.16	EIF4B	12.5292	12.3982	13.2777	13.3399	12.0362	13.6303	11.8634	13.6888	13.0363	13.0782	13.3031	14.8594	13.5464	12.4429	13.7805	12.1886	13.9346	13.5475	13.2636	12.9864	12.7669	13.205	13.5465	13.9286	11.8138	13.8322	12.3418	12.7486	13.3957	13.4956	11.5003	13.586	13.294	13.718	14.202	13.4955	13.7813	12.5828	13.24	13.1923	13.5908	11.1427	13.9819	12.973	12.77	12.6775	13.5422	13.3592
ENSG00000063127.14	SLC6A16	4.45943	4.08746	6.97728	5.2854	4.85798	6.20945	4.80735	6.91886	5.9542	6.82655	6.18982	9.84549	6.9542	5.72792	6.44294	5.85798	6.02237	5.49185	5.2854	5.24793	7	5.78136	5	5.49185	3.58496	5.80735	3.16993	5.49185	4	4.32193	4.9542	5.24793	4.64386	5.72792	5.85798	5.08746	5.16993	4.45943	4.39232	6	6.30378	2.58496	4.32193	6.18982	5.85798	4.75489	4.90689	5.49185
ENSG00000063169.9	GLTSCR1	7.77479	10.2228	8.73132	9.94398	10.388	9.49185	8	9.26209	9.88417	9.95274	9.56224	11.2479	10.4553	9.06878	10.1254	7	9.89026	10.4878	9.61471	9.19476	10.3083	9.81698	10.5943	10.218	7.53138	9.73132	6.58496	10.9121	7.62205	9.57175	8.01123	10.5736	9.41151	9.62388	8.68299	9.65642	9.55459	6.93074	9.17493	10.1267	10.6944	8.04985	10.9469	9.57175	9.30834	8.13443	9.85331	9.12153
ENSG00000063176.14	SPHK2	8.57365	10.6883	10.1787	10.3729	10.7985	10.5028	7.13955	10.1911	10.9758	10.5732	10.1396	10.2562	11.2058	10.2761	10.5708	9.33316	10.4502	10.891	10.8956	9.74819	11.4564	10.5333	11.2003	11.2877	9.0954	10.3454	7.82018	10.7117	9.44087	9.49386	9.43254	10.9226	10.3576	10.6101	10.3554	10.676	10.5127	9.08481	10.421	10.8796	10.9498	8.93074	11.1157	10.2432	10.6839	10.0914	11.1189	10.7871
ENSG00000063177.11	RPL18	12.2903	14.3739	13.2835	14.7349	14.7678	14.0918	13.4877	13.4873	14.7098	14.3578	14.4841	15.6567	15.1711	14.7068	14.0246	13.4804	15.1291	14.4848	14.4894	13.7858	14.7019	14.5886	14.6597	15.1047	13.2889	14.6407	11.9211	14.3723	15.2634	15.1073	13.3876	15.0101	14.5159	14.4503	15.7603	14.3783	14.5939	15.4025	13.4906	14.1201	14.0935	12.6421	14.5591	13.2067	14.0582	14.9932	14.9783	14.4914
ENSG00000063180.7	CA11	8.05528	9.67948	9.9901	11.2082	10.1357	12.1206	7.07682	10.1408	10.9293	9.38478	11.5665	11.577	10.9189	10.5147	10.5981	9.2738	11.9986	11.5309	11.1111	11.0888	11.1085	11.9748	10.6211	10.1812	7.92481	10.2842	6.91886	11.1504	10.1923	10.7339	9.85331	11.2544	9.29232	11.2633	10.933	9.93517	11.2052	10.1548	10.375	9.98726	11.1843	10.4491	9.92333	11.1674	11.1818	10.697	10.236	11.1066
ENSG00000063241.6	ISOC2	9.50978	11.2294	10.4798	11.461	11.1254	10.5304	8.98014	10.2866	11.0526	9.66534	11.5324	10.0389	11.1874	10.9787	10.4294	10.0485	11.1013	11.1434	11.0802	9.09803	10.8154	11.0661	11.3465	11.1923	9.87958	10.5275	7.7879	11.0768	10.0728	11.058	9.91139	10.8849	11.1812	10.7482	11.0077	11.1706	10.8549	11.7457	10.1586	11.3832	11.0934	9.11634	11.0961	10.1997	10.888	11.8529	11.5512	11.0895
ENSG00000063244.11	U2AF2	12.0035	13.2063	12.9458	13.7341	13.2075	13.0446	11.2819	12.5309	13.5038	12.6677	12.6346	12.4176	13.905	12.3202	13.1418	11.4491	13.2716	13.6154	13.5404	12.2336	13.5808	13.1843	13.7061	13.6653	11.5646	12.9388	10.4656	13.6383	12.0475	12.4435	11.6564	13.6274	13.0612	12.9634	13.2723	13.491	13.0406	12.0088	12.7209	13.4855	13.4411	10.9307	13.6991	12.2402	12.7157	12.4666	13.8009	12.9663
ENSG00000063245.13	EPN1	11.4954	13.2928	12.1596	13.0098	13.1071	12.5567	10.7339	12.3487	13.0632	12.5619	12.4998	11.7245	13.2075	12.4168	12.6544	11.3163	13.0104	13.2293	12.7999	12.0644	13.3688	12.7603	13.4365	13.5536	11.6461	12.795	9.6865	13.1591	11.5741	12.5845	11.2282	12.9502	12.8576	13.0002	12.454	13.0741	13.2303	10.9766	12.6847	13.1249	13.3708	11.4828	13.5161	12.6553	12.5732	12.3487	13.2105	12.9215
ENSG00000063322.12	MED29	11.2414	11.9862	13.3608	12.729	12.6935	12.2674	9.44915	11.87	12.3883	12.1918	12.1567	10.7288	13.2249	12.381	12.4828	11.5338	12.4453	12.5932	12.4247	12.3247	12.8297	12.3759	13.4972	13.1478	10.8956	12.4851	10.5078	12.3012	12.2225	11.526	10.9873	11.9993	12.9009	12.3537	12.3953	12.5379	12.3029	12.1596	12.1969	12.4022	12.7383	10.4838	11.92	11.762	12.5978	12.2886	13.1822	12.6314
ENSG00000063438.15	AHRR	7.09803	6.47573	5.85798	6.56986	8.2854	6.80735	4.39232	5.80735	5.97728	7.16491	6.9542	7.52356	6.87036	6.47573	6.71425	5.20945	7.17991	6.80735	6.62936	6.12928	8.41785	7.67948	6.75489	7.60733	4.90689	7.76155	4.90689	8.82337	4.64386	7.41785	5.90689	6.74147	7.04439	6.96578	5.83289	5.49185	5.88264	4.24793	6.49185	6.79442	6.45943	4.24793	7.09803	6.45943	7.44294	4.08746	7.34873	6.76818
ENSG00000063515.2	GSC2	0	0	0	0	1	0	0	0	0	0.584963	0	0	0	0	0	0	0	0	0	0	0	0	0	0	0	0	0	0	0	1.58496	0	2	0	0	0	1	0	1	0	0	1	0	1	0	0	0	0	0
ENSG00000063587.13	ZNF275	10.5878	10.4242	11.8037	10.7748	11.1026	12.1494	9.29002	11.7748	10.5821	10.9589	10.6636	11.062	11.3875	10.7228	11.5088	9.32867	10.9723	11.2597	11.4788	11	11.4898	10.8009	11.265	11.5934	9.18488	11.0921	10.021	11.5241	10.3287	10.2276	8.69349	11.5765	11.3343	10.7142	11.2597	10.9816	9.88874	8.89482	11.2027	11.1674	12.8437	9.25974	12.0355	10.9099	11.1731	10.1072	11.2113	10.4367
ENSG00000063601.15	MTMR1	10.1124	10.268	11.7039	11.0056	10.3587	11.1787	8.23362	10.623	10.5527	10.92	10.6119	10.242	11.2639	9.93221	11.6339	9.15482	11.1273	11.5641	11.1421	10.1787	11.3421	10.7465	11.2738	11.0701	8.83289	10.8986	9.33985	11.2958	9.97871	9.70044	8.56224	11.1118	10.8242	10.9758	10.6147	11.2656	10.3343	8.94837	11.0154	10.9174	11.8638	8.47573	11.5236	10.4553	10.1774	10.0634	11.1137	10.1344
ENSG00000063660.7	GPC1	13.3176	14.4415	12.6996	14.3745	14.1585	12.275	8.89178	12.4336	13.048	13.8733	14.0282	8.60733	13.1983	12.4263	14.9165	11.218	16.067	15.1616	13.4781	13.8651	14.5617	13.7061	16.2484	14.8513	13.4662	16.0685	11.4215	14.2411	13.4089	14.1448	10.8226	14.0557	14.7453	14.8532	12.5474	15.1994	13.7591	12.1855	14.7994	15.002	14.5368	11.6917	14.196	14.5377	13.2199	14.3806	14.9604	14.6826
ENSG00000063761.14	ADCK1	7.64386	9.16993	8.90388	10.2527	9.68825	9.05257	6.61471	8.21917	9.37938	8.55075	9.15987	8.85798	9.61287	8.40514	9.65821	7.19967	9.11114	9.61102	9.15987	8.66888	9.32193	9.50581	9.35094	8.96867	7.60733	9.18239	6.9542	10.403	8.16491	7.67243	7.53138	9.64566	9.82814	9.32867	8.79442	9.53916	9.38802	7.85175	8.59246	9.82337	9.64746	7.25739	9.58308	8.08215	8.65105	9.69349	9.96578	9.21189
ENSG00000063854.11	HAGH	9.52356	10.8494	12.1062	10.7532	11.5943	11.2021	7.32193	10.2923	11.128	10.7288	11.178	10.007	10.7698	10.9737	10.6609	10.0967	11.233	11.1241	11.6671	10.4263	11.242	11.2432	11.0389	11.3902	9.96867	10.9766	8.90087	11.7578	10.1447	10.5906	9.36632	11.0168	11.9887	11.7368	11.4998	10.2479	11.2432	10.8082	10.9263	11.0553	11.411	8.79766	11.4257	10.5575	11.0189	11.2906	11.1843	11.4543
ENSG00000063978.14	RNF4	11.0382	11.4833	12.2432	11.811	11.014	11.5836	9.54496	11.2644	11.6573	11.7408	11.6303	12.3802	11.4903	11.1338	12.1482	10.3619	11.1248	12.2101	12.137	10.9263	12.1312	11.9762	12.1189	12.451	9.96145	12.0614	9.98726	12.3501	10.5255	11.8001	9.61102	11.9465	11.9658	11.9495	11.7398	12.2682	11.668	9.93664	11.7381	11.8903	12.5051	9.79766	12.5644	11.4486	11.183	11.1478	12.3658	11.9571
ENSG00000064012.20	CASP8	8.85798	7.65821	9.07682	9.59059	7.5157	9.2503	6.44294	9.72792	9.60733	9.25148	10.5324	8.81057	8.51964	8.69697	10.3129	8.53916	10.0042	9.25739	9.64926	8.11374	9.18488	8.53528	9.80252	9.09803	7.91886	9.52748	6.08746	8.224	9.46964	9.36851	8.18982	8.90689	8.7879	9.47978	9.45533	9.73978	10.014	8.92778	8.45943	8.49985	9.47978	7.31288	7.7211	9.43254	9.59991	9.29692	8.21917	9.92035
ENSG00000064042.16	LIMCH1	10.9337	11.1118	12.9355	11.9095	11.1867	12.5018	9.32643	11.5665	11.0007	11.4437	11.5127	13.1165	12.1864	11.6667	12.7004	10.2819	10.6484	12.2653	12.4057	11.8584	11.4231	12.2497	12.3805	12.4333	10.0014	11.5377	10.7912	11.8692	10.8796	10.6083	9.79604	12.4671	11.5694	12.6472	12.2351	11.3934	11.7048	10.5018	12.1861	11.2877	12.8281	9.60733	11.7061	11.6221	11.7013	12.3123	11.5098	10.9285
ENSG00000064102.13	ASUN	8.97728	9.55651	10.9344	10.1824	9.30834	9.89785	8.32643	9.77808	9.3443	9.94251	9.91737	9.83289	9.94983	9.41363	10.5058	9.08215	10.4336	10.0701	10.9121	9.01959	9.33762	10.6935	10.5479	10.6751	8.35755	9.9542	8.82337	10.5971	10.3219	10	7.93074	10.5275	10.3652	10.0444	11.4147	9.14466	10.4656	9.98868	9.63662	10.0112	9.80413	7.72792	10.3309	9.40088	9.68299	9.97154	10.5411	10.2444
ENSG00000064115.9	TM7SF3	11.041	10.7624	12.5703	11.9114	11.2685	12.2303	8.11374	11.6339	12.1852	11.9114	12.3899	10.1497	11.4393	11.1013	12.4065	11.4325	12.6036	11.9542	12.5459	10.2276	10.7863	12.0296	12.3149	11.8925	11.0815	12.2228	9.72451	11.0954	12.9179	11.3298	10.1561	11.6452	12.3222	12.1917	13.4138	11.6869	12.4294	12.0382	11.4843	11.776	11.676	9.86264	11.9715	11.6926	11.5137	11.7224	12.1752	12.1978
ENSG00000064195.7	DLX3	1	2.58496	1	2.80735	3.45943	3.58496	5.20945	1.58496	0	2	2	4.24793	0	0	0	0	4.24793	4.08746	0	2	1.58496	4.58496	3	3.70044	1.58496	2.58496	1	3.16993	3.32193	5.78136	1	1	1	2.32193	3	2.80735	3.16993	3.16993	3.58496	1.58496	1.58496	1	2	1.58496	1.58496	0	2.58496	0
ENSG00000064199.5	SPA17	8.08215	8.27612	11.2426	8.19476	8.89785	10.3421	4.52356	8.87036	9.43671	10.5435	8.78463	5.2854	9.93074	9.45121	9.40939	9.59991	9.47168	9.52552	9.30834	8.42626	10.0634	9.46557	9.57554	8.64024	7.18982	7.79442	6.24793	9.44087	10.0334	8.61839	7.49985	8.29002	9.89633	9.10329	9.3837	8.86109	8.79442	10.7406	9.41785	9.60918	8.75154	7.96578	9.35755	8.33539	10.7591	10.0444	9.37938	8.85175
ENSG00000064201.14	TSPAN32	5.72792	5	7.36632	5.78136	6.94251	6.6865	3.45943	6.10852	7.20945	6.33985	7.05528	6.33985	5.72792	4.75489	6.39232	4.58496	5.85798	6.93074	5.78136	6.22882	6.87036	5.2854	6.08746	5.42626	5.08746	7.2854	3.80735	6.52356	5.32193	6.16993	4.80735	4.52356	6.91886	5.83289	7.18982	4.9542	4.75489	4	5.08746	5.67243	5.72792	4.32193	4.9542	5.88264	5.75489	4.90689	6.67243	6.42626
ENSG00000064205.9	WISP2	3.45943	2	5.78136	2	4.75489	3.32193	1	4.58496	3.70044	4.08746	5.70044	1.58496	2.58496	2.32193	2.58496	4.32193	3	3.16993	5.42626	3.45943	3.80735	5.80735	3.58496	6.2854	4.85798	6.49185	4.24793	4.52356	3.90689	7.67948	2	4.16993	6.75489	2.32193	4.39232	3.45943	3.80735	4.9542	4.45943	2.58496	4.39232	2.80735	4.58496	4.45943	6.14975	3.16993	2.32193	3.45943
ENSG00000064218.4	DMRT3	2	1	1.58496	3.90689	0	3.90689	0	2	1.58496	2.90689	1	6.65821	1.58496	3.16993	1.58496	0	0	3.16993	0	1	1.58496	1	0	8.27612	1	0	1	2.32193	0	1	0	1	1	2.32193	2.58496	0	1	1	5.08746	0	1.58496	0	0	1.58496	5.20945	0	0	3.90689
ENSG00000064225.11	ST3GAL6	9.05257	9.56033	10.23	9.60363	9.10591	10.7168	6.42626	10.2992	9.92926	9.68562	10.2058	9.43463	8.96867	9.86573	9.75489	8.75822	10.0084	9.40727	11.0485	8.51175	8.15482	10.1033	9.37938	10.9285	8.47573	8.90689	8.29462	11.1774	9.45533	8.69	9.41996	10.1111	10.2656	9.76984	10.7682	10.1724	9.75989	11.3225	10.1189	8.73471	8.99718	7.02237	11.0382	8.89178	10.2204	7.72792	10.7125	10.0526
ENSG00000064270.11	ATP2C2	4.16993	6	6.93074	4.39232	6.10852	5.90689	2.80735	5.58496	4.45943	4.78136	6.85798	4	7.47573	5.20945	5.24793	4	5	5.20945	5.35755	4.80735	4.39232	7.60733	3.32193	5	3	5.88264	4.08746	8.34873	4.64386	4.24793	3.45943	6.70044	5.72792	3.90689	5.12928	3	5.67243	6.26679	5.16993	6.08746	5.67243	3	6.52356	6.35755	6.22882	4.32193	3.80735	4.32193
ENSG00000064300.7	NGFR	10.0307	11.3565	7.2854	8.59991	11.9121	10.2336	8.0607	11.9794	10.8033	10.4194	11.0967	13.9157	10.0224	11.0098	10.8455	7.8392	12.0556	10.1267	11.0417	11.543	9.72792	10.1649	10.7499	9.50383	8.14466	10.7305	9.79766	12.6103	9.48583	9.37938	9.71768	10.1599	11.0133	8.56986	12.3095	10.8033	11.9381	10.7372	12.1335	10.9226	11.1344	7.2854	13.4771	9.01681	9.42836	9.59059	12.6744	7.40088
ENSG00000064309.13	CDON	7.52356	6.78136	7.62936	6.70044	9.72451	8.09276	8.90087	8.85175	7.39232	10.3083	6.93074	12.1911	9.84706	6.74147	9.70736	6.08746	9.26913	10.6475	8.77808	6.24793	8.58871	9.09276	8.14466	7.3837	6.40939	10.4252	8.92778	10.6008	7.82655	8.8392	7.02237	9.47168	8.55842	7.2384	9.03342	7.87036	7.11894	7.55459	9.94983	8.74819	8.67596	7.3837	9.49985	7.60733	9.7364	5.12928	9.78463	6.61471
ENSG00000064313.10	TAF2	9.60918	9.44087	10.7524	10.8009	9.76321	10.3531	8.79766	9.8392	10.5546	10.4742	10.4041	11.8021	10.4019	9.66356	10.973	8.8392	10.4979	10.5507	10.6008	9.3443	10.4115	10.5622	10.7591	10.8734	8.633	10.5362	9.14211	10.8572	9.53138	10.7074	8.36194	10.4242	9.94691	10.1111	10.7557	10.6961	10.0485	9.56605	9.9542	9.84549	10.5962	7.87652	11.255	9.53138	9.68825	9.49185	10.633	10.1836
ENSG00000064393.14	HIPK2	11.9975	13.2693	13.5723	12.4149	14.0059	13.0771	9.92778	12.6284	12.5326	13.372	12.6481	11.6887	13.1191	12.3379	14.1622	10.6804	12.9485	13.526	12.9328	13.2417	12.1855	13.9273	13.7546	13.2076	10.851	13.3848	11.3761	14.0846	10.3061	12.9773	10.3663	13.9289	12.3562	13.1325	12.6497	13.115	13.4407	10.3208	13.4886	12.6777	13.8217	10.7013	14.8047	12.6391	12.8807	12.2125	13.1567	12.0241
ENSG00000064419.12	TNPO3	10.9723	10.9091	12.4017	11.8611	12.0758	11.819	10.5392	11.3837	11.544	11.9211	11.2842	11.9908	11.9798	10.4136	12.6025	10.0348	12.2291	12.4944	12.0694	10.0647	12.0937	11.7969	12.27	12.152	9.77149	11.8933	10.1523	12.3923	11.021	11.3647	9.56986	11.5003	11.7207	11.8041	11.5985	12.6755	11.5358	9.783	11.2802	11.8392	12.0314	9.59246	12.5911	10.7682	11.3912	11.3934	12.2955	11.5948
ENSG00000064489.20	MEF2BNB-MEF2B	3.80735	4.24793	5.35755	5.85798	5.24793	4.64386	2.32193	4.75489	5.32193	4.88264	4.16993	5.80735	6.71425	5.08746	4.85798	3.45943	4.64386	5.08746	4.90689	5.49185	5.97728	5.49185	5.35755	5.75489	2.80735	4.70044	3.80735	5.12928	3.80735	4.45943	3.58496	5.75489	5.78136	4.39232	5.52356	3.80735	4.52356	4.45943	4.58496	4.90689	4.24793	2.58496	6.12928	4.24793	4.64386	4.08746	6.45943	4
ENSG00000064490.12	RFXANK	9.81858	10.9462	11.4848	11.8329	10.8811	10.9894	8.86728	10.611	11.3966	10.6416	10.9099	11.1157	11.4543	10.6707	10.9908	10.0056	11.3663	11.4732	11.1079	10.3826	11.4273	10.9054	11.8704	11.556	9.67066	10.875	9.02791	11.1674	10.332	10.8963	9.72281	11.0532	12.1241	11.3061	11.9929	11.5953	11.2192	10.9593	10.643	11.6931	11.3982	9.52943	11.2149	10.2288	10.6978	11.8001	11.8202	11.1693
ENSG00000064545.13	TMEM161A	9.18239	10.3977	11.2009	11.4594	10.7532	10.0251	8.31741	9.96145	10.9204	10.2402	10.5727	10.1935	10.9256	9.84549	10.543	8.94251	10.7698	11.0464	10.8564	10.1712	10.8439	10.0715	11.5353	10.8424	9.17243	10.6609	8.17493	10.7004	9.98726	10.2761	9.31967	10.3542	11.605	10.7142	10.7065	11.0189	10.585	9.59246	9.41363	11.3315	11.3842	8.79442	11.8013	9.90238	10.3696	10.6909	11.2228	10.5641
ENSG00000064547.12	LPAR2	7.82018	8.52748	7.26679	8.16993	10.3955	8.39232	8.46761	8.56986	7.67243	9.74903	9.37938	10.4094	9.11894	8.56605	9.17493	6.08746	8.55459	10.0967	7.55459	7.39232	8.7211	8.80413	8.8392	8.49185	5.75489	8.33985	5.12928	11.3729	6.30378	7.6865	7.39232	9.19229	9.39017	8.52748	6.67243	6.97728	8.19476	6.61471	8.02237	9.31061	8.96	5.64386	9.83131	9.04166	9.08746	6.32193	7.56224	8.17991
ENSG00000064601.15	CTSA	12.0768	12.697	12.7482	13.4272	12.3354	12.0577	10.3815	13.2435	12.8971	12.3974	13.4325	14.2284	12.1702	12.3001	12.9656	11.4372	13.845	12.6917	13.6198	11.3982	12.5115	12.3663	13.4285	12.9516	11.3658	12.9979	9.87958	12.7065	12.4826	14.0593	11.1072	12.556	13.2193	13.419	12.5011	13.0109	14.139	11.1731	12.1095	13.4282	13.1776	11.2603	12.0018	12.6553	12.8531	13.4259	13.0158	13.7216
ENSG00000064607.15	SUGP2	11.1447	12.0694	12.605	12.8072	12.3301	11.9185	9.19476	11.7134	11.4579	12.2906	11.4798	11.6493	12.4213	11.03	12.7671	10.0674	11.9458	13.0908	12.5367	11.5314	12.5634	12.151	12.3872	12.2975	9.50779	11.7707	10.1636	13.423	10.5925	10.8978	10.733	12.4921	11.7912	11.9607	11.7944	11.7748	11.4429	10.2866	11.8325	11.6564	12.7626	9.28771	13.9258	11.6922	11.5231	10.0875	12.211	11.3443
ENSG00000064651.12	SLC12A2	9.79928	10.4998	10.5028	11.3934	10.8242	10.668	7.11894	10.6193	10.4179	10.2113	10.9403	11.3066	10.6411	10.1649	11.3343	8.17493	11.5172	10.5275	10.6707	11.1026	10.5333	11.1007	11.2697	9.97154	9.46761	11.286	9.02237	10.4838	9.74819	10.7624	9.20457	11.0007	10.5584	10.7347	11.2744	10.0835	11.3636	10.7125	10.7969	10.4645	11.0293	8.36194	11.8584	10.2691	9.68124	9.21432	11.0154	11.0112
ENSG00000064652.9	SNX24	9.26444	9.17742	11.526	9.92481	9.22882	9.92035	6.24793	9.87652	9.65284	9.81858	10.6609	7.93074	10.0661	9.89633	10.1787	8.91886	10.3432	9.82972	10.3891	9.08746	10.0701	9.73132	10.2633	8.94251	8.224	9.83605	8.11374	9.97441	10.0307	9.43254	7.8392	9.42417	10.4105	9.98014	10.1762	9.88264	10.4305	9.8857	9.79279	10.1306	9.58496	7.74819	9.86419	9.51175	9.78627	10.0808	10.23	10.445
ENSG00000064655.17	EYA2	9.72962	9.85798	11.102	11.4486	8.98299	10.0928	9.49185	10.5897	11.163	8.55075	9.62205	11.4057	10.7657	9.92481	9.94691	8.71768	9.85798	11.196	11.233	10.3365	11.1611	9.18982	10.8337	6.16993	8.07146	10.032	5.70044	9.22641	9.46352	9.28077	8.9571	6.62936	8.68299	9.48583	9.27612	11.5632	8.28077	9.12153	8.96	11.3404	12.0123	8.82337	11.3146	9.68825	9.09276	11.4115	11.2444	9.78136
ENSG00000064666.13	CNN2	8.75154	11.8952	8.58496	9.62936	10.1898	8.95128	9.18735	10.4788	9.20212	9.95128	10.7142	12.4906	10.0238	11.1523	9.99577	8.86109	11.84	9.18982	9.73809	10.062	10.6689	10.3465	11.5319	10.9046	10.7194	11.6004	8.55459	10.7074	10.0967	13.3971	8.86728	11.265	12.0004	11.7507	9.59991	9.33092	11.1364	9.23362	9.91439	9.53916	10.0265	8.17991	10.9643	10.8313	10.4357	9.0607	10.2033	10.0701
ENSG00000064687.11	ABCA7	6.44294	8.53916	8.91886	7.74147	8.31741	8.86728	5.16993	10.0755	9.65464	9.19599	9.60177	7.62205	9.5157	8.19476	9.03067	7.41785	8.49586	9.02237	8.5157	8.48382	11.2586	8.58496	8.96	9.5157	6.72792	8.21917	5.45943	10.4325	7.30378	8.83605	7.03342	9.33762	8.3837	9.16491	7.57743	7.61471	9.06609	6.18982	7.74147	7.98868	8.75489	7.30378	9.32418	9.49185	10.1306	7.49985	7.26679	8.80413
ENSG00000064692.17	SNCAIP	9.97441	9.5411	11.9538	10.1674	9.39232	11.4868	7.56224	9.55267	7.69349	10.7723	9.38802	10.9651	11.8364	9.79928	10.8781	8.73132	8.60733	10.1898	11.762	8.90689	10.4543	10.7507	8.69349	9.24793	7.98868	10.3718	10.2503	11.1098	9.40301	8.07146	6.75489	11.403	9.93664	9.86264	10.9866	9.15228	6.76818	8.70044	9.79604	11.0694	10.0914	7.93074	9.17493	8.80735	10.3902	9.35755	10.3026	8.8392
ENSG00000064703.10	DDX20	8.9629	9.08215	10.5575	10.1124	9.73132	10.1189	8.37069	9.28077	9.31288	10.2107	9.92926	11.3371	10.1163	9.33539	10.3061	8.58496	10.0914	10.196	10.3652	8.77808	9.80252	9.92926	10.0307	10.4737	8.37504	10.1636	8.80735	10.314	9.94983	9.82972	8.02791	10.2021	9.88111	9.50383	10.6321	10.6484	9.80896	9.69349	9.16491	10.021	9.79116	8.31741	10	8.93958	9.24793	9.73809	10.4737	9.84078
ENSG00000064726.8	BTBD1	11.4767	11.8811	12.7576	12.5632	11.3038	12.5421	9.13955	11.7785	11.905	12.0142	12.8449	12.2512	12.277	12.2312	12.822	11.1762	12.6898	12.4551	12.5083	11.5821	12.1824	11.7296	12.9513	12.6604	10.6644	12.6305	10.8681	12.2234	12.2082	12.2249	10.584	12.0918	12.1405	12.9177	13.1121	12.7698	12.5155	12.2143	11.9366	12.1335	12.6642	9.783	12.1364	11.7867	11.2101	12.1567	12.6991	12.7391
ENSG00000064763.9	FAR2	9.20212	9.39232	10.8986	9.90539	7.75489	10.1137	6.14975	9.90087	9.99435	9.84156	9.79766	10.8329	10.4969	9.71768	9.93664	8.51175	10.0084	9.75154	11.0091	9.40088	8.66178	9.72451	11.0189	9.82018	8.53528	9.87958	6.72792	10.6248	9.75154	8.63662	8.20945	9.85643	10.5098	9.61287	10.7168	9.57554	10.0782	9.63662	9.2854	9.72451	10.2866	7.58496	9.78136	8.633	9.45533	10.0539	11.4988	10.0084
ENSG00000064787.11	BCAS1	8.42206	12.0651	8.8392	10.0417	13.6441	11.1261	6.58496	11.5699	8.21917	11.0671	12.0213	6.44294	8.34873	11.1344	12.3399	9.0607	11.0934	9.03892	11.1567	12.6691	10.3151	13.4526	11.2586	11.8061	7.69349	11.3487	8.37504	8.33092	6.79442	9.45943	8.32643	14.0475	10.9873	9.41996	11.7645	7.13955	13.9044	10.4898	10.9787	7.99435	11.3923	9.29692	14.5656	10.5206	9.73978	7.88264	9.39232	9.8009
ENSG00000064835.9	POU1F1	0	0	0	2	1	1	0	1	1	1.58496	2.32193	1.58496	0	0	2.32193	1	1	1	0	1	1.58496	1.58496	0	0	0	1.58496	1	2	2.32193	0	1	0	0	1	1.58496	0	2	2	1.58496	0	0	0	0	2	0	1.58496	2.58496	1
ENSG00000064886.12	CHI3L2	14.964	12.3985	12.7518	11.1447	11.1818	11.279	8.53916	15.9943	14.1303	15.5482	14.7858	8.0607	12.1768	14.2037	14.3496	15.9629	13.7261	14.2863	12.5362	12.2703	12.6638	12.3731	14.1423	8.76155	13.9641	14.2844	8.63662	9.81538	17.3648	12.7067	10.5831	10.9189	11.4404	14.7097	12.6066	10.9929	16.026	14.7005	13.0444	12.2429	13.2199	14.5354	9.19229	12.3236	12.1901	11.346	10.7557	14.0848
ENSG00000064932.14	SBNO2	10.7682	11.5147	10.0539	11.3061	10.5868	9.90539	7.36632	11.0768	11.5013	11.0539	10.9476	11.7177	11.0848	9.77808	11.7317	9.35535	12.1283	11.8154	10.4828	10.242	11.633	10.5137	12.8433	10.9527	9.54303	12.3063	7.54689	10.8941	9.36413	11.7582	10.0593	11.3247	10.8657	11.3542	9.88722	10.8857	12.2441	8.3443	10.7364	10.3376	12.4383	10.021	12.0098	11.1655	10.3151	9.87958	11.6987	11.4351
ENSG00000064933.15	PMS1	8.8392	9.34873	10.1712	10.0755	8.98868	9.87498	8.22882	9.23122	9.20945	10.0835	10.0941	10.4481	10.0715	9.69523	10.2574	8.40514	9.58308	10.1072	10.1972	8.70044	10.0224	9.81057	9.9901	10.1662	7.83289	9.81057	9.53722	10.5746	9.45738	9.7039	8.29002	10.1202	10.0362	9.25739	10.2324	9.71596	9.34651	9.88264	8.97441	9.83289	9.57554	6.82018	10.4584	8.90989	9.12153	8.81698	10.1111	9.48583
ENSG00000064961.17	HMG20B	10.2538	11.2125	11.6234	12.1453	11.4009	11.2143	8.57743	10.8603	11.5608	11.1354	11.5196	11.0674	12.2732	11.2033	11.4803	10.0485	11.7461	11.7432	11.2609	10.8431	12.2189	11.4823	12.1421	11.8364	9.99152	11.4988	9.46148	11.8102	10.5971	12.062	10.0848	12.4571	12.2113	11.6152	12.0035	11.3332	11.3449	10.4305	11.0238	12.1812	11.8529	9.48583	12.4362	10.9196	11.6604	11.5873	12.103	11.3332
ENSG00000064989.11	CALCRL	9.92333	9.65642	12.4194	9.81057	9.60177	11.4988	7.36632	11.3276	9.18982	12.0502	11.2306	10.4094	10.4778	10.1472	10.1586	10.4727	10.8525	11.7147	12.5135	9.82018	8.62205	11.6724	11.5512	13.324	10.3083	11.6211	11.9099	9.83763	11.4507	11.1351	9.57743	12.4427	11.8486	11.7686	10.341	10.6393	12.3421	12.6845	12.9423	9.25739	11.6253	8.00562	10.9866	10.1674	12.4318	10	11.8595	12.464
ENSG00000064995.15	TAF11	9.46964	9.79928	10.7871	10.6184	10.6537	10.0593	8.65105	9.85175	10.1085	10.9304	10.6564	11.5584	10.599	10.4553	10.7372	9.74651	10.8186	10.5981	10.3365	9.12412	10.363	11.0451	10.3998	11.1351	9.08746	10.6175	8.9542	11.2052	10.0265	10.7599	9.21189	10.5536	11.0614	10.5469	11.3449	10.5018	10.4909	11.3608	10.2384	10.5831	10.1911	8.07682	10.9278	9.09276	10.1923	9.91886	10.8781	10.7056
ENSG00000064999.13	ANKS1A	9.35094	10.3685	11.4025	10.1254	11.0478	11.8357	9.38802	10.891	10.5236	10.9274	10.6339	12.2793	10.9129	9.42836	11.0802	9.01402	10.8541	10.8796	10.1536	9.92926	10.4471	10.84	11.0526	11.8134	8.86728	10.6724	9.22641	11.0396	8.81378	10.2444	9.73809	11.0808	10.5831	10.7482	10.3197	11.0464	11.2228	8.97154	10.9159	10.5304	11.0928	8.65821	11.3548	10.032	10.4898	8.93958	10.6751	10.9701
ENSG00000065000.14	AP3D1	11.9758	13.2157	13.0058	13.4745	13.1757	12.9018	10.1072	12.8331	13.0049	12.6476	12.5169	13.6844	13.4163	11.576	13.3378	10.8933	13.2608	13.5825	13.1669	12.5457	13.1718	12.6434	13.8216	13.6972	11.0868	12.9952	10.8556	13.4302	10.8811	12.4826	11.2485	13.5071	12.9975	13.0566	12.5579	13.2033	12.9164	10.0154	12.7773	13.1062	13.8294	10.9844	14.293	12.6553	12.476	11.927	14.0075	12.8706
ENSG00000065029.13	ZNF76	9.76984	10.7871	11.363	10.8384	11.2662	10.8564	7.93664	10.6266	10.9527	11.3343	10.5245	10.332	10.7682	10.4747	11.0788	9.89936	11.0042	11.3376	10.6018	10.0835	11.5784	10.9944	10.8416	11.1357	8.96578	10.8611	8.62571	11.9341	9.84078	10.3955	9.53528	11.1364	11.5241	10.8819	10.6027	10.8001	10.3038	10.2597	10.3718	11.1793	11.1183	8.7879	11.8549	9.94251	10.8138	10.5632	11.2732	10.7887
ENSG00000065054.12	SLC9A3R2	9.16742	11.9432	10.5981	11.0423	11.2889	12.1954	8.35315	10.0634	10.8098	10.3723	10.5575	12.3813	10.4388	10.3998	10.9607	9.27845	11.0084	11.42	10.9226	10.8742	11.5859	11.4543	11.2033	11.3691	10.043	10.0701	8.13955	11.5309	9.01681	10.7339	10.1599	10.8361	11.543	11.6448	11.2186	11.0307	11.3337	9.74483	10.5708	11.4512	11.0901	9.22882	10.8564	10.3387	10.2597	11.7607	10.8098	11.4362
ENSG00000065057.6	NTHL1	7.79442	9.8392	9.93811	10.1331	10.255	9.59059	7.26679	8.87958	9.87958	8.98299	9.58871	10.1886	9.99294	9.40939	9.39232	8.48382	9.7039	10.4625	10.8033	8.51964	9.72622	9.99718	10.1344	9.90087	8.50383	9.22641	7.13955	10.4998	8.84862	9.1267	8.24793	9.76321	10.7507	9.52552	10.4315	9.47978	9.46761	9.63844	8.90388	10.4357	9.80252	7.49185	10.4512	8.70736	9.31515	11.2204	10.4009	9.50978
ENSG00000065060.15	UHRF1BP1	9.32643	9.91139	11.0464	10.5008	10.1712	10.2058	7.62205	10.6348	10.0168	10.9054	9.58684	10.6384	10.4409	9.2503	11.3174	8.51964	10.2021	10.7855	10.0928	9.15987	10.2923	10.4717	10.6698	11.4589	8.54303	10.4858	9.13955	10.6883	9.28309	9.94251	8.03892	10.5953	10.0512	10.0566	9.85953	11.2703	10.137	8.93664	10.4179	9.98014	10.8895	8.12928	11.4073	9.50383	9.79279	8.83289	10.5784	9.78627
ENSG00000065135.8	GNAI3	11.7956	11.7232	12.7315	12.384	11.4914	12.3969	10.6018	12.0831	11.9968	12.5099	12.5539	13.1545	12.7563	11.9844	12.8258	11.5962	12.7908	12.7102	12.7901	11.5826	12.7166	12.6968	12.9643	12.6346	11.4466	12.8206	11.4268	12.5026	12.5608	12.8576	10.6165	12.4911	12.6362	12.8663	13.3691	12.9377	12.5409	12.476	12.4139	12.272	12.4949	10.7432	12.392	11.6595	12.022	12.2378	13.0929	12.5892
ENSG00000065150.17	IPO5	12.1121	12.5421	12.7754	13.7048	12.2321	13.1407	11.8506	12.2164	12.7801	13.4195	12.7962	13.8801	13.4485	12.9672	13.9263	11.9535	13.4797	13.4368	13.1935	12.2688	13.2078	12.8451	13.4115	13.7844	12.0851	13.6393	11.3531	13.3487	12.9974	13.4167	11.3652	13.3618	13.0189	12.944	13.7974	13.2521	12.8047	13.2326	12.9522	12.0213	13.4709	10.5401	14.3392	11.6339	12.6264	13.2029	13.8107	12.6362
ENSG00000065154.10	OAT	10.3955	10.3432	11.5887	11.7364	11.1668	12.0265	8.73809	11.3015	11.8868	11.2158	12.0307	12.3095	11.4147	11.1079	11.9654	10.8025	11.4914	11.6475	11.6325	10.9322	11.2935	11.9304	11.5411	10.7731	9.7039	11.3526	10.8025	11.1978	11.3399	11.8781	9.48784	11.8576	11.3298	11.5953	11.5127	11.7099	12.1972	11.3123	11.8956	10.5784	11.8174	9.65284	12.1545	11.1472	11.1421	11.5817	12.061	11.7309
ENSG00000065183.14	WDR3	10.1137	10.5727	11.2656	11.2125	10.3287	11.1586	9.23362	10.5878	10.5641	10.7427	10.5546	11.7444	11.3309	10.0485	11.3009	9.47371	11.4242	11.3756	11.8541	9.51175	10.7288	11.3619	11.568	12.2408	9.45533	11.1548	10.3208	11.0881	10.5008	11.1079	8.9571	11.2058	10.7895	10.9744	11.7665	11.3542	10.8384	10.1536	10.4126	10.8408	10.9196	8.93074	11.3236	10.0279	10.2216	10.545	11.6658	11.239
ENSG00000065243.17	PKN2	10.388	10.3083	11.7056	11.4393	9.78463	11.4019	9.07682	10.9285	10.5641	11.2842	11.1189	11.5774	11.2438	10.5314	11.9341	9.49386	11.4351	11.2998	11.6198	10.1749	11.4173	11.5651	11.5751	11.062	9.2854	11.4838	10.1724	11.5328	11.2444	11.0362	9.55267	11.4289	10.8009	10.9527	11.461	11.5319	11.0014	10.9285	10.6303	10.6083	10.9665	8.84549	10.6339	10.4594	11.0091	10.5906	11.5661	11.0077
ENSG00000065268.9	WDR18	9.09276	10.8186	10.8281	11.5689	10.8734	10.7969	8.05528	10.032	11.0987	10.4147	10.2796	10.8226	11.8622	10.0485	10.5953	9.22159	10.5793	11.6266	10.8471	10.4179	11.4299	10.8963	11.6312	11.5821	9.18239	10.4707	8.50779	11.5901	9.4818	10.0888	9.26913	11.7859	11.8525	10.8154	10.9189	11.1183	10.0688	9.81218	10.3934	11.4666	11.3548	9.04166	12.6409	9.92184	10.5962	11.0614	12.5372	10.4157
ENSG00000065308.4	TRAM2	9.88264	9.99294	9.86109	10.6644	9.25974	9.78136	7.8009	10.5294	9.78627	10.3276	10.2773	11.1687	10.014	8.62936	10.9922	8.43045	12.1098	10.4325	10.1749	9.39874	10.0661	10.021	11.3454	10.2058	8.70736	11.2294	8.07682	10.3298	8.80735	11.6202	8.35315	10.1124	10.1137	11.4502	9.47168	10.5736	10.5058	8.17991	10.3641	10.774	10.7715	8.24793	9.03892	10.5459	10.2408	8.75822	10.6952	10.3095
ENSG00000065320.7	NTN1	11.8553	12.5454	13.1505	12.6001	12.2189	10.5236	6.85798	11.4823	11.9069	12.0058	11.8564	8.49985	12.6893	10.6707	12.8453	9.80735	11.9538	12.6436	12.1286	11.4998	11.5177	12.3177	13.7387	12.1504	10.5746	11.3482	9.79279	11.5469	10.4115	9.55267	9.87191	13.3215	12.0674	12.7499	10.7698	12.4911	11.2831	9.66178	13.9758	13	12.5901	10.4325	11.8463	12.1232	12.2857	11.9148	12.9148	11.6764
ENSG00000065325.11	GLP2R	2.58496	2.32193	6.32193	4.85798	3	5.90689	0	4.16993	3.45943	3.64386	3.70044	0	3.32193	4	4.9542	3.90689	0	6.32193	4.16993	3.70044	2.80735	4.75489	2	0	1.58496	2.58496	1	6.16993	4.45943	4.70044	1	3.32193	3.16993	1.58496	4.64386	4.08746	5.83289	3.32193	5.35755	3.32193	3.45943	4.39232	1.58496	6.02237	5.35755	2.32193	2.80735	5
ENSG00000065328.15	MCM10	7.2384	7.92481	9.01681	8.05528	8.21917	7.49185	7.19967	6.20945	8.97728	9.00562	6.74147	10.2131	9.11114	7.76155	8.65105	5.88264	8.21432	8.98014	9.52943	6.16993	8.41785	9.03617	8.08215	8.95128	6.72792	7.31288	7.22882	9.48784	6.33985	7.2384	5.42626	9.27146	8.6865	6.62936	8.61471	8.96	7.02237	7.57743	8.7211	8.58496	9.41363	6.33985	11.2216	6.12928	6.67243	7.54689	9.75322	7.76155
ENSG00000065357.18	DGKA	8.44708	9.56415	10.0154	9.61655	9.35315	9.67772	6.9542	9.8009	9.74147	10.1344	10.66	9.29921	8.91588	9.18239	10.363	8.47978	10.5459	10.0728	9.58871	8.94251	9.79442	10.0553	10.098	10.062	8.04985	10.0901	7.46761	10.1396	9.22882	10.1007	8.26209	10.4346	9.96434	10.8122	9.633	9.93811	10.1749	8.30834	9.50978	9.63662	10.3783	7.85175	10.5068	9.65821	9.50779	9.12153	9.91139	10.1228
ENSG00000065361.13	ERBB3	8.04985	9.89026	6.72792	7.64386	11.5507	10.5565	5.32193	10.0821	7.49185	11.0461	11.0251	6.58496	6.53916	9.61471	10.1561	7.13955	10.0485	10.6294	10.9307	10.196	7.71425	11.9658	9.75322	10.2082	9.68299	9.05799	7.14975	11.4528	6.64386	6.80735	6.82018	12.6486	9.21917	8.15482	8.96867	7.33092	10.6339	8.80735	11.3977	10.1072	9.54882	8.0607	13.5714	8.83289	8.21917	9.65105	11.0961	6.84549
ENSG00000065371.16	ROPN1	1	2.80735	2.80735	1.58496	0	3.16993	0	1.58496	3.90689	1	3.16993	1	3.58496	1	2	1.58496	1	2.32193	2.32193	2	3.90689	2.80735	0	0	1	1	1	2.80735	1.58496	2	0	2.32193	0	1.58496	1	1	1	5.35755	3.16993	2.58496	3.58496	1.58496	1	4.24793	3.58496	2	0	5.42626
ENSG00000065413.15	ANKRD44	8.44708	8.96	11.2354	9.68475	9.633	10.3815	6.16993	9.89482	9.85331	10.1586	10.314	11.733	9.39017	10.0182	10.5718	8.70044	10.2058	9.5812	10.5167	8.96578	9.59059	10.242	10.2633	10.2773	8	9.66888	8.26679	10.584	9.74147	9.783	8.35755	10.7871	10.0607	9.53722	10.2644	10.1749	10.3542	9.73978	10.0741	8.98584	9.46761	7.39232	10.8956	9.67419	10.1124	8.76155	9.62388	10.3859
ENSG00000065427.13	KARS	11.5751	12.1154	12.0792	12.7082	11.5939	12.6287	10.3966	11.944	12.2831	11.8325	12.3205	12.6218	13.0166	12.102	12.6018	11.5845	12.7987	12.8704	12.8868	11.8353	12.6555	12.562	13.0005	13.1738	11.2503	12.5708	10.8074	12.9222	12.021	12.4896	10.6537	12.4504	12.84	12.543	12.73	12.1105	12.3295	11.7834	11.8134	12.6382	12.5955	10.2562	12.9105	11.5517	12.1322	12.4553	13.0391	12.6566
ENSG00000065457.9	ADAT1	9.20945	9.57365	10.1098	10.2842	9.51175	10.1072	6.59991	9.96578	10.062	9.95347	10.1408	10.0265	9.98157	10.021	10.6724	9.28077	10.3891	10.3498	10.7756	9.09011	10.0279	10.3376	10.3554	9.74987	8.5157	9.77808	7.9542	10.403	9.8857	9.62022	8.224	9.87036	9.87805	10.5018	9.93958	9.52943	9.9901	9.64386	9.64566	10.0168	10.4778	7.33092	10.5546	9.43463	9.83131	9.23601	10.6073	10.374
ENSG00000065485.16	PDIA5	9.45738	8.24793	8.40088	8.99435	8.43879	9.36194	8.18488	9.01681	10.2538	9.26679	9.94398	9.36851	9.22882	8.66888	9.51964	8.89785	11.5367	9.31288	9.34651	7.79442	8.67948	8.92481	8.96	9.36194	8.49185	10.23	6.9542	8.7039	10.0566	10.5177	6.83289	8.91588	9.74315	9.59805	8.71768	9.00282	9.65284	7.91886	9.36413	8.77149	10.1189	8.79442	9.02791	8.49985	9.96	8.81698	8.04985	10.6662
ENSG00000065491.8	TBC1D22B	9.21432	9.64926	10.29	9.8933	9.38802	10.3208	7.2384	9.783	9.94544	9.74987	9.17243	10.1935	10.3174	9.10591	10.3432	8.7039	10.1202	10.3106	9.76653	8.89178	10.1997	9.74483	10.4231	9.26444	8.20945	10.2384	8.47978	10.224	9.66356	10.0875	7.84549	9.71081	9.94983	10.3231	9.89785	10.1687	9.41785	8.75154	9.18239	9.84549	10.5999	8.2854	9.22882	8.89785	9.41996	9.74651	10.0741	9.73302
ENSG00000065518.7	NDUFB4	10.8154	11.3934	11.7254	11.7736	11.8684	11.7266	8.90087	11.2592	12.2119	11.7039	12.3961	10.8826	11.9556	11.9897	11.6188	11.4666	12.2647	11.7785	12.478	11.0875	11.9883	11.908	11.8975	12.1526	10.7715	11.676	10.4429	12.0904	11.6211	11.6184	10.224	11.6693	12.8222	11.9766	12.2963	11.4828	12.1561	12.9715	11.1687	11.7879	11.3977	9.78953	11.5901	11.098	11.8865	12.8853	12.061	12.3622
ENSG00000065526.9	SPEN	10.9837	12.138	11.8746	11.7164	12.1043	12.0327	9.7879	11.6316	11.6421	12.0642	10.8502	11.7279	12.1997	10.6339	12.6253	9.22641	11.9972	12.6071	12.2107	10.6175	11.9672	11.9263	12.3872	12.3326	9.80413	11.8933	10.4998	12.5267	9.78953	11.346	9.75154	12.7952	10.9844	11.3966	11.1189	12.1988	11.3106	8.80413	11.9399	11.683	12.3418	9.35975	13.6019	11.2894	11.5613	9.74987	12.1662	10.9766
ENSG00000065534.17	MYLK	10.2192	11.0126	9.4818	10.128	11.8525	11.1157	7.14975	12.2333	10.703	10.272	11.0647	9.42417	10.8819	10.5157	11.2432	10.5048	11.8642	10.8146	11.92	11.809	13.088	11.7781	9.98157	12.8378	11.1111	11.1351	9.81698	10.2574	9.57743	13.0588	9.76653	11.0708	10.5887	12.4455	11.4346	9.88264	12.668	12.3663	11.6751	9.17243	10.4231	9.68124	11.6046	12.7901	10.4136	8.52356	9.97871	11.7549
ENSG00000065548.16	ZC3H15	10.7912	10.8289	12.4128	11.7773	10.4553	11.6658	9.94837	11.1273	10.988	11.5833	11.8956	11.9432	11.3788	11.1504	11.8754	11.0947	11.9304	11.7578	12.0553	10.3641	11.3242	11.8537	12.1131	11.8341	9.93074	11.7645	10.2703	11.7283	11.7969	11.865	9.99577	11.3526	11.6804	11.7262	12.2831	12.03	11.9661	12.2981	11.1222	11.4078	11.4035	9.00282	11.6032	10.8329	10.9381	11.5641	11.9954	11.944
ENSG00000065559.13	MAP2K4	9.89785	10.1687	11.2354	10.9944	10.5216	11.2656	8.44294	10.6952	10.1072	11.2085	11.3912	11.8086	10.8392	10.6724	11.1338	9.45327	11.3129	10.973	11.0161	9.8857	10.4346	11.1935	10.8329	9.61287	9.33985	11.3415	8.9629	11.227	10.3129	10.6357	9.23122	10.6707	10.9498	10.8525	10.8424	10.8218	11.1105	10.611	10.8122	10.585	10.8234	8.59991	11.8349	10.5765	10.4294	9.38802	11.1137	10.93
ENSG00000065600.11	TMEM206	9.3015	10.0861	10.7056	10.8941	11.6101	10.218	8.40088	9.68825	9.85643	11.1447	10.4909	10.6475	10.6421	10.5362	10.9374	9.30606	10.6812	10.6662	10.9614	10.0042	10.2021	11.8086	11.0553	10.5285	9.60363	10.6847	9.3443	10.9758	9.60363	9.83605	8.52356	11.314	11.8944	10.1699	12.0573	10.5255	11.1799	11.6416	10.6644	11.056	9.78463	8.19967	11.7482	9.29002	10.2935	11.1954	10.792	10.2527
ENSG00000065609.13	SNAP91	6.02237	10.0795	5.49185	9.66178	10.1799	10.8611	5.49185	6.12928	8.10329	7.64386	8.63662	6.97728	8.55459	9.39446	8.98868	5.42626	5.61471	9.76155	9.37938	8	7.07682	11.1561	4.80735	10.4252	7.18982	6.56986	8.75822	10.8408	6.06609	8.65105	7.65821	11.4205	4.52356	7.29462	7.86419	7.22882	9.48985	8.40939	11.4346	7.37504	7.22882	8.83605	10.5718	10.014	8.06609	3.70044	7.42626	8.77808
ENSG00000065613.12	SLK	10.0182	9.56986	10.7879	10.4294	8.9542	11.1793	7.75489	10.6996	10.2889	10.0505	10.6073	11.6133	10.2784	9.12153	10.9564	8.3966	10.8289	10.2992	10.6821	10.0348	10.4284	10.2058	10.8242	10.5906	8.44708	10.5245	9.46557	9.91737	9.42626	10.9535	8.58871	10.8376	9.90238	10.7048	10.4083	10.5594	10.817	8.75489	10.7499	9.90539	11.0661	8.18982	10.9542	10.151	9.85019	9.13699	10.2515	10.7313
ENSG00000065615.12	CYB5R4	8.84549	9.0634	10.1687	9.81057	9.22882	9.41363	6.10852	9.76155	9.90539	10.6032	10.8549	8.8392	9.44915	10.2324	9.95565	9.87958	10.0485	8.79442	10.0661	8.71425	9.2854	10.3015	10.3685	9.62388	8.94544	10.2586	8.73809	10.1228	9.76321	10.7507	8.3837	10.3387	10.3309	9.50184	10.4717	9.56415	11.1357	11.4305	10.0458	8.44708	9.86109	7.56986	11.1843	8.85798	9.74651	9.2854	10.1163	10.421
ENSG00000065618.15	COL17A1	3	2	2.58496	2.80735	4.32193	4.32193	0	3.32193	4.75489	3.58496	4.16993	7.59246	3.45943	3.58496	3	3.90689	4.08746	3.80735	2	4.45943	3	4.32193	2.80735	3.32193	1.58496	3.58496	1	3.16993	3.90689	4.9542	3.32193	3.45943	1.58496	3.16993	4.08746	1.58496	5.12928	1.58496	3.45943	3	0	4.75489	3	2.58496	3.58496	1.58496	2.80735	4.45943
ENSG00000065621.13	GSTO2	4.70044	4.90689	6.10852	6.50779	7.40088	6.79442	4.08746	5.08746	8.3966	6.65821	8.41363	6.58496	6.39232	6.97728	6.22882	5	5.70044	6.33985	6.10852	5.52356	7.33092	6.04439	5.24793	5.70044	3.58496	5.78136	3.80735	6.49185	5.61471	6.39232	5.35755	6.22882	6.53916	6.20945	5.97728	5.67243	7.08746	6.47573	6.42626	5	5.42626	5.16993	7.33092	6.2854	6.16993	5.52356	4.75489	5.61471
ENSG00000065665.19	SEC61A2	8.21917	9.54689	9.82972	9.8392	10.3421	9.28771	7.56224	8.89178	9.73132	10.2609	9.95565	11.2155	9.71596	9.84392	10.0661	7.44294	8.97441	10.1812	9.69174	9.0634	9.44087	10.5469	9.55267	9.62753	8.21432	9.5411	9.2854	11.03	8.2384	8.2854	7.96	10.5245	10.774	9.11894	9.82337	9.783	9.76487	8.87344	10.2784	9.98014	10.8781	7.76818	10.9278	9.1267	8.77149	10.0661	9.46352	8.9571
ENSG00000065675.13	PRKCQ	6.04439	5.2854	8.81057	5.45943	7.6865	7.09803	5.32193	6.76818	5.55459	6.62936	7.40939	9.35535	6.61471	6.02237	6.6865	5.24793	8.7879	6.40939	6.98868	7.59246	5.80735	6.61471	6.52356	8.28077	4	8.07146	6.65821	5.67243	5.42626	6.52356	6.10852	6.96578	7.76818	6.33985	7.85798	5.78136	8.49985	6.06609	6.64386	4.08746	8.45943	5.55459	7.72792	6.75489	6.08746	8.26209	7.37504	6.91886
ENSG00000065717.13	TLE2	9.09011	11.5967	10.8471	12.3815	12.0802	10.8948	9.35535	10.236	10.9665	10.672	10.8345	12.1802	11.3197	10.7607	11.7056	6.96578	11.4773	11.8742	10.8834	10.0444	10.5812	10.9054	12.4597	8.62571	9.40301	11.1254	7.5157	12.4351	8.66888	10.3674	9.2854	12.6746	13.5558	10.374	10.568	12.4873	8.96867	9.60918	9.90539	11.9961	11.8796	8.19967	13.224	9.37504	9.56224	8.92481	13.0946	11.0728
ENSG00000065802.10	ASB1	9.93664	10.8956	11.2473	10.6627	11.5727	10.7423	8.79766	10.7682	10.2831	10.9311	10.6493	11.2503	10.6321	9.85487	11.1013	9.10852	11.5353	11.6036	10.973	10.4747	10.7887	11.0423	11.1699	11.6764	9.37504	11.7095	8.9571	11.1636	9.47168	11.3848	8.90989	11.3701	11.1111	10.9816	10.4315	11.1434	10.7985	9.02237	10.9915	10.8603	11.0091	8.62205	11.6461	11.0815	10.2923	9.34207	11.2015	10.8727
ENSG00000065809.12	FAM107B	9.85798	10.2854	11.2883	10.585	11.3896	11.445	7.53138	10.9159	10.4094	11.0389	11.5994	10.9858	10.6239	10.7541	11.4818	10.1737	10.1984	10.0634	10.9542	11.3202	10.3208	11.4808	10.4979	11.0782	9.13186	10.7356	9.53528	10.941	9.92333	10.7168	8.9542	11.5362	11.2456	10.5603	11.6434	9.86419	12.3998	11.5255	11.2975	9.99435	10.8146	8.53138	12.6411	10.1984	10.8392	10.2021	10.5314	10.4367
ENSG00000065833.8	ME1	8.59619	6.84549	5.64386	8.6865	7.7879	9.17991	7.7879	8.11894	9.23122	10.1724	10.8471	6.56986	7.63662	8.31741	8.90388	7.41785	8.15987	8.20457	8.48784	8.94837	7.36632	10.2046	7.32193	10.2586	8.66178	9.06609	5.39232	10.4409	6.49185	9.61102	10.7074	8.08746	6.85798	10.3287	8.56605	7.9542	9.44708	12.5218	11.4168	6.42626	7.06609	7.24793	7.17991	8.74819	9.60363	10.5632	7.26679	10.0334
ENSG00000065882.14	TBC1D1	10.9527	11.3471	12.9892	11.3348	10.4273	12.0081	9.00282	12.1808	11.4868	11.6027	12.2665	11.2814	11.4278	11.3072	12.6575	10.6266	11.3696	11.2562	12.145	10.4594	12.782	11.3309	11.8218	11.0265	10.1886	11.3066	8.77479	11.3783	10.5821	12.0112	9.71768	10.93	11.9418	12.0835	11.5536	11.4252	11.9744	9.75656	11.1867	12.0624	12.3393	10.0768	11.8517	11.7461	11.774	10.3151	11.4939	11.6865
ENSG00000065883.13	CDK13	10.7985	10.9181	11.7657	11.6083	11.2276	11.5929	9.18735	11.0154	11.3026	12.041	11.5304	11.8545	11.1351	10.5058	12.0997	9.62388	11.7503	11.9256	11.4954	10.2784	11.7879	11.3842	11.7478	11.3163	9.2738	11.9697	9.52943	12.0379	10.8178	11.0272	9.49185	11.2917	11.3907	11.5372	11	11.8918	11.2958	10.4909	10.6502	11.4278	11.905	8.96	12.1144	10.7398	11.1718	10.8956	11.84	11.2656
ENSG00000065911.10	MTHFD2	9.76653	10.421	12.1755	10.1548	11.0189	10.043	9.28077	10.8098	11.3767	12.1912	11.6573	12.1228	11.2438	11.1649	11.0279	10.8329	10.825	10.1948	11.2174	8.8009	9.07682	11.1046	11.5831	12.9041	10.4828	11.526	10.242	11.1254	10.8376	12.6152	10.062	11.8634	12.2912	10.115	12.3284	12.3554	12.0805	12.3231	11.4944	9.80413	11.0464	8.90689	10.9979	9.81698	10.7151	10.3945	10.5546	12.8224
ENSG00000065923.8	SLC9A7	9.19722	10.8494	10.2119	9.44501	10.0967	10.42	7.24793	9.98584	10.0403	10.1066	10.5962	8.7039	10.0808	9.47168	9.74147	7.88874	12.2067	10.4189	9.84235	10.0674	8.89785	10.4388	10.4909	10.6312	8.5157	10.7168	6.74147	10.9636	10.0279	10.3129	8.24317	10.5925	10.8226	11.0802	9.67419	10.1085	9.94398	8.31288	10.445	10.1396	10.9766	8.27146	9.37069	11.4252	10.2656	10.7415	10.4346	10.9665
ENSG00000065970.7	FOXJ2	9.76487	9.91439	11.1389	10.6609	10.3619	10.8826	8.19476	10.2155	9.95274	10.5812	10.1137	11.5038	10.6698	9.62205	10.9031	8.30834	10.8533	10.8642	11.1131	9.76984	10.2009	10.5333	10.7936	10.5421	8.40514	10.7599	8.61471	10.749	9.92035	10.5981	8.96867	10.0901	10.6573	10.1712	10.543	10.5536	10.2819	8.94837	10.3869	10.1923	11.4574	8.43879	11.0526	10.0607	10.0967	9.05257	10.5167	10.4707
ENSG00000065978.16	YBX1	13.5218	14.7135	14.6397	14.6934	15.1501	14.1037	12.6502	13.9128	14.4567	14.6222	14.2859	15.0342	15.0558	14.1836	14.5787	13.3725	15.1071	15.1216	15.1283	13.388	14.7983	15.1632	14.864	15.5516	13.9459	14.7329	13.227	15.7729	13.8262	14.9192	12.7981	15.1624	15.6388	14.3536	16.0393	14.9842	14.7914	14.1278	14.199	15.1741	14.3773	12.8756	14.6682	13.1157	14.1286	14.6818	15.5493	14.851
ENSG00000065989.14	PDE4A	9.55267	9.5812	10.5353	10.1033	10.1267	9.42417	7.90087	10.4727	9.78953	10.3923	10.8826	7	8.52748	8.46352	8.65105	8.78136	9.61655	10.6475	9.88722	10.1215	9.83447	10.1874	10.7674	8.56986	7.98868	9.6987	6.02237	10.0485	8.60733	10.1072	8.15987	9.41574	11.258	9.97585	8.5812	10.218	10.3276	8.84862	9.64566	9.42626	10.8834	8.3966	10.6156	9.92333	9.93517	7.97154	10.7944	10.3072
ENSG00000066027.10	PPP2R5A	10.3805	10.4019	11.5411	11.4067	10.3298	11.7566	8	11.06	11.3998	10.8214	10.5028	10.9542	11.2544	10.9024	11.8029	10.1662	11.128	11.7908	11.9527	10.7185	10.941	11.585	11.6484	10.5507	9.73302	11.0251	10.8719	10.5098	10.8281	10.8502	9.11374	11.2186	11.2586	10.749	11.8094	12.0417	11.3326	11.014	11.2252	11.7372	10.8704	9.24555	10.6804	10.4757	10.1163	11.9604	11.7616	10.93
ENSG00000066032.17	CTNNA2	9.73132	12.1418	13.5384	11.5722	11.2732	12.3021	6.70044	11.0875	11.3647	11.4984	11.9256	10.4798	13.4244	11.2831	13.0946	11.461	10.1163	11.2603	13.1706	12.0074	13.0194	12.6275	12.5118	11.3021	10.0417	9.0607	9.8857	12.6225	11.5618	9.64746	9.82177	11.7339	10.1176	11.794	11.1997	12.0265	12.2137	10.6046	12.4468	12.0688	13.0543	10.7372	9.43463	12.179	12.7928	13.2983	11.7944	11.8757
ENSG00000066044.12	ELAVL1	11.158	11.8222	12.2874	12.3947	11.813	11.9679	9.98868	11.4762	12.1926	12.0154	11.7549	12.2682	12.7812	11.327	12.2761	10.2408	12.4046	12.4094	12.265	11.0802	12.5587	12.058	12.2656	12.5974	10.446	12.0485	9.9542	12.9159	11.0828	11.7224	10.1662	12.207	12.4871	11.9596	12.1555	12.263	11.8408	10.5098	11.6484	12.3055	12.4974	10.0458	13.4498	11.1954	11.6069	11.8424	12.4896	11.8978
ENSG00000066056.12	TIE1	9.01681	11.3718	10.3242	11.5231	8.78136	12.2366	6.33985	10.5498	10.4294	9.27496	9.87036	9.27845	11.1376	10.0553	10.941	8.60733	11.8861	10.3576	10.888	10.0848	10.7185	11.2354	10.9462	10.0647	9.53333	8.87958	7.90689	10.749	8.04439	7.60733	9.95274	11.0721	11.058	11.144	10.6018	10.4707	10.599	8.86728	9.64566	10.1267	11.7389	8.83289	9.29692	9.83605	9.7039	9.97728	10.1357	11.6948
ENSG00000066084.11	DIP2B	11.021	11.8114	12.2909	11.7427	11.5088	11.7964	8.56605	11.6124	10.93	11.7453	11.2627	12.1646	11.9304	10.9527	12.8206	9.27146	11.7406	12.6593	11.6142	11.4914	10.643	12.2986	12.2799	12.6454	10.1033	11.8345	10.8541	12.8677	11.1427	10.2842	9.48583	12.7762	11.9185	11.5517	11.8234	12.4517	11.9509	10.8455	12.0895	11.7777	12.4571	9.58871	13.3163	11.3354	11.0688	10.8305	12.7729	10.9484
ENSG00000066117.13	SMARCD1	11.3061	12.0904	12.3061	12.6425	11.8738	12.783	10.2033	11.446	11.7142	12.3773	11.7232	12.6642	12.7071	11.3493	12.6163	10.1749	12.4213	12.8792	11.6861	11.1157	11.4712	12.2538	12.4499	12.3859	10.3026	12.1914	10.1636	13.1154	10.983	10.6138	10.1267	12.4429	12.7033	11.9159	12.4886	12.8343	11.5353	9.93811	11.5817	12.7108	12.8228	9.96145	12.9842	11.0795	11.375	11.3509	13.101	11.6207
ENSG00000066135.11	KDM4A	10.2336	11.0154	11.7964	11.4194	11.4393	11.6142	9.18239	11.2603	11.1325	11.1796	10.8781	11.4707	11.2574	9.82177	11.5416	9.44294	11.7172	11.7142	11.3168	10.0098	11.1849	11.3343	11.4944	11.9705	9.43463	10.9993	9.81057	11.7069	10.0701	10.6952	8.82972	11.5651	10.9787	11.0993	11.4651	11.776	11.2052	9.16742	11.2076	11.1762	11.7087	9.7039	11.1383	10.6917	10.8416	9.96434	11.6786	11.0573
ENSG00000066136.18	NFYC	10.1357	10.8611	11.4686	11.2842	10.9556	11.6609	8.63662	11.0063	11.2131	10.9487	11.3298	11.5201	11.2461	10.7773	11.2426	9.70217	11.3982	11.4712	11.8937	10.1636	11.6207	11.2149	11.0708	11.4305	9.58496	11.1364	9.49785	11.6764	10.3454	10.933	9.57365	11.6402	11.6891	10.8681	10.2562	11.5934	11.1085	10.014	10.84	11.4645	11.3157	9.51767	10.8218	10.5699	11.0614	10.8595	11.4727	11.168
ENSG00000066185.11	ZMYND12	6.30378	5.12928	7.47573	6.70044	6.33985	7.65105	4.52356	7.86419	7.89482	7.99718	8.84862	5.2854	6.67243	6.83289	7.90689	8.3966	7.40939	7.77479	6.50779	7.45121	8.224	7.19967	5.52356	3.58496	5.9542	7.63662	3.32193	6.10852	7.29462	6.02237	4.80735	5.08746	7.2384	8.74147	8.32643	7.86419	8.33539	9.72962	6.32193	6.47573	7.18982	6.61471	4.85798	7.32193	8.23362	9.12412	6.82018	8.86728
ENSG00000066230.9	SLC9A3	4.16993	5.83289	4.90689	5.70044	5.93074	6.16993	3.58496	6.18982	5.70044	6.62936	5.42626	5.24793	5.49185	4.64386	7.61471	4.45943	5.67243	8.03342	7.13955	4.75489	6.55459	5.70044	5.12928	4.52356	2	6.2854	4	7.15987	2	4.70044	5.72792	6.14975	5.58496	5.80735	3.32193	5.12928	4.32193	0	5.64386	5.70044	7.17991	2.80735	8.90388	6.26679	6.50779	1.58496	6.47573	4.75489
ENSG00000066248.13	NGEF	5.72792	9.94398	11.6375	9.80896	8.48382	10.722	4.45943	6.50779	8.86109	8.61655	8.2854	4.90689	11.8341	8.40514	7.98299	6.59991	12.2802	10.5584	7.09803	9.52943	7.15987	10.2192	6.49185	7.15987	6.56986	7.10852	9.66356	9.97154	10.3597	9.37287	8.16993	11.3399	10.2609	8.99718	6.49185	7.81378	9.49785	8.92184	11.1072	9.52748	10.0458	8.9629	7.48382	9.44501	8.62205	5.20945	9.07948	8.55459
ENSG00000066279.15	ASPM	8.40514	9.29002	10.4179	9.39232	8.19476	10.4019	9.21675	7.89482	8.13443	10.0761	7.53138	7.34873	9.7879	7.83289	9.57365	6.80735	9.84235	10.4147	10.2877	6.47573	10.062	9.92184	9.37504	9.92481	7.83289	8.31288	8.3837	11.3236	7.7879	8.87652	6.62936	9.84706	9.71768	8.56224	9.16491	10.0835	7.8009	7.70044	8.94544	9.93811	9.19967	7.11894	10.6275	7.67948	7.86419	7.29462	10.2538	8.14466
ENSG00000066294.13	CD84	9.48583	9.25267	10.6689	10.3015	8.76487	10.1886	5.42626	11.6904	10.9908	10.0821	11.6073	7.10852	9.00282	9.8009	11.6225	9.58308	9.82337	9.31515	10.2866	8.55842	9.40939	10.2192	11.1624	8.35755	8.60733	10.4336	7.10852	8.86728	9.20945	9.85953	8.6865	10.6248	9.71939	9.71081	11.0126	9.43045	12.563	9.34651	9.96723	8.3837	8.29462	8.15482	9.87191	10.4189	11.1235	8.8009	9.00562	10.7448
ENSG00000066322.11	ELOVL1	10.5245	11.9848	11.5459	12.0077	12.7492	11.1586	8.64024	11.7863	12.1036	11.2738	12.3769	11.6371	11.0238	11.6271	12.021	10.5784	12.9867	11.664	11.9542	12.1526	11.8134	11.6804	12.3745	11.2228	10.2958	12.0812	9.09803	11.0947	11.6266	12.056	10.4284	11.4803	12.0751	12.4054	12.7207	12.1134	13.3945	12.2342	11.3869	12.1696	11.5498	10.3242	11.8899	11.4205	11.567	11.9148	11.9787	12.3146
ENSG00000066336.10	SPI1	9.99718	11.2975	11.1923	10.1624	10.3487	10.4346	6.32193	11.5358	12.0607	10.9076	11.9177	7.31288	10.0875	10.9285	11.0566	10.8971	11.2825	10.0888	10.96	10.0835	10.9469	10.5784	11.544	9.69174	10.4009	11.6239	7.45943	9.52943	10.8595	11.5637	9.80574	11.6013	11.6225	11.4969	11.3707	10.7082	13.317	9.90839	10.8564	10.1485	10.2119	10.1984	10.3685	10.933	11.3848	10.5934	10.6733	12.3126
ENSG00000066379.13	ZNRD1	8.13443	9.40088	9.76653	9.59059	9.91139	9.10852	7.65821	9.10852	9.13443	9.96	9.40088	10.4147	9.42206	9.57554	9.10852	9.30378	9.77808	9.60177	9.41574	8.26209	9.92035	9.88417	9.91289	10.5255	8.57365	9.70736	7.93074	9.89785	9.11894	10.403	8.40514	9.89026	10.7748	9.56796	10.4336	9.88111	9.25739	10.6184	8.60733	9.91886	9.88874	7.74147	8.9571	7.75489	9.32193	10.1536	10.1836	9.80896
ENSG00000066382.15	MPPED2	8.87344	10.0941	9.44294	10.7151	8.26209	10.7863	7.44294	8.91886	9.30606	9.27612	8.74147	9.45943	11.0861	10.2586	9.09011	7.67243	8.11894	9.36413	9.40727	7.91289	9.23362	9.24555	6.61471	6.94251	7.27612	6.52356	4.70044	11.7117	6.89482	6.24793	8.67948	9.40301	11.0654	8.02237	10.2597	9.77643	6.53916	9.64024	7.62936	6.97728	9.94691	6.22882	10.0014	7.75489	7.81378	8.51175	10.1724	8.56986
ENSG00000066405.11	CLDN18	3	2	2.80735	3.45943	3.16993	2.32193	2	4.75489	3.16993	5.12928	3.16993	4.24793	3.80735	0	4.08746	1.58496	3.45943	3.90689	3	2.58496	4.08746	3.80735	3.45943	3.80735	0	4.24793	1	3.90689	2.32193	3.32193	1.58496	4.58496	3.45943	3.45943	1	3.45943	3.32193	2.58496	3.32193	2	3.16993	2	4.85798	3.80735	3.45943	1.58496	3	2.32193
ENSG00000066422.4	ZBTB11	9.19476	9.22159	9.78136	10.2808	9.51175	10.375	7.49185	9.73809	10.032	10.3174	10.1319	10.6411	10.0821	9.38586	10.6733	8.92184	10.255	10.3026	10.5127	9.19476	10.2515	10.3587	10.4481	10.1799	8.35315	10.2935	8.92481	10.3219	9.40088	10.1254	8.29462	10.0768	9.21432	9.75822	10.5632	10.1319	9.76984	10.3869	9.91737	9.38586	10.0265	7.67948	10.7764	9.65642	9.87036	9.58871	10.1396	9.98584
ENSG00000066427.20	ATXN3	8.42206	9.14211	9.05528	10.1586	9.51175	9.22159	8.19967	9.35975	9.21917	9.42417	9.87958	11.3015	9.87652	9.02237	10.0417	7.91886	9.78463	9.98584	9.29232	9.27845	10.3619	10.007	9.91588	9.4818	7.85175	10.1636	7.78136	10.7356	9.17991	9.59432	8.61471	10.5127	9.73978	9.74987	9.55075	9.32867	9.69	8.91886	9.35975	9.79928	9.88722	7.41785	10.0821	9.17243	9.12928	8.73809	9.26679	9.53528
ENSG00000066455.11	GOLGA5	9.72451	10.2726	10.5555	11.3292	9.98726	10.7339	8.74819	10.1573	10.9388	10.3225	10.7993	12.0758	11.1948	10.1163	11.3471	9.76321	11.2119	11.1712	10.8978	10.4367	11.3471	11.0788	11.4707	10.8925	9.37721	11.4362	9.43045	11.4419	10.5953	11.1357	9.12153	10.813	11.1033	11.3614	11.5435	11.3287	11.279	10.7599	10.6018	10.7339	11.3875	8.53916	10.7004	9.82972	10.0307	10.8502	11.4838	11.4584
ENSG00000066468.19	FGFR2	9.40727	11.1718	11.9318	10.0348	12.3611	11.2216	8.33539	11.5541	10.7108	9.81698	11.0437	9.0607	10.7004	9.67772	11.5817	9.68124	10.0593	10.5651	11.7022	11.6991	10.8502	10.983	10.4939	7.84549	7.8009	10.5488	9.7039	9.53138	9.96867	9.50779	8.61471	11.7322	9.71081	9.48784	11.4783	10.4625	12.628	10.5226	10.8834	10.0835	11.7104	8.94251	11.7887	10.5925	11.7756	10.6751	9.65642	8.96578
ENSG00000066557.5	LRRC40	9.04985	9.18239	11.0042	10.2866	9.90388	10.098	8.39232	9.39874	9.36194	10.6073	10.1137	10.2609	10.1624	10.0224	10.5943	9.24079	10.0084	10.1215	10.3354	8.89785	10.0238	10.5999	10.5565	10.3399	9.03617	10.3945	9.2503	10.6891	10.0154	10.032	8.19476	9.98726	10.421	9.99577	11.6294	10.3565	10.0348	10.6812	9.8857	9.50383	10.3772	7.89482	9.89026	8.75822	9.93958	10.1536	10.7781	9.94544
ENSG00000066583.10	ISOC1	8.42206	9.16239	10.9278	9.18982	10.1176	10.9527	5.70044	10.0154	9.57743	10.0802	9.90839	8.85487	10.2095	9.63662	9.74651	8.82018	10.7599	10.1447	10.1215	8.87344	9.03342	10.115	9.7364	9.13186	8.15482	10.5527	8.52748	9.3966	9.97871	9.85953	7.79442	10.1267	10.137	9.68299	9.53722	9.52943	9.94837	10.2889	9.21189	9.55075	9.81378	7.99435	9.56605	9.29462	9.24317	9.55842	9.56415	9.94398
ENSG00000066629.15	EML1	8.57743	9.49386	10.5265	10.3509	9.80252	10.5517	7.97154	9.59619	10.1649	9.55651	9.71768	11.4367	10.4051	9.31515	10.7895	8.55459	11.411	10.3859	10.218	9.70217	10.2046	10.4888	11.2294	8.45943	8.89178	11.2461	7.97728	9.90839	9.96578	10.7074	8.55075	10.2479	9.43671	10.5999	10.6715	10.6591	10.2969	9.16239	10.3049	10.3151	10.5275	8.29002	10.3869	9.90238	10.1874	8.90689	10.543	10.668
ENSG00000066651.16	TRMT11	8.47573	8.51964	9.75822	8.81057	7.91289	9.03342	7.14975	7.87652	8.7039	9.34762	9.1472	9.81057	9.03067	8.87958	9.3443	8.05528	9.03892	8.52356	8.90388	8.70044	10.0389	9.37069	9.66534	9.79766	7.78136	9.64024	8.53916	10.0389	8.35315	9.25974	7.09803	8.8392	9.47168	9.67948	9.83605	8.2384	8.66178	9.42417	8.69349	8.29002	8.87036	6.96578	9.22159	8.03342	8.61471	8.2854	9.64205	9.32418
ENSG00000066654.11	THUMPD1	9.84862	9.71253	11.7805	10.6402	9.9901	11.6978	8.31741	10.4939	10.4788	10.2149	10.8673	11.0505	10.9181	9.84862	11.0868	9.38154	10.5177	10.7879	10.9851	9.99435	10.9256	11.2312	10.7202	10.7364	8.80413	10.7482	9.07414	11.1799	10.3197	10.5517	9.10329	10.8918	10.0251	10.6439	10.5727	10.2784	10.568	10.043	10.3707	10.4157	11.2568	8.02237	11.0437	10.1215	9.70044	10.0928	10.7952	10.7936
ENSG00000066697.13	MSANTD3	9.95128	9.76155	10.543	9.59432	10.3432	9.75489	7.74819	9.10066	9.08215	10.9192	10.2586	10.9061	10.2444	10.1331	10.0014	9.15987	10.6257	10.2538	10.2597	9.17991	10.7541	10.2432	10.2479	10.2923	8.53528	10.1293	8.59991	10.544	9.83447	11.0382	7.85798	10.2467	10.733	10.3707	10.9039	9.74147	10.7151	10.5108	9.79442	10.3663	10.5118	7.67243	10.3454	9.9542	9.78627	9.65464	10.444	10.0701
ENSG00000066735.13	KIF26A	5.61471	9.01959	8.47168	7.57743	11.7	8.59991	9.10591	6.56986	8.43045	9.14211	5.83289	11.0348	7.59991	6.2854	8.43463	3.90689	6.52356	9.2384	7.89482	6.53916	7.08746	10.3783	6.85798	7	7.60733	6.26679	6.45943	10.8106	4.45943	5.08746	6.56986	9.4818	8.30834	6.96578	5.35755	8.07682	7.03342	3.70044	7.56986	6.83289	9.40939	5.75489	9.02791	6.18982	7.14975	5.72792	7.55459	7.6865
ENSG00000066739.10	ATG2B	8.93074	9.75822	10.1636	11.0566	10.1624	10.1824	8	10.0307	10.2021	10.0895	10.196	11.6466	10.2923	8.8857	11.2167	7.94251	10.4625	10.9542	10.1459	10.1421	10.4367	10.7117	10.5507	10.1935	8.46352	10.4409	8.6865	11.4147	9.61471	9.97011	8.60363	10.988	9.99435	10.5137	9.81218	10.3934	10.207	8.44294	10.5038	10.2058	10.7082	8.03892	11.4676	9.82177	9.59805	8.73471	10.6257	10.0512
ENSG00000066777.7	ARFGEF1	10.2467	10.275	11.4747	11.7258	9.97298	11.1176	8.69	11.0627	10.6644	10.9538	11.2064	12.0964	11.0175	10.1573	11.7147	9.45533	11.3565	11.0403	11.4543	10.0028	10.7715	11.1618	11.7406	10.9322	9.02514	11.3049	9.68825	11.3281	10.3945	11.1843	9.01402	11.0389	10.8258	11.1228	11.1966	11.3309	11.0681	10.1787	11.0921	10.7928	11.2282	8.55459	11.584	10.8114	10.5147	10.0512	11.2592	11.0895
ENSG00000066813.13	ACSM2B	1	0	0	1.58496	0	1	0	0	1	1	0	1	0	0	0	0	1	0	1	0	0	0	1	0	0	0	0	1.58496	0	0	1	0	1	2	0	0	0	1.58496	0	1	1	0	0	0	0	0	0	0
ENSG00000066827.14	ZFAT	7.3837	8.78136	9.01681	8.67243	8.82337	9.12928	6.79442	8.42206	9.59805	8.47978	8.21917	8.90689	9.42417	7.93074	8.73132	6.98868	9.20945	9.15735	8.96867	7.70736	9.12153	8.94251	8.90087	10.0471	7.24793	8.30834	6.75489	9.23362	7.22882	9.01402	6.76818	9.43045	8.75489	8.77149	8.22882	9.03342	8.70736	6.75489	8.33092	8.65105	9.08215	7.56224	9.38154	8.04985	8.43879	8.33539	9.06609	8.67243
ENSG00000066855.14	MTFR1	8.50779	8.71081	10.3815	9.80413	9.44915	9.11114	7.37504	9.36194	9.63118	10.1812	10.102	11.4574	9.57365	9.60918	9.74651	8.75154	9.52356	9.55651	10.2726	8.62205	9.70908	10.4522	10.1459	9.96578	8.74147	9.87036	8.24793	9.86419	9.81057	10.9629	7.97728	9.82655	9.89785	9.55842	10.3826	10.007	9.69523	10.716	9.45738	9.36194	9.05257	7.29462	9.98442	8.97728	9.62936	9.64746	10.032	9.65642
ENSG00000066923.16	STAG3	7.6865	8.98299	9.90989	8.81057	10.3934	8.8392	6.08746	8.73809	8.49185	9.8857	8.64386	8.10329	8.75822	8.43045	10.2935	6.64386	7.82655	9.89785	9.59432	8.33985	8.92481	9.64926	9.05257	8.12412	5.83289	8.66888	7.29462	10.5498	7.37504	7.43463	7.59246	9.95565	9.3015	8.19476	7.97728	8.81057	8.42626	7.7211	9.05257	9.82814	9.37504	6.40939	10.8541	7.87652	9.1267	7.27612	9.40727	8.07682
ENSG00000066926.9	FECH	9.70044	9.33316	10.0458	10.8033	10.2167	11.03	8.35755	11.1072	10.5774	10.2568	11.1898	10.0098	10.7356	10.4888	10.8494	9.18488	10.6768	11.0444	10.7457	9.68475	10.585	9.44915	10.6856	9.5216	9.19722	10.988	8.60733	9.62388	10.7632	10.4221	8.75154	10.0928	10.7022	10.7389	11.2981	11.0661	10.7723	10.1662	10.2204	10.8494	10.9915	8.22882	10.1737	10.2503	10.1737	9.78953	10.5821	10.7715
ENSG00000066933.14	MYO9A	9.64746	9.7879	10.4147	10.585	9.76653	10.4512	8.43045	10.1344	9.65821	10.5779	9.72622	11.4767	9.9571	9.59991	11.168	8.26679	10.3587	10.7764	10.2842	9.76984	10.4858	9.93664	11.0203	10.2761	8.57743	10.7863	9.03892	10.9744	9.93517	10.0526	8.66534	11.2324	10.2276	10.5755	9.56605	10.5048	9.91886	9.31515	10.5536	10.1293	10.9476	8.20945	11.4157	10.2562	9.3015	9.04712	10.5755	9.89178
ENSG00000067048.15	DDX3Y	10.4635	4.58496	11.6768	4.08746	10.8819	11.557	5.45943	4.70044	10.716	11.403	11.1312	4.75489	11.1668	10.0334	11.5078	9.50978	4.45943	4.58496	11.5507	10.6724	11.4491	4.75489	11.2258	11.4357	4.45943	4.52356	5.67243	11.6515	4.85798	4.39232	5.45943	4.85798	10.6874	11.1364	10.8826	10.5314	4.64386	10.2009	11.2027	10.7723	4.45943	6.04439	3.80735	5.55459	5.64386	4.08746	10.9076	4.85798
ENSG00000067057.15	PFKP	11.1033	12.1627	10.4848	11.8309	12.6466	11.6193	8.47978	11.4357	12.2808	11.6687	11.9723	12.5491	11.4671	11.2372	12.1573	10.2491	12.4354	12.4966	12.407	11.8427	13.318	12.1536	12.6475	11.7052	10.545	13.2426	10.8564	12.8333	10.341	13.0686	10.7756	12.7801	12.0025	12.5936	11.6515	11.4533	11.8061	10.0154	12.2485	12.1706	13.3098	10.5147	13.2647	12.4512	10.2715	12.0708	12.2662	11.8788
ENSG00000067064.9	IDI1	9.72962	10.332	11.4046	10.8384	10.6411	10.8796	7.33985	10.4305	11.1105	11.0941	11.3163	13.0194	10.9359	10.9993	11.0112	10.375	10.703	11.464	11.0993	10.1319	10.8368	11.5474	11.5479	11.0573	9.66711	10.7474	10.8626	11.5416	10.6909	11.4676	9.43254	11.9281	10.865	10.7616	12.0875	11.6653	11.7822	11.9432	11.6551	10.7381	12.7601	8.92184	12.0296	10.0293	10.3977	11.9498	11.4025	11.2021
ENSG00000067066.15	SP100	10.2408	9.61287	11.0947	11.1039	8.36194	11.0396	7.53916	11.525	11.0721	10.8576	11.815	8.01681	10.8681	10.6303	11.2234	11.3929	11.5285	10.3231	10.2131	10.2082	10.6284	10.2058	11.7698	9.44294	9.98299	11.4569	7.18982	9.73302	10.5236	11.6443	9.79279	9.97154	10.7313	11.4964	11.4574	12.2491	12.2485	11.8337	10.2228	9.10852	9.76321	8.56224	9.07948	10.3891	10.7682	10.4367	9.70563	12.0018
ENSG00000067082.13	KLF6	11.617	11.0748	11.3343	12.1542	10.9469	12.1901	8.76818	12.2345	11.9418	11.973	12.1759	12.2336	13.2399	12.0014	12.695	10.9951	12.5038	12.2755	12.1357	11.461	12.4617	11.5358	13.1843	10.7507	10.7389	12.9246	9.40939	12.7245	12.3639	13.5639	11.239	12.2926	12.4878	12.7653	12.7162	12.224	13.0649	12.1812	12.4427	11.7043	13.5914	10.3454	12.375	11.4299	11.3493	11.444	12.0168	12.9353
ENSG00000067113.15	PPAP2A	9.35755	9.57175	13.3174	9.94983	11.1098	11.9487	6.98868	10.9622	11.258	10.8876	11.1306	10.7082	10.7482	10.9679	11.3432	10.5613	10.5353	10.224	10.9542	10.4388	10.3987	10.9979	10.6856	11.7266	10.3554	10.3376	8.58496	10.8642	11.0478	11.2503	9.87805	10.4522	10.8765	11	11.0593	10.3554	11.1898	12.0908	10.7322	9.55267	10.1948	8.79116	10.6777	10.6421	12.1036	10.6961	10.4136	10.8857
ENSG00000067141.15	NEO1	11.6795	11.3636	12.7852	11.7372	11.9944	12.906	9.20701	11.7653	12.3731	11.5498	11.3945	11.5589	12.9651	11.168	13.4186	10.341	12.3301	11.7661	12.5196	12.0688	12.7561	11.2252	12.1911	11.8126	10.0042	12.1189	8.37069	11.4818	11.7228	10.8289	9.69349	12.1608	11.0423	12.3132	12.1768	12.8382	12.0403	10.1861	11.7707	11.8914	13.4135	10.6804	12.8005	11.9374	10.8788	11.242	12.056	11.8941
ENSG00000067167.6	TRAM1	12.4896	11.6511	13.3953	13.4066	12.0004	13.0686	9.99152	12.7334	13.3483	13.1186	13.2838	14.3797	12.5646	12.6642	13.4662	12.6922	13.3547	12.8394	13.2525	12.3562	12.9283	12.9816	13.5448	12.662	12.0437	13.587	11.0566	11.9061	13.541	13.8492	11.7121	12.2793	13.2956	13.4442	13.7632	12.5265	13.4293	14.3334	12.4765	12.2779	13.0026	10.8819	12.3603	12.5435	13.081	13.7321	13.0532	13.4847
ENSG00000067177.13	PHKA1	9.18239	8.93369	11.9549	10.2119	9.2738	10.3083	8.11894	10.4051	11.0437	10.117	11.5285	11.0802	9.94837	9.97728	10.4979	9.13955	10.2058	10.4625	11.1344	10.5897	9.6865	9.59059	10.6055	11.2119	8.00562	10.1972	8.40514	10.3891	10.1911	9.9901	9.15228	9.03067	10.137	11.1923	10.722	9.93958	9.35975	10.1408	9.83763	9.86419	11.9589	8.59991	10.3309	10.9687	11.0444	10.3117	10.268	10.7313
ENSG00000067182.6	TNFRSF1A	12.1373	12.9084	13.1679	12.6227	11.4502	11.9159	9.11374	12.8748	13.0957	12.6434	12.8473	12.0137	12.1724	12.4607	13.1142	12.1787	13.8351	12.991	13.1388	12.1335	12.6273	11.9392	14.0062	13.1543	12.2627	13.6074	8.86109	12.03	13.7265	13.2858	11.403	11.6092	13.1881	13.9413	12.8803	12.8819	13.8811	12.3426	12.5734	12.9867	13.6852	11.9665	11.2318	12.4876	12.5793	13.5244	13.3693	13.8472
ENSG00000067191.14	CACNB1	7.67243	10.0471	9.31741	9.90539	10.9425	10.4878	6.61471	9.59432	9.22159	9.8895	9.32193	10.0808	10.0238	9.61287	9.96578	7.05528	9.27845	10.6653	9.78463	8.96	11.1059	10.1202	9.39874	9.43879	7.17991	9.35975	6.83289	11.4929	6.89482	9.04985	9.03892	9.89178	9.46557	9.83289	8.45121	9.16239	8.97441	7.25739	10.0485	9.33092	10.2479	8.2854	10.9672	9.29692	8.75154	8.36632	9.49386	8.87652
ENSG00000067208.13	EVI5	9.44087	9.19722	11.375	10.5108	9.20945	10.3004	7.85798	9.87036	9.69697	10.525	10.5971	10.585	9.89936	10.0112	10.8305	8.61471	10.2574	10.2773	10.3619	9.70563	10.2288	10.1948	10.8033	9.85019	8.45533	10.3117	9.09803	10.3298	10.6715	10.102	8.31741	10.2479	10.0728	10.7474	10.5784	10.8242	10.1886	10.2143	10.4221	10.3998	10.4959	8.79116	10.7895	9.74987	10.5831	10.1972	10.567	10.4094
ENSG00000067221.12	STOML1	9.61471	10.792	10.7624	10.3163	11.3449	10.543	6.30378	9.64746	11.2784	10.4681	10.1228	10.4242	10.3399	10.2609	10.5421	10.2515	11.2119	10.8595	10.7682	9.59059	11.1105	10.0835	10.8494	10.9322	9.81858	10.599	8.04439	10.6627	10.6165	10.1241	9.44294	10.5411	11.6799	11.2963	9.96723	10.7262	11.0471	10.3565	9.89785	10.3815	10.3998	9.0954	10.5594	10.2216	10.1137	11.5637	11.2656	11.3729
ENSG00000067225.16	PKM	15.4315	15.6611	15.6267	15.576	16.0553	15.5186	12.625	15.7347	16.0674	15.7918	15.9406	14.3151	15.3944	15.639	16.002	15.2498	17.2353	16.3621	16.2465	15.2218	16.4157	14.9967	16.3838	16.2673	15.3707	17.0842	13.4699	15.4513	16.2842	16.8965	14.7292	15.7993	16.3348	17.3273	16.2137	16.0417	16.7874	15.5426	15.6184	15.8597	16.612	14.5178	15.9149	16.4585	14.9362	15.9371	16.131	17.347
ENSG00000067248.8	DHX29	9.81218	9.83447	11.2354	10.7649	9.89026	10.4888	7.53916	10.2503	10.3619	10.4046	10.697	9.96867	10.4707	9.70044	11.218	9	11.1923	10.9837	11.0056	9.49185	10.6466	10.5708	11.1997	9.83763	8.58871	10.5803	9.56033	10.9965	10.0403	10.5575	8.7039	10.42	10.5362	10.8711	10.4481	11.0492	10.6303	9.26444	10.1849	10.4848	10.7649	8.24793	11.1636	10.0403	10.2784	9.89178	10.9031	10.8289
ENSG00000067334.12	DNTTIP2	10.5265	10.5971	11.8986	11.2527	10.2252	11.3625	9.77808	10.6786	10.6952	11.0924	11.5285	11.911	11.6225	10.7507	11.4898	10.1176	11.5372	11.3393	11.9766	10.3208	11.332	11.3526	11.7578	11.5854	9.53138	11.6129	10.3399	11.6991	11.3696	12.1383	9.49985	11.2101	11.31	11.4783	12.3449	11.7056	11.6475	11.1731	10.5479	11.1904	11.0458	9.43879	11.2644	10.0701	10.927	10.9226	11.7313	11.7997
ENSG00000067365.13	METTL22	8.04439	9.13443	9.42626	9.73978	10.0566	8.77808	7.52356	8.82972	8.81057	9.80332	9.71253	9.78136	9.27845	9.41996	9.45533	7.96	9.08481	10.1599	9.84706	8.66534	9.98157	10.0375	9.40514	10.1523	7.36632	9.3837	7.32193	10.7296	8.42206	9.24793	8.224	9.8009	10.032	9.35535	9.37069	8.27146	9.10852	9.17493	8.80413	9.78136	9.43879	6.49185	10.3565	8.86728	9.18735	8.56605	9.49386	9.26679
[truncated: 59,474 more rows]
[truncated: 125 more columns]
