# Supplementary material for: Proteo-transcriptomics meta-analysis identifies SUMO2 as a promising target in glioblastoma multiforme therapeutics
Source: Cancer Cell Int. 2021 Oct 29;21:575. doi: 10.1186/s12935-021-02279-y (PMC8555349; doi:10.1186/s12935-021-02279-y)
Supplement: Supplementary file 3 — Additional file 3: Table S1. mRNA raw count data of 173 samples clinical samples associated with GDC TCGA GBM study. [file 12935_2021_2279_MOESM3_ESM.xlsx]

## Sheet: Table S2-GBM_htseq raw counts
TCGA-GBM HTSEQ raw counts for DESeq2 analysis										Primary Tumor
Ensemble ID	Gene ID	TCGA.06.0878.01A	TCGA.26.5135.01A	TCGA.06.5859.01A	TCGA.06.2563.01A	TCGA.41.2571.01A	TCGA.28.5207.01A	TCGA.14.0871.01A	TCGA.16.1045.01B	TCGA.32.2632.01A	TCGA.06.0156.01A	TCGA.06.0141.01A	TCGA.06.2569.01A	TCGA.02.2485.01A	TCGA.06.0138.01A	TCGA.06.2564.01A	TCGA.28.5213.01A	TCGA.76.4928.01B	TCGA.76.4931.01A	TCGA.06.5856.01A	TCGA.19.2620.01A	TCGA.26.5132.01A	TCGA.06.2558.01A	TCGA.06.5414.01A	TCGA.26.5133.01A	TCGA.32.4213.01A	TCGA.06.0210.01A	TCGA.06.5417.01A	TCGA.19.2624.01A	TCGA.14.1823.01A	TCGA.02.0055.01A	TCGA.32.1982.01A	TCGA.06.2570.01A	TCGA.06.0745.01A	TCGA.14.0781.01B	TCGA.32.5222.01A	TCGA.28.5204.01A	TCGA.06.5410.01A	TCGA.14.1829.01A	TCGA.02.0047.01A	TCGA.15.0742.01A	TCGA.19.2619.01A	TCGA.06.0168.01A	TCGA.19.1390.01A	TCGA.41.4097.01A	TCGA.06.0649.01B	TCGA.27.2526.01A	TCGA.27.2523.01A	TCGA.06.5412.01A
ENSG00000000003.13	TSPAN6	1679	2077	6290	5032	1649	4204	1736	3319	3456	3645	3541	6811	5063	5122	4943	3685	4981	3903	4708	2602	4277	4229	5295	4580	1949	5697	1278	3764	9596	2973	2230	4427	4153	4861	6968	4906	2230	14198	2425	4358	5234	919	1422	1871	4522	5916	4507	6092
ENSG00000000005.5	TNMD	15	4	126	11	3	72	524	19	11	14	3	1933	5	31	16	61	5	4	16	2	23	12	3	2	2	3	0	11	52	847	1	7	11	3	9	4	3	136	3	10	5	1	1	1	11	34	5	2
ENSG00000000419.11	DPM1	655	734	1508	1536	1341	1307	415	913	1079	1352	1819	1893	1168	1469	1318	941	1791	1230	1807	512	1332	1389	1857	1417	440	1480	434	1313	1499	2483	385	1080	2567	1228	2527	1495	1517	2179	664	1589	1202	191	1023	662	988	1740	1964	1443
ENSG00000000457.12	SCYL3	300	384	1109	646	572	766	83	461	418	663	655	1147	664	517	810	277	567	646	762	313	671	662	742	547	127	591	332	1007	585	505	204	731	593	518	792	617	569	562	414	450	581	128	752	378	423	358	581	526
ENSG00000000460.15	C1orf112	173	230	514	423	343	286	189	232	393	615	313	1080	574	393	477	173	419	465	445	119	480	523	485	341	122	301	122	620	400	373	110	488	594	335	694	470	405	550	242	273	305	128	655	148	275	279	637	355
ENSG00000000938.11	FGR	335	734	721	291	744	912	32	1038	741	862	2200	174	524	643	968	587	906	434	565	423	982	440	1414	145	180	1363	52	542	250	1176	196	734	1016	391	1779	386	2365	295	588	335	631	175	962	386	639	736	233	1441
ENSG00000000971.14	CFH	1812	465	2964	2148	159	2918	385	6343	1809	1023	3857	5983	752	880	913	2861	933	896	2327	533	634	930	1324	2168	504	1515	175	563	1986	4539	562	540	880	2203	952	792	3827	2188	642	865	1636	181	413	3553	2747	2326	455	1607
ENSG00000001036.12	FUCA2	1738	1510	1595	4619	1200	1634	490	1595	4217	2331	3823	3546	3106	1907	2486	1160	5593	1389	1930	1724	3304	2234	4355	1946	1225	3642	300	2958	2669	3736	1015	1152	3279	3864	4371	2104	3877	3033	2174	1459	1736	792	1605	1732	2558	2619	3079	6828
ENSG00000001084.9	GCLC	1055	827	7946	1146	1957	3653	191	2188	2106	2139	4273	916	2400	1702	2654	1160	1659	1949	2361	2134	1174	2725	1623	2314	538	1949	1578	1292	1430	1939	576	2808	2016	1972	1607	1831	2524	2025	2111	955	3104	355	2990	1154	2932	2450	1548	3626
ENSG00000001167.13	NFYA	744	968	1747	1099	1496	1235	663	900	906	1786	765	2493	1579	533	1767	480	1383	1395	1170	499	1332	1508	1311	1542	320	1265	410	1653	528	1302	303	1309	1208	1102	1348	1202	1192	524	1147	1026	1260	240	3867	594	1055	640	1903	1200
ENSG00000001460.16	STPG1	191	109	52	83	187	612	55	379	302	569	524	44	72	88	159	296	502	343	149	109	111	136	205	39	93	184	15	64	790	380	77	80	243	563	111	187	507	416	413	430	324	42	139	223	595	435	203	147
ENSG00000001461.15	NIPAL3	983	900	521	1092	3342	2188	127	2597	1732	1784	3751	145	800	756	2025	661	2995	1621	1751	2725	1135	2034	2124	1045	837	1312	77	568	1385	1666	886	1634	746	4118	2281	1810	4292	1540	2368	1259	2340	445	3131	2087	2210	2133	1636	2050
ENSG00000001497.15	LAS1L	926	1884	2177	2617	2450	1741	565	1302	2127	1800	1848	2606	2297	1451	2401	606	2333	3592	2859	1332	2857	1920	2104	2203	427	2259	559	5633	1400	1941	781	3344	1874	1767	1454	1630	1776	593	1467	2425	2672	413	4921	1251	1718	861	2372	1680
ENSG00000001561.6	ENPP4	163	250	3252	389	1028	1003	89	2289	710	2724	2306	100	630	640	942	1217	865	650	1222	683	892	965	429	1489	234	976	332	164	3098	3319	159	596	679	4374	734	225	2567	1213	1836	88	1595	328	1117	1139	1366	515	101	1051
ENSG00000001617.10	SEMA3F	269	2057	55	583	658	229	1431	666	1164	677	530	14241	366	734	530	313	1005	635	952	252	1139	1376	725	1160	565	360	69	864	165	435	552	885	1270	1838	302	856	1412	194	836	1193	1003	218	370	488	366	178	1016	845
ENSG00000001626.13	CFTR	11	40	34	11	153	712	14	24	20	49	52	9	34	40	26	5	137	126	70	47	10	76	31	31	4	50	16	239	19	21	21	179	19	34	17	27	56	14	116	29	32	9	624	17	43	3	36	29
ENSG00000001629.8	ANKIB1	3061	3235	11630	6706	4351	6224	1233	4339	5029	6533	6146	4442	5945	3254	13159	2529	4629	8070	5121	3110	4629	7218	9374	4897	1466	5708	2758	6474	78807	2476	1194	3880	4801	6286	6751	9780	4021	4928	5506	3625	11256	1052	7217	3339	4572	9263	8618	4777
ENSG00000001630.14	CYP51A1	133	206	353	418	393	262	50	408	285	318	234	572	263	105	440	56	313	542	266	112	438	514	1059	587	95	355	93	198	3767	393	70	358	201	277	448	711	293	164	468	211	832	70	524	243	184	437	674	333
ENSG00000001631.13	KRIT1	1267	1194	3908	2458	1152	2996	377	1696	1644	2425	2062	1215	2153	1410	4096	1103	1864	2702	2431	799	2188	2244	2713	1628	275	1834	689	3257	38039	1210	571	1605	1561	1861	2291	2968	1484	1542	976	1857	2658	301	2292	927	1668	1433	2227	1639
ENSG00000002016.15	RAD52	288	519	677	882	661	587	161	427	389	918	480	815	696	497	1168	172	557	1113	773	311	473	734	594	602	83	758	130	1614	650	229	218	735	628	494	493	577	322	351	268	581	546	61	1097	468	611	201	514	288
ENSG00000002079.11	MYH16	9	16	15	3	63	10	5	5	21	31	19	17	7	17	21	7	5	24	10	7	24	11	2	9	3	11	5	60	0	10	3	7	15	9	3	10	5	4	5	7	24	2	31	7	19	5	10	4
ENSG00000002330.12	BAD	1043	2358	3281	2430	2787	1422	195	1484	2567	3116	2452	2775	2262	2190	2179	1620	2917	3357	1736	1466	3043	2089	2950	3781	1480	2039	534	2604	2188	1985	825	1815	5132	2693	3450	2814	2604	3324	2040	2867	2493	932	1744	1805	2385	5218	3590	2550
ENSG00000002549.11	LAP3	5055	5040	8734	12210	2970	5923	747	9316	8154	5368	12746	3213	10234	4612	7406	5381	5274	7584	11906	4023	5387	5241	13270	5493	4649	6493	1362	4572	6762	6189	2350	5327	5957	10950	9569	16030	16688	4503	6034	7177	8072	1883	4951	6233	4609	10001	12053	14292
ENSG00000002586.16	CD99	23428	9826	40822	18763	15181	21052	1791	17990	28500	23808	28330	768	25831	33149	38275	27967	43336	18800	35954	29022	38406	11101	35515	23224	10848	44837	3079	14433	23162	36427	4974	10035	80976	53320	50910	25513	22003	36674	23877	29453	27447	5128	8031	27565	44790	49402	23973	34327
ENSG00000002587.8	HS3ST1	319	1597	1351	136	662	978	26	1335	844	1266	524	163	567	2203	322	758	568	1184	1713	156	412	984	1257	3053	593	1235	384	931	1170	409	366	1750	3286	538	452	2934	1149	3267	873	1378	316	346	122	684	1400	87	1614	521
ENSG00000002726.18	AOC1	2	11	101	5	11	9	1	31	10	15	5	0	10	12	2	2	5	5	7	3	0	7	9	10	1	5	2	26	7	7	2	5	11	5	3	5	20	7	5	4	4	2	4	2	23	5	14	10
ENSG00000002745.11	WNT16	11	5	44	9	23	421	4	73	10	45	11	11	1611	204	555	191	69	52	238	81	7	23	5	4	5	73	1	161	5	46	17	7	435	29	223	150	52	76	5	7	85	4	7	66	547	4	21	24
ENSG00000002746.13	HECW1	12	861	21	275	772	283	74	16	149	353	121	10	127	194	194	12	194	233	119	47	19	440	49	124	47	661	4	998	12	239	39	623	31	52	32	43	101	34	377	42	50	85	770	121	54	5	19	73
ENSG00000002822.14	MAD1L1	672	2388	1666	1347	2820	1762	762	888	2269	1114	809	1508	1649	850	1926	408	1868	2338	1346	628	1696	1263	1890	1812	468	1142	298	3086	402	1312	366	1547	2278	1322	1075	3015	1458	222	1007	2434	1925	567	2193	602	1082	1304	2775	1354
ENSG00000002834.16	LASP1	3385	10845	13762	8428	5585	8116	1257	9719	7835	7627	5276	13172	10670	4331	10728	2883	15124	10843	11200	4301	8416	8778	10402	5648	4111	7573	2429	9466	2826	5544	2239	8381	11843	13019	7934	9882	11224	1965	8663	12277	14571	2719	15526	4941	5526	7089	18227	9019
ENSG00000002919.13	SNX11	706	1446	2819	2004	2551	1449	130	1387	1864	2101	1971	1400	1867	2141	1822	1359	2006	1897	2141	718	1520	2071	2101	1952	861	1985	512	1779	2313	1656	666	1778	2574	1990	3367	2388	3012	2863	1264	1394	1344	383	1192	1061	1597	1801	2242	1757
ENSG00000002933.6	TMEM176A	1389	3235	9732	922	1003	6390	95	2410	2849	6247	2969	109	2781	9945	920	4577	1473	546	2186	857	757	2573	3337	355	1426	8979	132	1455	2655	3813	1561	1328	10615	3522	813	2216	9474	5555	2954	423	278	865	502	982	6014	1967	4374	7237
ENSG00000003056.6	M6PR	1636	1979	4987	3114	2210	2743	640	3608	3090	3225	3394	7392	2207	1869	4213	1444	5104	3324	4936	1455	1565	3644	4127	3960	1129	3776	617	2557	5753	3083	891	2463	2383	3701	3835	3565	6741	1657	2445	1787	3344	630	2665	2484	2729	1949	2456	4622
ENSG00000003096.12	KLHL13	453	424	1985	305	444	1302	60	598	379	1594	681	781	1292	717	1537	409	828	1633	3606	293	418	1725	1249	2936	640	1104	803	1410	851	538	419	2276	1383	760	1649	1693	448	540	1636	714	1336	199	1347	515	1597	1082	3262	1110
ENSG00000003137.7	CYP26B1	26	167	63	73	426	360	566	29	97	203	288	2112	220	80	64	14	124	119	101	61	121	280	29	384	63	60	11	156	27	376	52	328	27	95	65	11	497	19	530	20	19	139	124	132	191	9	24	77
ENSG00000003147.16	ICA1	628	572	437	446	236	1231	194	517	234	722	553	268	800	815	747	201	721	370	518	164	219	493	268	569	214	302	114	1765	261	261	238	1399	981	416	904	328	533	464	528	640	234	83	339	227	356	222	625	459
ENSG00000003249.12	DBNDD1	518	1575	2573	888	2937	1266	57	653	837	859	2048	72	1931	1670	1852	327	2774	1544	2646	2624	4340	1334	3513	5414	1012	1810	87	2999	1139	935	699	507	1721	8236	1537	947	1149	412	3378	1632	4072	490	3739	2218	1600	2216	2632	2557
ENSG00000003393.13	ALS2	1069	1167	2448	1790	1266	1835	347	1568	1055	1632	1838	1515	1594	1002	2523	494	2028	2150	1801	882	1969	1715	2534	1700	418	2021	689	2279	1261	1478	466	1778	1483	2021	1529	2357	1371	856	1466	1712	2640	345	2689	1488	1055	819	2141	1405
ENSG00000003400.13	CASP10	175	335	475	536	116	769	19	696	557	389	807	148	347	439	691	282	335	161	478	225	351	555	523	215	161	356	54	404	308	413	229	416	395	542	531	356	1063	369	399	175	370	139	173	373	533	198	198	900
ENSG00000003402.18	CFLAR	2356	1771	4461	3243	1431	3100	261	4965	2365	3308	5132	4290	2742	1974	4664	1590	3908	2915	3845	2778	2856	2610	4665	2383	996	3361	499	3366	2678	5302	1156	2743	3465	3752	2753	3241	3968	1542	2330	2255	3704	530	2622	3354	2467	1408	2548	4237
ENSG00000003436.13	TFPI	2406	1180	5122	772	337	1414	161	1644	305	1991	2268	3077	2147	2385	897	1124	5661	1534	7591	278	482	1998	666	2648	521	5393	1336	1444	1822	2632	1496	2774	6199	3942	5413	662	1657	1621	2857	1055	3793	204	3021	1286	4492	546	686	7875
ENSG00000003509.14	NDUFAF7	330	323	643	689	360	560	173	526	305	608	945	1074	451	544	733	330	967	809	655	283	467	618	615	619	142	519	239	1117	477	793	218	734	796	626	795	679	540	517	332	494	602	93	634	421	505	386	610	620
ENSG00000003756.15	RBM5	1508	4306	3270	7910	5250	4959	1526	3657	2730	5684	4894	11022	5068	4044	7650	1347	5656	9265	5513	2826	5223	5039	4919	3735	615	5285	1374	12605	2028	2786	2143	8721	2968	5281	4392	4995	3565	2177	3225	5340	5019	770	10543	3626	4930	1647	4693	3035
ENSG00000003987.12	MTMR7	59	177	83	159	153	212	44	100	70	106	243	101	127	225	211	49	74	177	97	155	77	195	91	141	77	126	126	364	81	194	43	279	106	73	161	102	229	341	589	95	109	41	195	141	201	47	85	141
ENSG00000003989.15	SLC7A2	87	167	3331	243	371	4544	890	779	714	944	1839	2609	2361	979	446	341	415	332	1063	1012	95	269	341	445	124	610	139	567	77	3307	114	305	394	521	155	63	695	562	201	68	552	219	820	875	684	21	386	142
ENSG00000004059.9	ARF5	3287	6599	8127	8233	12629	9938	1436	4710	11062	8472	7560	6318	6267	7544	7661	4690	13082	9570	7371	2994	8010	7350	9305	4660	3049	8207	1204	9957	6937	7938	2610	5138	17762	7692	9318	13327	6942	11109	3321	11008	9859	2244	10337	3134	8341	15832	12210	8384
ENSG00000004139.12	SARM1	464	1194	1186	1288	1422	1146	105	764	649	1328	519	796	1326	490	1255	175	837	1831	1294	511	961	976	1361	430	187	978	211	1834	187	285	242	1356	942	613	513	1102	534	116	904	1410	1828	187	2502	729	650	266	1737	409
ENSG00000004142.10	POLDIP2	2694	5155	8957	7524	5579	6631	729	4503	5447	5891	6330	4859	6251	5155	5936	3212	7551	7757	8295	2858	7441	5379	7316	4329	2487	6399	1771	7810	3289	3963	1857	5037	8982	6634	7373	8421	6083	4611	3535	5972	8803	1475	7772	3997	5007	6399	8416	6136
ENSG00000004399.11	PLXND1	4766	12644	3194	6587	5521	4310	621	11224	8613	8619	8772	4912	3020	3660	8753	2236	11659	6891	7035	3880	8616	7614	9986	5810	4594	5759	969	4304	1581	6837	2877	7207	8934	16397	3196	5143	17085	1129	12030	6010	7810	2467	7130	9361	8592	1669	5911	8729
ENSG00000004455.15	AK2	2879	4191	6195	5851	4452	3461	1023	4037	6077	6805	6669	6431	4818	5257	6607	4968	8624	5930	8163	3210	8531	5075	6787	7820	2907	7737	1653	5947	7805	10379	2520	6453	8706	8034	11573	5811	8171	7889	3827	5189	3867	873	3294	2961	5285	6864	8695	8933
ENSG00000004468.11	CD38	243	212	4700	220	469	3097	26	572	760	2153	1634	110	5185	1426	851	266	191	1070	1057	286	1751	1702	578	191	191	165	449	581	386	191	194	468	404	680	885	392	693	449	2367	218	1115	328	712	373	589	608	150	466
ENSG00000004478.7	FKBP4	1845	6856	8097	5407	5157	6003	2175	3501	4806	4188	2135	5445	4161	3062	5584	1461	5394	6181	12953	1742	2845	6418	4774	7991	1445	4345	1259	5231	3889	4204	1223	3355	7334	4216	8228	3868	5256	2487	2968	4547	3952	969	9329	2612	3971	4697	6155	5608
ENSG00000004487.14	KDM1A	2237	3851	4661	4694	5713	5330	2138	3403	3319	6258	3175	8442	7464	3151	6275	1684	5797	6245	7661	1890	5234	7509	5402	6973	1588	4268	2821	10333	2819	4599	1045	7216	3333	3443	7192	6240	3221	2235	4037	6228	5787	634	11487	2472	4236	2877	8355	3244
ENSG00000004534.13	RBM6	1391	2474	1986	6099	2629	3071	1019	3319	2353	5320	3800	6540	4560	1964	5708	983	3486	7594	3735	2722	6108	3937	3712	3223	517	5007	1189	16389	1257	1993	1347	4785	1881	4120	1959	2599	2200	978	2425	6617	3433	402	7121	2405	2899	898	3546	2760
ENSG00000004660.13	CAMKK1	233	423	762	689	1027	1466	109	550	370	673	747	1053	2013	572	538	186	701	1461	347	499	203	1166	240	164	168	982	95	1158	218	751	327	411	665	411	227	275	975	243	1225	288	557	288	734	1099	710	319	273	518
ENSG00000004700.14	RECQL	700	560	1276	1196	330	1647	223	1117	1237	1148	908	1745	1257	496	1688	628	1426	1344	1898	523	628	1176	1754	891	341	1109	349	718	1254	1478	324	1097	672	1129	1998	993	1525	626	1017	542	1526	223	1003	695	786	465	1417	1469
ENSG00000004766.14	CCDC132	772	880	2404	1890	912	2244	322	1303	1444	1628	1711	1588	1836	1347	3012	717	1619	1893	2051	519	1523	1912	2205	1433	335	1540	505	1886	2744	1212	432	1405	1412	1680	1857	2744	1331	1611	880	1252	1620	341	1968	844	1378	1800	1596	1461
ENSG00000004776.10	HSPB6	938	1028	1208	2119	1452	1639	54	884	3853	1917	1952	2016	1666	2515	3498	1983	830	2461	2931	2331	6026	1103	2254	2719	320	1767	128	920	1907	993	612	232	1314	5135	2060	1354	3353	1441	950	2342	3328	638	604	1578	2744	4030	1154	1687
ENSG00000004777.17	ARHGAP33	931	4450	2230	2771	5935	1348	370	998	2122	3680	1332	608	4337	2160	2766	313	1633	5003	2752	1579	5098	3925	2508	3574	583	1805	499	9487	373	664	736	5572	5972	1330	1071	1968	865	336	2545	3273	5631	581	13261	1302	1967	961	5349	809
ENSG00000004779.8	NDUFAB1	1167	2014	3783	2796	3128	2946	403	1722	2430	2101	4091	2647	2585	3817	2358	2361	3792	2889	4597	726	2327	3361	3038	3390	1354	2802	747	2493	2788	3289	1120	2438	6276	2970	5343	1805	3606	7371	1523	2743	2237	496	2526	1679	1606	4129	3324	3759
ENSG00000004799.7	PDK4	307	389	6119	364	1213	10688	206	3616	787	1393	3204	1997	1698	1451	2021	873	1102	266	832	1684	1588	588	1501	668	366	952	339	712	204	1585	1027	1644	1925	1162	2031	688	9702	961	1738	153	1782	423	2574	1119	1101	510	91	4237
ENSG00000004809.12	SLC22A16	1	1	5	4	7	2	0	27	2	15	14	11	2	1	0	4	4	1	1	5	3	3	0	7	1	3	5	3	2	21	5	2	15	60	1	2	47	16	4	1	3	2	5	12	43	0	1	4
ENSG00000004838.12	ZMYND10	117	80	1529	175	189	1568	24	593	1010	2427	551	195	170	222	163	843	445	404	399	156	2660	272	161	157	77	102	60	196	1076	165	70	205	349	355	219	253	105	1346	737	1056	483	822	226	343	3163	470	109	194
ENSG00000004846.15	ABCB5	9	7	1	2	1	2	3	24	0	3	16	10	1	5	2	2	2	2	1	0	5	20	0	4	0	17	4	3	2	17	2	11	19	4	0	3	1	3	1	1	7	2	1	5	0	2	7	5
ENSG00000004848.6	ARX	59	25	1979	2035	149	440	9	50	201	579	70	26	1320	93	1101	77	501	638	46	132	1682	187	308	427	119	312	15	421	105	112	34	61	298	957	100	52	119	73	49	809	988	108	23	305	114	706	366	147
ENSG00000004864.12	SLC25A13	929	871	2993	2417	2693	1759	581	1576	2119	2083	2345	1357	1711	952	2940	578	1726	2234	2011	626	1610	1991	1768	1182	389	2230	332	2082	1302	971	416	1318	1998	1751	1877	2581	1818	898	920	1597	2232	328	2660	691	1295	1110	2365	1838
ENSG00000004866.17	ST7	1046	1441	4001	1881	1951	2181	238	1601	2846	2288	1496	1883	2389	1578	2389	1294	1805	2169	2736	799	2640	2063	2193	2764	527	1396	926	2893	1812	1570	432	1491	3953	1880	1772	2271	1218	2124	1227	2313	1264	512	1779	861	1978	2766	2574	1674
ENSG00000004897.10	CDC27	1668	1703	4000	3261	1441	2372	530	2111	1889	3196	3123	3927	2958	1712	3687	1097	3685	3116	3090	1180	3080	3305	3452	2817	1141	3553	1037	4113	2179	2841	712	2654	2401	3118	2993	3187	2719	2120	2322	1959	2880	514	3541	1971	1784	1458	3495	2725
ENSG00000004939.12	SLC4A1	5	122	10	4	12	0	0	4	1	21	15	9	14	4	5	0	14	5	4	11	9	194	0	7	4	46	1	5	2	2	7	7	7	15	7	3	20	7	167	1	20	2	20	11	10	0	5	7
ENSG00000004948.12	CALCR	2	1	19	21	1	14	1	19	26	14	24	12	5	14	5	11	5	1	11	0	9	16	5	17	15	9	3	4	15	21	5	9	7	39	1	7	32	25	34	2	1	4	1	15	36	0	4	27
ENSG00000004961.13	HCCS	464	722	1307	1249	712	926	222	699	1147	926	1341	60	792	926	1055	598	1545	934	2127	429	865	1196	1168	1290	356	1020	230	976	1266	2029	341	828	1227	1028	1738	1273	1341	1492	642	790	1032	206	1036	739	726	1006	1361	1490
ENSG00000004975.10	DVL2	1020	1931	2093	2527	2663	2196	427	1779	2498	2427	1783	5634	2374	1285	2606	552	2931	3428	2824	978	3663	1993	2443	1737	678	2599	589	3198	857	1186	617	2638	3465	1845	1801	2979	1669	664	1484	2999	3705	436	5249	1507	1527	1271	3284	1565
ENSG00000005001.8	PRSS22	1	0	0	1	1	3	0	1	0	0	4	0	1	0	0	0	1	3	0	0	0	1	1	0	0	4	0	1	1	1	1	0	1	23	1	0	4	1	2	0	1	0	0	12	2	0	1	1
ENSG00000005007.11	UPF1	2281	5218	6136	5932	5816	4525	1011	3527	6200	3212	2879	5205	8207	2002	5945	998	5707	6579	4429	3452	5888	3781	8358	6936	1272	3981	955	5305	1650	2733	1452	5218	4707	4584	3776	5611	4936	767	3664	5147	5727	1319	8277	4210	4420	1835	6041	4505
ENSG00000005020.11	SKAP2	686	813	7839	1035	3124	5365	80	4849	2840	2077	3795	1043	4415	5509	8209	4268	3622	2881	2330	1505	2394	1939	7777	442	959	6104	161	1675	5596	2129	658	1230	5508	8727	2035	3786	5783	1871	1097	676	2937	663	2274	1239	4620	1190	989	3449
ENSG00000005022.5	SLC25A5	4388	7697	13435	17955	9950	7862	3280	8755	16966	10160	19234	9858	13176	12236	11279	6385	12808	11807	17473	6142	13359	14030	14571	11266	6223	10384	2467	8973	11756	14740	4970	11205	20134	9875	21315	16441	13111	19681	6529	13574	14075	3088	15306	6685	7085	17661	15830	17578
ENSG00000005059.14	CCDC109B	1414	524	2533	2964	722	2244	110	2234	1249	2379	2258	214	1451	2023	3123	2047	3241	1136	2062	781	2300	746	5584	1160	998	3207	206	711	3738	2877	514	552	2037	2120	4001	2672	2999	4798	889	2713	1752	524	375	1263	1154	2499	2683	2905
ENSG00000005073.5	HOXA11	11	25	105	5	194	572	258	21	38	134	2	757	54	174	152	55	85	21	9	46	3	66	46	20	12	95	34	148	95	56	11	426	126	55	54	364	14	124	32	49	39	7	126	2	111	3	24	1
ENSG00000005075.14	POLR2J	1264	3162	4513	3045	4306	3984	502	2003	4165	3466	3932	1644	2826	4244	3316	2230	4447	3993	3616	1543	3893	3134	3815	3864	865	3555	505	4749	3573	3088	1089	2340	8692	3676	4367	5656	3036	4135	1636	4862	2601	823	3295	1283	2677	7601	4559	4162
ENSG00000005100.11	DHX33	869	1294	1938	2048	1404	1914	337	1334	1551	1753	1461	2142	2304	1043	2464	397	2056	2380	2048	735	1332	1828	2338	2019	439	2151	674	3174	608	999	419	2317	1417	1476	1659	2071	944	505	1639	1794	2821	385	3793	1107	1056	833	2427	1234
ENSG00000005102.11	MEOX1	5	1	5	2	0	3	695	1	4	2	4	2778	2	0	5	4	5	11	3	0	4	2	2	3	2	4	0	0	2	21	2	1	7	4	2	5	2	2	2	4	3	3	2	2	7	5	2	5
ENSG00000005108.14	THSD7A	505	538	1718	694	1626	1244	179	833	985	2007	475	941	942	1037	1426	159	1611	1407	1955	562	314	2508	105	652	277	462	394	4115	482	152	405	1771	1347	371	1639	210	275	677	947	60	1451	122	1563	244	1407	416	1976	1073
ENSG00000005156.10	LIG3	583	1274	1886	1617	1385	1312	313	988	1196	1507	489	2265	1426	598	1752	452	1698	1784	1920	468	1347	1700	1767	2404	423	1276	509	1819	588	760	377	1647	1323	1166	1297	1865	982	448	975	1227	1617	220	3071	465	843	985	2053	1183
ENSG00000005175.8	RPAP3	674	628	2013	1338	275	1887	224	1000	882	1250	1377	1387	1364	661	1636	648	1728	1377	1027	665	756	1351	1669	1124	435	1235	362	1244	1926	916	308	938	1041	1261	2545	1373	1271	1097	922	1112	1214	255	1044	811	823	1012	1652	1441
ENSG00000005187.10	ACSM3	34	21	43	36	34	25	63	41	39	24	74	81	19	26	34	39	34	42	49	23	42	20	24	17	23	34	9	32	27	41	24	31	29	32	36	29	60	36	34	25	25	21	47	29	47	15	23	44
ENSG00000005189.18	AC004381.6	134	375	807	198	567	442	29	139	494	411	159	404	490	532	330	124	243	412	468	80	789	454	184	258	110	156	101	1045	168	181	69	534	652	139	203	186	136	413	177	386	356	74	2182	96	163	246	477	218
ENSG00000005194.13	CIAPIN1	1452	2762	2792	4306	2333	3267	330	1859	2499	2052	3062	2632	3672	3172	3415	1644	2889	4183	5075	1494	2624	4196	4181	4407	1177	3068	960	4466	2077	2248	985	3385	5564	2965	5866	2685	2065	4229	2048	3857	3565	470	4035	1639	2075	3720	5704	2918
ENSG00000005206.15	SPPL2B	1666	3586	2563	6064	4045	2508	244	2287	3194	3402	3296	2376	5861	2519	4086	648	2304	5689	3596	3937	6404	2378	4503	2915	637	2581	364	7791	1003	1411	1808	5463	4004	2845	2338	2281	1576	757	1634	6298	4924	701	12304	3420	2946	1639	5558	1422
ENSG00000005238.18	FAM214B	661	1587	1205	1484	2127	1933	198	1299	1273	1065	2221	1431	1570	1279	2640	567	1422	1791	1879	1097	3387	1726	2302	1865	454	1452	339	1752	798	1459	544	1541	1597	3475	1371	1556	2936	630	2017	1875	1962	455	1832	1771	1121	798	1145	1889
ENSG00000005243.8	COPZ2	623	246	663	975	538	485	87	900	1553	1599	3202	2308	229	1027	968	1671	1402	984	968	744	1795	273	904	95	552	1466	52	324	1575	2239	418	215	643	2511	625	1320	1570	3960	351	360	812	258	691	1344	2444	1719	663	2166
ENSG00000005249.11	PRKAR2B	332	742	1666	501	1192	1834	109	432	1600	1486	1099	136	1399	1064	621	617	1217	753	792	403	2130	1588	2342	760	335	699	70	2032	1182	598	191	830	572	1365	341	199	1053	509	1075	232	872	371	1600	739	860	224	521	440
ENSG00000005302.16	MSL3	799	926	2274	1939	786	1839	266	1478	1361	1737	1800	3242	1730	1502	1990	913	1700	1636	2554	703	388	1931	1768	1172	455	1676	347	1875	2295	1974	578	1820	1665	1447	2637	1497	1915	1883	1259	1359	1237	384	1722	929	1522	1276	1737	1752
ENSG00000005339.11	CREBBP	2216	3912	5614	4499	4103	6306	948	3787	4039	2650	2542	8847	4837	1524	5700	638	4148	6032	7508	2483	4807	5425	6303	5949	1097	3968	1116	4761	1023	2509	1135	6025	3818	3018	1982	2778	2836	760	3858	4044	7817	811	8014	2867	3565	1407	5265	2685
ENSG00000005379.14	BZRAP1	627	1178	603	768	847	1949	173	1227	384	1559	1520	83	624	419	1367	209	373	2205	665	1529	1543	1579	914	432	105	397	73	2957	283	366	418	2918	1857	877	405	454	811	171	1619	1092	2932	483	3140	2806	1486	159	1292	435
ENSG00000005381.7	MPO	3	5	5	5	36	20	2	27	25	65	116	11	4	11	25	12	5	11	5	15	17	63	3	1	3	24	0	27	3	21	11	1	11	83	7	4	59	60	11	10	9	10	5	70	83	2	7	9
ENSG00000005421.7	PON1	7	7	14	4	4	23	2	5	9	5	24	3	36	16	5	11	4	20	5	10	27	25	5	2	1	5	7	26	3	0	1	14	25	5	1	5	4	5	4	5	69	5	5	5	2	21	1	15
ENSG00000005436.12	GCFC2	243	391	1418	995	468	617	277	526	604	898	645	2987	1107	739	830	244	789	990	604	517	1203	796	1043	493	277	802	316	676	615	734	236	948	976	882	1162	768	558	1141	562	708	952	165	1068	471	714	581	1272	853
ENSG00000005448.15	WDR54	515	1496	1508	1219	1955	1394	246	676	929	1571	906	711	1276	1136	993	528	1772	1537	1559	637	2523	1130	1466	1486	585	1792	375	1974	1193	1438	465	1371	3360	1599	1824	1219	898	1292	770	2358	1454	430	2683	942	1465	972	2575	1016
ENSG00000005469.10	CROT	1021	706	2660	1636	1089	3076	392	2309	2374	2293	4497	874	2873	1578	4422	1283	3199	2368	1803	868	1903	1623	3431	4172	459	4048	696	1473	4115	1348	464	1119	1334	6059	1780	2467	3003	2071	1366	1672	4207	451	1255	1540	2927	2370	2234	4851
ENSG00000005471.14	ABCB4	112	156	147	194	59	423	42	222	207	220	623	187	319	171	369	65	293	90	346	56	234	283	262	694	155	563	40	207	99	177	253	399	421	110	242	219	178	180	147	133	313	38	163	89	236	234	130	490
ENSG00000005483.18	KMT2E	2348	3495	5597	4086	3546	4804	1124	3085	3469	4988	2790	5581	5015	2051	8218	912	4759	5945	4107	1918	4671	4163	5266	3541	843	5343	1369	9009	1917	2398	865	4784	3530	3487	3172	7671	2284	992	2910	4081	5287	766	9415	2034	3056	1834	5939	2327
ENSG00000005486.15	RHBDD2	5561	12615	23674	10619	11416	13459	922	6029	20558	9714	11203	5681	11327	8461	12527	4765	12686	13196	9054	10260	13888	9971	15459	8347	3031	10534	1859	12535	19840	5739	3725	5368	20175	13157	10209	15036	9466	7975	6155	16895	22552	5337	9203	5974	11249	22764	16511	13646
ENSG00000005513.9	SOX8	1273	11559	6077	7915	12371	10154	426	3119	2616	5994	3005	1417	8111	8446	7947	641	4312	20358	15008	5334	2956	21299	4671	13654	2549	2417	5100	36413	249	234	1917	33413	12357	1656	4531	7315	1868	2200	6332	12634	22523	703	34533	1443	1754	4653	25772	2301
ENSG00000005700.13	IBTK	1405	987	3501	2302	630	2065	324	1629	1475	2509	1978	4638	1070	1011	3272	661	2022	1526	1452	1369	1584	1992	2918	1484	581	2872	873	2268	1031	2578	648	2172	1492	2181	1890	1459	2013	1438	1787	919	3277	288	3390	1103	926	955	2455	2353
ENSG00000005801.15	ZNF195	547	1003	1855	1693	1099	1265	147	681	533	1417	1474	898	1486	1182	1520	596	1110	1926	1082	574	998	1395	1421	885	397	1252	347	3918	947	775	373	1082	1041	836	1949	1912	850	1591	526	1223	1292	181	1328	680	567	1302	1868	999
ENSG00000005810.16	MYCBP2	1019	1647	1747	2215	1732	3169	369	1730	1715	2179	2020	3240	2117	1142	3128	475	2274	3454	1859	1207	1712	1749	2078	1570	367	1968	430	4108	1047	1617	602	3522	1527	2037	1300	2715	2130	1041	2900	900	2311	432	5726	1520	1709	601	2649	1377
ENSG00000005812.9	FBXL3	1623	1458	2533	2608	1536	4736	269	1839	1987	2857	2932	2222	3165	2361	3736	2141	3447	2683	2302	1808	3259	2146	3049	2177	809	3353	672	2135	3449	2276	892	2565	2324	2984	4191	3469	3033	5289	2340	1005	2736	572	3598	1441	2437	2702	3522	2169
ENSG00000005844.16	ITGAL	307	910	766	678	427	571	21	969	1498	391	634	55	511	358	1052	182	513	418	657	172	389	572	1080	266	314	669	54	147	460	225	266	1135	530	379	634	605	1427	207	680	214	258	204	471	456	676	388	501	1003
ENSG00000005882.10	PDK2	891	1061	2931	1608	1461	2065	145	1965	1384	1588	1600	1347	1224	1266	1341	714	2200	1751	1718	1313	1774	1267	1864	1807	591	1595	531	897	1026	1021	499	1386	2127	1712	947	2232	1700	792	1497	1431	2752	515	2019	1581	1957	1767	2062	1428
ENSG00000005884.16	ITGA3	3766	7553	691	1944	2907	1542	141	2126	3673	1878	7594	167	628	1112	3488	699	31237	7169	2037	6204	4218	1752	10334	11854	2273	19768	261	3218	1712	7882	573	1792	3161	43100	2181	7220	11407	641	6312	3777	18800	796	1186	11578	3042	5354	13330	13642
ENSG00000005889.14	ZFX	821	1114	1751	2411	688	1750	303	1928	1230	1948	1527	4191	1554	847	1908	517	2103	2207	1820	962	1582	2202	1985	1466	634	2638	485	1323	1951	2538	583	2106	1055	1241	1012	1612	1591	996	1198	1104	2010	384	2430	1812	1642	1080	1359	1724
ENSG00000005893.14	LAMP2	8261	5213	13136	8857	8910	8061	1241	11546	11039	10254	17292	8909	9898	9409	20851	6331	16403	10074	15490	11103	19146	11307	16457	20081	6111	22194	3892	8491	30498	19845	4261	7952	12590	15751	15839	9531	22938	16181	10743	8348	10862	2620	8601	11533	15152	19385	13276	15127
ENSG00000005961.16	ITGA2B	11	83	38	40	205	16	80	55	41	94	119	91	57	23	108	15	85	106	54	77	232	116	38	161	29	238	12	279	36	77	52	170	117	130	43	43	90	15	26	114	80	15	68	88	89	14	80	63
ENSG00000005981.11	ASB4	4	21	63	5	31	54	2	15	10	10	31	11	11	21	24	7	11	5	39	36	14	24	11	74	2	15	7	29	1	1	5	12	17	4	21	14	65	24	17	9	52	17	145	17	29	4	2	161
ENSG00000006007.10	GDE1	1955	2483	6007	4308	3938	3717	437	3565	3053	3061	5549	3771	3498	3653	5665	2302	4521	4017	4476	2580	2365	5360	5909	5490	1723	4282	1157	3584	3534	3531	1373	3316	5633	4708	6026	3055	6540	5939	4525	3979	4242	972	3835	3005	5644	4125	5124	5650
ENSG00000006015.16	C19orf60	593	1237	1489	2017	1456	1466	147	1064	1939	1498	2452	1071	2152	1633	1200	1119	2115	2352	1698	843	2522	1474	2169	1463	583	1486	177	1297	1192	1886	901	2127	2797	1541	2244	1224	2037	1614	848	2431	1832	617	3375	2022	2068	1605	1767	1702
ENSG00000006016.9	CRLF1	29	57	238	105	236	246	300	121	432	103	219	568	2780	97	81	68	59	181	389	1022	91	199	69	137	63	81	54	139	47	1059	54	149	56	2082	114	44	153	54	792	110	146	950	105	240	114	31	47	126
ENSG00000006025.10	OSBPL7	430	1132	1011	1320	1410	906	124	893	694	1022	1055	510	1153	885	1456	312	952	1957	1064	620	1446	922	1028	1180	230	1073	256	2905	307	311	432	1869	1053	977	385	830	674	161	823	1461	1514	145	2479	886	965	435	985	578
ENSG00000006042.10	TMEM98	170	2050	7058	395	3984	1820	1177	815	1548	2887	1215	6721	4304	2939	897	1059	4627	2539	451	1412	3774	786	2285	2686	1647	3553	758	2048	2431	1347	291	3437	3099	3394	902	4784	2786	1620	2727	1771	3367	1147	3755	889	2754	739	526	376
ENSG00000006047.11	YBX2	5	14	14	9	767	20	19	27	36	31	77	15	23	44	16	5	19	95	93	21	66	81	21	12	9	95	2	331	4	11	5	9	114	40	10	21	11	14	5	46	57	4	29	32	63	7	47	10
ENSG00000006059.3	KRT33A	0	1	80	0	0	1	0	0	0	1	2	0	0	0	0	0	0	0	2	0	1	0	0	0	0	0	0	0	7	0	0	0	2	0	0	0	1	0	1	0	4	0	0	0	1	0	0	0
ENSG00000006062.12	MAP3K14	526	1064	2683	836	821	962	87	1000	1959	1397	1107	621	944	935	1405	717	1086	1807	3321	593	1591	767	2336	1044	239	2523	324	1543	1386	777	523	1338	726	1711	598	700	859	655	819	1395	1838	850	1073	561	1561	453	968	815
ENSG00000006071.10	ABCC8	63	366	497	86	608	502	5	268	313	979	345	34	95	167	74	54	56	293	308	695	1257	119	353	150	258	60	204	1384	57	39	100	130	238	293	70	236	391	101	409	85	1703	100	845	243	186	9	282	41
ENSG00000006116.3	CACNG3	5	4	4	149	14	390	2	23	66	124	36	3	93	116	93	7	3	175	50	38	7	219	2	2	0	3	1	258	10	117	44	64	2	5	15	42	109	5	152	73	27	121	1	159	11	0	24	70
ENSG00000006118.13	TMEM132A	7051	9325	15870	10246	8748	4849	962	7563	14504	6388	11754	8840	5430	5469	20895	2794	9430	13808	8377	3492	9276	6907	10940	5053	4736	7551	2124	11468	2232	4209	2788	6410	10438	23509	3640	15303	13535	1150	15706	9153	39237	3877	3007	15026	7031	11471	15893	13291
ENSG00000006125.15	AP2B1	7664	13119	22691	19587	17300	17410	1925	14571	12984	16468	8165	10676	16801	12159	22928	5045	19591	16710	22128	9486	14906	20908	23672	18217	6621	16242	6918	19336	9320	9394	3906	18607	18370	18452	15001	18782	13784	8109	22346	13578	29697	4425	28704	8196	14618	11440	24350	12677
ENSG00000006128.10	TAC1	21	4	5	440	12	427	55	52	319	44	261	688	426	47	101	47	5	409	39	70	23	573	5	3	5	4	7	473	341	258	116	177	4	5	42	211	261	105	211	345	148	145	5	210	205	4	186	3300
ENSG00000006194.9	ZNF263	822	1268	2422	1422	2589	1620	262	1097	1099	901	1370	1611	1765	818	1615	811	1757	2169	4262	782	3531	2205	1976	3531	471	1930	489	1969	796	1529	533	1584	1777	1364	1441	891	1307	722	897	1568	1696	229	2269	947	1393	669	2263	1610
ENSG00000006210.6	CX3CL1	2719	4180	1755	3899	1318	4654	132	2217	5348	2805	1725	742	2262	2198	3595	1461	3189	6782	4272	5390	2454	2664	7180	4642	1850	2367	1378	4500	2151	3390	1223	3061	4632	6459	1926	2531	2621	985	6650	4869	10543	930	4017	2538	3535	3894	6325	3143
ENSG00000006282.18	SPATA20	2022	2185	4158	3134	2042	3030	676	3169	3247	3708	6670	2845	2472	1469	5847	1488	6766	3777	1445	2950	6895	2002	5485	4693	1702	5748	96	2764	2737	2427	1754	1031	4209	6706	1644	3248	5211	1264	1892	3910	6926	1025	1254	4496	3285	1681	2274	4723
ENSG00000006283.16	CACNA1G	124	1554	2019	148	553	521	236	2297	730	551	389	7104	726	390	972	85	156	555	450	139	942	542	695	646	309	333	64	2939	96	214	81	324	1017	527	362	230	412	60	1160	2490	722	119	413	223	706	63	1906	167
ENSG00000006327.12	TNFRSF12A	1839	5811	1908	2626	2021	722	105	1108	1376	1778	4885	612	2446	1976	4226	1557	10920	5318	6611	2210	5961	1955	7941	3224	1182	7502	174	2279	1944	9437	1271	1190	6186	14200	4999	1561	4775	2232	1998	8934	3657	424	2258	3164	1859	7336	10911	6690
ENSG00000006377.10	DLX6	7	7	2846	12	1239	29	233	3	15	431	4	521	2295	393	77	20	10	43	10	5	31	127	4	784	7	34	21	192	7	25	11	14	10	7	11	10	10	5	27	7	5	12	4	9	175	2	5	19
ENSG00000006432.14	MAP3K9	21	419	93	93	1208	429	153	319	167	344	184	124	475	60	175	29	288	191	41	66	40	565	419	275	65	499	7	853	27	180	100	163	278	349	38	43	172	26	226	88	313	132	70	159	234	15	46	142
ENSG00000006451.6	RALA	2487	2943	6655	5064	3759	3932	850	2389	3925	4769	5559	2998	4465	4347	7223	2037	5364	4763	5035	1545	3940	6036	5128	4220	1588	5522	1311	5476	3920	4144	1049	3770	6806	4871	6079	7580	3562	4286	3470	4609	5901	942	5727	1819	4632	6646	7291	4380
ENSG00000006453.12	BAIAP2L1	21	24	25	36	60	73	60	44	263	60	93	102	19	17	72	14	31	29	39	21	27	39	32	39	24	70	7	93	11	134	31	23	47	42	32	34	81	16	43	24	63	27	90	157	36	7	15	44
ENSG00000006459.9	KDM7A	538	861	1234	779	1136	1197	142	896	617	1386	902	938	1059	660	1365	298	600	1071	837	312	922	1276	772	757	152	1026	298	1659	517	1412	215	1249	674	777	711	827	960	277	624	448	1433	179	2181	448	795	175	862	603
ENSG00000006468.12	ETV1	5182	4051	14454	17685	10178	11327	836	4125	5309	16107	4816	6222	9513	8339	18159	1130	16952	15885	11657	3764	5355	10107	12064	12492	4519	7158	6732	25312	2330	2127	1776	25335	18196	5619	17527	32189	2928	5849	7404	13569	12443	950	18733	3285	4617	9117	22089	8709
ENSG00000006530.14	AGK	1200	1828	2567	3035	1941	3031	544	1805	2040	1949	2893	1459	2467	1594	4093	894	3877	3267	2917	974	2166	2031	3162	1797	531	2613	485	4377	1332	1334	676	1588	2101	2604	2517	3893	1839	1132	1213	2879	3143	389	3370	1495	1709	2289	2873	2571
ENSG00000006534.14	ALDH3B1	706	610	1294	647	756	504	15	1143	1055	624	2119	87	352	524	819	592	1822	547	594	891	851	389	1028	511	349	1267	90	410	397	1619	210	579	1065	2870	604	547	3412	250	779	553	583	246	672	1395	1204	407	844	1611
ENSG00000006555.9	TTC22	3	4	2	4	4	7	1	2	3	11	11	2	2	2	5	3	5	2	3	2	2	5	1	2	2	4	1	5	0	7	3	5	4	5	1	3	9	2	5	2	1	3	0	3	15	1	5	4
ENSG00000006576.15	PHTF2	696	877	1558	1614	1675	1342	850	984	2133	2242	1589	2531	1303	866	1842	545	1689	1425	2146	409	1367	2719	1376	1036	534	1383	571	3100	1420	2132	399	1161	1603	774	2051	2236	1129	1967	969	1086	2220	214	2535	602	1127	932	2032	1278
ENSG00000006606.7	CCL26	15	7	41	11	5	4	0	9	17	11	34	19	10	11	11	23	29	7	23	7	10	21	9	14	21	24	2	10	15	252	7	5	31	34	21	15	57	21	2	11	5	3	4	10	24	12	14	43
ENSG00000006607.12	FARP2	945	954	1459	1441	1785	963	223	1212	696	1684	1035	2022	1853	731	1448	341	1957	1826	934	668	1271	1656	1318	1670	366	1320	532	2100	567	889	300	1565	1581	1061	1188	1590	824	502	1912	1309	2367	261	6762	1003	781	471	2308	672
ENSG00000006611.14	USH1C	44	319	43	31	711	676	10	81	114	214	2188	81	77	448	26	137	52	29	137	226	186	47	20	9	29	46	210	199	26	34	29	77	330	31	293	14	149	687	49	12	5	32	459	34	156	23	39	17
ENSG00000006625.16	GGCT	848	910	2725	1421	784	1428	324	811	1452	1167	2360	1300	1271	1164	1550	567	2388	1364	1523	407	1208	957	1843	1357	336	1405	291	2153	1315	1724	325	712	1351	2283	1565	2106	1302	904	665	1499	1743	394	1573	521	861	2093	1049	1815
ENSG00000006634.6	DBF4	438	610	1547	1053	800	722	331	301	691	1489	746	1247	943	681	1257	343	1147	1344	1506	212	1231	1630	886	987	243	707	346	2840	726	606	187	882	1330	453	1398	2314	426	1315	341	1112	1075	152	2505	224	464	957	1610	634
ENSG00000006638.10	TBXA2R	79	716	59	353	268	172	17	167	195	268	194	380	142	189	261	52	328	204	229	57	328	423	474	217	206	159	16	188	85	314	165	355	805	567	101	286	383	150	240	278	283	73	116	291	147	105	352	440
ENSG00000006652.12	IFRD1	2608	1959	8556	4166	5033	4024	456	3114	4290	5620	6491	2001	4452	3286	8041	1985	3216	5957	4778	2021	8883	4893	5694	7077	1194	5308	1164	5550	3175	3770	1222	2152	4306	4384	5894	4872	3231	5533	1831	3257	2538	628	3060	1411	3265	4072	5352	4524
ENSG00000006659.11	LGALS14	0	0	0	1	0	0	0	0	0	0	0	0	10	0	0	0	0	0	0	0	0	0	5	0	0	0	0	1	0	1	0	1	0	0	2	0	1	0	0	0	0	0	0	0	0	2	1	0
ENSG00000006695.9	COX10	279	389	550	686	650	497	152	448	440	614	802	842	649	440	565	168	602	565	494	243	505	553	615	475	138	623	191	511	286	491	165	619	850	507	457	766	496	323	389	581	608	136	1038	493	343	512	734	534
ENSG00000006704.9	GTF2IRD1	747	1311	3093	1510	2415	1522	672	1132	1688	1757	1478	2710	1684	1154	2848	295	1595	2308	1875	971	2150	979	1998	1871	318	1898	370	3716	704	1334	480	1599	2554	1093	871	2531	824	430	851	1928	3359	280	4027	833	1136	1022	2055	859
ENSG00000006712.13	PAF1	1620	3364	5930	4562	3428	3634	825	2519	4240	2605	2826	1639	5395	1754	3407	1644	3805	4855	4137	2632	4747	2905	6358	5937	1235	3347	1182	5157	1952	2716	1244	3757	4294	3902	4479	4535	3903	2065	2972	4521	4818	1132	4219	2025	2620	3239	6216	4374
ENSG00000006715.14	VPS41	2654	2586	7941	4963	3131	6831	668	4869	3755	4918	7321	3652	4659	3957	8297	2302	4788	4846	5581	2153	3829	6195	6114	4772	979	5638	1581	5952	3311	3174	1059	4312	4935	5916	5257	6934	4494	3472	3918	4939	7718	853	7050	3098	5074	4107	6161	4599
ENSG00000006740.15	ARHGAP44	39	246	39	332	164	446	80	106	127	167	273	884	159	150	182	50	69	262	130	106	116	388	93	61	50	77	21	249	43	170	146	263	116	178	90	134	255	24	593	116	132	127	57	311	55	34	116	189
ENSG00000006744.17	ELAC2	1601	3487	5953	4880	3357	4720	752	3010	3788	7192	2999	3678	4133	2306	3885	1517	4710	4962	5280	1744	4181	3613	4475	2861	1274	3077	920	4997	1902	2422	1073	4070	4268	3500	3525	4832	4242	1395	2999	3752	4642	1145	5575	2427	2902	3157	4926	3567
ENSG00000006747.13	SCIN	1268	2884	998	1041	1146	1386	70	4425	4499	1644	3124	106	341	1326	2753	2281	1752	1160	1399	553	608	3387	4628	499	792	4235	96	260	3184	347	833	4815	2078	982	2084	931	21566	1638	2690	577	411	803	1176	1268	2404	623	1834	7822
ENSG00000006756.14	ARSD	1734	1189	2422	1621	1219	2330	156	2213	2394	1602	1330	95	2529	1548	2582	696	3375	1723	3067	1196	2646	1507	1917	1080	643	2088	80	2124	1890	1965	820	384	2130	2708	1594	1370	2020	998	1016	2175	2739	615	1186	1768	1808	1342	1696	2427
ENSG00000006757.10	PNPLA4	369	170	117	775	432	1190	101	1107	1145	202	990	44	931	980	828	1011	483	940	1197	731	1038	831	767	34	319	187	32	646	214	820	300	268	567	1080	1169	637	1012	1855	105	514	1183	217	177	815	1458	1785	725	349
ENSG00000006788.11	MYH13	1	2	0	0	0	1	1	0	0	2	1	9	0	1	1	0	0	1	0	1	1	0	0	1	0	0	0	1	0	7	2	0	0	1	0	0	0	1	0	0	0	2	0	3	0	1	0	0
ENSG00000006831.9	ADIPOR2	1942	2146	13038	3236	4501	6842	442	4037	3527	3832	5072	2370	4623	2844	5349	1759	5349	3641	6435	3740	2419	3500	5698	4005	1271	4484	1772	4784	4369	2861	1902	2612	4147	3736	6845	5494	6569	2775	3137	2612	5733	916	5631	3208	3470	2386	3665	5297
ENSG00000006837.10	CDKL3	80	54	293	114	143	128	11	76	106	149	177	69	164	159	124	105	70	142	189	61	198	145	106	80	25	124	46	222	119	122	42	95	194	112	179	102	89	222	86	128	119	11	147	54	159	132	150	89
ENSG00000007001.11	UPP2	43	9	31	43	50	47	0	7	19	34	40	7	11	42	50	15	9	29	40	11	25	41	9	7	3	10	25	29	24	31	29	26	126	29	74	14	23	77	83	5	15	5	34	24	73	41	17	47
ENSG00000007038.9	PRSS21	5	14	0	5	4	4	1	11	4	2	24	0	5	5	24	2	3	3	29	5	5	2	20	0	3	21	4	0	10	4	5	2	7	1	42	0	2	2	12	4	1	11	9	7	2	3	1	11
ENSG00000007047.13	MARK4	1051	2642	1908	2797	2945	1942	583	1795	1561	2321	1430	4403	3640	1653	2443	477	2719	3004	2042	1302	2461	2195	3791	4313	744	2546	371	3848	790	1954	668	2533	2364	2256	2034	2288	1842	643	2202	2690	3886	612	4086	1732	1441	1430	3426	1952
ENSG00000007062.10	PROM1	395	939	1792	462	1102	4525	551	1143	649	1526	255	5053	2755	1758	1580	464	133	1647	942	311	1467	1099	155	1157	410	4066	137	2893	59	163	184	2733	2246	699	598	625	457	1255	2677	731	2381	114	3998	426	371	955	233	509
ENSG00000007080.9	CCDC124	1158	4122	3792	3685	4345	2854	489	2048	3897	2205	2478	1475	5026	2111	2646	1208	3885	4494	3827	1789	4123	3277	5520	5316	1452	2249	632	5115	1919	3041	1143	3475	5147	3677	4170	3764	3619	1530	2235	4824	3361	1033	6818	1904	2536	3683	4653	3848
ENSG00000007129.16	CEACAM21	47	138	73	95	73	101	5	234	191	155	305	15	17	102	155	204	132	43	145	39	96	124	180	52	88	167	14	34	114	119	90	211	112	155	229	87	552	70	180	65	36	46	52	101	121	86	52	397
ENSG00000007168.11	PAFAH1B1	5042	6490	13173	9803	6789	17100	1149	8035	6910	9627	9708	7270	10456	5906	13828	2533	9984	12483	10830	5449	8449	11176	12450	7223	3116	10124	3161	12854	4554	6041	2304	10104	9431	9964	8049	11480	7317	3437	10209	8205	13913	2005	16566	7818	6117	5020	13166	8209
ENSG00000007171.15	NOS2	2783	322	49	28022	303	552	77	591	2281	156	672	64	121	59	445	133	5264	238	4876	155	175	201	496	27	142	64	79	122	43	85	593	181	258	305	8667	1414	233	99	106	318	322	44	96	60	156	1978	494	5236
ENSG00000007174.16	DNAH9	578	410	3823	488	726	2841	29	1167	1715	1728	1756	61	330	413	1261	868	1614	1402	1886	423	1000	719	779	442	249	780	36	562	1124	211	268	70	1725	1523	1665	1747	581	697	639	1082	2389	468	1797	868	2642	1696	708	1222
ENSG00000007202.13	KIAA0100	3686	5300	9176	8116	6808	7118	965	9166	6753	8366	5188	5906	6804	2675	10423	2669	8840	9019	7676	2848	7323	5982	9091	4226	2508	7237	2771	6339	3346	4271	1795	6962	5459	8556	4617	8944	7436	1491	6820	5340	9334	1941	11230	5916	5803	3397	7983	7263
ENSG00000007216.13	SLC13A2	0	0	1	1	0	0	0	0	1	0	2	3	0	2	0	0	0	0	0	0	1	0	0	0	0	0	0	0	0	2	0	1	0	0	1	1	0	0	0	0	0	0	1	1	0	0	0	0
ENSG00000007237.17	GAS7	4782	2220	1928	6641	7285	3686	177	6773	1237	6545	8841	568	1039	1537	5724	1554	17993	7530	15130	6419	12280	3833	12930	3003	5309	12363	1497	5377	2485	2900	3100	6056	2515	17961	5759	8823	11693	1902	9836	5583	4293	1737	3805	8038	6517	1071	5859	8294
ENSG00000007255.9	TRAPPC6A	211	429	517	502	1326	493	90	439	807	615	661	419	426	818	358	617	650	665	485	810	930	784	430	717	319	638	63	493	404	635	315	482	809	680	781	674	888	1059	324	460	802	195	741	283	974	1200	753	618
ENSG00000007264.12	MATK	34	93	117	127	300	325	9	49	133	105	167	36	70	124	93	50	60	170	46	85	70	224	87	65	23	46	9	134	34	204	57	285	85	21	262	49	255	50	105	73	56	114	175	156	86	100	63	95
ENSG00000007306.13	CEACAM7	0	0	1	0	1	0	1	0	0	0	0	0	0	0	0	0	0	0	0	0	0	0	0	0	3	0	0	0	0	1	1	0	2	0	0	0	0	0	2	1	0	0	124	0	0	0	0	0
ENSG00000007312.11	CD79B	24	79	29	29	54	60	3	59	295	46	72	76	24	70	14	77	34	17	49	5	36	93	26	36	23	15	3	46	38	36	70	24	36	31	73	31	95	80	87	21	20	12	5	21	63	41	23	36
ENSG00000007314.10	SCN4A	21	10	1	29	11	70	11	10	178	7	11	147	10	34	2	4	55	11	119	11	24	54	2	15	2	5	0	47	3	10	77	3	7	5	9	10	3	15	7	11	5	2	4	12	7	1	16	1
ENSG00000007341.17	ST7L	403	429	875	790	459	581	124	332	598	560	542	957	786	634	975	156	706	708	924	337	657	552	942	501	316	655	250	779	711	717	211	603	1032	479	1287	1011	527	1150	302	602	491	143	573	278	386	742	893	653
ENSG00000007350.15	TKTL1	10	64	72	7	106	66	2	25	258	291	63	7	360	2680	93	279	23	97	63	7	42	90	16	36	12	49	20	297	809	47	9	343	696	177	110	89	36	47	173	21	116	17	21	10	168	43	17	29
ENSG00000007372.19	PAX6	768	603	3235	2094	485	2974	69	1049	1531	1410	908	364	4466	1469	2529	799	1180	2502	1944	1065	3060	1141	1718	514	249	596	439	1666	1283	1085	389	882	1031	1132	1978	2106	477	618	598	1700	2861	558	657	1315	1451	4034	1121	815
ENSG00000007376.6	RPUSD1	432	1448	1554	1346	1846	1237	175	694	1328	906	1225	639	1205	989	963	402	1438	1712	2462	532	1726	1816	1303	2397	512	1000	159	1738	411	1000	475	1184	2292	988	1129	933	1086	453	730	1935	1338	233	1775	817	1143	1113	2221	1241
ENSG00000007384.14	RHBDF1	684	1278	824	1938	1322	598	509	906	1116	867	1752	5417	1203	790	2308	258	3428	3242	1102	689	2327	1974	2499	796	532	2422	250	3322	203	799	596	1170	2508	2972	1017	976	1046	324	1380	2960	3274	263	5393	1246	900	1099	2100	1040
ENSG00000007392.15	LUC7L	1352	2383	2092	5113	3123	2353	882	1839	1217	2605	4533	5561	3823	2993	5171	961	2679	9132	2980	904	3991	3582	2330	2431	482	4052	475	11326	1160	1592	1554	5065	3994	2786	2288	972	1596	1676	1489	4662	3783	279	6197	1578	1931	653	2710	1606
ENSG00000007402.10	CACNA2D2	31	157	56	106	1264	462	222	171	832	250	198	291	243	42	72	44	60	250	95	105	449	303	54	59	14	47	27	696	27	93	61	293	95	32	26	104	72	36	295	83	540	50	349	145	296	23	36	57
ENSG00000007516.12	BAIAP3	1427	3346	802	1519	563	6850	59	4535	2731	1328	358	279	2114	3079	4228	550	1399	3225	593	812	370	1944	1659	628	256	923	73	3152	1235	258	470	725	1510	1639	1930	619	521	351	2948	6735	3482	511	1039	1867	1252	1939	423	920
ENSG00000007520.3	TSR3	974	2757	2456	2039	2711	2436	263	1494	2324	1258	2154	1656	2185	1686	2037	988	3525	3615	3160	1225	2622	2512	2674	3615	1124	2383	343	2523	1157	2064	627	2001	4317	2780	1915	1663	2648	796	1395	3624	2750	514	3314	1473	2048	3043	2701	2688
ENSG00000007541.13	PIGQ	1366	3285	4560	2964	2856	2731	191	2305	2368	2599	2794	3026	1968	2648	2787	993	2729	3488	4003	1160	4876	2711	3496	3334	955	2397	397	5015	1161	1859	1107	2768	4702	3462	1454	1389	2057	696	2632	3876	4097	772	5911	3088	4385	2770	3939	2796
ENSG00000007545.14	CRAMP1L	473	1196	519	1192	1317	865	266	726	576	747	866	1981	1005	588	1478	152	1000	1652	901	668	1013	1293	1026	1439	177	1115	204	2237	229	507	283	1740	902	936	413	453	505	212	665	1268	1568	126	1700	718	786	198	1129	624
ENSG00000007866.17	TEAD3	739	555	712	823	282	291	683	799	534	643	588	4080	390	330	1274	269	1320	979	390	620	1565	345	1900	142	275	1677	50	684	156	1619	252	301	1447	1016	514	1133	358	147	467	1313	1666	229	1251	491	427	527	810	832
ENSG00000007908.14	SELE	5	4	2	21	1	5	4	3	11	14	17	96	5	7	7	9	21	5	21	7	9	24	32	29	5	43	0	11	4	152	0	3	7	168	14	2	43	9	3	2	5	5	15	10	4	2	2	17
ENSG00000007923.14	DNAJC11	439	1405	1089	1800	1724	1304	450	742	1254	1280	1117	2142	1694	661	1873	392	977	2217	2225	767	1647	1606	1116	2193	322	1475	664	2177	526	1172	377	1969	809	1594	710	1732	1456	165	1265	1267	1736	244	3137	1019	1053	711	2215	1354
ENSG00000007933.11	FMO3	29	55	32	39	21	101	4	79	43	31	47	104	11	50	61	50	47	11	54	93	93	89	31	60	12	29	7	19	29	145	47	26	52	61	128	11	111	109	15	21	24	12	44	32	116	59	11	137
ENSG00000007944.13	MYLIP	163	285	1877	335	568	691	688	842	983	762	995	3450	446	555	439	404	499	236	415	369	620	710	429	978	195	882	117	263	385	689	399	898	393	610	1152	207	1003	613	512	61	322	133	384	418	919	146	137	940
ENSG00000007952.16	NOX1	27	36	80	59	40	68	7	15	76	44	50	36	116	95	68	15	61	64	142	26	49	36	65	87	20	50	23	93	93	40	23	49	83	60	64	54	52	89	26	73	81	10	52	36	49	57	85	49
ENSG00000007968.6	E2F2	127	638	526	167	751	282	34	105	414	721	145	475	744	316	397	54	291	576	1080	42	839	716	219	1016	211	174	109	1371	55	121	64	716	339	63	179	625	121	97	378	584	668	83	1974	63	186	116	836	204
ENSG00000008018.8	PSMB1	4091	4060	5394	6714	4749	4193	1267	2880	7255	7764	6903	11274	6590	6782	5712	4236	12035	4554	6199	3492	7991	7367	8613	7379	3608	8000	2061	7098	6369	12469	2330	5875	13579	7594	12325	5000	6801	13913	3963	3673	3299	1655	8635	2770	6652	6544	10212	9741
ENSG00000008056.11	SYN1	293	2289	250	1557	2340	5293	47	408	1351	1043	965	219	1989	1309	1336	225	470	2715	1040	821	639	3230	338	249	167	610	59	4010	236	1461	605	1285	1723	439	358	509	1869	119	2519	1032	1017	1939	923	2401	558	273	1531	747
ENSG00000008083.12	JARID2	650	696	1244	1038	1378	1267	762	932	752	1307	948	3184	1626	613	1311	286	2048	1486	929	643	1225	1317	1160	1418	253	1049	371	1356	298	1015	214	2493	938	1354	655	1408	974	204	998	879	1676	250	1719	612	627	296	896	750
ENSG00000008086.9	CDKL5	127	351	695	448	527	944	240	594	238	634	385	1570	647	268	746	96	268	665	496	270	446	850	301	678	112	378	116	998	227	674	147	1025	320	436	199	189	468	80	1065	119	652	195	741	727	531	73	161	328
ENSG00000008118.8	CAMK1G	21	80	16	217	17	291	86	24	127	34	69	239	488	136	126	14	42	201	26	159	43	186	25	15	15	19	5	273	25	149	109	73	29	40	80	54	201	34	440	77	152	122	16	233	24	5	43	392
ENSG00000008128.21	CDK11A	167	331	250	330	517	272	139	258	253	322	408	684	504	222	400	80	373	752	378	188	661	283	288	377	44	527	101	1079	127	323	128	252	222	347	164	187	291	87	180	483	378	46	772	291	370	112	239	261
ENSG00000008130.14	NADK	1790	2762	2723	3876	2512	3177	587	3812	4046	3509	3182	3196	3992	1724	4028	1617	4677	4277	3836	1599	4692	2485	4224	3880	1173	3551	739	2841	2523	2512	880	3278	2252	3999	3801	4975	3603	1409	2186	3185	3302	1164	4205	2092	2965	2431	4840	3582
ENSG00000008196.11	TFAP2B	5	77	686	1	725	43	4	1	11	63	2	4	351	238	3	5	122	89	61	27	74	302	49	111	3	79	2	96	9	5	2	3	38	124	3	2	1	3	31	3	1	36	7	29	104	2	15	17
ENSG00000008197.4	TFAP2D	0	0	2	0	0	0	0	0	0	0	0	0	0	1	0	0	0	1	0	0	1	0	0	0	0	0	0	0	0	0	0	2	0	0	0	0	0	0	0	0	0	0	0	0	1	0	0	0
ENSG00000008226.18	DLEC1	83	114	781	68	46	652	7	693	521	433	349	40	335	318	288	343	181	351	159	211	324	146	114	23	36	89	34	234	209	27	57	116	172	217	153	77	101	262	445	148	181	77	73	302	1080	290	50	83
ENSG00000008256.14	CYTH3	1391	3573	3005	3373	3290	3487	335	2690	2550	2272	1936	5620	2306	1864	5276	706	3230	3831	2675	1071	2040	3549	3645	1857	781	2705	452	2980	1140	2260	1219	2906	3460	3031	2246	3775	2293	843	2304	2417	3434	477	2665	1694	2490	1505	3234	2747
ENSG00000008277.13	ADAM22	769	2212	6517	2431	2062	4037	219	2082	2271	2747	1819	751	3221	1743	2412	815	848	2383	4886	1241	2075	3692	1780	2356	502	977	1427	4594	2416	1010	437	3586	1877	877	2108	2490	727	1499	2216	1839	2811	547	5241	1527	2496	2569	2476	1426
ENSG00000008282.6	SYPL1	4081	1800	9330	5639	3223	7339	603	4749	12795	5780	8959	5098	6686	5287	9886	4616	8581	4277	5241	3322	8041	4340	7504	3639	2084	7980	1638	2851	10859	6351	2279	1853	3403	8360	6116	6992	7800	7385	2307	3239	5445	1698	2215	3012	7286	10744	5029	7947
ENSG00000008283.14	CYB561	774	1405	2333	1265	897	1190	161	1109	1196	1933	2448	117	982	780	1239	553	2314	1605	978	795	1166	1112	2283	1158	676	1391	76	1013	1986	1152	519	600	1565	2395	1182	1395	2234	1143	2723	1578	960	390	362	1857	2051	756	1346	2284
ENSG00000008294.19	SPAG9	5403	5182	14047	11690	6621	8033	587	7368	5913	10303	7493	6286	11821	5613	14762	3939	8701	12496	12418	7286	11727	12486	12467	8062	2185	9976	5032	14771	5014	4152	2141	11983	9422	9555	8896	7028	6244	5242	10800	8226	10522	1448	15264	8090	8804	6503	12171	5614
ENSG00000008300.13	CELSR3	70	4451	239	710	6255	1919	244	450	668	1928	400	394	2512	410	1115	80	344	3221	2678	488	1828	1875	847	1174	196	494	108	6267	40	255	279	1486	194	352	369	366	191	89	567	842	1190	175	3401	432	1094	139	1290	159
ENSG00000008311.13	AASS	774	634	1978	2482	339	1352	170	975	708	1085	900	1003	1016	308	3815	229	1073	2550	870	645	1472	1113	2534	1156	142	1203	367	2090	312	449	291	1426	649	891	868	1898	665	161	844	864	1422	133	1381	560	766	557	965	704
ENSG00000008323.14	PLEKHG6	7	7	16	3	7	76	23	63	31	17	4	9	4	5	5	10	27	20	10	7	2	7	15	2	9	9	0	7	17	24	4	7	46	21	0	7	25	12	16	15	21	0	1	14	46	19	7	17
ENSG00000008324.9	SS18L2	211	618	569	601	952	865	163	576	536	1189	1357	729	784	1092	689	683	917	621	1021	349	679	1394	689	766	233	710	366	1339	716	877	273	875	716	757	1492	848	1154	1614	429	737	760	188	731	370	708	974	891	932
ENSG00000008382.14	MPND	254	757	577	762	1160	480	116	589	588	659	802	553	979	512	517	261	836	842	687	385	975	668	888	576	286	652	175	1285	283	676	201	1071	1079	696	479	537	978	258	591	1063	679	250	1409	537	591	809	1719	716
ENSG00000008394.11	MGST1	3064	787	6778	568	1969	3064	273	5201	2907	11453	12655	910	2704	2436	1162	8047	5462	2228	10104	2039	6951	1139	1702	1385	2198	5505	313	552	7477	14787	1374	882	1452	12309	3507	666	8180	4058	1867	577	2174	1344	839	5316	6934	7747	338	3890
ENSG00000008405.10	CRY1	1110	1787	2269	2309	1326	1831	238	1334	1557	1894	1137	3596	3864	1971	4599	1227	2188	2452	1605	1290	4290	2256	3920	2077	574	2517	671	2174	2235	1247	593	2923	2127	1490	3214	2053	1063	1768	1653	1048	3369	601	1920	727	1221	2640	2091	1504
ENSG00000008438.4	PGLYRP1	2	1	2	5	5	5	1	5	2	5	29	2	1	4	7	5	5	4	7	3	2	5	3	4	0	29	0	7	1	29	0	7	15	7	10	1	27	2	0	5	15	1	12	10	3	1	0	5
ENSG00000008441.15	NFIX	9787	13222	32754	18972	21347	34136	1180	15564	26603	15813	7627	17480	35018	9552	18896	5033	12332	23796	18831	12845	29954	18936	20067	18868	4583	14412	5819	20473	5744	5037	5614	16457	14488	11313	10052	18522	7459	2951	16343	14390	31214	6177	33806	11486	14755	8669	18872	10105
ENSG00000008513.13	ST3GAL1	701	950	930	1234	652	1469	327	1607	976	1469	1812	3871	855	608	1387	537	7772	1300	1454	632	865	1164	1371	573	296	1448	111	1005	380	2249	358	1186	817	2080	672	772	3704	272	1143	351	1344	576	1279	998	1258	286	457	1888
ENSG00000008516.15	MMP25	132	602	181	937	70	722	29	314	437	258	496	36	583	449	603	63	236	279	536	73	300	676	542	43	85	258	47	423	26	246	384	754	726	734	337	298	367	38	81	262	879	93	189	229	161	201	139	1093
ENSG00000008517.15	IL32	1271	1458	583	1120	110	904	54	968	1458	1734	906	97	864	639	4661	1855	764	642	2699	402	710	250	1012	66	591	950	111	505	1448	1255	432	474	1452	1167	1194	341	1489	330	254	455	850	415	88	1010	408	2246	337	1212
ENSG00000008710.16	PKD1	2758	8231	3541	7232	11650	5083	1183	7597	4531	3850	3068	15330	3759	2970	8481	623	5646	12283	11061	5151	14757	6025	5669	6362	1027	8330	643	16842	747	4855	3015	7496	5339	7094	2104	2057	3035	717	4527	6209	10486	741	15811	7325	4386	1129	4622	4098
ENSG00000008735.13	MAPK8IP2	270	3662	2132	1859	4536	3085	72	1016	1471	1092	765	116	3458	1774	1798	215	1273	4194	1154	1027	962	2513	1782	1486	490	864	86	4287	480	721	790	2632	2658	1276	833	1499	1196	249	1712	1094	4401	1169	2404	1639	1614	1483	1193	613
ENSG00000008838.16	MED24	1344	6036	7317	4949	5962	5078	789	5727	4269	5789	2295	5485	6175	3437	5516	1330	4622	6446	7451	2856	5228	4602	5924	9079	1290	4270	1481	8420	1456	2731	1172	7118	5938	3931	3688	5457	3592	821	4461	6531	8393	1356	9788	2060	3835	2335	6128	3199
ENSG00000008853.15	RHOBTB2	750	2956	1597	1605	1605	1837	370	1160	2096	1330	1439	3221	1051	796	1848	328	2047	2124	2035	647	1147	1997	1494	1409	491	1172	411	2701	502	1085	383	1213	1719	1639	1445	1046	1634	308	2100	2228	2260	512	3590	2207	1389	686	3324	1397
ENSG00000008869.10	HEATR5B	789	947	2117	1724	1116	1632	307	1538	943	1791	1565	2533	1696	889	2272	335	1656	1890	1520	762	1239	1590	1931	1581	320	1806	600	2475	919	988	456	1928	1218	1471	1328	1495	1359	598	1481	1137	1938	315	2350	1122	1219	524	1486	1331
ENSG00000008952.15	SEC62	5249	4482	6404	3911	3347	9297	809	6351	6036	6459	8334	8265	7919	6247	9087	4008	8364	8402	9805	4813	6240	8461	9485	7482	3456	8628	2804	7258	8512	7451	1998	7397	6609	11003	7989	7466	8211	9148	7495	5536	7831	1709	7419	5410	7916	10152	7220	7738
ENSG00000008988.8	RPS20	7849	18963	17094	19006	22846	21072	8548	15967	22351	19286	33198	66340	22667	34582	15480	13134	36076	19445	23428	16145	20432	20224	20925	24817	10934	29192	7609	27035	27612	50111	8522	27290	30881	26768	41908	20910	29706	37724	10965	19928	15497	6085	16898	9633	18082	35757	21158	29510
ENSG00000009307.14	CSDE1	11001	11600	23800	16270	13002	19448	6276	17772	13040	20016	17454	27422	20275	11420	23938	8415	25399	19635	25225	11709	19021	24711	24195	27270	7464	24105	8463	20435	15445	29893	5009	21988	15983	23247	27801	18621	22430	8870	16495	14310	13800	4550	18938	12209	15803	10266	22452	23643
ENSG00000009335.16	UBE3C	2458	2398	5405	4216	4347	3916	872	3316	4928	5154	4583	2779	4708	2940	6706	1375	7160	5314	4220	1930	2980	4479	5913	4004	1249	5222	735	5801	3370	5182	1176	3305	3425	4852	3661	6343	4815	2723	3221	3051	4169	811	5468	2534	3486	2092	5109	5424
ENSG00000009413.14	REV3L	1294	2962	3301	2081	626	3285	207	1359	1249	3301	989	2654	4616	1783	3898	277	1362	2309	1149	1031	1575	2046	2090	2853	552	2527	1027	8225	454	760	475	3191	3373	1346	1903	2889	780	962	2899	1124	2675	330	7547	945	815	526	3137	940
ENSG00000009694.12	TENM1	664	727	672	3546	351	1298	50	1835	440	832	805	194	1420	821	2826	52	2025	2843	2569	871	331	871	830	1080	288	1162	41	8359	105	266	429	1579	1090	436	1461	26	337	627	404	877	678	50	101	1051	1022	90	1495	1037
ENSG00000009709.10	PAX7	5	4	4	2	11	57	2	2	258	4	1	46	5	11	1	2	1	9	0	3	0	11	0	1	3	1	7	11	0	4	3	9	0	1	2	4	4	3	9	0	9	9	0	3	24	0	4	1
ENSG00000009724.15	MASP2	61	69	61	181	214	96	41	114	60	163	112	124	148	83	265	10	66	278	142	70	109	117	114	109	16	181	29	275	52	41	50	261	24	88	31	70	24	16	127	95	148	14	449	102	114	19	73	29
ENSG00000009765.13	IYD	0	0	1	0	0	2	0	1	0	2	1	2	1	1	2	2	0	0	1	3	3	2	0	1	2	3	0	2	0	1	2	0	1	1	5	0	1	1	4	0	0	1	0	1	2	0	0	2
ENSG00000009780.14	FAM76A	475	280	1314	989	485	931	72	795	588	952	1167	666	861	792	1032	601	634	766	898	505	900	807	931	527	204	881	210	779	1320	875	262	471	885	521	1281	832	663	1038	652	799	660	126	404	491	907	583	697	551
ENSG00000009790.13	TRAF3IP3	81	127	215	147	87	159	55	255	239	116	324	68	99	143	261	145	167	119	211	93	109	201	253	54	54	244	11	61	174	109	100	261	161	194	201	134	563	127	167	64	74	38	88	153	236	89	93	376
ENSG00000009830.10	POMT2	1079	2295	2729	4290	2508	1624	239	1286	1879	1478	1578	2382	2318	843	3562	439	2252	4576	2991	1857	3369	2020	3331	1638	572	2982	588	3523	1005	779	708	2974	3196	3101	1795	3473	1237	395	1644	3608	3960	584	3454	1374	1166	1874	4091	1652
ENSG00000009844.14	VTA1	1638	1818	2218	2830	1119	3352	364	1436	1868	2976	1925	3452	3954	2638	3408	1051	3012	1922	2628	1366	2837	3747	3989	3759	1283	3678	1478	3385	1884	2467	696	3198	3515	3250	4266	1774	2190	3398	2397	1278	1828	515	3596	998	1841	1410	3723	2743
ENSG00000009950.14	MLXIPL	227	560	468	347	323	415	7	305	485	93	795	39	174	346	782	184	305	335	280	279	258	319	538	85	34	655	27	352	696	163	282	926	279	313	419	252	1124	116	410	124	177	116	277	250	296	90	270	931
ENSG00000009954.9	BAZ1B	4181	4485	10752	6706	4708	10161	1779	5157	9344	5602	4301	6529	7470	2582	11300	1623	8973	10866	8667	3598	8668	5870	8551	7055	1409	6686	1502	10205	5138	4275	1391	4702	4484	5467	5889	13337	5312	1806	3855	6380	13257	1454	11992	3376	4269	4235	9640	5715
ENSG00000010017.12	RANBP9	2546	2388	4944	3688	1852	2429	435	2200	3178	4229	2934	3670	3974	2326	5899	1351	5105	3653	2518	2340	6804	3147	7787	7389	1931	5182	1146	4256	2161	3965	866	2904	4874	5012	3603	3974	3518	2720	4158	3180	5172	696	3787	1572	2830	4471	5242	5023
ENSG00000010030.12	ETV7	141	73	88	266	24	47	5	105	461	123	153	11	210	31	171	102	90	117	27	17	187	34	496	16	101	65	7	59	80	96	29	24	99	134	180	491	114	83	24	63	81	50	63	54	90	283	146	153
ENSG00000010072.14	SPRTN	318	377	1218	686	475	790	121	442	533	667	703	1235	686	578	725	328	628	714	839	341	548	802	719	510	273	600	280	1015	632	467	155	716	711	521	1205	726	601	706	568	770	756	171	708	379	432	584	1022	756
ENSG00000010165.18	METTL13	1000	1824	2679	1520	1954	2699	494	1687	1895	1639	1790	3350	1719	1271	2260	1017	3307	2595	3456	1007	2255	2060	2665	3775	866	1959	1032	1309	1116	1603	563	2090	2254	2057	2357	1889	2602	971	1809	2144	2200	641	2094	1480	1599	1573	2380	2533
ENSG00000010219.12	DYRK4	526	828	1143	1130	862	1124	171	962	866	1306	1147	435	944	975	1285	742	1322	1205	1968	676	882	1186	1344	864	427	1112	330	1234	2336	839	429	922	1755	1279	1961	1002	1525	1160	862	1350	820	297	1394	703	1090	1519	1307	1344
ENSG00000010244.15	ZNF207	4229	4531	10549	9483	5182	8094	1332	4788	6739	8823	6186	7001	8522	6396	8808	3522	10090	9472	8091	3792	6728	7910	8626	6702	2475	7405	2513	10850	5352	5832	2248	8017	10101	6964	10023	10331	6440	6650	5724	7378	9465	1447	11146	3322	5300	6240	11189	6592
ENSG00000010256.9	UQCRC1	2289	9002	6406	10227	10543	9233	1217	5384	9726	8233	10549	5092	8560	7166	7260	4127	10547	10884	11567	5091	10072	7822	10512	10832	4377	8472	2096	11899	4881	7740	2628	8421	10711	7466	11380	14493	8644	7969	5459	11236	10911	2708	12932	6627	7194	21694	16447	8683
ENSG00000010270.12	STARD3NL	2283	2780	6921	4313	6077	3140	366	2101	3781	6918	7276	2112	3871	8195	6406	4080	8346	4706	6038	1616	4994	7681	6655	4458	2309	7993	1575	6053	4807	4369	1370	3573	10474	6455	9552	8152	5287	12053	2679	3877	5349	831	4521	1957	4693	9537	7315	5974
ENSG00000010278.10	CD9	8116	6594	20769	6579	16904	13801	356	9828	13288	11434	12733	635	10076	16268	15070	12071	19936	13873	43191	11443	10648	11407	14047	13085	3957	16798	4312	7299	26174	7257	7952	5770	24422	12967	25396	23945	14618	28756	10900	11940	22770	2551	8796	5903	17605	31321	22312	10535
ENSG00000010282.13	HHATL	64	886	87	490	2951	407	5	397	416	117	1237	63	236	370	592	116	315	392	173	1750	426	628	210	52	29	507	31	478	31	146	149	323	168	155	751	50	2169	429	318	128	142	184	2116	347	88	146	167	147
ENSG00000010292.11	NCAPD2	1968	3081	7842	2851	3694	4452	922	2666	3145	4841	1377	5791	3841	1756	4019	1097	4959	5355	8408	1486	3534	4412	3469	5402	1157	2669	885	8033	2126	2295	668	3218	4153	2933	3017	4288	2635	893	2581	3608	4229	1005	9093	1939	2990	1430	5256	2567
ENSG00000010295.18	IFFO1	1095	2471	1922	4374	2766	1629	332	2165	2565	1676	3562	2739	1366	1841	3461	786	2780	3470	3207	1459	2281	1675	2425	3699	630	2413	191	5037	1850	1320	1013	1770	3402	3175	2031	2284	2309	499	1520	4226	2778	390	2462	2873	1987	1306	3322	4623
ENSG00000010310.7	GIPR	20	55	21	15	214	9	15	47	14	67	152	16	60	11	61	11	29	63	12	54	43	69	23	7	0	29	4	269	2	44	12	168	10	29	21	16	63	7	31	11	21	5	126	38	54	5	15	11
ENSG00000010318.18	PHF7	52	93	149	171	273	218	27	224	327	267	220	194	159	109	277	102	182	260	230	152	397	243	132	126	50	236	56	349	86	175	63	165	110	150	139	167	156	153	134	191	298	21	499	127	191	156	351	211
ENSG00000010319.5	SEMA3G	114	268	222	795	104	1009	14	203	234	79	116	194	490	63	201	38	142	199	300	178	230	416	358	187	70	106	17	142	23	60	101	423	138	167	128	207	353	12	157	95	243	83	161	167	184	127	117	756
ENSG00000010322.14	NISCH	1585	5867	3289	6011	8259	5952	1715	5451	5814	5707	5927	10530	5861	3460	7312	1417	6787	10681	6292	3835	6560	5043	6661	6060	1953	6775	1547	9766	1409	4822	2018	8337	3426	7900	2774	6459	6197	1028	5881	6821	9250	1771	11395	6016	6625	3081	5826	4967
ENSG00000010327.9	STAB1	4741	8739	5568	3924	3106	2151	295	19994	5474	12732	24981	1884	1303	5976	9565	5635	16372	3853	8119	2480	7308	5116	9725	4009	5830	13226	1038	2921	4120	11099	3317	9350	11946	21294	2161	2248	39604	4427	7254	4718	4599	3327	4962	12501	9133	734	3764	16807
ENSG00000010361.12	FUZ	320	1258	4376	1097	1549	1298	97	1399	1875	1838	1020	943	2141	1183	1241	920	1230	1719	1853	1032	4054	1249	2230	1874	604	1166	204	1590	1279	837	552	1530	1908	1581	1628	1121	1293	1214	781	1936	1565	634	2271	1107	1946	2117	2185	1489
ENSG00000010379.14	SLC6A13	7	39	50	47	42	316	0	64	70	34	74	16	63	57	64	29	12	46	88	43	44	101	27	32	3	31	7	109	25	31	25	68	44	68	21	31	50	27	36	19	34	16	59	101	81	7	11	36
ENSG00000010404.16	IDS	5300	5546	10428	15450	7087	19420	870	8994	7170	9263	13972	2467	11647	9738	17244	2615	49293	13518	10977	9359	10333	13381	19760	8182	3573	35292	1407	12022	15499	13965	4585	7657	8460	23946	17185	9800	9590	7736	14345	19565	15751	4288	10376	13186	10087	4728	14792	17640
ENSG00000010438.15	PRSS3	7	96	21	105	46	355	7	56	57	44	95	54	109	159	72	15	49	172	64	93	204	234	63	24	19	19	15	124	31	116	80	130	99	87	189	88	122	60	81	88	59	90	11	72	70	156	50	124
ENSG00000010539.10	ZNF200	300	409	815	730	588	665	97	496	427	437	606	704	677	517	677	239	657	765	1551	275	929	796	786	689	205	719	179	856	383	462	236	596	689	504	660	465	538	532	319	615	752	126	718	347	440	344	766	647
ENSG00000010610.8	CD4	2493	3953	5155	2808	1902	3935	181	8378	7815	3974	7157	526	2106	4097	4848	4166	4058	1751	4408	1190	3312	3210	5480	2001	2657	5060	423	1040	3092	5100	1737	5549	4697	5097	3715	3280	21514	1494	3792	1298	2314	1734	2215	2948	4898	2137	2648	8655
ENSG00000010626.13	LRRC23	521	672	2106	494	1045	1204	63	1154	1346	1178	591	262	926	875	1010	1302	620	1092	2232	695	1241	830	907	581	380	875	187	952	2091	496	279	467	1744	1007	1157	833	961	1297	906	1575	779	275	694	712	1805	1755	907	1231
ENSG00000010671.14	BTK	330	378	1101	505	291	662	17	1227	972	496	1150	57	324	711	1086	684	691	327	650	223	395	652	1037	222	254	712	64	312	762	754	305	817	843	461	1633	615	2374	652	526	182	288	149	305	392	635	499	399	1341
ENSG00000010704.17	HFE	538	148	1475	573	167	615	52	1222	577	743	1041	164	358	386	827	739	1938	591	545	268	540	411	672	74	218	1016	26	119	1080	691	262	218	870	1198	697	1527	1404	906	132	419	987	116	285	435	768	773	538	1565
ENSG00000010803.15	SCMH1	880	1307	1841	2011	1656	1132	502	1046	1547	2098	1230	1565	1596	1109	2112	423	2870	1892	2297	871	2669	1283	2306	1647	540	2321	286	2571	1168	1955	557	1422	2519	1906	639	1915	1068	612	1210	1828	1290	635	1842	1109	1633	1114	2574	1573
ENSG00000010810.16	FYN	7943	12032	25516	17681	6204	13775	710	6708	9361	16768	8137	5849	23213	9670	19261	2697	16261	14253	11865	13434	13022	22601	24975	19137	6485	19500	4617	25747	4873	8014	3061	28029	18923	21227	11163	13043	8258	7077	15556	9543	13589	3160	33782	6358	9869	14818	19646	15145
ENSG00000010818.7	HIVEP2	859	1270	1391	1228	473	1887	256	927	1092	1670	987	3088	2752	898	3047	298	1074	1194	897	1543	1501	1255	3864	1384	452	2306	70	1765	578	2058	339	2006	882	2202	1047	955	1064	444	1786	568	1742	466	2504	904	1126	550	1005	1446
ENSG00000010932.14	FMO1	5	26	7	25	2	143	15	24	15	10	34	534	73	27	21	21	19	27	17	7	20	29	17	15	10	7	7	34	14	332	9	47	44	29	29	27	27	24	5	14	54	5	17	15	7	19	16	46
ENSG00000011007.11	TCEB3	1573	2068	2376	2753	1986	2592	574	2215	1585	3101	2108	4261	3289	1458	3194	904	3573	2104	3043	1027	3369	2586	3239	4127	930	3456	908	3422	1596	3228	716	2920	1744	2595	4155	2866	2630	1221	1992	1998	2104	436	3748	1309	1915	1186	3481	2991
ENSG00000011009.9	LYPLA2	772	2863	1249	2349	2445	1550	799	1448	1665	1590	1873	6374	1835	1454	1959	634	3134	2094	2411	632	1709	1842	2365	2873	701	1801	464	2817	1227	2730	531	2285	1987	3186	2517	2635	2519	701	1377	2977	2262	419	2181	987	1506	2084	2775	2373
ENSG00000011021.20	CLCN6	1167	2628	2120	1723	3301	2114	379	2096	1582	2221	1835	4089	2464	1499	3988	309	1704	3877	2493	1005	2861	2802	2361	3134	514	2762	972	5165	704	1122	524	3538	1351	2172	1334	2365	1789	305	2640	2649	4828	419	4230	1820	1850	1202	1895	1408
ENSG00000011028.12	MRC2	14028	6756	7058	12569	1638	6570	1955	13180	9413	5940	8736	16282	5461	3193	14558	3628	20799	11743	9294	4536	16509	3166	17632	5223	5559	14492	648	5227	1276	19050	2242	3316	11728	25846	2982	13573	8586	1254	7051	12643	17426	2856	9170	10819	5789	6376	10653	15893
ENSG00000011052.20	NME2	26	116	43	108	139	50	0	114	99	79	127	89	63	89	65	52	83	101	312	86	104	138	119	653	36	74	36	139	44	70	43	114	201	109	149	70	61	161	20	85	111	10	356	95	54	104	295	93
ENSG00000011083.7	SLC6A7	4	9	5	110	42	194	2	7	29	20	43	5	68	27	60	10	9	207	4	20	10	163	0	1	2	2	1	161	1	44	24	52	2	3	9	7	57	4	170	25	11	56	7	136	21	0	12	20
ENSG00000011105.10	TSPAN9	974	2586	1630	2436	1254	2698	442	1608	2950	1204	1043	5621	1261	1047	2091	460	4661	1642	1709	568	1053	1672	1738	945	751	3440	206	1522	756	5276	832	1292	2196	2682	2239	1709	1160	377	1252	1630	2624	341	1143	2696	1339	689	1350	3590
ENSG00000011114.13	BTBD7	587	869	972	2093	751	1255	442	1092	1347	1070	1007	3189	1176	509	2554	253	1765	1792	1133	955	1396	1510	1698	1488	455	2040	360	1517	931	916	412	1822	1121	1501	979	1765	1213	526	1244	1110	1967	395	1561	843	751	555	1786	1255
ENSG00000011132.10	APBA3	360	914	1045	1323	1249	674	133	658	1197	917	796	886	1375	647	1037	430	837	1263	1126	591	1344	831	1400	1046	341	1005	171	1146	482	1012	429	1491	1826	758	1002	1012	799	668	542	1146	1182	258	2081	628	859	854	1762	824
ENSG00000011143.15	MKS1	734	812	1433	1157	877	1121	187	742	699	1041	784	885	912	802	1200	407	940	1342	1271	446	1369	992	1016	1167	279	1017	282	1653	640	461	255	1119	1281	916	850	873	696	569	875	1342	1143	194	1554	891	885	712	1405	699
ENSG00000011198.6	ABHD5	314	499	1076	963	627	865	108	1030	912	1341	1434	452	913	684	1304	691	1334	937	1172	397	885	1183	1387	1239	488	1066	455	602	753	1260	318	747	756	877	1436	1031	1436	1011	1019	593	1589	204	747	655	764	922	1204	1119
ENSG00000011201.9	KAL1	1288	752	3776	944	751	11059	253	1935	2920	4257	1235	90	8901	2928	3944	1307	1234	2838	4874	1491	1880	6863	2138	101	1740	1578	2495	1465	3207	1486	779	9515	760	2281	7822	1026	2130	1339	7998	764	3486	579	795	1247	3702	1244	598	2208
ENSG00000011243.16	AKAP8L	871	2367	2404	2809	2748	1669	1166	1369	2039	1830	2382	3109	3360	1339	2748	450	2274	3057	2741	2002	3286	2087	2896	3679	550	2358	532	5748	668	1568	950	2944	2964	2064	2598	2260	1498	538	1356	2543	3504	379	6679	1290	1659	1190	2861	1712
ENSG00000011258.14	MBTD1	634	741	1208	1276	812	1227	243	726	558	1304	1003	1822	1197	727	1498	238	766	1227	1381	572	1036	1461	995	1228	225	940	568	2040	434	328	250	2220	1127	680	992	1033	584	426	879	900	1186	159	3120	579	742	278	1636	538
ENSG00000011260.12	UTP18	979	1276	3147	2413	1425	2248	335	1612	1908	2236	2032	3140	2192	1653	2186	1342	3200	2440	3171	965	1890	2084	3161	2444	955	2130	734	2122	1877	2109	557	1942	2774	1707	3813	2929	3000	2808	1348	1931	1788	375	2804	1157	1398	2192	2932	2296
ENSG00000011275.17	RNF216	2748	4194	8069	4873	5930	7050	809	4218	5825	4480	3523	3393	5067	2474	7894	1570	4175	7238	4997	1861	5326	4295	6972	3810	972	5473	1036	5755	1986	3118	1157	3743	5377	4771	3478	9379	4603	1310	2948	4589	9483	1200	8647	2515	3509	4474	7299	4262
ENSG00000011295.14	TTC19	2521	1982	4878	4097	2108	3915	405	2114	2006	3981	4144	2182	2472	2729	3402	1719	4033	3378	3267	2309	2856	2826	4356	1818	1090	3478	1436	3876	2413	2150	1082	2780	4362	3120	3555	3965	2299	2690	2216	3207	5381	731	3861	2239	2028	2863	4168	3189
ENSG00000011304.15	PTBP1	5550	8812	9473	13727	7372	8725	1985	6275	13127	8197	5942	13022	16169	4603	11492	2300	12660	11834	11286	4853	14660	7277	15749	12307	2751	9123	1629	12882	3904	7721	3090	12008	11814	9149	10105	10449	7751	2476	6266	10507	13156	2557	21380	5493	6272	5629	19596	8177
ENSG00000011332.18	DPF1	268	2134	1227	1063	2317	931	66	328	1959	1488	578	167	1597	954	975	204	718	2158	1527	485	1157	1873	1436	1591	389	468	266	4410	450	186	268	1584	2512	386	648	1389	449	402	955	1633	1674	286	4321	621	415	657	3590	445
ENSG00000011347.8	SYT7	108	1679	116	870	2987	1986	38	150	423	465	288	290	4466	626	784	70	391	1775	655	407	1064	3439	1533	184	128	230	40	2073	233	898	220	1082	130	168	211	404	581	93	1888	416	722	573	265	1389	205	54	269	409
ENSG00000011376.8	LARS2	514	1974	1108	2608	1399	1669	285	1556	1690	1265	1663	1055	1696	971	3098	566	1919	2848	2797	1090	1883	1800	3163	3375	602	1456	379	1765	602	869	386	1557	1129	2175	1589	2314	2100	471	1815	2142	3030	496	2344	1514	1640	1338	2568	2244
ENSG00000011405.12	PIK3C2A	2266	1441	8972	4197	1090	3378	330	2431	2427	3525	5096	1415	2606	2027	6229	926	2608	2935	3027	2365	3440	2138	6529	2188	907	3699	642	3710	2014	1545	817	1633	1776	2964	4031	3102	2166	2122	1582	1768	2685	557	3051	2518	2667	4537	3436	2845
ENSG00000011422.10	PLAUR	1688	1816	853	617	982	371	171	1364	1644	1981	4446	1959	1130	1529	1480	1443	3616	1116	1283	612	1469	1152	2374	312	488	3254	88	768	1476	9272	273	1228	1867	2907	1736	734	6352	790	845	948	1047	591	934	1288	3053	817	937	5739
ENSG00000011426.9	ANLN	995	1608	7075	1827	2479	1371	602	1771	2020	1850	3199	2709	1405	1716	4575	487	3701	1576	2764	3378	3322	2964	1951	875	404	1636	373	4792	619	2179	948	1383	1690	1182	4275	2019	8041	1857	1235	1136	2039	524	5617	1244	840	1003	2348	2476
ENSG00000011451.16	WIZ	1801	4042	3187	4411	4306	2928	827	2227	2736	2972	2606	3875	6005	2217	3905	676	4384	4664	3369	2690	3806	3509	6917	5999	916	3265	680	5362	587	2161	1103	3974	5604	3399	1996	3350	2584	610	3316	4162	5204	850	11369	2608	2519	1180	3986	2517
ENSG00000011454.15	RABGAP1	1995	2526	5770	4042	1873	4202	407	2230	2417	4023	2029	5595	3531	2032	5524	1186	3595	5238	5115	2693	4731	4356	5115	4716	608	2190	2013	4804	1619	2048	985	4284	3273	3893	4046	4732	3169	1466	3766	1859	5371	724	5707	2605	2635	1873	4721	2153
ENSG00000011465.15	DCN	1278	3982	3522	7852	3384	14485	555	8649	6879	3458	20550	43023	3570	8973	6462	19142	4359	2140	26919	3843	3933	8360	6490	7103	4262	2260	857	3725	2486	75340	6091	5096	10016	7887	59011	6484	12174	22253	839	2987	5613	1161	2153	9324	7656	2536	2873	122459
ENSG00000011478.10	QPCTL	195	540	415	908	1059	296	117	444	470	826	706	385	865	714	386	542	996	617	695	370	1139	678	869	662	249	1268	102	882	538	1838	316	567	884	1049	854	482	775	1032	445	1085	825	139	593	526	519	766	792	678
ENSG00000011485.13	PPP5C	969	3981	3755	6503	4716	3877	618	2771	5493	3369	3143	5125	7514	3088	4101	1647	4824	5379	5517	2042	5585	3899	6870	4993	1417	3265	734	7328	2361	2794	1670	4165	3558	3458	8269	6393	2881	3503	2829	5614	6609	1160	5625	2262	3095	4692	6304	3641
ENSG00000011523.12	CEP68	843	1400	2147	2274	1801	2348	270	1208	1415	1794	1332	1914	1687	919	2984	335	1883	2932	2221	1082	1797	2248	2705	2082	652	1719	729	2358	893	983	560	2921	1999	1774	1446	2452	1624	711	2274	1845	2817	436	2999	1228	1466	1158	3433	1719
ENSG00000011566.13	MAP4K3	980	1097	3134	3033	809	2929	319	1414	1556	1743	1502	3513	2617	1504	3128	865	2461	2004	2430	965	1466	2142	4402	2181	530	2124	1020	2368	1951	1588	588	2009	1694	1630	3410	2400	1214	1499	1670	1286	2418	293	874	1066	1672	1143	2225	1666
ENSG00000011590.12	ZBTB32	4	5	5	4	16	5	3	4	50	9	14	12	11	7	7	4	9	16	11	7	17	16	7	29	7	11	3	11	2	10	2	7	7	9	4	5	9	5	10	14	9	1	29	7	11	1	10	42
ENSG00000011600.10	TYROBP	2169	3935	7960	2440	3174	3751	155	5569	8209	5805	13734	574	2268	7508	3889	7591	6000	1954	5337	1951	4086	3507	5651	1838	4660	6474	429	1436	6806	10800	2505	4678	8899	7526	8400	3620	25116	9409	3279	1986	2012	2397	1700	3055	8018	7296	3347	12189
ENSG00000011638.9	TMEM159	298	402	1249	247	318	919	83	662	1378	557	877	429	962	993	488	400	600	882	823	198	574	717	792	628	402	933	50	750	442	843	219	725	848	768	356	680	721	1666	201	400	1515	168	623	460	229	1222	689	615
ENSG00000011677.11	GABRA3	17	1310	25	93	282	1210	9	177	77	353	217	29	581	650	378	47	40	177	49	81	21	1286	31	356	19	57	52	1373	23	60	54	1786	1172	171	112	15	124	147	1657	47	236	128	2646	192	938	0	69	85
ENSG00000012048.18	BRCA1	560	621	3757	608	410	1114	127	1099	623	1264	512	1053	1071	505	1373	266	894	1252	1454	446	1624	850	875	843	191	521	206	1356	366	272	170	605	786	466	786	1052	553	494	526	830	1060	331	2396	255	900	344	1292	518
ENSG00000012061.14	ERCC1	1472	3565	3956	5659	2220	2742	445	2385	3525	2926	3504	2317	6920	3792	3207	1762	4248	4667	4199	1893	3858	2853	6092	4930	1307	3531	517	4343	3098	3131	1524	4313	3114	4035	5673	3127	4101	3747	2031	3908	3367	848	4255	2260	3893	4255	5165	3836
ENSG00000012124.13	CD22	40	150	23	72	630	38	5	177	105	68	429	159	44	104	288	17	77	42	101	324	60	250	121	36	7	132	5	27	17	20	46	182	31	43	128	21	394	40	88	12	9	21	787	128	29	12	42	47
ENSG00000012171.16	SEMA3B	708	1051	950	696	5125	1730	399	2647	2485	1797	3781	1244	1247	1090	2989	2368	1045	3538	1268	3973	8604	917	2148	830	1146	2690	209	1592	972	1623	395	787	700	2329	1113	1157	6369	821	2936	2230	1633	774	2734	3394	4161	1561	880	3683
ENSG00000012174.10	MBTPS2	947	934	1813	1898	1300	1080	384	1190	1114	1386	1313	5309	1385	934	1900	450	2045	1205	2680	805	1584	1601	1846	1931	653	1588	524	1398	1495	2013	385	1313	1525	1732	1794	1235	1264	1094	1251	1258	2051	296	2515	1445	1117	995	2040	1807
ENSG00000012211.11	PRICKLE3	83	244	315	243	210	161	72	324	358	258	335	146	214	128	324	163	377	328	88	156	727	178	347	32	81	360	15	258	203	470	101	105	178	303	187	268	388	121	157	211	480	83	187	291	198	240	253	203
ENSG00000012223.11	LTF	1877	419	207	366	1180	4697	527	85414	78964	23446	123393	328	1812	1174	3141	129206	923	2719	1401	910	79757	5811	14925	323	21515	18493	722	6222	5551	1035	6254	716	805	117968	499	2709	4874	27172	2064	837	1043	171350	313	2628	7042	663	893	2364
ENSG00000012232.7	EXTL3	5820	6364	6180	20204	6434	5155	758	4668	11222	4590	3110	4373	5949	4101	11845	906	16934	7775	19661	2974	3880	4707	6875	7299	2228	5295	1603	11790	1672	5490	3590	2723	7210	6283	8396	7713	4697	1331	3748	7091	10069	1180	7034	3789	3465	2731	13425	10544
ENSG00000012504.12	NR1H4	4	5	7	1	10	86	0	7	15	15	3	1	11	20	1	5	2	1	11	0	2	19	0	7	9	11	7	7	5	52	1	14	10	2	27	2	1	5	17	1	25	1	0	9	1	0	1	44
ENSG00000012660.12	ELOVL5	3823	5339	30751	7312	4617	3437	1036	3835	7656	6544	7288	6766	10308	5753	14123	3685	12450	9097	6079	4724	7618	9082	10702	7266	3449	8394	3373	10263	6003	11903	1982	7931	5806	10927	10916	6716	9778	4674	5626	4181	13301	1797	8493	3591	8094	10268	10947	10512
ENSG00000012779.9	ALOX5	635	844	485	600	646	744	36	2593	2057	1647	4110	108	507	1227	1299	1359	1805	664	691	634	730	948	2448	305	551	2655	72	312	1137	2942	507	1756	1055	2183	1880	842	8457	875	1239	347	746	470	775	1359	1909	555	416	3370
ENSG00000012817.14	KDM5D	865	11	1933	9	2644	1219	17	16	1278	1916	1904	24	2379	1017	2864	389	15	7	1573	1035	1855	21	1734	1507	24	17	29	4700	12	15	27	11	1751	1550	1394	1451	20	445	1459	2037	15	43	9	21	34	12	1946	11
ENSG00000012822.14	CALCOCO1	2068	3378	9772	4661	3254	6658	358	5594	3024	4480	5050	3595	5850	3702	5398	1928	5789	6323	3988	3484	3250	4881	4594	3692	881	4260	1338	7722	3477	2880	1705	6509	5825	5412	3957	3963	4085	1971	3694	4350	7834	840	8608	3877	5528	2148	5330	3260
ENSG00000012963.12	UBR7	1167	2440	3570	5835	2316	2739	360	1928	5357	2480	2244	3836	5227	1690	5110	955	4974	5025	3029	2642	5915	3964	6351	2967	1732	4811	1092	4602	2616	2266	1028	2824	4229	3641	4718	5186	2848	2227	2638	4173	5828	1047	3053	1585	1712	3961	7556	3946
ENSG00000012983.10	MAP4K5	605	1722	1290	1880	1285	1508	479	1365	1224	1251	1722	5393	1802	717	2823	338	1946	2746	1709	1196	2020	2708	2120	3541	440	1813	662	3832	906	1439	471	4838	1016	1812	1484	2181	1661	335	1544	1969	2005	217	4442	1066	817	483	3352	1548
ENSG00000013016.13	EHD3	388	823	1157	962	1237	2179	219	1127	994	1037	1942	540	753	920	1126	335	1556	2013	1116	865	652	1702	674	1545	652	839	885	1186	537	1503	424	1827	1620	1426	1255	1164	1553	311	3081	1311	1469	598	2385	1566	1412	772	1142	1129
ENSG00000013275.6	PSMC4	2425	4209	7315	7390	5551	4728	1026	3586	5157	4759	5877	2632	7770	3929	4790	2722	5716	6142	5579	2931	6593	4962	8666	9235	1879	4901	1458	5885	4718	4859	1861	5044	7214	4750	8076	6017	5909	5359	3541	5783	4955	1239	4416	3088	4024	5623	10299	5295
ENSG00000013288.7	MAN2B2	2486	2527	3823	3015	1818	3540	212	3053	3791	2729	3745	1588	1342	1526	3786	972	3284	2474	2841	2674	3481	2274	4241	2934	848	3853	450	3169	1114	2910	1244	2487	3279	5277	2161	3015	5241	831	1827	2302	4085	798	2138	2620	4340	1922	3096	5495
ENSG00000013293.5	SLC7A14	61	1292	34	189	2313	1009	38	689	282	212	1005	23	117	152	389	32	227	338	1690	416	139	1003	194	12	27	403	21	439	24	209	93	894	127	59	167	90	1465	172	657	47	70	143	1251	562	648	29	85	170
ENSG00000013297.9	CLDN11	1044	2317	246	1178	15049	1090	171	3563	2281	1361	8862	179	509	2482	4673	2336	2697	507	1510	6612	1221	8483	2112	423	285	2474	126	414	1133	1097	906	2883	1448	748	2658	366	21190	3576	1480	219	255	496	17424	2192	1306	445	634	1132
ENSG00000013306.14	SLC25A39	2029	5448	4895	5820	6185	3743	807	3972	4622	5862	6400	4843	4690	5077	4376	2822	6399	5125	6073	1985	7292	5252	5107	8097	2183	5350	834	6487	4741	4461	1877	4646	9291	5569	5698	4525	6376	4017	3200	5088	4818	1575	7594	2787	5250	5826	5835	6059
ENSG00000013364.17	MVP	2714	4559	3289	2976	2843	1794	177	3801	4661	1709	5780	1086	1738	1464	4629	1534	8020	4025	2203	3993	5551	2077	7785	2568	2793	5733	261	1920	2205	8682	1212	3111	3160	13074	2696	2004	12090	959	5205	1922	4733	1239	1939	4736	3002	4554	2164	9700
ENSG00000013374.14	NUB1	2063	2213	5991	3611	2849	5227	701	2666	3963	3568	4300	1044	3958	2783	5109	1953	4574	4356	3641	2218	4369	3212	5045	2232	987	3711	988	3045	3976	3115	1028	2574	3513	4037	3956	6845	3837	2480	2227	3402	5291	851	3525	1914	3426	3639	4048	3676
ENSG00000013375.14	PGM3	1554	1307	2575	2845	933	1514	742	965	1485	3393	1682	7010	2450	1608	3893	714	2239	1751	1606	1225	1865	2628	3670	3897	945	3423	1290	3014	1384	2954	672	2957	2924	2672	3059	1235	1868	3180	3079	1170	4013	432	6788	1120	1057	2166	3218	2563
ENSG00000013392.7	RWDD2A	402	337	1444	945	470	831	79	421	466	1136	780	892	542	701	987	324	671	540	604	494	605	985	1047	798	229	1003	338	726	482	608	243	926	1341	699	914	477	467	1747	578	470	1274	124	1189	410	418	859	1279	828
ENSG00000013441.14	CLK1	1520	1777	3883	3335	1909	2810	577	2574	1225	4030	4571	5149	4842	4532	4388	1311	3555	4257	3182	1912	4148	3412	2747	1783	455	4123	994	8275	2383	4170	1371	5005	5014	2213	4563	2031	1795	3325	2068	2028	2800	301	4876	2398	3132	615	1892	2421
ENSG00000013503.8	POLR3B	286	490	1420	741	574	1141	159	557	620	602	496	712	1055	388	910	218	628	822	502	214	513	962	780	989	275	568	275	652	620	305	161	1055	639	581	922	779	547	360	588	717	519	186	429	309	528	558	793	596
ENSG00000013523.8	ANGEL1	496	1573	1394	2929	1968	1278	338	1334	1871	1227	2262	2181	1193	1076	2742	491	2073	2602	1656	1303	1967	2150	1483	1270	323	1898	407	3253	1270	821	993	3147	1430	2146	1763	1184	2595	926	1310	1108	2326	246	1969	893	1412	803	1809	2115
ENSG00000013561.16	RNF14	2050	1636	8562	4297	2796	3631	175	3230	3356	4255	5602	684	2829	3402	4143	2638	4952	3076	4718	2140	3543	3942	3079	1669	1669	4147	916	3442	6387	3454	1303	2302	4245	4337	5512	3662	4761	9196	2937	2122	3043	676	3331	2764	3523	3376	4257	4477
ENSG00000013563.12	DNASE1L1	280	561	942	562	502	910	99	1041	963	598	993	601	504	440	615	473	1826	521	628	459	1653	480	729	427	268	610	83	467	971	1160	291	429	518	1367	811	410	2193	548	451	358	552	242	338	1147	676	538	356	1107
ENSG00000013573.15	DDX11	383	1190	965	875	834	1362	290	250	1292	831	1035	3214	1272	821	703	163	898	2554	1954	353	1366	1203	696	961	297	952	236	3823	499	283	250	920	684	528	632	577	739	130	383	1055	978	105	2929	296	653	275	1129	593
ENSG00000013583.7	HEBP1	652	704	1845	1097	1270	1526	250	1130	1794	1287	2182	2042	1475	1022	1566	1011	2595	1524	1292	1068	1570	1152	1998	201	674	1190	56	655	1588	1504	485	672	2475	2188	1136	843	3008	1551	957	1334	1845	524	414	1294	1540	2482	1156	2269
ENSG00000013588.5	GPRC5A	318	328	34	54	773	47	15	426	261	737	243	224	124	109	451	111	793	848	288	399	1302	305	416	1561	173	2519	32	249	1003	827	42	421	730	1957	234	108	461	164	598	192	820	236	230	931	232	167	397	217
ENSG00000013619.12	MAMLD1	545	1837	1497	1620	1119	1484	46	618	1307	1106	602	68	1663	724	1782	253	2806	2836	1451	610	1300	1669	1738	1095	330	1912	744	2720	593	592	192	2632	1272	839	1061	3720	397	217	1809	2165	2997	302	4677	551	569	628	2543	601
ENSG00000013725.13	CD6	52	49	119	69	36	104	29	130	163	100	136	36	102	74	146	56	79	54	40	29	93	41	97	25	52	73	4	29	36	63	70	36	91	86	203	70	105	31	21	20	40	25	24	121	112	153	41	122
ENSG00000013810.17	TACC3	1051	2342	3004	1922	2385	1279	674	813	1749	2212	1172	2762	2080	931	1909	429	1640	3915	2986	465	5291	2306	1605	2336	844	978	341	6612	574	1633	830	2344	3196	1318	1292	3100	1698	488	1164	2826	3067	501	6480	1032	894	1068	3906	1600
ENSG00000014123.9	UFL1	1186	943	3355	1495	419	1233	234	972	1312	1691	1501	3324	1246	839	2338	605	1680	906	1377	1342	2114	1783	1818	1594	534	2111	972	2068	1300	1644	413	1411	1373	2077	2427	904	1749	1775	1498	546	1302	260	2482	989	1193	857	2029	1978
ENSG00000014138.7	POLA2	499	1212	1933	847	1478	708	246	532	996	1609	1101	1249	1215	792	1141	402	950	1816	1298	403	1765	1126	809	1344	423	679	262	2977	427	661	328	1080	1843	579	1177	2430	854	706	676	1351	1572	455	2898	478	598	857	2051	966
ENSG00000014164.6	ZC3H3	536	1431	1222	1057	1507	1121	497	851	1227	1107	830	2071	1389	674	1221	291	1458	1046	1204	665	1653	992	1478	1615	349	1300	260	1761	295	1483	314	1323	1917	1141	652	1572	1271	153	912	1670	1116	399	2872	845	839	725	1682	889
ENSG00000014216.14	CAPN1	3827	5403	8869	5591	4603	4893	826	5926	6726	5702	6256	5474	4999	4493	7429	3290	8641	9235	4091	3634	7302	4003	9468	6085	2650	6991	752	5783	3216	5036	1803	4787	9196	8450	3817	8116	8837	2227	6846	6285	10456	2475	4574	5318	5544	6633	6862	6380
ENSG00000014257.14	ACPP	44	40	175	20	15	34	15	127	109	85	187	3	11	73	101	147	153	34	54	10	27	87	109	10	21	184	3	7	133	211	12	104	83	100	83	23	666	74	85	16	31	41	19	283	81	7	26	243
ENSG00000014641.16	MDH1	2624	3991	8670	7443	6176	7575	1210	5533	5280	5346	11797	10088	4277	7328	5671	2722	8979	6910	8964	3538	4544	6700	6567	7814	3074	6066	2040	8930	9377	6155	2560	5521	9344	8502	10953	8384	10494	10243	5713	4681	5605	1813	4199	6151	6097	8564	6706	8937
ENSG00000014824.12	SLC30A9	2198	2330	5023	5214	2563	4954	394	4329	2841	4340	5606	2574	3410	3779	5590	2150	2661	4081	5309	2221	4244	4576	5496	4451	1455	4589	1557	4891	3352	3903	1200	3756	3775	4771	6308	2271	3997	6529	3113	3250	5544	758	5838	3397	3685	3145	4264	4356
ENSG00000014914.18	MTMR11	767	454	919	1354	494	1142	229	1410	893	1153	1579	6525	717	547	2008	432	3638	1964	1022	1207	2234	657	1990	1026	512	2505	355	1011	1061	739	450	850	1797	2873	987	843	1070	754	1484	1102	2601	355	358	1006	1045	1288	1119	1318
ENSG00000014919.11	COX15	684	860	1570	1230	1082	1551	349	1679	1334	1555	2002	2138	1039	1283	2044	799	1317	1490	1919	618	1471	1655	1433	1672	511	1439	787	1499	1196	1436	410	1981	1381	1585	1620	1517	2192	1504	2153	931	1395	351	2965	1196	1426	982	1303	1585
ENSG00000015133.17	CCDC88C	142	466	608	729	719	572	222	262	966	286	280	1767	1000	99	1621	72	246	593	330	296	584	521	803	845	142	311	73	894	83	102	116	1057	164	724	177	236	229	50	389	225	906	328	409	220	217	293	112	375
ENSG00000015153.13	YAF2	666	865	3958	1322	1021	2232	142	1559	1242	2302	2946	1895	1923	2838	1841	1449	1563	1444	1239	1135	684	1915	1919	1612	843	1856	703	2075	2098	906	719	1536	2736	1441	5991	2161	1103	6270	1417	1035	2084	240	1352	1109	1458	2458	1608	2221
ENSG00000015171.17	ZMYND11	1660	2269	4010	3556	1430	4386	253	2423	4798	2618	2836	7236	3523	2235	4943	1141	3111	3516	3472	2422	2817	3727	4170	3192	900	2957	2129	3586	1922	2518	879	5669	2527	3118	4058	3051	3590	1397	5451	2505	7553	655	7047	2037	2393	3544	4380	3128
ENSG00000015285.9	WAS	552	910	1374	507	568	706	38	1246	1398	898	2068	87	518	870	902	772	1101	598	906	436	893	676	1129	324	446	1288	65	488	753	1517	416	1485	1249	1588	847	721	4479	320	1140	400	618	533	595	780	1052	470	584	2394
ENSG00000015413.8	DPEP1	189	1696	358	1533	56	324	7	603	1025	180	146	60	706	409	1059	137	1068	581	742	50	410	1612	1561	31	488	23	128	1541	83	41	823	684	1942	1783	979	843	177	203	106	355	1475	112	132	171	116	1172	164	1533
ENSG00000015475.17	BID	802	1850	2406	1649	3354	2220	242	1458	2293	1827	1517	1525	2199	2669	1623	1539	2629	3807	2425	860	1772	1726	3327	621	1374	1884	1499	3462	1640	1556	640	2642	4605	1845	4903	1992	3840	3994	3264	1417	3057	459	2561	770	2260	2554	3523	2512
ENSG00000015479.16	MATR3	147	121	297	268	130	195	56	163	175	248	105	330	229	60	385	72	181	450	184	124	324	330	258	145	59	325	95	714	145	134	63	380	116	170	291	279	141	59	199	74	285	24	518	127	124	52	286	150
ENSG00000015520.13	NPC1L1	12	7	2	5	64	3	5	7	4	39	11	20	349	11	21	3	10	124	31	21	43	21	5	14	3	36	5	54	11	11	2	14	32	5	7	3	3	7	5	27	25	1	40	14	7	4	7	7
ENSG00000015532.8	XYLT2	756	1298	1942	1298	1217	1166	275	1788	1367	1208	1439	3074	714	736	1592	455	2294	1700	1588	674	1515	922	1433	1307	459	1644	344	1157	753	1375	341	1166	1405	2557	839	1824	1573	424	1030	1723	3081	407	1386	1842	1497	1089	1478	1492
ENSG00000015568.11	RGPD5	7	7	11	10	2	11	2	2	3	9	7	5	2	1	2	5	4	11	9	3	5	3	5	5	1	2	4	7	4	5	3	7	5	11	7	4	7	3	7	1	3	1	7	3	5	1	3	14
ENSG00000015592.15	STMN4	432	4085	1723	1244	7048	2410	34	397	296	2367	1700	59	1183	1919	3708	766	843	3059	2964	1719	409	5514	494	1514	630	598	1696	10042	164	730	210	1742	4575	307	3110	313	4957	904	2412	1649	2177	313	9109	1214	865	699	6097	676
ENSG00000015676.16	NUDCD3	4524	7117	13339	9932	12883	10312	1022	6444	9670	8148	7471	4798	6108	5838	12267	3419	11696	11871	9135	3855	9670	8430	10819	6920	2584	6364	1537	7862	8129	5188	2957	5768	9720	10141	6962	16230	7653	5479	5459	7715	11424	1967	10626	4402	7441	11353	8173	9404
ENSG00000016082.13	ISL1	0	1	73	0	0	0	164	0	1	1	0	43	0	0	0	0	0	0	0	0	1	1	0	0	0	7	0	2	0	1	0	0	0	5	0	0	1	0	21	0	0	1	0	0	2	0	0	1
ENSG00000016391.9	CHDH	507	1022	2342	1565	1520	1743	52	2411	2315	873	2608	139	1267	603	2344	551	1549	2767	2690	1744	2660	1228	1339	653	421	1454	104	1473	578	170	519	1252	796	2394	645	3014	1157	507	777	2200	4623	328	2025	1758	551	1716	2273	2173
ENSG00000016402.11	IL20RA	117	5	31	128	20	742	4	73	130	347	127	1	56	111	236	29	29	54	32	32	2	43	175	2	16	172	3	5	77	63	25	23	279	77	227	5	49	438	15	5	142	83	36	29	148	43	95	39
ENSG00000016490.14	CLCA1	0	1	0	0	0	2	0	0	1	1	1	1	0	0	1	1	1	0	0	1	1	0	0	0	0	2	0	1	0	0	0	0	0	0	0	0	0	0	0	0	0	0	0	1	0	0	0	1
ENSG00000016602.9	CLCA4	7	23	10	27	90	34	1	26	5	5	81	2	5	34	101	9	20	14	5	181	16	61	24	0	1	34	2	16	0	14	11	47	3	10	155	3	201	95	24	3	3	12	137	50	3	5	1	11
ENSG00000016864.15	GLT8D1	1188	2210	3433	4219	2943	4474	610	2749	3624	4017	4454	3846	3375	3310	4674	2462	5813	3632	6063	1997	4295	3267	4864	2897	1214	4982	1172	3974	2951	4185	1147	2405	3518	4912	5039	4674	3909	4163	2472	4181	4803	853	3488	2653	5057	3957	4791	4704
ENSG00000017260.18	ATP2C1	3177	3538	4664	4817	3304	5548	735	5318	5478	5040	7655	2333	4962	3747	9448	2527	6466	5640	7561	3518	4738	6397	8339	5585	2213	8020	2268	5599	5206	5229	1553	5835	6670	7013	5974	4366	7380	4738	5265	3748	6495	1351	6251	6724	6113	4526	5727	8389
ENSG00000017427.14	IGF1	7	25	44	21	3	31	4	57	41	44	72	15	9	50	14	70	17	10	40	11	24	24	23	11	31	54	3	7	47	116	15	34	25	31	21	41	211	207	25	5	10	14	5	44	55	14	7	77
ENSG00000017483.13	SLC38A5	972	4101	3864	9291	975	17306	86	2829	5721	1275	2846	325	5341	2946	3712	1356	2898	3595	5291	2605	4290	6244	4849	2073	2311	917	694	5025	730	1439	2362	5476	5698	1741	5533	5830	4198	2331	927	2313	7549	1203	1939	1404	2398	4631	1933	16990
ENSG00000017797.10	RALBP1	2288	2101	6642	2929	1548	3214	474	5735	5161	3442	3598	2338	3169	1976	6450	1046	4749	3932	7602	2795	9893	3178	5867	1550	2207	3646	681	2610	2459	3049	902	2994	2412	5227	4381	4037	4838	1046	3254	2632	3725	922	3575	3154	5639	3328	3683	5163
ENSG00000018189.11	RUFY3	2812	4790	5464	4918	5522	4924	621	4472	1862	5473	3925	1441	3426	4035	7466	1249	4416	7202	6261	3609	3375	8999	7109	8339	2322	6496	3738	12465	2538	2003	1258	7279	8675	4107	6932	4935	4196	4667	6084	5759	8156	615	10154	4548	3679	3767	9619	3447
ENSG00000018236.13	CNTN1	339	6610	12191	650	2535	16273	165	5219	3529	6372	5525	336	2666	8156	1407	2826	3634	5490	8410	2040	220	11221	403	5253	1055	920	2812	7092	6798	2417	1299	17653	8797	2829	8982	7001	1124	8292	20767	1241	4806	1055	10467	6429	11416	1520	14047	2084
ENSG00000018280.15	SLC11A1	2064	3294	2914	985	3398	773	73	5254	2571	4563	15694	192	919	3904	4782	3027	4819	1488	2138	2271	3753	1471	6579	418	938	8626	163	1904	2075	8418	1680	4194	4331	8212	3221	1075	16560	1641	3257	1276	2284	944	4278	2624	4350	832	1035	8600
ENSG00000018408.13	WWTR1	4190	5059	3295	6811	1489	4364	413	3867	3390	5040	8375	3355	9492	4633	10710	3242	19323	8051	4596	5059	8565	4351	23884	1877	6318	28778	521	3974	5365	9398	2349	3954	2859	28120	6841	6641	13393	5930	5017	4893	6287	1055	1565	8715	7834	7142	10012	14180
ENSG00000018510.11	AGPS	907	1412	2350	2308	1338	2044	577	1883	1621	2259	2322	1827	2452	1438	3447	972	2940	2260	2111	1184	1884	3039	3402	2506	954	2478	810	2509	2173	2863	518	2610	1900	2502	2346	2316	3087	1800	2137	1611	2299	448	2725	1656	1527	1680	2979	2242
ENSG00000018607.6	ZNF806	0	7	3	1	15	1	1	2	2	4	10	0	0	7	5	0	2	3	2	3	3	0	5	0	5	10	0	7	1	3	1	4	14	11	1	3	11	7	4	2	5	0	7	5	5	12	3	5
ENSG00000018610.12	CXorf56	620	758	1513	1124	1307	1533	305	1093	1186	1047	1620	1222	1299	1147	1129	648	1247	1113	1589	465	1031	1225	1410	1053	305	1154	269	1121	1726	1433	496	908	1519	1059	1094	1299	885	1061	810	1449	931	229	1556	799	1005	902	1302	1208
ENSG00000018625.13	ATP1A2	4741	5854	18868	28904	9243	50187	566	58812	62908	19210	55756	2108	23012	27943	38194	8936	12300	58293	63428	17729	8062	28026	3440	28872	10947	29686	26006	13624	3330	1200	3569	20654	8638	45313	25354	63097	18313	3297	32392	8916	129119	10406	19124	56159	19331	34048	12113	10884
ENSG00000018699.10	TTC27	515	504	1065	975	576	753	291	726	568	807	754	1064	1041	576	839	370	1028	1044	821	399	364	840	1196	696	236	789	360	850	833	947	238	699	859	593	980	979	722	661	532	965	957	215	649	402	680	703	1047	916
ENSG00000018869.15	ZNF582	145	161	518	470	288	352	50	188	223	364	450	175	602	249	323	220	300	418	382	175	349	367	583	424	86	302	93	351	480	204	133	366	222	244	574	367	243	866	191	243	242	72	210	147	255	288	347	286
ENSG00000019102.10	VSIG2	10	52	7	69	17	42	5	29	34	24	52	38	31	44	66	14	85	47	36	19	47	52	20	24	5	19	3	159	4	38	34	40	31	65	10	34	15	5	29	40	27	9	56	20	24	5	43	76
ENSG00000019144.15	PHLDB1	2344	6625	5318	5538	11290	4350	736	3735	3322	6545	4169	3793	5537	2597	8231	904	7847	10534	5064	5357	6387	6026	7800	5280	1693	5265	696	8156	919	3366	1765	8212	5813	11034	2884	10906	8256	1115	5342	8156	10445	1225	15291	4310	3807	3522	16723	3766
ENSG00000019169.10	MARCO	301	139	17	61	21	159	3	3546	163	465	3118	4	47	167	26	1565	598	91	211	59	63	36	239	9	180	339	5	10	52	384	11	63	102	95	156	11	5646	69	31	29	34	149	15	302	409	19	15	737
ENSG00000019186.8	CYP24A1	5	5	11	10	29	101	1106	12	7	10	17	5	12	9	9	5	2	2	7	5	12	43	0	2	5	4	1	36	5	40	0	109	10	1	20	2	86	5	10	3	9	11	0	5	15	3	7	19
ENSG00000019485.11	PRDM11	236	546	813	513	461	1119	133	412	493	730	377	6735	757	343	652	122	479	861	314	421	538	473	742	268	194	710	124	1149	148	295	168	782	758	405	282	793	347	181	346	612	843	163	662	358	432	440	573	429
ENSG00000019505.6	SYT13	32	247	540	483	1086	1197	59	32	132	896	159	1028	239	256	215	50	36	634	320	117	54	772	4	161	36	26	19	1108	52	407	143	303	517	26	106	73	296	38	768	121	116	291	29	533	137	7	56	254
ENSG00000019549.7	SNAI2	203	548	407	436	134	312	828	473	1143	432	600	2914	232	571	376	240	2543	315	499	204	490	567	207	116	366	557	31	421	161	6782	279	214	649	598	752	421	779	593	435	184	448	96	136	505	494	59	462	423
ENSG00000019582.13	CD74	35469	53488	164507	55026	27143	83379	2389	125767	245102	112809	144799	5577	64238	73011	47495	63468	70008	31812	78304	30312	91698	70307	145905	34873	95700	78877	8131	25507	100865	186342	39260	83650	127360	195262	62864	70531	319300	77829	115432	45908	44837	45484	24084	72968	166104	85180	62204	246346
ENSG00000019991.14	HGF	128	80	2599	226	211	328	2130	399	502	1051	375	842	1039	598	296	1233	469	697	261	258	182	212	337	877	72	435	353	63	628	1491	138	415	195	1383	211	63	1599	147	448	49	73	121	181	1538	574	88	60	615
ENSG00000019995.6	ZRANB1	247	333	888	562	515	870	121	569	444	601	468	1655	536	203	788	194	526	604	710	341	548	722	603	674	133	588	430	432	229	587	156	1115	457	465	548	584	640	138	859	341	661	119	1394	442	366	153	1180	442
ENSG00000020129.14	NCDN	1751	3801	6260	4431	5241	7808	382	3352	3410	2784	4700	2523	3242	2505	4290	1154	5517	6847	5109	3142	2859	5142	2465	4493	908	2897	518	5785	1007	3966	1606	4469	4231	6083	1893	3350	6783	573	5700	3460	4152	2070	2729	6017	4011	2367	4388	5295
ENSG00000020181.16	GPR124	434	3420	319	1636	615	2089	777	1494	1374	650	645	15282	762	513	1342	293	1019	743	1439	494	1561	1573	1251	998	737	347	117	972	141	2263	642	1725	1290	2042	480	1038	1304	108	1557	577	1767	261	1011	1271	717	219	826	1394
ENSG00000020219.9	CCT8L1P	0	1	1	3	3	4	0	1	4	3	2	0	7	3	1	0	1	11	0	5	3	1	0	0	0	0	0	12	0	2	0	3	0	2	0	0	0	1	0	5	5	0	3	1	2	0	2	0
ENSG00000020256.18	ZFP64	411	665	965	1097	1129	756	427	485	576	823	537	2302	1328	596	868	252	978	1065	1086	493	1003	875	1570	1225	308	875	263	792	532	617	214	989	1455	952	1046	1065	572	385	726	1361	1252	179	1323	657	676	742	1597	828
ENSG00000020426.9	MNAT1	179	544	577	561	471	521	156	347	432	403	603	1210	717	521	793	265	896	889	578	378	775	848	952	620	206	676	255	971	437	674	236	982	533	945	1266	822	668	628	531	947	726	88	427	279	349	700	976	922
ENSG00000020577.12	SAMD4A	1463	3931	3426	3260	1628	1389	121	1912	2401	1369	1582	821	2715	1266	5149	404	2225	3614	1937	3038	3439	3423	10896	2003	1517	5584	252	4297	1084	2651	770	5003	1616	3720	2285	3321	4063	542	2606	3164	4063	615	3014	1861	1048	2448	3518	2523
ENSG00000020633.17	RUNX3	155	367	827	249	73	265	163	355	579	383	802	293	314	300	399	132	347	167	524	96	328	349	399	409	108	338	21	101	132	399	156	285	547	613	399	311	625	77	423	167	619	88	311	313	219	146	244	819
ENSG00000020922.11	MRE11A	485	509	1246	1025	628	1249	322	519	595	1363	943	1620	1092	735	1130	347	815	912	1007	545	922	1142	1063	987	224	764	427	1570	513	830	296	952	1110	628	929	784	937	769	787	1207	1003	198	1575	408	811	414	1160	815
ENSG00000021300.12	PLEKHB1	5410	9558	27663	7344	19221	11646	313	11616	9039	7328	22218	684	12169	12274	9944	5920	7346	11675	8849	22222	11765	13780	7544	11575	3272	7103	3753	6100	7592	2774	2459	9224	21110	24004	17834	7556	21337	14725	14186	11629	11866	4048	28902	11785	18584	20215	11282	9901
ENSG00000021355.11	SERPINB1	1788	939	1538	965	809	2397	86	3714	2870	1260	4069	432	689	2386	2417	2393	3845	1669	2039	1064	910	1310	3360	399	934	1976	143	411	2977	3267	760	1686	2360	2575	2999	1425	8272	4232	1734	546	617	736	890	1448	1596	1497	1786	4426
ENSG00000021461.15	CYP3A43	5	1	11	3	24	3	1	0	2	5	7	1	4	5	4	0	2	9	5	5	3	5	4	2	0	11	2	19	5	1	2	10	19	3	3	0	4	3	4	5	2	0	11	3	4	3	1	3
ENSG00000021488.11	SLC7A9	11	19	12	54	31	10	11	26	11	44	16	70	64	68	23	5	39	93	49	31	54	31	31	17	1	27	5	52	31	14	14	41	43	36	19	2	12	21	15	73	27	1	40	32	36	1	19	10
ENSG00000021574.10	SPAST	747	1064	2244	1779	1702	2008	323	1037	1146	2004	1537	3739	2205	1183	2450	696	1596	1962	1810	855	663	2590	2268	1690	602	1784	889	2173	1724	1136	437	1869	1626	1375	2471	1871	1447	1570	1712	1241	1700	305	2393	976	1734	1230	2465	1143
ENSG00000021645.16	NRXN3	29	1193	238	233	341	606	26	111	413	246	236	1367	987	192	757	24	2536	347	288	451	109	827	46	55	73	505	14	2166	116	827	63	663	175	735	54	96	378	43	1146	89	2336	187	159	421	298	31	61	630
ENSG00000021762.18	OSBPL5	714	1709	1993	1088	1974	872	137	1088	998	1350	1103	944	1093	718	2013	324	2669	1623	1041	856	1803	902	3140	795	708	1828	174	3145	328	3550	370	1007	1897	1530	790	1530	1202	233	676	1578	2949	313	3218	1242	792	1732	2213	965
ENSG00000021776.9	AQR	1162	1415	3466	2767	843	2313	714	1484	1995	1979	1281	2266	2934	1208	3465	845	2486	2980	2234	1126	2822	1589	3004	2899	652	2417	854	3009	1741	1897	542	2455	1948	1798	1898	2836	2182	979	1883	1797	3057	560	2786	1300	1063	1488	2802	1974
ENSG00000021826.13	CPS1	72	109	333	167	139	366	278	686	649	1016	263	297	482	240	184	181	130	908	789	954	1954	335	1192	1197	161	593	962	110	101	236	130	512	225	700	246	70	571	336	397	786	1772	194	349	860	473	109	114	141
ENSG00000021852.11	C8B	0	1	0	0	2	0	0	0	0	0	0	3	1	0	0	1	0	1	0	0	1	0	1	0	0	1	0	3	0	0	0	1	0	0	0	0	0	1	0	1	1	0	3	0	0	0	0	0
ENSG00000022267.15	FHL1	8153	10617	68387	14812	10772	17948	555	9043	11123	18964	8542	493	18636	20587	17382	12334	13575	18299	26343	7707	18531	20227	20600	20110	5193	9668	5985	20140	21153	4801	2613	21019	26968	12910	14057	17854	6617	22475	18217	14639	24346	4007	15692	8036	23951	26936	29981	13591
ENSG00000022277.11	RTFDC1	3150	5070	5045	6628	7834	7289	1234	5084	6298	4838	6463	5171	7655	5844	6195	3958	7265	6675	7691	4005	6627	6288	9965	7258	2526	6159	1996	6518	6482	5842	1785	5857	10052	7145	9445	5960	8312	6129	5284	7431	6044	1475	5493	3563	5003	10277	9117	7922
ENSG00000022355.13	GABRA1	36	3	14	939	5	1020	11	20	244	85	155	16	320	249	177	36	14	684	50	91	27	810	3	11	2	15	4	371	104	349	167	191	2	16	97	127	412	36	625	161	111	214	3	394	52	1	100	532
ENSG00000022556.14	NLRP2	26	91	38	20	21	41	15	96	52	46	73	21	7	5	12	25	119	81	9	2	34	101	80	775	12	26	10	54	81	141	15	20	54	24	21	31	660	3	42	26	29	25	43	54	178	23	3	148
ENSG00000022567.8	SLC45A4	491	505	593	519	652	488	181	638	438	532	729	1267	405	265	581	178	746	661	598	81	315	507	537	717	191	568	106	584	174	596	192	680	653	309	117	650	865	95	684	602	407	101	1489	512	606	212	478	402
ENSG00000022840.14	RNF10	4622	6497	9944	6862	8238	7356	1167	6980	6237	8340	7546	5336	6723	4965	9187	2802	9880	9125	5501	4339	8944	7016	9288	8161	2304	10165	2327	10242	6188	6072	2100	8366	10794	8509	8636	8816	8560	2900	5542	8014	8491	1995	8850	5104	5031	5342	11898	7724
ENSG00000022976.14	ZNF839	93	261	328	452	493	283	77	210	366	276	300	565	316	175	524	95	366	480	277	204	645	362	312	108	86	355	85	611	184	188	108	333	219	393	268	179	358	130	178	410	528	68	499	186	199	177	411	384
ENSG00000023041.10	ZDHHC6	726	588	1288	1405	823	1278	192	1186	2385	1518	1961	3119	1069	1239	1655	920	1461	1237	1644	560	1533	1459	1541	1350	461	1542	602	1197	1038	2073	485	1522	1465	1696	1738	1365	1745	2057	1425	1093	1324	313	2151	868	1104	1283	1411	1547
ENSG00000023171.13	GRAMD1B	621	697	3550	683	1203	1663	114	1093	708	655	2068	1412	1597	798	1517	366	1469	1288	1779	1090	1160	1045	351	933	136	746	152	1606	325	519	389	1283	793	1478	546	642	782	188	1352	272	2469	364	402	1884	1342	533	246	1588
ENSG00000023191.15	RNH1	3218	7623	8908	5646	8769	6195	699	5809	5629	4444	6140	3492	6630	4141	7900	3529	8549	8364	5205	4772	12782	4360	8177	5376	3406	7619	855	6042	2393	8219	2042	4284	10376	8915	5729	7556	13133	2778	2779	7135	8081	1925	6748	6053	5056	9873	6667	6214
ENSG00000023228.12	NDUFS1	2377	3422	6926	7212	3698	4721	640	5175	3617	4187	5802	6136	4721	4264	6733	1902	5359	6136	5419	2582	4766	5777	7611	7085	1619	4408	2181	5533	5002	3614	1430	4988	5214	4360	6092	6693	5109	4198	4884	4261	6877	947	5405	4153	3517	4519	6474	4611
ENSG00000023287.11	RB1CC1	1668	1530	4331	2622	1272	3673	373	2172	1606	2718	2423	3462	2569	1568	4184	1064	4223	2991	3586	1513	2653	2338	3535	3045	747	2360	1568	3207	1409	3172	528	2475	2305	2580	3180	3290	2961	1864	2364	1777	3092	559	3863	1880	2051	2057	3405	2836
ENSG00000023318.7	ERP44	2037	1568	4025	3181	1295	2710	610	1855	2596	2465	2578	4229	2741	1771	3570	1741	4784	2382	3686	1447	2984	2739	3390	2362	731	2188	775	2770	2127	4172	1038	2169	3148	2889	4317	2017	4995	2508	2222	2192	2653	661	2932	1763	2302	2492	3042	3086
ENSG00000023330.13	ALAS1	787	2047	2567	3313	2401	2885	426	2266	3853	2111	2218	2474	3048	1359	3200	880	3152	3156	3991	1169	2933	2746	2927	3843	910	2626	823	3172	1420	2016	697	2177	2442	2476	3466	3756	3586	1374	1597	1937	3096	746	2873	1845	1981	2166	3620	2741
ENSG00000023445.12	BIRC3	1547	159	518	122	60	215	29	663	258	3042	1459	50	137	298	1048	1244	542	1707	473	403	205	234	1227	23	175	2198	21	77	1045	3253	73	112	465	3460	133	385	2541	703	850	322	2016	249	106	1686	496	145	29	678
ENSG00000023516.8	AKAP11	1671	2025	3509	3818	1348	4187	369	2057	2393	2412	3294	2686	3039	1957	5562	1003	2789	3355	2539	2376	2025	4181	3464	2605	718	3846	775	3935	1794	2062	897	3285	2382	2104	2853	2596	2674	2563	4125	1097	4009	474	10249	2020	2436	1820	3731	2111
ENSG00000023572.7	GLRX2	182	255	432	249	308	295	83	319	346	370	583	460	229	215	373	268	647	419	421	134	393	419	330	296	163	364	81	277	442	657	108	234	547	319	683	440	730	533	201	382	332	95	194	254	225	623	349	477
ENSG00000023608.4	SNAPC1	165	335	770	547	305	419	69	377	393	585	429	825	672	456	560	324	860	404	587	283	729	510	700	497	307	567	153	684	628	802	195	419	462	624	1213	598	699	658	312	533	748	104	336	222	388	666	714	989
ENSG00000023697.11	DERA	1053	976	1971	1630	1103	2080	161	1335	1922	2094	1666	877	2120	2345	2385	1786	2106	2330	2891	1094	1332	2421	2685	1505	916	1830	445	2013	3574	1757	612	1283	3366	1646	3203	1114	2262	4557	1326	1657	1768	488	1208	1089	1919	4369	2609	2346
ENSG00000023734.9	STRAP	3769	4979	5360	7162	7461	9263	1474	5210	4632	8111	5127	8779	7999	6615	7993	4554	7785	7399	10347	3486	3426	9762	8640	11368	2771	7292	1886	7657	11791	7707	2317	5327	10240	6487	14783	3825	6675	10726	6188	6260	6857	1259	7025	3652	5295	5262	9367	7531
ENSG00000023839.9	ABCC2	11	7	23	26	47	21	5	50	7	40	31	81	95	26	31	7	14	25	80	14	21	39	25	38	2	39	24	34	10	85	7	90	39	15	15	20	25	20	25	32	26	5	133	23	21	1	11	11
ENSG00000023892.10	DEF6	339	655	630	346	313	518	152	821	1073	460	1028	1307	307	436	679	436	704	339	490	343	453	460	760	218	278	693	40	273	502	584	316	724	612	910	578	505	2422	146	623	282	385	209	319	540	630	286	395	1684
ENSG00000023902.12	PLEKHO1	1611	3807	4450	2425	3565	3018	1097	3324	3632	2751	3481	6255	3530	2960	2986	2225	4843	3867	3567	1890	3204	3189	3509	3913	2094	3734	1488	5280	3189	4889	1120	6241	6415	4135	4442	4014	5204	2690	2475	4123	7031	1047	3252	1827	3325	3075	5246	4632
ENSG00000023909.8	GCLM	836	834	1623	940	665	877	146	676	672	1501	2396	542	821	1109	1417	496	1247	868	1726	542	2155	1192	1478	1055	511	1438	487	662	2004	6987	298	828	1146	1776	1454	848	1456	896	842	758	817	270	765	844	1110	1061	802	2091
ENSG00000024048.9	UBR2	988	1070	2425	2207	1136	1680	352	2091	1393	1718	1607	2493	1931	1019	2653	479	2210	2022	1356	1170	1727	2013	2309	1642	485	2042	645	2820	1306	1676	542	2114	1454	1835	1478	1986	1456	1276	1469	1510	2431	330	2881	1049	1259	961	1986	1455
ENSG00000024422.10	EHD2	1925	5970	742	6599	4833	2013	758	4161	5301	3281	3180	15072	1603	2696	6920	1190	7186	5801	5183	3420	7352	3943	11135	6804	2657	6540	551	4310	796	5286	2148	3077	3260	10271	3851	5683	5901	936	3175	6202	7342	1653	2973	3364	2797	5244	6997	5960
ENSG00000024526.15	DEPDC1	214	268	635	397	250	312	416	108	288	928	240	2370	325	373	430	105	526	448	968	70	1146	706	507	399	211	194	114	856	219	760	105	430	700	222	451	587	184	602	236	362	371	177	851	159	261	313	879	177
ENSG00000024862.15	CCDC28A	551	319	830	591	347	2192	105	882	684	894	1324	722	640	724	756	884	1279	400	866	551	1053	610	731	444	279	722	243	496	894	1290	309	511	965	959	1230	601	1810	2327	679	456	479	217	610	664	1121	560	825	1489
ENSG00000025039.13	RRAGD	1761	2318	4234	2058	1603	3352	266	2472	2764	3625	2010	1121	4226	3021	4331	646	3172	1389	2216	1097	3458	3223	2729	6423	1306	4313	1779	4185	2444	1807	343	3234	3764	2232	2281	1027	1674	1172	4490	1063	4872	567	3493	1002	2021	2832	2220	1251
ENSG00000025156.11	HSF2	606	562	1979	1045	454	1117	249	320	735	1568	695	2342	1255	684	1160	279	711	689	1032	487	1380	1369	929	1356	370	1113	588	1877	696	805	255	1150	1533	699	1563	559	499	1147	708	448	655	182	1488	352	851	386	1461	736
ENSG00000025293.14	PHF20	1261	1473	3292	2490	3039	2252	513	2240	1892	2700	1803	2939	2256	1278	3270	717	2258	2697	3230	872	1868	2458	3240	2168	746	2513	990	2589	1543	2602	499	2877	3212	2397	2671	2370	2666	957	2100	2346	2991	453	2788	1283	1607	1496	4457	2667
ENSG00000025423.10	HSD17B6	47	52	440	116	143	104	20	362	831	139	330	31	139	112	159	117	97	285	454	1064	1730	453	418	275	108	512	38	74	137	382	24	88	358	844	203	119	116	89	81	226	2774	136	111	807	499	1751	141	473
ENSG00000025434.17	NR1H3	512	737	1346	984	739	957	74	1140	1192	1041	2263	2565	1028	1198	1207	1082	1884	1506	779	514	1346	722	1015	453	423	1104	108	923	716	860	389	608	1570	1383	891	1137	2208	1268	341	922	1005	277	747	754	1051	1663	936	1129
ENSG00000025708.11	TYMP	1065	1998	1779	972	902	510	102	2134	3477	2374	3127	330	1028	1471	1188	1848	2070	857	1339	497	2483	796	3612	410	2093	2094	66	634	1036	7765	482	1939	2382	2619	1475	1636	12290	404	1544	1140	881	1162	993	780	1386	731	774	4470
ENSG00000025770.17	NCAPH2	563	2951	2936	2816	4334	1570	464	1346	3045	1832	1273	4897	4138	2444	2696	722	2543	4693	1986	807	3221	2025	3292	4575	1446	3138	461	5281	1712	3098	926	3522	4913	1634	2657	3805	1649	1725	1998	2054	3618	630	6523	1016	2140	3045	2713	2323
ENSG00000025772.7	TOMM34	910	1383	3210	2130	2249	2974	467	1812	1935	2119	2097	3097	1726	1461	1795	762	2638	2100	1830	938	1989	1726	2380	2526	538	1828	382	1559	1659	3077	410	1318	3412	3009	2062	1709	1538	739	1490	2342	2129	436	1759	1166	2018	2965	2680	2859
ENSG00000025796.12	SEC63	3193	2792	6939	4864	1227	4911	1057	2772	3645	4219	3316	10672	5044	2177	6317	1061	5487	2851	3851	2823	3905	5002	5787	6290	1314	5149	2227	6440	2512	4698	1219	4442	4481	5295	4567	2679	3169	2096	4201	2406	3270	821	7618	2177	3442	2984	5262	4421
ENSG00000025800.12	KPNA6	2112	2297	4869	3645	3252	3525	714	3813	2679	3751	2851	4123	3360	1744	5231	929	4429	4231	4580	1845	3501	4880	4017	4557	955	3813	1227	3387	2104	3736	861	3339	3390	3898	3544	4044	3280	1374	3181	3334	3871	513	3454	2306	2575	1592	4607	3248
ENSG00000026025.12	VIM	93041	85868	127260	134517	68262	123480	7826	114720	201319	80638	113743	86482	82789	81846	166963	58419	289342	124849	226732	95770	185725	55874	191617	76728	76003	246484	20486	87370	75749	202762	43680	101346	191304	307290	142123	148275	186257	63571	143131	177396	308903	39318	88827	134919	112820	208873	204264	179587
ENSG00000026036.19	RTEL1-TNFRSF6B	76	128	63	173	410	74	60	104	102	185	167	613	72	64	147	23	109	296	142	89	234	104	145	83	20	156	21	700	25	141	73	283	161	119	52	43	69	10	73	214	214	11	429	109	100	17	171	52
ENSG00000026103.18	FAS	837	469	1338	865	226	676	31	995	812	1666	2390	490	557	1149	1259	1750	1119	578	1922	902	922	547	870	796	591	1039	36	386	2348	2531	297	496	910	1942	1849	729	1742	3619	1884	375	386	262	236	1313	995	378	383	1565
ENSG00000026297.14	RNASET2	1972	3615	4512	2256	3158	3141	153	3753	3342	2630	7592	1499	1859	3004	5389	3004	5229	1930	3202	1900	2601	2638	4569	1568	1527	6781	337	2020	3795	3687	1414	5554	6800	5942	5585	2674	15757	2560	3327	1328	2159	1448	3595	3831	4851	2957	2784	9245
ENSG00000026508.15	CD44	23278	20203	25875	11548	14568	6485	1680	28912	20369	34370	34469	2348	23789	23390	39131	17523	31246	29553	19366	22723	71978	8713	91319	10362	21010	68123	2103	16769	47765	36990	5750	8838	27346	100755	21106	15815	59847	25341	17666	19395	43655	12383	6007	29550	26371	46453	14539	29345
ENSG00000026559.12	KCNG1	73	15	5837	11	206	397	111	83	255	95	207	43	737	236	19	79	29	46	23	11	14	171	15	318	86	224	5	102	243	830	70	93	256	93	277	194	96	19	218	12	239	34	5	314	1712	4	26	19
ENSG00000026652.12	AGPAT4	904	1702	1205	1981	3436	1919	343	1032	831	2443	1218	3211	1219	1038	2291	313	1700	1601	1323	1235	1292	2292	1286	1805	222	1318	626	5309	574	1836	449	3487	2165	1461	1471	1023	1202	834	1904	701	930	330	10257	839	1286	491	1805	962
ENSG00000026751.15	SLAMF7	21	36	56	73	27	52	4	101	161	99	109	5	81	72	57	83	46	26	56	10	65	95	49	20	41	66	0	11	70	63	38	105	83	20	36	68	128	139	61	24	7	11	43	36	105	111	50	81
ENSG00000026950.15	BTN3A1	1219	1068	2854	3340	872	1677	373	3132	1925	2240	2032	1101	2495	1634	2498	1446	2040	2096	1614	747	2064	2311	3598	1286	1249	2162	762	1210	1448	2605	984	2680	2991	2108	2529	2509	2202	2817	1820	1502	2097	416	2645	1061	1922	2489	1986	2216
ENSG00000027001.8	MIPEP	574	473	844	662	222	1060	101	655	630	523	1273	402	1082	519	1046	475	1203	1028	805	375	485	392	978	339	305	916	196	630	681	681	255	432	1196	987	1489	1166	826	1053	606	600	1278	121	1107	445	831	1064	1302	581
ENSG00000027075.12	PRKCH	240	668	676	563	240	1726	41	810	774	411	843	445	594	485	942	297	655	339	900	404	501	750	724	681	336	346	121	485	255	488	379	686	655	914	941	719	1045	335	567	409	856	121	353	440	504	388	426	1417
ENSG00000027644.4	INSRR	27	17	14	7	34	4	4	132	96	73	46	211	24	47	91	11	29	128	20	50	47	32	43	4	16	110	9	60	305	926	4	19	114	29	7	15	60	10	47	5	21	2	5	54	247	20	9	34
ENSG00000027697.11	IFNGR1	3021	2027	7999	5265	1826	11554	344	6221	7122	6559	11020	5245	4592	6678	7664	5646	5044	2989	4818	4086	4231	6062	8783	3152	2509	7168	1553	3664	6009	9024	2970	6406	6286	5501	13457	4571	15327	15516	3833	2006	2694	1267	3244	3269	6443	4795	4791	12937
ENSG00000027847.12	B4GALT7	762	1992	2200	1295	1939	1383	360	1113	1704	1494	1676	734	717	1319	1328	914	2306	1805	1638	803	2037	1441	1902	1101	879	1857	178	2289	1282	1828	589	1417	2808	2527	1276	2018	1834	1012	1063	1999	1771	552	1687	978	1554	2134	1931	2616
ENSG00000027869.10	SH2D2A	25	83	38	25	70	29	23	74	110	81	195	496	68	55	79	43	57	32	40	17	70	46	55	25	29	54	0	43	59	410	29	29	93	95	29	41	95	19	27	20	50	40	14	61	88	81	21	137
ENSG00000028116.15	VRK2	222	139	159	404	101	602	95	205	366	332	496	851	569	219	303	105	265	90	246	269	133	192	218	43	153	184	23	161	122	397	102	179	187	167	296	170	592	655	100	55	81	99	141	95	194	61	61	283
ENSG00000028137.15	TNFRSF1B	1816	1557	3923	1149	1394	2318	93	3723	4161	3382	4816	452	1278	1841	2271	2445	5128	1152	2723	1033	2175	2269	4107	1007	1309	4712	244	917	1640	5884	886	3285	2802	6252	2379	1800	16965	711	4072	974	2368	1520	1972	2150	3333	1013	962	7761
ENSG00000028203.16	VEZT	1412	1515	3346	3098	1359	3014	236	2148	1581	3373	3716	2404	2203	1520	3164	1365	3157	2655	1737	1041	2324	3456	2606	2120	859	3266	758	3341	2234	1481	699	2649	2853	3420	4763	3525	2634	2342	2032	2042	2873	461	2739	1712	1522	1484	3520	2863
ENSG00000028277.19	POU2F2	313	822	544	375	605	429	145	1036	1127	653	877	83	426	429	708	268	625	436	658	222	291	865	843	286	225	789	34	640	637	328	272	1707	743	800	366	288	2808	229	473	382	159	170	521	684	978	163	540	1227
ENSG00000028310.16	BRD9	1039	2002	1650	1933	1972	1864	414	1132	1575	1717	1897	1819	2292	1219	3074	717	2606	2722	2590	996	1967	1553	2207	1397	517	1730	617	3327	664	1782	375	2456	2210	2073	1711	2193	1931	830	1809	2422	2743	384	3998	1217	1233	1448	2853	1677
ENSG00000028528.13	SNX1	2602	4051	7120	4889	4288	5939	847	4376	4306	4664	7082	5062	3750	3320	6195	2742	7612	7118	4633	3645	4732	4021	6540	7368	1965	6555	1704	11038	4132	5720	1249	6224	8890	9186	5945	7461	8471	3433	5504	5673	5751	1194	10560	4140	2608	3977	9279	6892
ENSG00000028839.8	TBPL1	328	510	661	908	623	972	201	347	426	1222	699	1184	1095	845	770	313	912	442	784	418	671	1452	860	1051	319	940	397	1174	630	1485	250	1266	1221	773	1666	403	526	1636	704	322	509	181	955	349	689	402	990	972
ENSG00000029153.13	ARNTL2	558	397	552	993	502	1157	34	479	853	1239	561	66	1129	389	1090	174	901	751	552	562	569	589	3024	461	288	637	65	518	1676	1578	124	330	976	538	1106	504	511	717	630	934	592	250	598	605	734	818	843	540
ENSG00000029363.14	BCLAF1	3313	3092	4846	6519	1784	6104	1194	3480	4125	4594	3938	6293	7644	2906	7694	1587	5059	4297	5249	3202	5854	5256	7305	5557	1508	5245	2593	7203	3243	3899	1449	5842	3226	5241	5644	4420	3611	2844	4229	3501	6227	965	8999	2974	3445	1704	6443	4262
ENSG00000029364.10	SLC39A9	1446	2263	3691	7050	4226	2794	532	2471	4653	3492	3121	5201	4568	2567	5840	1391	3986	4685	3801	2461	4667	5191	5648	4081	1986	5946	1223	4830	3012	3189	1461	4127	4721	5249	4665	4531	4177	4193	3800	3529	5842	860	3732	1968	2006	2784	6168	4831
ENSG00000029534.18	ANK1	164	779	25	181	571	313	24	89	832	283	204	897	258	124	328	34	643	272	567	97	139	227	121	34	50	305	12	351	47	445	102	232	95	604	95	124	211	25	161	52	138	69	36	750	159	15	68	681
ENSG00000029559.6	IBSP	815	1102	17	25	542	16	21	167	192	1830	355	16	36	1011	83	2357	2025	395	880	63	351	1908	649	32	777	4005	46	21	393	466	80	2150	1310	565	229	364	2150	1038	635	324	378	356	73	147	1200	83	282	10219
ENSG00000029639.9	TFB1M	230	282	485	547	347	384	50	291	330	416	375	395	499	384	624	253	639	263	378	218	320	471	518	296	133	423	95	693	467	615	159	429	600	657	854	335	468	916	273	279	335	65	364	215	505	189	583	445
ENSG00000029725.15	RABEP1	2273	3752	5285	4068	2640	4720	632	4188	2719	4487	4201	3831	4557	2551	5559	1472	4568	5295	5566	2480	3152	4912	4627	2843	1530	4302	1524	6525	2430	1902	919	4121	4392	4381	4718	5434	4269	2070	4257	3729	4451	865	7519	3070	3057	2873	5794	3730
ENSG00000029993.13	HMGB3	907	1656	3319	2728	2644	2410	880	1003	2944	2733	1665	1153	3379	1389	2370	395	2124	3416	2808	1287	2544	3257	2185	1755	1032	1233	523	5850	1017	1260	370	2880	2422	1030	2458	3174	1170	603	1561	3715	3804	542	3687	799	774	1237	3863	1641
ENSG00000030066.12	NUP160	1381	1644	4754	3218	2748	3210	538	1915	2053	4158	1849	5614	4401	2058	4050	1436	3160	3621	3202	1205	4181	3527	4505	2465	939	3202	1485	3798	1972	2574	850	1919	2798	1951	3387	3707	1942	2445	1480	2285	3189	602	2374	1501	2011	1519	3615	2151
ENSG00000030110.11	BAK1	339	1055	994	1061	972	489	270	957	922	1074	920	1508	620	703	1069	470	1394	830	610	366	1104	1121	1222	957	475	891	187	747	772	1298	312	864	1183	1129	1299	1129	1323	882	739	1082	1095	282	1192	551	826	1119	1373	1213
ENSG00000030304.11	MUSK	3	0	52	5	1	15	1	2	10	9	1	20	2	2	4	5	4	3	10	7	4	3	2	7	4	3	1	3	3	9	3	0	2	0	7	1	3	4	15	0	2	1	0	3	34	0	1	7
ENSG00000030419.15	IKZF2	127	188	819	194	207	482	21	482	187	347	385	34	412	313	533	195	339	325	300	338	349	386	419	349	72	339	121	236	256	198	88	547	268	277	145	612	343	215	502	275	739	73	827	261	273	206	159	309
ENSG00000030582.15	GRN	6460	13598	11912	10092	7832	8678	1266	18651	21205	10487	24363	13816	9803	9177	13157	5425	24811	8952	17475	6587	17104	10045	17386	11028	8328	13054	1485	7341	4924	21566	3905	8556	18405	18513	11860	14863	38785	2946	8626	12841	13852	5143	9498	11897	13193	10227	10460	21935
ENSG00000031003.9	FAM13B	1051	974	3840	2588	1127	2236	167	1630	1507	2832	2333	1071	1517	1097	2582	646	2025	2293	2002	634	1186	2148	1974	837	399	1902	360	1503	1549	850	679	2111	1385	1480	1252	2205	1377	1366	1800	1252	967	402	2165	1431	1822	655	1839	1589
ENSG00000031081.9	ARHGAP31	1581	2230	3475	3081	1909	3991	470	3420	2905	2932	2348	1517	3668	2212	4801	819	4127	3398	3458	2061	2974	2640	6535	2993	1017	2064	1830	4023	756	1073	1049	5042	4268	2990	2991	7036	2385	1505	4000	3334	8215	712	7560	2651	3039	2819	3829	2923
ENSG00000031691.6	CENPQ	265	355	1064	641	366	560	134	240	578	885	466	691	742	904	552	423	789	672	585	399	638	1020	957	894	426	642	594	856	514	512	199	624	1063	478	1513	870	510	1964	411	530	805	187	734	179	642	999	1145	439
ENSG00000031698.11	SARS	3796	7282	11644	9894	8275	7928	1825	5721	6771	7418	7817	11828	13457	7375	9018	3767	10956	10951	12281	4113	13621	8106	10024	17867	3032	11389	2571	10578	7500	11687	2973	8799	12516	9038	14933	13249	8844	9167	6088	8578	7037	2558	10738	4824	5173	7028	11824	8024
ENSG00000031823.13	RANBP3	1666	4452	4650	4641	3551	3406	665	2645	3644	2957	3085	3284	4882	2276	3706	1268	3902	4517	4168	2884	4170	3267	5490	4765	1192	3243	904	4743	1607	2582	1334	4301	4936	3234	3366	3893	3686	1205	2976	3841	4377	900	7429	2515	3106	2240	4864	3418
ENSG00000032219.17	ARID4A	439	892	1489	1244	619	1184	134	777	893	724	908	1712	1300	477	1928	362	977	1515	1005	674	1000	1466	1439	668	283	908	450	2053	559	454	265	1255	608	1094	1533	1524	926	459	912	1052	1853	171	978	560	605	910	1853	962
ENSG00000032389.11	TSSC1	786	1576	2354	1456	2061	1791	360	1038	1689	1313	1473	1357	1862	1469	1478	1302	1865	2278	1504	840	904	1819	1873	2350	714	1302	528	2628	1276	1075	424	1548	3436	2027	2388	2255	1996	1673	1536	1919	2427	375	1849	1210	1711	2203	2301	1788
ENSG00000032444.14	PNPLA6	1636	3853	4214	5816	4941	3243	752	4153	5589	3306	3442	3817	4772	1732	4554	1213	5250	5476	3688	3207	5241	3323	8494	6272	1700	3829	792	3723	1681	3544	1469	3419	4840	5448	3330	3248	6606	1016	3236	4794	5122	1354	6647	3714	3779	3187	4039	5516
ENSG00000032742.16	IFT88	734	511	2461	518	327	1129	132	598	632	632	944	747	1041	792	1203	587	952	1188	815	569	1167	512	769	239	181	929	211	855	805	355	246	567	962	924	1107	706	809	967	658	588	770	153	1730	318	1136	703	1092	445
ENSG00000033011.10	ALG1	504	663	1292	1537	1046	1026	121	919	1498	911	1334	1156	1015	777	1103	542	1556	1302	2780	510	1036	1197	1596	1225	499	1041	199	747	737	1016	351	805	1530	889	1065	676	1497	872	649	1441	1351	296	1146	699	1007	1167	1636	1391
ENSG00000033030.12	ZCCHC8	594	688	1334	1302	648	879	288	800	892	1188	1141	1939	1200	770	1612	349	1322	1389	971	555	1314	996	1164	942	240	1283	283	2239	907	809	301	1312	1180	857	995	1207	762	727	591	1079	1030	222	1079	706	677	509	1294	926
ENSG00000033050.6	ABCF2	2357	4658	9336	5337	6097	5735	1359	3254	5672	4977	4505	4474	6572	3445	5753	2355	7331	6472	5568	2096	5602	5033	7591	6263	1359	4848	1169	5467	3601	4972	1295	3759	4778	5680	5518	8164	4903	3123	2571	5508	6108	1180	5405	1942	3843	6162	7092	6524
ENSG00000033100.13	CHPF2	2396	4749	2116	3881	3660	2634	1620	2900	4754	3295	6016	3631	3113	1900	4686	1341	9764	4226	3877	1830	3743	2407	4451	2840	1326	6222	511	4499	2870	5461	1097	2620	4089	6085	2242	5887	5644	1356	1700	4653	5672	898	4345	2647	3186	3342	5608	7580
ENSG00000033122.17	LRRC7	31	34	95	137	70	295	54	81	47	99	186	95	65	90	302	21	81	171	155	149	64	262	31	41	16	88	14	548	50	130	60	1818	44	121	93	43	121	68	130	52	230	76	104	199	91	50	41	114
ENSG00000033170.15	FUT8	467	1038	1596	2783	2138	1330	194	1875	2581	1372	2162	2150	2880	1274	2297	910	4835	2841	1778	2002	3823	3334	3381	802	694	2100	355	2324	2421	2386	641	1777	890	3490	2755	2070	3398	2267	1616	2586	2626	509	2417	1378	1176	1736	3817	2320
ENSG00000033178.11	UBA6	1452	1519	2093	2940	1090	1991	355	1968	1322	2960	2835	1292	1721	1341	3543	805	2743	2995	1967	1085	2152	2909	2584	2162	623	3174	893	3095	1688	2383	610	2268	1962	2661	2432	2374	2279	1915	1835	1530	2541	358	2903	1515	1659	1351	2636	2040
ENSG00000033327.11	GAB2	1776	3177	3995	2042	5451	3172	595	3626	1702	3129	2500	3379	3384	2106	4313	959	3350	4678	2440	2739	6119	2783	6934	6795	1383	5881	1210	3289	753	1767	848	4991	3562	3770	3665	4334	5916	485	4653	2626	6800	695	7852	1942	2143	1550	4636	3394
ENSG00000033627.13	ATP6V0A1	2768	6318	8317	5999	8328	6564	395	6306	5561	5419	4416	2704	5735	3741	7964	1293	6156	8153	10525	4605	6690	6376	7484	8314	1696	7910	1644	9437	2515	3675	2263	6247	6597	6397	2877	4210	6544	1540	5482	5832	8791	1985	11123	4500	4946	3198	6714	4292
ENSG00000033800.12	PIAS1	877	950	3039	1370	1022	2465	352	1517	1387	1747	1449	3049	1931	1012	2309	765	1628	1825	1742	1106	1726	1278	2060	1573	473	1749	662	1812	1230	1385	459	1794	1471	1344	1807	2058	1989	937	1405	1011	2166	323	2249	1338	960	833	1511	1653
ENSG00000033867.15	SLC4A7	561	751	942	2386	547	672	222	1822	882	1638	3344	1787	922	687	2616	432	7774	1454	1926	796	1979	1670	2023	1443	650	1787	409	1621	1519	1738	502	1835	753	2396	1642	1082	1915	1161	1130	854	2195	204	1441	1828	1212	513	1273	2560
ENSG00000034053.13	APBA2	1987	8592	13266	4636	6147	4749	524	2802	2823	4240	2331	3004	12644	3432	5846	1207	5797	9324	5589	4324	5832	4094	8974	7487	2234	3657	1968	16448	1203	2648	1027	9643	4055	4714	3664	6153	3631	942	7183	7916	15252	1414	10812	5304	1837	6272	11456	4661
ENSG00000034152.17	MAP2K3	963	2225	1141	1926	1346	898	168	1170	1471	1055	1877	1037	1026	796	1556	445	2783	1879	2220	696	1680	1139	2254	1223	464	2606	181	1610	589	3274	485	1089	1192	4011	1132	1381	2380	290	844	2186	2495	300	2638	1257	1088	1107	2340	2152
ENSG00000034239.9	EFCAB1	55	15	47	20	5	14	54	11	489	7	20	24	5	168	10	81	19	24	16	4	5	49	4	3	19	7	7	32	2	21	7	9	161	46	7	5	12	88	146	5	15	90	5	21	3079	5	3	21
ENSG00000034510.5	TMSB10	18149	35635	17342	39100	40666	31521	5152	33202	31420	58952	92997	43767	39596	55168	29786	30888	143265	37117	30037	15965	25560	44782	55177	26206	29167	70953	4166	47940	47890	106976	20723	32715	70817	71021	104571	39188	68763	121179	25195	50951	28909	11672	20352	25892	46313	53602	69629	84146
ENSG00000034533.10	ASTE1	243	312	453	602	488	567	83	418	409	595	555	330	712	501	689	325	598	617	751	331	553	571	730	436	170	480	212	762	364	288	163	565	907	450	594	602	512	781	421	634	602	146	454	330	497	320	666	555
ENSG00000034677.10	RNF19A	4550	2361	17401	2657	1712	6343	341	13863	5605	9755	7691	3845	5805	5819	10572	5023	5972	6270	7805	4533	7122	4916	6766	3073	3604	10062	1785	5965	11314	4721	1865	5219	3134	11380	5833	3301	4951	9401	9899	2929	7539	1644	3097	5617	12904	2512	2914	4003
ENSG00000034693.13	PEX3	436	438	634	966	341	1110	134	435	643	979	800	1356	900	786	904	424	1119	445	733	426	694	989	1198	923	314	982	412	792	1000	719	266	643	1254	892	1448	533	751	1923	547	370	395	165	652	324	714	461	1130	1103
ENSG00000034713.6	GABARAPL2	3840	4682	9962	8546	5727	16484	502	7493	8193	5994	14652	3714	10437	16794	8301	10216	9477	8590	13529	10019	7636	10293	10574	7526	4272	9519	3541	6513	9272	7320	3513	6433	18046	11157	21119	4916	7547	28750	6898	8693	11309	1639	6884	5644	14383	15264	10468	10558
ENSG00000034971.13	MYOC	1	1	1	3	1	1	2	0	184	0	3	114	2	1	2	1	0	1	0	2	2	2	1	2	0	3	1	0	0	1	1	1	1	1	0	0	1	3	0	0	5	0	1	0	2	1	0	9
ENSG00000035115.20	SH3YL1	786	752	1371	1543	1104	1350	258	1380	739	1753	1605	1597	1566	1290	1893	839	1386	1914	1459	910	747	904	1732	1258	358	1323	595	1985	1380	916	450	1605	2044	1455	1927	1517	1288	1614	772	1646	1527	136	2295	924	1309	1113	1663	935
ENSG00000035141.6	FAM136A	784	850	2056	2295	884	1831	796	1237	1444	1720	2009	2957	1585	994	2050	617	2553	2051	1747	579	1774	1463	1370	1775	630	1827	470	1672	1544	1575	440	1166	1696	1715	2281	2035	1230	994	994	1920	1346	454	1334	906	1222	1359	2269	1727
ENSG00000035403.15	VCL	2115	4893	2316	3883	1626	2897	1217	3885	2718	2524	2870	14222	3352	1981	5952	988	6292	4280	4519	2216	3793	3826	6111	3142	1749	5304	972	3918	2142	10380	1411	6002	3333	8469	2856	2660	3874	1235	5517	2527	5051	924	2750	4044	3910	1076	3064	2883
ENSG00000035499.11	DEPDC1B	132	194	605	397	547	330	50	97	313	893	230	181	474	303	364	93	459	600	847	55	576	779	258	295	143	203	139	940	184	201	73	436	823	137	373	772	167	493	192	465	436	57	1129	104	211	224	805	222
ENSG00000035664.10	DAPK2	149	204	383	168	426	1696	11	392	246	305	716	273	296	254	236	127	180	217	88	189	191	157	102	236	49	108	100	461	210	335	60	254	298	201	88	432	288	134	199	180	608	105	319	255	149	323	224	256
ENSG00000035681.6	NSMAF	1142	1052	2674	2396	1051	1596	298	1828	1789	1714	2626	5204	1573	1205	2536	1021	2499	2485	2970	913	2348	1873	2706	1828	455	2322	488	2986	1599	2571	540	1936	1862	1623	2009	2455	2515	1342	1411	1696	2087	291	1897	1454	1375	1147	2654	2308
ENSG00000035687.9	ADSS	1176	885	2084	1501	1021	2322	439	2006	1425	1357	2508	3843	26939	1092	1767	916	3791	1354	1705	1257	1919	1630	2515	1197	510	1884	562	1726	1820	2877	499	1494	1497	1908	2861	1573	2448	1467	1626	2058	1736	452	1365	1670	1073	1842	1467	1801
ENSG00000035720.6	STAP1	2	5	10	3	3	1	2	4	31	5	17	2	10	10	3	4	11	5	3	0	7	5	2	3	5	7	0	1	11	14	0	4	2	7	7	65	11	11	25	2	3	5	7	4	12	5	0	5
ENSG00000035862.11	TIMP2	21946	30608	16938	30400	24002	29107	1605	33726	30165	22887	24574	18624	26898	26478	42205	8186	30138	31362	28106	14295	19897	20288	31890	57033	13915	24829	5666	50271	13371	30819	9862	22475	55021	28649	18592	31530	29169	14033	53400	20843	49033	5170	37923	20232	26820	12361	41157	26422
ENSG00000035928.13	RFC1	1568	1740	4500	2843	1265	3532	672	2565	2543	2199	2094	3681	2624	1310	4474	985	1810	3282	4771	1744	3701	2760	3932	3447	792	2899	1511	2910	1286	2215	752	2819	2499	2932	2950	2071	2605	1038	2478	2634	4037	662	4441	2078	2103	1835	3277	2756
ENSG00000036054.11	TBC1D23	1110	1183	1332	1944	1104	2066	240	1734	1003	2132	2575	2480	1908	1797	2972	1336	2858	1974	3313	1051	2575	2612	3180	2747	926	2853	1089	2016	1893	3090	504	2181	1346	2329	3200	2120	2244	4204	1979	1395	1853	421	2632	1603	2100	2612	2817	2192
ENSG00000036257.11	CUL3	2065	2348	6085	3266	2124	4017	608	3056	2215	2982	2987	4326	3364	2028	4111	1281	4030	3770	3578	1836	3124	3899	4207	4165	981	3708	1632	4505	2629	2318	837	3286	3879	2870	3646	4033	3270	1864	2590	3047	4364	649	4452	1965	2281	2365	4485	3134
ENSG00000036448.8	MYOM2	442	343	1177	450	279	1026	21	268	215	717	524	211	579	865	593	230	400	657	968	408	938	701	657	324	156	442	347	676	332	220	288	480	828	689	585	128	309	258	328	730	634	142	730	768	1007	429	178	288
ENSG00000036473.6	OTC	1	3	15	1	1	4	0	9	2	14	10	1	2	5	0	3	1	7	5	2	2	10	0	3	2	3	1	7	11	3	0	2	15	7	5	5	4	7	4	2	4	1	25	5	21	23	1	2
ENSG00000036530.7	CYP46A1	174	807	660	672	379	710	43	134	657	453	362	136	647	722	1007	291	559	737	680	1259	646	978	1332	141	156	454	114	760	295	301	312	439	468	1153	366	161	919	268	795	531	898	258	585	672	1374	669	393	706
ENSG00000036549.11	ZZZ3	1153	1180	2612	1890	796	2677	409	1674	1219	2217	1962	2047	2094	1356	2694	691	1741	1820	2858	1039	2057	2207	2127	2710	501	1969	655	2150	1948	1759	519	2353	1734	1718	2972	2017	1300	2199	1379	1520	1341	316	1545	1102	941	1055	2268	1545
ENSG00000036565.13	SLC18A1	47	29	9	4	41	10	4	7	7	93	10	14	49	91	80	4	73	29	11	15	1	11	5	15	4	57	4	555	7	7	24	99	244	19	542	5	0	20	15	2	27	11	547	64	11	4	46	7
ENSG00000036672.14	USP2	786	947	5554	661	1094	4169	79	1489	1461	1186	2714	47	1951	1800	1379	591	513	1272	1106	1028	881	1028	456	1090	250	634	592	1908	305	450	273	1143	1576	606	889	891	501	559	2430	1404	1126	273	1747	1342	3145	1452	1282	497
ENSG00000036828.12	CASR	2	1	5	0	1	2	0	5	2	3	5	0	3	1	0	3	2	0	1	3	2	2	0	0	0	0	0	2	4	3	0	1	0	5	1	1	5	2	1	0	1	2	0	0	7	2	0	0
ENSG00000037042.8	TUBG2	1055	1961	3949	1859	3102	2025	243	1217	1879	3462	1758	2044	860	1857	2819	1314	1845	4096	1694	2329	4057	1808	2227	1742	660	2961	375	3940	1292	842	664	1588	4645	2544	1313	2454	1653	1109	1319	2640	3121	711	2661	975	2526	2252	3007	1803
ENSG00000037241.6	RPL26L1	505	955	2326	1458	1379	1049	219	676	1417	1433	1918	742	1213	1596	1003	962	1779	1312	1822	581	1334	1412	1398	837	666	1239	423	1414	1514	1367	460	1099	2835	1505	2165	1475	1461	2438	737	1476	1143	272	1026	538	1074	2042	940	1680
ENSG00000037280.14	FLT4	308	2266	308	1438	297	1484	101	869	834	398	594	631	766	689	1363	191	968	901	1323	341	1142	1596	1196	861	426	181	109	1575	96	105	1146	1565	1156	1601	494	983	775	157	687	684	1715	178	442	473	451	331	634	1527
ENSG00000037474.13	NSUN2	1214	1732	3083	2792	2068	2181	531	1800	2028	1999	2484	3178	2710	1203	3104	836	3458	3791	3660	1180	2796	2299	2719	1834	618	2917	694	3413	1285	2345	517	2493	1946	2810	1926	2730	2598	655	1923	2407	2397	416	3949	1603	1537	1027	2322	2866
ENSG00000037637.9	FBXO42	1027	1607	1904	1716	2435	2101	494	1588	1514	2241	1692	2084	2126	1342	2456	721	2276	2549	2937	919	2654	2144	2034	2531	664	2737	648	2725	1265	2035	604	2755	1452	2103	1816	2408	1684	891	1513	1996	1952	283	3885	1231	1559	1299	2370	1510
ENSG00000037749.10	MFAP3	482	444	1718	1084	717	877	100	957	716	1279	572	717	691	379	1563	392	1059	874	1402	338	573	1172	1235	792	360	884	399	375	662	805	234	989	552	823	994	907	1055	624	1132	283	854	165	1000	661	566	275	976	947
ENSG00000037757.12	MRI1	389	993	834	3234	1389	904	345	859	1314	1459	1589	809	1519	1541	1492	386	1023	1855	1630	721	1444	861	799	1146	142	1543	124	1777	1036	1346	730	1371	1716	1115	1207	739	762	1057	1088	1544	1588	132	1540	1162	974	596	2047	1132
ENSG00000037897.15	METTL1	438	16587	1469	1061	907	5445	239	480	691	850	972	2034	5761	24863	802	487	1990	967	13779	352	544	9905	1215	1154	370	1252	295	47318	1120	998	360	7448	1491	926	954	871	862	792	423	989	859	246	772	547	631	67447	1119	1249
ENSG00000037965.5	HOXC8	4	149	21	2	77	60	4	11	24	69	2	212	266	136	132	7	41	77	27	88	24	134	57	26	50	73	3	54	21	50	7	1	285	173	44	95	4	41	150	2	109	5	1071	38	81	1	148	12
ENSG00000038002.7	AGA	919	315	1732	1384	907	1200	52	1369	1076	952	1719	142	1330	1332	1208	898	2310	1112	2309	822	1307	1180	1611	325	553	1044	233	598	1862	1942	341	769	1281	1639	1480	1235	1276	1801	1306	807	1536	364	699	1113	937	2114	1140	1843
ENSG00000038210.12	PI4K2B	393	236	608	491	247	514	72	419	752	433	754	787	290	250	526	291	432	448	579	296	807	419	684	437	224	512	141	404	499	1142	137	352	634	697	360	578	697	574	382	487	598	133	419	408	427	710	779	768
ENSG00000038219.11	BOD1L1	1153	1334	2648	1922	1119	2266	388	1908	1205	1704	1809	2977	1578	790	2586	482	1065	2665	2731	1135	2360	1675	2278	2471	360	2103	752	3075	733	1537	430	2393	1433	1857	1458	2103	1597	663	2075	1318	2422	380	4012	1544	1549	504	2056	1626
ENSG00000038274.15	MAT2B	1693	1009	10963	3237	1445	5811	384	3845	4465	3685	6113	1687	2377	3092	3817	3239	4594	2804	5017	1680	3341	3406	3571	1344	1396	3454	1172	1530	5365	4005	1312	2527	3143	2874	4928	3507	4551	6240	2023	2013	3535	784	1939	2150	3567	4007	2736	4521
ENSG00000038295.6	TLL1	7	0	16	10	69	34	24	15	7	56	55	253	5	5	4	11	15	21	20	11	3	34	4	38	3	5	1	16	15	117	5	145	2	17	7	5	50	5	16	7	5	4	7	20	24	3	5	24
ENSG00000038358.13	EDC4	802	2345	1341	2122	1684	1309	384	1239	1904	1288	836	3131	2071	729	2513	404	1588	3005	2793	1239	2318	2004	2478	2702	464	1711	547	3134	315	1059	468	2602	1696	1259	1090	1311	1276	159	1561	1698	3258	301	5271	1276	1857	608	2964	1222
ENSG00000038382.16	TRIO	4609	8402	3885	16315	6325	4509	955	7020	4479	6986	13255	12492	10337	3458	13621	1007	26405	21471	13787	5974	7839	5768	17375	6457	1809	24572	2658	34131	1405	4114	6484	13534	8991	7059	5451	17879	4017	2367	7732	12900	42026	1225	58042	9628	3107	1597	13532	9200
ENSG00000038427.14	VCAN	5379	3689	9270	7544	5688	10816	2820	13520	7544	19111	11067	14537	14735	7055	15549	3702	5683	10567	14181	6531	12495	20336	14414	6355	6102	10252	6389	18341	11919	13979	2262	15989	10743	10388	9006	12643	16337	8976	11153	10607	11607	2779	26050	4866	6915	9792	18891	7010
ENSG00000038532.13	CLEC16A	843	1974	1890	1688	2084	2116	285	2321	2425	1702	1505	2060	1728	1016	2827	394	1744	2438	3869	1016	1480	2400	2181	4202	573	1853	513	2792	393	1227	496	2345	1605	2091	944	1122	1439	286	2111	1513	4262	300	4730	1688	1501	817	2321	1680
ENSG00000038945.13	MSR1	2588	2458	7250	2857	2239	1900	134	6354	4980	5015	10985	865	1663	3992	7063	6426	3308	1554	4429	1051	2573	4114	7289	944	2834	7932	407	908	3929	12195	877	3541	3833	4830	8542	2326	19592	6486	3445	1003	1132	1073	3307	2685	5642	2301	1670	6193
ENSG00000039068.17	CDH1	916	499	770	589	149	1566	5	81	147	220	50	20	266	227	868	16	72	214	161	50	54	805	323	56	105	126	85	719	124	7	21	260	1099	229	29	195	69	16	499	159	278	15	63	31	55	124	232	14
ENSG00000039123.14	SKIV2L2	1254	1525	3035	2838	1145	2750	482	1842	1895	2192	2032	1925	2495	1668	3316	912	3698	2888	3668	1203	1918	2826	3304	1730	765	2422	1249	3442	2279	2345	642	2511	2376	2075	2654	2937	2252	1725	1812	1925	2450	449	4266	1506	1939	1530	3211	2372
ENSG00000039139.9	DNAH5	101	69	509	52	17	296	3	124	161	213	215	11	188	161	177	73	163	97	196	86	175	104	110	31	21	76	21	39	222	168	43	73	127	226	40	57	59	132	403	204	234	90	9	179	459	119	76	97
ENSG00000039319.15	ZFYVE16	962	1145	3035	2186	1565	2174	229	2025	1630	2367	2848	2373	2002	1633	2800	824	1867	2316	2535	1489	1673	3254	1787	1207	524	1920	742	3172	2084	1784	650	3202	1639	1789	2271	1469	2458	1959	2001	1266	1915	337	4979	1428	1244	762	2080	1904
ENSG00000039523.16	FAM65A	1998	4914	2385	3360	3322	3157	548	3088	2919	2853	3073	3282	2300	2436	4528	993	4054	4468	3644	2764	5550	3770	4576	4832	1093	4385	671	6214	923	3412	1170	3932	5417	5104	2461	2311	3395	770	3217	3653	5413	722	6554	3352	4077	1588	4377	3747
ENSG00000039537.12	C6	3	1	14	3	0	3	0	9	29	29	3	5	1	2	2	11	0	1	20	5	182	0	0	1	3	3	4	7	20	43	1	0	4	5	1	0	5	57	9	0	2	14	0	3	5	0	0	0
ENSG00000039560.12	RAI14	1088	1499	1707	1767	827	1414	957	1373	1219	1740	1922	8049	1603	1132	2644	628	2651	1326	2580	533	1183	2138	1441	818	288	2826	309	2307	912	5084	462	1630	1498	2849	1900	1971	2101	521	1484	762	2073	303	4893	1127	1052	577	1999	2098
ENSG00000039600.9	SOX30	11	0	7	15	9	7	0	5	1	5	4	12	36	12	7	2	14	2	17	7	11	7	7	3	2	5	1	10	5	11	4	2	4	9	7	4	12	5	5	2	2	0	9	2	7	5	15	2
ENSG00000039650.8	PNKP	279	1314	781	1344	1375	930	370	983	875	1500	1439	1843	1475	717	1192	557	1803	1649	896	509	3031	796	1568	1348	385	1252	142	2305	802	879	502	1300	1025	1525	1488	1357	1292	524	767	1623	1491	388	1116	1005	898	906	1270	1410
ENSG00000039987.5	BEST2	3	7	7	7	12	1	2	5	21	7	4	14	43	14	5	0	2	7	5	4	9	3	5	4	2	10	3	21	2	9	2	5	1	1	1	1	3	3	3	7	2	0	5	4	5	1	3	12
ENSG00000040199.17	PHLPP2	435	626	708	1160	640	989	77	668	384	618	589	836	676	337	1359	164	805	1172	856	668	551	821	929	485	143	1090	232	1395	191	577	174	805	717	619	421	456	377	147	799	795	1302	121	1227	800	637	210	886	568
ENSG00000040275.15	SPDL1	366	524	1687	696	373	908	279	436	515	882	574	853	1000	608	859	250	684	914	1354	273	1074	1059	668	438	161	555	364	1911	538	889	167	824	843	364	1027	947	468	456	507	775	860	114	1451	296	339	244	1166	485
ENSG00000040341.16	STAU2	1021	1208	2436	2398	1255	2289	258	1689	1639	2027	1911	1652	2873	1484	3258	798	1767	2160	3101	950	1834	2651	3290	1642	722	1665	830	2858	1426	1489	482	2196	2620	2164	3469	1711	1874	2063	1883	1815	2362	432	2601	1197	1443	1914	2728	2342
ENSG00000040487.11	PQLC2	550	1323	787	1052	1471	739	217	734	1055	1147	1363	2202	904	727	1127	414	1775	1405	1570	725	1621	866	1408	1180	389	1351	201	1607	747	1082	246	799	1092	1523	811	1616	1371	445	726	1944	1451	233	1469	891	987	1244	1762	1322
ENSG00000040531.13	CTNS	815	1168	2174	1661	1514	1383	173	1538	1484	1441	1610	1827	1239	850	2132	557	1362	1941	1962	793	1820	1244	1810	1515	545	1803	347	1359	1227	836	468	1417	2266	1880	1088	1789	2356	559	913	1877	1591	537	1740	1076	1397	1530	1690	1380
ENSG00000040608.12	RTN4R	31	150	102	405	423	309	86	73	298	116	96	799	676	116	139	15	244	364	90	76	139	250	79	366	90	105	47	528	119	111	54	266	324	86	448	130	110	16	261	111	172	116	671	290	298	80	345	119
ENSG00000040633.11	PHF23	1002	1841	2851	2225	2084	2008	521	1572	1871	1989	2841	5206	1592	1474	2482	1174	3628	2048	3394	850	3175	2323	2747	1738	955	2808	640	1990	1657	2011	555	2094	2764	3125	3475	2390	2742	1981	1342	2268	2870	571	2262	1561	1679	2897	3394	2780
ENSG00000040731.9	CDH10	532	1330	1331	961	336	1937	24	512	717	336	678	83	1873	773	1342	72	707	1767	1526	743	397	1028	74	397	309	1021	429	1225	122	68	50	1666	2329	847	640	2146	355	375	1309	1686	1955	163	1534	821	413	1370	2490	809
ENSG00000040933.14	INPP4A	1217	1162	3312	2520	1499	4213	894	3387	1982	2071	2821	3150	2533	1137	3415	843	2430	2776	2346	893	1908	1831	2512	2045	595	2474	399	2571	2230	2186	617	1670	1475	2179	1765	2181	1895	912	2722	1802	2766	461	2299	2104	2616	828	2294	3204
ENSG00000041353.8	RAB27B	188	217	89	102	149	822	47	434	36	408	352	139	309	457	108	112	209	149	448	95	11	601	16	114	112	145	548	303	505	1314	34	812	572	102	517	209	355	393	807	40	122	138	328	796	331	10	31	906
ENSG00000041357.14	PSMA4	2545	2474	5936	4988	2353	4007	1086	2438	3540	5328	4664	7010	5175	4647	4349	3106	5791	3711	4887	1776	4385	3582	4959	2743	2061	4255	1687	6859	6014	7188	1393	5365	5410	4226	8163	4972	5377	8717	2365	3850	2701	955	4173	2626	2379	4308	5072	5835
ENSG00000041515.14	MYO16	319	105	175	360	621	906	5	308	199	233	137	11	501	343	536	182	222	482	466	349	1055	424	280	445	47	480	149	1455	145	38	73	552	632	167	167	260	127	106	490	254	923	61	2203	142	265	139	989	52
ENSG00000041802.9	LSG1	1221	1800	2207	1550	1881	3201	305	1749	2192	2321	2263	2012	3335	930	3131	1263	3795	3138	2851	1227	3221	2588	4239	3573	708	3154	467	3631	1561	1809	714	2124	1299	2463	2571	3321	2947	1581	1830	2899	3338	533	1517	1422	2078	1842	1792	2713
ENSG00000041880.13	PARP3	617	809	1568	1359	1309	1438	209	1964	2062	1650	1923	762	598	1033	2122	1208	1638	2496	1599	1121	3181	752	1767	3601	598	2139	229	1011	803	989	489	696	1354	2177	1084	1639	2260	834	786	1537	2071	256	1030	1995	2567	1287	1359	2106
ENSG00000041982.13	TNC	27484	19008	23446	15291	13670	21646	1676	27455	10085	22256	23486	6972	18836	8984	55640	12233	32068	35443	42691	22498	91917	12452	47869	18447	12915	18711	2622	24082	15622	52332	1707	18069	14746	50012	20801	20064	34926	11629	42876	42225	49746	8815	13481	44066	17725	28888	41423	20260
ENSG00000041988.14	THAP3	224	718	764	897	1409	851	146	375	608	1152	842	621	898	725	875	718	672	1192	1359	482	1219	873	674	1249	462	942	404	1143	912	924	314	861	1120	815	703	1282	985	765	505	1109	780	143	1040	473	824	1180	1332	805
ENSG00000042062.10	FAM65C	204	517	449	172	182	261	136	153	146	1393	561	201	378	409	1968	199	355	1180	86	219	800	643	906	49	50	502	15	1052	634	397	68	143	323	1124	130	517	214	155	275	765	634	167	229	355	442	356	157	89
ENSG00000042088.12	TDP1	275	515	733	1222	807	628	227	373	762	783	587	1744	1302	386	929	330	1109	1090	942	351	1048	989	904	624	261	854	217	1255	470	881	184	950	907	661	1150	1078	831	496	511	1023	1109	238	923	314	410	470	1522	831
ENSG00000042286.13	AIFM2	436	250	733	300	339	404	74	442	405	769	967	307	226	233	462	261	891	544	566	199	1030	206	679	93	167	510	73	358	285	793	101	236	581	584	240	593	907	246	389	657	511	111	687	658	297	627	445	421
ENSG00000042304.9	C2orf83	0	1	0	5	0	16	1	2	3	1	5	1	1	4	1	2	2	1	3	0	2	2	2	1	1	0	0	2	0	0	0	1	1	1	2	2	3	0	1	0	0	2	3	2	1	2	0	4
ENSG00000042317.15	SPATA7	184	293	548	834	351	402	90	330	397	375	779	581	621	375	697	240	875	507	391	283	445	632	566	270	199	649	165	658	663	384	198	437	619	652	1063	501	598	676	314	429	470	97	456	286	455	569	906	1160
ENSG00000042429.9	MED17	802	1066	2837	1698	1402	1455	309	845	850	1877	1178	2064	1831	1041	2182	605	1948	1957	1436	661	1873	1600	1998	2192	489	1566	695	2173	927	1304	437	1803	1366	1373	1704	1770	1328	1193	1274	1491	1680	268	1671	913	1141	1302	2029	1454
ENSG00000042445.12	RETSAT	1288	1636	6926	3627	2638	2772	239	3974	4140	2848	3988	2987	2800	2164	4687	1842	3767	4031	4493	2806	2991	2789	5293	4446	1837	2658	777	2262	3462	2686	978	3187	2824	4510	3653	3713	4308	2098	3836	2467	4509	937	2244	2599	10715	4016	3850	4549
ENSG00000042493.14	CAPG	3752	6055	10706	4081	3750	5832	407	7099	11702	3963	9409	256	3976	4755	8314	5327	9726	4442	4189	3064	10054	3232	10479	1082	3573	6698	412	2080	4858	12671	1976	3269	9638	7810	8990	5398	12598	3750	3729	3442	3449	3551	2591	4728	5558	7024	3536	10540
ENSG00000042753.10	AP2S1	1480	4835	2689	4846	4928	3214	542	3305	7327	4097	6235	7120	4941	5300	3436	3334	7644	4804	4784	1861	4622	4824	6667	4632	2795	3999	548	4214	4494	6240	2092	3812	6613	5157	8783	4729	7604	8548	2893	4972	4371	1797	3615	2859	3966	6001	5518	7141
ENSG00000042781.11	USH2A	5	1	38	20	7	20	1	10	21	29	23	14	10	14	21	14	25	7	36	19	34	9	17	9	4	15	3	23	20	24	14	11	15	26	9	16	14	34	10	7	54	2	14	19	21	17	100	29
ENSG00000042813.6	ZPBP	0	0	3	0	1	4	0	1	7	1	0	1	2	0	0	1	0	1	0	0	0	3	0	0	0	0	0	1	0	0	0	0	0	0	0	0	0	0	0	0	0	0	1	0	7	0	0	2
ENSG00000042832.10	TG	16	34	153	39	27	54	227	91	41	138	91	847	63	38	55	29	42	25	112	42	88	36	47	101	12	40	21	138	15	77	27	40	116	54	142	81	73	54	54	12	47	19	23	88	81	15	111	32
ENSG00000042980.11	ADAM28	448	438	1686	747	295	579	12	1715	1575	954	3826	178	373	1046	1005	700	827	402	983	555	404	974	1475	224	346	2065	88	411	683	1626	596	1099	799	1741	1318	473	4050	980	1114	266	283	205	635	1203	1578	220	288	2574
ENSG00000043039.6	BARX2	2	12	11	5	89	10	0	1	11	32	12	318	5	2	9	5	29	5	7	5	2	7	3	1	2	17	1	3	1	15	2	5	11	10	24	5	34	5	5	2	3	2	14	5	4	2	2	5
ENSG00000043093.12	DCUN1D1	1190	865	2213	2160	747	2133	194	1539	1543	2185	2445	1620	1826	1614	2162	1093	1592	1556	1841	1065	1276	2352	2232	1638	793	1828	830	1559	1520	1529	480	1581	2027	1553	2148	1791	1846	2861	1573	1060	1638	308	1003	1251	1730	1376	1742	1619
ENSG00000043143.19	JADE2	678	567	2266	1137	768	1366	70	1992	3355	1070	2287	655	605	579	1332	330	3045	1142	1244	1330	923	628	3142	373	758	1946	222	1270	545	1255	1174	726	1675	1545	1302	2832	1752	470	1599	789	3184	325	1033	1831	1178	898	1214	3121
ENSG00000043355.9	ZIC2	512	177	298	2087	105	2385	12	555	479	165	683	226	1448	655	1357	336	2027	703	414	196	1629	261	638	104	63	219	50	187	871	159	156	258	260	588	730	758	439	296	87	210	1644	184	130	573	679	578	177	261
ENSG00000043462.10	LCP2	1454	1707	2610	1481	471	1542	87	2873	2393	2983	2690	186	1411	1570	2406	1723	1981	966	1809	439	1332	1585	3680	598	1002	1875	243	898	1385	2421	730	2315	2215	2672	2190	1456	7856	1033	1848	994	837	448	990	1203	1323	836	1172	4059
ENSG00000043514.14	TRIT1	440	489	1383	965	786	722	150	561	312	999	1166	923	842	780	939	494	706	1005	889	330	865	1167	628	833	163	802	375	1903	978	1197	247	1143	910	734	604	737	968	952	591	775	552	133	634	442	830	311	812	784
ENSG00000043591.5	ADRB1	41	77	250	121	93	242	14	161	86	34	177	79	466	69	149	40	42	153	204	104	230	227	194	121	50	95	7	161	36	42	60	128	52	157	157	116	191	50	73	175	1060	52	254	165	38	54	74	187
ENSG00000044012.3	GUCA2B	0	0	0	0	0	0	0	0	0	0	0	0	0	2	0	0	0	0	0	0	0	0	0	0	0	0	0	0	1	0	0	0	0	0	0	0	0	0	0	0	0	0	0	0	0	0	0	0
ENSG00000044090.7	CUL7	1520	1073	2373	1193	1190	2496	823	2942	1845	1703	1140	5894	976	779	1444	714	2548	2584	891	1113	2708	821	1762	410	600	2520	138	2284	430	3053	694	926	2324	2771	1068	1517	1332	427	663	2116	2743	375	1559	1568	2127	768	1298	2208
ENSG00000044115.19	CTNNA1	11542	11434	33565	18279	12967	14892	1671	13582	19365	13945	14437	7932	23721	9920	33030	6505	26348	26466	18683	12060	25413	17103	35212	10716	7371	24401	5419	14925	12410	12647	3921	14892	17736	26110	16963	27702	22000	7878	21886	17429	28740	4261	20406	13420	17036	15104	27477	17743
ENSG00000044446.10	PHKA2	493	818	1254	1244	1354	1318	435	1170	924	1279	1336	4633	948	788	1466	389	1197	2065	1309	796	1322	1027	1288	1475	255	1503	180	1780	954	1228	377	1443	977	1249	634	891	1053	437	984	1212	1884	215	2094	1192	1244	593	701	957
ENSG00000044459.13	CNTLN	212	362	703	336	279	510	157	313	489	438	347	1113	765	505	805	138	319	383	649	219	1647	613	424	649	108	410	97	1152	394	780	139	681	307	470	573	494	423	220	380	619	390	179	1190	188	305	134	1172	258
ENSG00000044524.9	EPHA3	50	73	1859	230	70	1002	758	234	170	846	377	3260	602	283	126	255	3890	133	757	1414	199	346	3342	404	134	4190	459	167	466	4377	165	975	440	4426	1225	238	335	737	634	981	121	210	139	2945	1694	88	66	358
ENSG00000044574.7	HSPA5	30027	28199	20271	23551	18846	16763	6024	19502	30562	27752	18191	47337	20246	12625	45869	12332	48572	39895	41151	14546	26921	25142	35721	20968	9857	35842	5837	25183	18915	41591	7514	23297	33946	47153	24058	33139	37493	23448	23520	22006	30229	9915	29745	20597	19566	26870	40619	35418
ENSG00000046604.11	DSG2	114	12	9	12	47	593	101	31	399	405	1137	29	11	7	21	70	101	314	196	10	16	19	9	23	27	655	24	27	7	634	101	10	70	677	12	584	362	483	318	211	1196	407	7	526	52	178	9	43
ENSG00000046647.12	GEMIN8	445	555	885	1069	630	932	136	457	649	677	864	987	774	664	1052	499	1443	1116	1800	533	1040	668	623	640	324	1055	147	1030	721	843	346	815	1541	836	1025	828	1283	1097	560	874	1115	143	1476	989	1115	1357	1017	851
ENSG00000046651.13	OFD1	585	631	1705	1365	649	1107	222	1005	774	1144	978	87	1124	663	1425	335	1302	3077	1431	718	1311	1010	1016	1224	194	1198	277	2408	1130	751	349	1759	1061	910	942	948	712	817	611	1092	965	105	1398	1215	984	744	1180	975
ENSG00000046653.13	GPM6B	16789	19908	87135	42171	36066	24974	1228	23977	27968	39160	41027	1249	39170	31914	66449	18006	107147	62677	70653	34575	26923	64244	63810	75273	28191	95865	10463	46593	47128	20263	12610	53508	44975	81484	71271	47763	51830	51549	73400	32210	59365	8746	54390	47780	52981	50623	65215	43933
ENSG00000046774.9	MAGEC2	11	392	4	2	1	3	10	1	0	0	1	5	3	1	2	9	4	5	4	3	1	50	1	3	2	0	5	2	4	7	4	1	1	0	3	2	0	2	1	0	1	2	1	0	0	5	14	1
ENSG00000046889.17	PREX2	676	560	3092	2142	457	2020	167	1596	1864	880	1801	5738	1174	950	1290	301	945	942	2436	747	1101	1328	1730	1286	403	389	165	2057	1169	296	940	773	900	1738	1459	1565	1154	542	850	530	2274	307	1873	1461	866	965	1513	2372
ENSG00000047056.13	WDR37	531	913	1188	865	805	1142	109	1136	1395	827	1178	1997	693	524	1180	358	1124	1180	1080	613	772	1032	1005	1097	246	906	418	1203	445	799	320	1797	766	1219	531	757	1366	311	1475	714	2077	234	1877	974	772	501	826	926
ENSG00000047188.14	YTHDC2	913	871	2333	1923	703	1494	194	1478	1023	1738	2323	1006	1777	916	1873	491	1346	1786	1967	790	1214	1350	1527	817	324	1508	475	2889	1393	1076	457	1588	974	1433	1186	1359	1200	865	1119	1295	1575	214	2632	1279	1259	391	1575	1153
ENSG00000047230.13	CTPS2	792	950	2269	1461	1013	1266	419	934	1052	1326	857	4073	1953	1061	2346	507	1110	1692	1965	862	1544	1414	1877	1371	480	1983	545	2173	1543	1073	335	1864	1779	998	2010	1785	843	1025	1247	1841	2207	323	2037	725	885	1186	1991	1012
ENSG00000047249.15	ATP6V1H	1376	1692	5082	2493	1704	3360	300	2710	2808	2056	4054	3769	2240	2305	3064	1465	3991	2889	3807	1719	2401	2054	3009	3963	845	2826	996	2873	1985	3916	908	2327	2893	3805	3328	2730	3817	2295	2568	2130	3575	787	2471	2690	1968	2496	2571	3929
ENSG00000047315.13	POLR2B	2493	2232	7506	5182	2977	5913	1299	4300	3360	6797	4069	3707	3837	2382	6318	2009	6327	6232	7451	1938	4955	5316	6229	5480	1365	4803	3475	5942	2629	5473	1041	4987	4531	3410	5803	6195	3942	2602	3428	4422	5211	842	10022	2892	4736	2797	6513	4599
ENSG00000047346.11	FAM214A	848	912	2972	1519	615	2227	122	1266	950	1482	1812	1344	1381	1461	1762	691	1452	1271	1522	1173	1322	957	1765	1674	475	1461	1000	2126	1315	1094	473	1494	1003	1315	1292	1274	1065	1247	1107	999	1911	242	1792	1433	765	726	1620	1469
ENSG00000047365.10	ARAP2	1848	684	5921	2912	527	3618	64	3398	1212	1687	2637	409	2200	1190	5648	1196	1113	3191	3294	2669	2797	1143	4718	1347	625	1640	485	1751	937	625	538	1496	2268	2330	2395	1655	2051	855	1136	1722	4824	470	2213	1909	2422	1944	2177	2549
ENSG00000047410.12	TPR	2635	3540	7549	6071	2281	6457	2053	3986	2907	3660	3178	13432	6679	1974	6934	1080	5766	6273	5735	2434	5895	3998	8049	5410	896	4567	2054	7305	2578	3876	933	4967	3611	4761	5669	5616	3873	1542	4497	4675	7801	1464	5844	2940	2798	2683	5666	4026
ENSG00000047457.12	CP	4219	504	2858	469	504	550	93	12593	1354	11828	3475	72	1090	578	877	4458	6250	2788	1688	813	507	592	2436	1150	1157	3680	64	595	10801	6366	739	266	917	1497	1215	836	3915	3127	3631	805	337	910	330	3880	8582	1679	480	2797
ENSG00000047578.11	KIAA0556	790	1843	5242	1540	1496	2014	138	1743	1608	1096	1680	906	1953	1133	2327	542	1536	1295	1734	1666	2250	1426	1755	1307	330	1581	279	4201	488	647	555	1653	1496	1737	831	934	1095	373	1461	1707	2487	255	2048	1473	3088	854	1620	1210
ENSG00000047579.18	DTNBP1	491	769	1758	796	850	1346	258	865	845	977	868	882	1204	780	802	553	1339	961	725	523	1161	904	1322	1351	448	1051	230	737	711	875	320	979	1680	1023	1070	1294	1249	714	828	1107	1235	290	584	461	798	1130	908	1276
ENSG00000047597.5	XK	23	11	108	54	119	427	5	124	268	88	191	10	49	55	36	38	60	101	331	61	54	102	14	5	11	34	7	41	138	90	63	21	16	60	114	15	91	86	79	21	394	36	239	226	61	194	7	96
ENSG00000047617.13	ANO2	11	93	47	61	17	153	68	81	38	32	59	65	109	69	90	23	47	25	81	47	54	52	63	36	24	29	10	126	29	27	52	47	36	133	47	61	49	27	29	44	50	77	34	34	40	5	23	68
ENSG00000047621.10	C12orf4	696	912	2436	2040	634	1000	171	963	1132	1533	1101	1376	1371	1322	1961	737	1473	1246	2653	409	665	1630	1951	1463	593	1478	404	1422	2151	1076	450	900	1538	1186	2271	1370	1527	2002	1109	890	989	229	1471	680	1030	754	2130	1519
ENSG00000047634.13	SCML1	371	230	718	1153	378	507	63	452	499	914	1124	1979	619	477	822	268	751	898	984	505	1038	524	952	1070	77	593	130	1273	635	1207	173	663	565	652	655	327	847	462	390	322	981	72	1073	460	558	104	343	796
ENSG00000047644.16	WWC3	890	1693	2037	1765	1575	1890	471	1591	1700	1591	1173	153	2032	850	2846	316	2613	2256	1837	872	2078	1320	1688	2242	404	1541	273	2471	676	1999	438	1389	2584	1694	1086	2190	1501	347	1603	2150	2400	358	3839	1378	1060	691	1946	1274
ENSG00000047648.20	ARHGAP6	370	199	672	603	130	716	91	410	341	445	408	2413	227	308	380	180	1503	349	977	143	130	170	240	351	134	854	52	462	322	452	167	515	478	311	865	655	560	187	307	81	404	90	515	423	373	316	942	1009
ENSG00000047662.4	FAM184B	100	119	300	686	384	97	14	97	164	114	101	52	99	50	703	20	150	521	293	93	54	95	923	121	87	188	12	421	29	42	42	389	226	224	175	224	81	29	233	110	316	16	542	177	73	93	1102	553
ENSG00000047849.20	MAP4	10378	23001	41979	24938	20793	28081	1857	26240	29750	23294	19373	10732	28665	17694	39770	11130	24819	31519	30066	29055	36101	24264	45640	17085	10193	29298	5832	24950	9237	20547	6914	28757	11410	32783	18870	26231	29841	7464	35235	17734	36062	7082	23599	23347	34535	34218	27484	21311
ENSG00000047932.12	GOPC	1044	1397	2580	2725	990	2336	567	1085	1311	2145	1433	6700	2042	995	3115	548	2078	1402	1856	1309	1845	2888	2321	2316	536	2504	1003	4617	996	3532	511	2655	1938	1933	2616	1090	1387	1107	1675	932	1381	346	3897	877	1400	585	3012	1855
ENSG00000047936.9	ROS1	0	1	29	4	0	4	2	11	2	12	9	1	1	3	5	5	43	4	20	1	0	1	0	0	24	7	2	132	4	896	1	1	10	21	14	0	5	5	7	0	7	1	36	5	29	0	0	26
ENSG00000048028.10	USP28	578	606	1939	1231	721	1079	258	865	488	1857	779	1270	1417	799	1761	331	1109	1326	1025	384	1590	1314	1313	891	191	1261	474	1585	635	683	282	1412	1152	882	684	1550	855	686	770	1112	1210	240	1702	683	850	523	1073	658
ENSG00000048052.20	HDAC9	1103	1287	2213	2836	1603	1834	72	710	865	1619	1053	339	2722	1391	4438	283	722	2778	2972	674	509	3014	2541	1725	461	3175	222	2349	784	1177	250	2584	1747	854	1665	2393	996	724	1369	1110	1926	150	579	660	2060	1584	2014	1466
ENSG00000048140.16	TSPAN17	1249	2103	2669	3367	3489	1647	440	1987	1578	3048	2748	1366	1626	1585	2624	1142	4411	3879	2272	823	1919	2436	3447	1019	742	3014	279	1998	1842	2710	821	2150	4325	3439	2040	3885	3083	1572	1531	3160	2837	643	2768	1715	1605	2084	4048	3056
ENSG00000048162.18	NOP16	378	962	1135	1188	1169	621	263	423	711	906	1023	661	981	604	884	531	1486	1066	1663	370	882	919	1064	963	258	981	122	1300	722	1573	282	1056	1059	1059	1330	1147	974	758	432	1108	837	178	1068	388	471	1157	1176	1241
ENSG00000048342.14	CC2D2A	567	848	2888	1834	507	1741	219	1318	1257	1363	1475	1998	1196	1147	1875	885	725	1499	2285	747	1028	1510	1772	2034	434	932	561	1265	1636	729	427	1663	1439	1576	2393	1605	1103	1582	1661	1356	1452	352	1129	1052	1871	1626	1136	1207
ENSG00000048392.10	RRM2B	1675	950	3940	5587	1279	3118	167	2513	3995	2497	6620	1707	1644	1792	6356	1634	3379	3049	2560	1679	2609	2613	3067	1670	1674	3262	660	2306	3788	2798	865	1475	2002	6332	4633	3212	4761	3506	1884	1541	3142	509	1794	3067	1670	1931	2934	5480
ENSG00000048405.8	ZNF800	714	762	1255	1278	786	1342	138	742	1065	1038	1103	605	892	603	1928	328	1391	1400	786	578	960	1055	1548	1164	283	1428	254	1293	756	1061	296	837	984	978	1028	1441	860	625	544	965	1670	211	1594	540	770	770	1214	1005
ENSG00000048462.9	TNFRSF17	2	0	2	0	3	7	1	1	11	11	7	3	2	3	4	7	0	1	5	3	2	2	1	2	1	2	0	10	4	3	3	3	0	2	0	2	5	9	0	0	2	0	4	2	15	7	4	3
ENSG00000048471.12	SNX29	802	1297	2144	1680	1822	2106	145	2401	1411	1507	1834	969	1892	837	2844	457	1672	2005	1995	1099	1680	1874	2080	1448	444	1409	383	1478	465	974	430	1925	1210	1471	1203	1136	2505	347	1812	1157	3051	482	2561	1529	1642	639	1692	1723
ENSG00000048540.13	LMO3	1981	132	6284	3826	300	9246	109	3301	1722	2137	3142	238	2557	4855	524	1497	1639	1511	11106	2050	2956	1028	1919	603	426	3169	95	888	10042	6153	3359	1344	2960	1856	10278	1409	926	512	477	517	2120	990	475	3259	6579	5096	3235	2751
ENSG00000048544.5	MRPS10	1249	1082	3483	2139	1414	2768	283	1912	1655	2100	2160	1300	1923	2047	2608	1634	2450	2098	1517	930	2060	2802	2109	2057	927	2084	578	2406	2780	2906	772	1380	3003	2161	3280	2873	1547	3653	1259	1666	1827	497	2112	625	1261	2276	2533	2183
ENSG00000048545.12	GUCA1A	24	46	1	4	11	11	0	1	2	21	21	3	10	5	72	7	335	2	3	5	4	117	3	9	2	1	0	47	4	87	0	7	10	83	4	9	10	11	1	5	100	4	2	5	16	105	0	16
ENSG00000048649.12	RSF1	1626	1895	3266	2868	1311	3064	445	1879	1356	2496	1469	3442	3777	1122	4387	598	2513	3301	1890	1336	2729	2615	3442	3583	747	2548	1158	4811	811	1298	478	3151	1902	2557	2465	3575	1734	1036	2696	1931	4246	477	4245	1698	1707	1193	3579	1855
ENSG00000048707.12	VPS13D	1551	1420	3611	2851	2236	3338	360	2940	2093	2690	2031	2127	3553	1259	4779	521	2395	4189	4441	1317	3699	2682	4152	3908	757	2521	3313	3827	1504	1805	680	3819	1089	3109	3232	2743	2616	674	5278	2100	3559	640	4096	2316	2637	1192	2734	2352
ENSG00000048740.16	CELF2	2317	2164	7150	4643	2322	4080	196	5093	5826	4377	5085	3906	4257	2309	5665	1167	4088	4568	5327	1671	2669	4097	4156	2515	1431	4886	1646	4975	1908	2051	1276	7170	3661	3620	2906	5191	5233	1338	7943	3583	7573	1230	7082	3747	2889	2758	4605	4671
ENSG00000048828.15	FAM120A	4190	4280	9643	6880	3829	7024	676	6725	5946	5550	6463	5704	6633	3301	10789	3253	11097	8761	9162	3453	6624	5247	10602	7348	1417	4364	1797	5023	4634	6108	1877	6044	5636	8177	6776	7896	9762	2934	6909	6732	10238	1475	8508	7226	5342	3795	8581	6457
ENSG00000048991.15	R3HDM1	872	1466	2429	2915	1603	1986	1742	1454	1312	2110	1639	2269	2502	1266	2877	460	2534	2817	1856	865	1996	2942	2422	2169	499	1385	730	3906	937	1527	542	2820	1952	1271	1776	2114	1680	882	1787	1986	2486	410	3051	1322	1258	1115	3061	1795
ENSG00000049089.12	COL9A2	548	1935	1772	1184	2179	1933	269	1056	1484	1463	1373	1614	2296	1044	1447	347	898	1986	1439	3080	1053	1679	1484	1203	904	708	295	3701	382	770	1223	1136	1490	3083	758	1458	880	694	1570	5292	777	605	3027	1203	2246	927	2910	1039
ENSG00000049130.12	KITLG	1331	1032	3626	1636	358	3192	101	1283	1906	1379	1983	1300	2868	809	2410	485	1853	1359	731	774	1578	1508	511	2471	568	1433	128	703	2283	1075	258	1164	754	1647	2162	519	1751	825	1076	296	1722	360	225	1272	1756	1425	527	1304
ENSG00000049167.12	ERCC8	352	369	664	792	445	451	81	336	568	691	747	262	589	509	873	279	712	722	671	283	593	950	942	448	293	642	305	795	547	400	214	693	1183	532	993	855	490	972	429	608	583	111	900	212	689	786	1127	704
ENSG00000049192.13	ADAMTS6	244	99	542	1398	109	352	36	191	223	322	353	265	560	303	882	76	649	547	339	148	588	323	389	270	54	198	172	1028	153	512	72	668	105	137	265	347	63	93	246	414	295	15	665	219	355	65	124	159
ENSG00000049239.11	H6PD	2365	2146	2739	3191	3325	2863	588	3049	2897	4899	4452	8786	2400	1779	6787	877	6156	5357	5783	1150	5334	2349	5826	1815	897	4163	565	2734	1547	5923	1417	2835	2006	7612	1641	3536	5273	574	3428	5210	3954	594	6362	4636	4769	935	4587	4572
ENSG00000049245.11	VAMP3	2697	3642	4743	7352	3452	6240	455	3736	7185	6677	10064	1972	5816	7973	8968	3492	6776	5128	8252	5832	7863	6633	5929	6706	3412	10878	1398	4920	7182	9409	2188	5453	4656	10969	3557	4799	12709	7109	7009	3826	3961	1205	5258	5092	9975	9257	7478	10589
ENSG00000049246.13	PER3	457	239	677	2440	741	1115	121	295	1307	581	1021	819	627	410	592	80	324	1068	990	567	1545	743	142	1761	108	854	214	969	513	769	367	412	423	509	127	1126	1203	229	807	163	623	128	765	942	985	496	435	764
ENSG00000049247.12	UTS2	0	0	1	2	1	3	1	1	38	3	2	2	1	2	0	0	1	2	2	1	2	1	0	0	1	3	0	0	12	9	1	0	0	3	7	1	402	3	0	1	2	0	9	1	50	0	0	141
ENSG00000049249.7	TNFRSF9	21	16	12	10	12	31	1	17	49	74	109	4	15	21	31	16	9	10	24	9	12	15	27	4	15	81	5	12	40	423	5	9	32	24	15	17	41	34	9	7	15	7	14	96	39	11	5	38
ENSG00000049283.16	EPN3	5	2	7	43	21	31	0	5	54	30	46	46	15	5	16	5	15	55	4	10	81	39	7	3	5	16	1	60	5	26	11	11	12	27	3	3	16	4	36	19	23	4	15	41	20	3	15	36
ENSG00000049323.14	LTBP1	3477	2097	5277	3598	729	4173	1082	1862	2227	1759	2137	10689	4441	1822	3373	1244	2401	1849	4011	4115	4961	1608	1373	465	517	4040	313	2164	1303	8944	908	1196	870	5063	1454	2326	3014	658	578	962	5959	2281	578	3720	4058	4471	544	1110
ENSG00000049449.7	RCN1	4815	2629	12773	4794	2736	11293	2168	6924	2980	6240	12660	4843	6769	3284	8172	4073	20083	7341	7747	3744	8444	3160	8438	4101	2750	6970	1097	4778	4320	11430	1184	1779	7761	8581	6389	7727	8269	4650	4104	5377	8741	1287	5297	7781	4970	8075	6149	13429
ENSG00000049540.15	ELN	2880	13432	11883	4465	6428	10015	660	7717	9003	3713	3885	20780	9401	7970	9376	1986	13916	9231	11055	2322	17355	5149	10525	3626	2626	13159	1498	20601	4955	3946	1484	3507	9136	3853	7220	13315	1375	1022	6826	15025	22244	3410	5053	2479	6442	6466	6136	2326
ENSG00000049541.9	RFC2	1309	2288	3817	2143	3595	2675	540	1208	4390	2784	1822	2448	2796	2410	3042	1234	3408	3738	3973	822	3685	2287	3751	1803	1116	2227	448	4279	3181	2195	669	1632	4592	1777	4129	6604	2348	2977	1035	3752	4912	962	4407	742	1255	5060	4213	2993
ENSG00000049618.20	ARID1B	1478	2367	2106	2942	2646	3331	975	1991	2496	3305	1584	6627	3730	1426	4648	430	2513	2234	2040	1828	3493	3482	3658	3997	1038	3022	985	5579	954	2035	752	4094	2523	2715	1698	2020	1839	1005	2704	1670	3024	583	6043	1559	2138	581	4416	2240
ENSG00000049656.12	CLPTM1L	2435	4482	4790	4726	5277	3938	747	3305	6161	4313	5070	4351	3927	2768	4754	1425	8281	5220	6095	2179	4345	4013	5102	3530	1862	5333	837	5017	2543	5803	5138	3952	7016	5550	3412	5102	5107	1879	2918	5528	5059	1298	7019	2867	4418	3341	6381	6433
ENSG00000049759.15	NEDD4L	467	1461	1260	1719	3000	1611	850	1184	1483	2582	1430	1968	4733	1354	3810	300	1497	2489	2285	540	2517	1826	1189	1255	882	1923	505	7168	1375	1121	544	1213	848	1137	1387	1330	1342	569	1696	992	1332	533	560	927	1561	671	1859	1642
ENSG00000049768.13	FOXP3	29	34	69	20	54	50	5	49	219	63	91	36	50	27	25	20	60	50	42	32	142	26	27	20	41	54	5	46	17	40	23	27	41	47	7	43	65	19	21	63	34	14	61	38	116	52	42	41
ENSG00000049769.11	PPP1R3F	250	612	1757	373	1483	1015	36	364	1143	684	521	273	355	601	725	313	638	1338	1084	532	984	736	442	279	184	507	121	1241	424	653	199	624	1328	663	485	574	693	215	562	874	1033	234	1332	557	662	560	625	722
ENSG00000049860.12	HEXB	3267	2573	7740	3991	1620	3994	301	5830	6178	4028	11937	3744	2964	4052	5451	3200	13822	3241	7373	2071	4031	3171	5972	2509	1825	6519	1092	4088	5625	11759	1484	2694	5089	6186	4916	5723	11139	5625	2538	4129	5152	1257	2863	5060	3896	4387	4093	10574
ENSG00000049883.13	PTCD2	413	373	1511	919	542	913	86	634	681	770	880	242	573	683	1320	397	1026	910	1136	364	967	686	952	504	230	664	262	855	744	531	188	662	474	947	734	769	777	802	559	687	746	164	1045	538	449	585	796	661
ENSG00000050030.12	KIAA2022	161	89	769	211	26	557	32	786	1573	747	142	181	380	164	840	19	19	227	469	31	12	250	15	386	170	270	63	620	15	73	55	602	485	214	26	296	61	9	415	177	378	130	1626	318	24	27	263	214
ENSG00000050130.16	JKAMP	803	1169	2077	2996	2134	1466	262	1310	2129	1630	2947	2844	2370	1942	2895	898	2909	2066	2124	1502	1923	2854	3018	1557	922	2898	600	2412	2458	2100	993	2104	2022	3150	3492	1982	3224	3515	1673	1982	2058	347	1485	1193	1423	1530	2720	3413
ENSG00000050165.16	DKK3	9492	12507	54382	9928	9908	36413	427	15883	12033	8330	13898	1715	19395	14225	12720	6235	21683	16385	13889	8075	7774	10383	20505	5216	10998	13483	676	18210	4718	19665	2895	3683	18683	36809	12880	15064	15482	9310	30574	6575	27492	4585	3262	21229	14463	29514	7859	22637
ENSG00000050327.13	ARHGEF5	17	34	7	21	21	31	88	29	4	66	341	9	11	5	9	24	83	7	21	12	23	31	23	12	5	23	1	12	3	339	10	16	31	57	15	11	50	7	68	12	23	10	16	73	73	10	16	29
ENSG00000050344.8	NFE2L3	725	122	1322	236	1000	647	74	1161	440	765	2089	518	681	397	1523	339	2518	890	436	128	163	370	625	258	384	1414	25	977	1076	1074	143	318	687	880	124	1174	1418	436	316	426	640	122	470	602	1230	507	83	1108
ENSG00000050393.10	MCUR1	1529	1426	3022	2461	2054	1983	303	1213	2336	3282	1704	2208	2586	1986	3107	1028	2991	2432	2027	1190	3366	2349	4173	2893	1068	3067	882	2081	1830	2292	583	1822	4941	2549	3935	3029	1458	2563	2764	2476	3468	676	1525	1061	1354	2571	3116	2478
ENSG00000050405.12	LIMA1	2849	3412	8159	8544	2048	9412	311	4285	1704	5017	4788	4597	7467	4462	9687	1461	15468	11318	5250	2131	1371	9313	9898	10243	2686	10725	2289	13621	4457	7767	1503	10478	7298	7524	24799	15842	3893	5040	5945	11373	7957	626	13529	3595	4281	2849	19905	4500
ENSG00000050426.14	LETMD1	888	1441	2281	1918	1183	2484	487	1908	1700	1880	2557	3356	1801	2446	2390	860	2533	2767	1615	1640	1568	1750	1614	2042	619	2131	450	3465	2780	1605	819	2037	2948	2050	1776	1376	2040	1668	1227	2053	1792	445	2228	1741	1599	1663	1756	1554
ENSG00000050438.15	SLC4A8	1287	1828	3653	4009	1364	1749	83	2534	2133	1826	2837	258	1815	1113	3831	408	2220	2227	6244	1319	1452	1930	3415	3092	502	1946	608	5524	2314	753	850	2330	1726	2215	2841	2836	1344	762	2084	1974	4401	392	2838	2542	2174	919	2486	2923
ENSG00000050555.16	LAMC3	583	4918	262	2538	865	1845	148	1723	1763	537	1391	1055	1581	1346	1517	494	893	924	1765	533	2978	2152	2056	1186	1402	337	159	2004	293	583	1559	2991	2571	2461	1015	1775	1172	266	1779	1285	4048	243	1010	1884	711	519	1099	2348
ENSG00000050628.19	PTGER3	5	5	5	7	126	17	11	5	5	22	14	392	9	11	5	5	3	10	20	3	5	29	3	23	2	7	1	7	5	77	5	24	4	11	4	0	10	3	198	3	4	15	7	24	12	0	2	10
ENSG00000050730.14	TNIP3	0	1	5	2	1	3	2	5	7	9	12	3	3	1	3	4	5	3	1	3	9	3	1	0	2	5	1	0	4	55	2	1	0	1	0	2	20	4	3	1	0	2	0	4	0	2	2	10
ENSG00000050748.16	MAPK9	1119	1247	3729	2425	2440	2218	379	1765	2589	2764	2939	1227	2177	2181	2606	1066	2529	2324	2933	1260	2267	2693	2255	1378	657	2665	436	3035	2472	2278	757	2385	2252	2340	2342	1868	2899	1715	2346	1559	2260	623	3169	1588	2097	1196	2674	2548
ENSG00000050767.14	COL23A1	101	31	25	322	177	52	217	703	3331	116	167	411	56	36	596	138	531	318	1556	735	15	63	88	36	171	404	34	501	220	83	386	65	41	80	101	50	1903	34	121	70	1887	60	29	859	375	12	68	3842
ENSG00000050820.15	BCAR1	1393	6036	2092	2970	4557	3008	502	2011	2554	2287	2162	4680	3877	1912	3756	830	5403	6086	4887	2758	4360	4262	4091	7244	1603	4812	655	5575	926	3848	854	5493	4987	3864	1779	2004	2465	601	2859	3802	6443	585	9425	2435	2713	2268	6001	3456
ENSG00000051009.9	FAM160A2	777	1323	1887	1951	1130	1271	198	884	910	1562	1439	1104	2804	995	1815	375	2048	1893	777	963	1911	942	1626	830	355	2152	164	1906	701	1263	618	1150	1867	1675	890	1271	1237	426	526	1373	2322	220	1791	1147	1283	674	1334	1297
ENSG00000051108.13	HERPUD1	2697	2565	7516	2812	2554	10486	261	5938	5031	3629	7961	4209	5327	4686	5054	3683	6295	4411	5430	3000	5209	3401	6906	6002	2037	6351	930	3121	5992	10438	2821	4216	6757	7360	5681	3445	9992	7800	4738	3500	3612	1167	3081	4509	5116	4853	2897	10743
ENSG00000051128.17	HOMER3	646	1790	2161	3027	2402	1616	355	1371	2654	1676	1721	2078	6021	1312	2480	839	2790	2538	1668	1900	2073	1328	3328	2817	824	2430	360	1433	1997	2279	585	1647	2872	3307	2929	1559	3161	1110	1418	2929	2467	968	1763	1576	1797	3282	2815	2608
ENSG00000051180.15	RAD51	189	325	585	296	188	270	105	89	266	558	156	859	752	457	358	79	380	645	576	79	440	300	293	603	177	167	88	941	164	307	65	438	408	164	410	660	175	377	236	502	466	105	1099	116	93	246	869	313
ENSG00000051341.12	POLQ	86	180	189	211	101	134	90	85	147	321	173	322	167	130	262	29	187	351	440	32	305	256	136	288	39	105	52	942	41	86	41	291	199	88	149	286	93	105	146	224	275	27	1117	93	87	36	305	105
ENSG00000051382.7	PIK3CB	922	708	1459	1736	893	2522	72	1976	1448	1411	1436	254	1486	856	2401	497	1713	1759	1842	870	1732	1290	2054	1139	473	1770	507	1298	1038	1397	355	1222	1712	1373	1258	1417	1770	933	1971	1132	1767	345	2137	1268	1172	779	1641	1488
ENSG00000051523.9	CYBA	1332	4042	3545	2518	1845	2456	178	4356	7043	4034	7087	416	2222	5121	3461	4368	4112	1816	2978	1366	3603	3452	5213	1454	2973	3618	229	1408	3861	6142	2220	4066	8633	6486	5300	2615	17395	5430	2422	1788	2677	2324	1231	3207	3675	3840	2683	8177
ENSG00000051596.8	THOC3	172	278	617	238	312	435	184	201	583	320	252	640	384	254	394	156	483	459	736	142	301	362	347	330	81	273	56	865	243	324	64	303	343	419	649	444	375	201	153	277	661	181	626	150	331	283	370	313
ENSG00000051620.9	HEBP2	933	1084	1414	1644	680	2080	189	881	1565	1898	1712	2682	1696	1758	1712	790	2317	913	1517	1051	1712	1359	2382	1445	913	1732	282	1787	2344	3056	736	989	2336	2381	3305	1454	2396	2515	992	995	1183	469	724	775	1172	1491	1800	2321
ENSG00000051825.13	MPHOSPH9	423	598	1197	1426	572	734	209	742	544	1420	672	742	952	384	1606	217	645	1203	1046	288	809	1069	840	800	142	566	268	1543	460	466	256	1109	681	502	1028	1141	515	408	699	775	882	139	1596	499	415	139	948	571
ENSG00000052126.13	PLEKHA5	214	444	1776	413	242	2354	574	774	1208	1141	462	2415	914	707	712	423	402	1119	2640	615	206	542	540	1480	175	555	142	1070	1143	1373	432	900	415	1696	341	256	501	576	831	407	843	452	343	1010	2195	232	109	730
ENSG00000052344.14	PRSS8	3	7	5	3	7	9	4	9	9	2	14	17	4	3	10	7	3	10	5	3	15	2	2	4	1	3	0	17	2	4	3	7	7	2	4	3	5	0	5	5	11	3	4	4	3	5	0	10
ENSG00000052723.10	SIKE1	1167	1391	2479	2736	1519	1794	802	1489	1404	2580	2207	5035	1890	1968	2863	1003	1971	2055	2848	935	2563	2710	2370	2936	647	2512	896	2791	2361	1949	583	1837	2620	1758	3714	3038	1718	2454	1490	1741	1996	480	2173	992	1494	1692	2810	1573
ENSG00000052749.12	RRP12	573	1473	1276	2435	1227	1323	360	916	1116	912	821	2273	1242	494	1038	286	1507	1612	1495	618	1189	1007	1657	4567	375	1012	459	1660	445	2001	325	1962	1160	960	717	1194	1241	207	1167	1326	1318	347	3960	910	837	744	1548	1249
ENSG00000052795.11	FNIP2	844	1074	1162	1136	1979	1702	194	1533	845	1701	2028	1003	1278	941	3055	551	1239	1770	1414	1041	1790	2370	1541	1834	440	1890	624	2144	734	1376	490	2957	1095	1319	1698	1888	2089	736	1998	464	1663	262	2442	913	1088	419	1371	1239
ENSG00000052802.11	MSMO1	1713	1032	2050	2855	1951	1912	243	1636	1339	2824	4044	3387	2205	1540	3504	978	2814	5838	2240	1554	3374	3270	8460	7199	1298	3632	1747	3886	2480	5153	591	2267	2816	4072	7085	3595	3664	5911	4505	1218	6685	664	3380	1875	2546	7682	4373	2295
ENSG00000052841.13	TTC17	1763	1805	3213	3688	2195	2835	222	2232	1754	3142	2527	8223	3676	1713	4103	839	3393	3493	2957	1611	2815	2509	3568	2640	707	3681	711	5031	1630	2465	874	2181	3060	3029	2934	2937	2553	1485	1389	2519	3573	478	3413	1889	2062	1438	3053	2263
ENSG00000052850.5	ALX4	14	12	10	50	56	40	16	21	77	153	15	686	15	7	9	7	19	12	56	25	49	54	27	16	29	5	7	25	95	69	5	40	32	7	5	23	21	93	156	17	39	14	25	24	44	1	12	15
ENSG00000053108.15	FSTL4	25	7	116	60	24	209	3	34	31	30	29	41	69	19	21	50	12	152	17	29	111	175	4	4	0	4	15	117	24	50	11	60	4	41	14	25	121	16	159	21	36	39	4	153	38	12	20	29
ENSG00000053254.14	FOXN3	747	1210	2358	3098	2068	2900	568	2398	3412	1794	1674	6776	3402	1032	3864	585	1831	2400	2382	1356	2808	3285	2166	2669	770	2148	626	2592	1027	2943	583	4019	1933	1561	1972	2958	2446	446	2248	1596	3095	700	2495	1342	1754	1007	2743	1990
ENSG00000053328.8	METTL24	9	17	9	34	15	79	4	12	12	67	40	34	41	15	15	9	7	43	7	11	9	31	7	7	7	34	2	14	7	9	27	11	41	55	29	5	21	63	25	3	50	7	27	21	47	3	4	15
ENSG00000053371.11	AKR7A2	1113	1687	1989	2239	1908	2935	296	1831	3415	2459	2820	2003	1408	1908	2130	1923	3535	3325	2718	1227	2575	1952	2485	1981	1271	2585	390	1410	2353	2877	598	1727	2620	2800	2504	3142	2961	2276	1953	2571	2509	540	2628	1649	2747	4050	2764	3527
ENSG00000053372.4	MRTO4	1276	2686	1771	2680	3367	2624	589	1180	2597	3048	2660	3980	3270	2406	2138	1513	4545	3289	4006	1222	2327	3416	3325	5068	955	2571	807	2873	2822	4209	912	2896	2410	2538	4350	3629	2620	3152	1544	3250	1969	434	3908	1073	1857	3331	4147	3299
ENSG00000053438.8	NNAT	1409	1334	311	462	29977	5972	81	212	805	35175	485	1694	195	328	494	246	201	478	5604	798	3330	642	102	87	100	72	207	827	161	410	286	649	8987	416	3367	3391	567	1672	551	349	5169	837	291	1298	5671	52	163	664
ENSG00000053501.11	USE1	588	1621	1541	2025	1801	1114	240	802	1597	1359	1501	1020	2758	1626	1113	889	1375	1778	1510	768	2025	1407	2741	2075	619	1589	331	2057	1864	1237	694	1394	3239	1771	2005	1183	1288	2653	696	1636	1266	351	1694	866	1276	2051	1568	1461
ENSG00000053524.10	MCF2L2	47	153	38	138	297	427	11	81	72	234	161	15	52	93	253	32	105	186	95	296	91	459	55	236	31	152	101	583	24	175	72	418	308	77	96	148	373	97	369	55	83	109	336	229	76	23	81	85
ENSG00000053702.13	NRIP2	77	222	116	234	347	242	70	119	148	160	108	538	70	126	181	34	124	211	153	170	66	210	119	153	43	167	24	243	139	121	95	223	177	128	153	173	217	76	172	102	184	54	328	195	157	69	172	127
ENSG00000053747.14	LAMA3	88	11	647	56	56	234	3	207	795	461	110	29	34	50	52	31	42	81	105	60	95	63	47	124	42	100	11	139	81	579	16	56	91	72	59	32	85	36	44	57	70	25	47	308	163	24	16	64
ENSG00000053770.10	AP5M1	729	1619	1998	2484	1601	1767	204	1265	1742	1557	2025	1584	2713	1417	3492	655	1941	2438	1772	1306	1838	2907	3085	1853	872	2378	663	3310	1497	1302	620	2582	1478	2650	3018	2452	2249	1381	1886	1687	2356	430	1614	1071	1121	2230	2679	2063
ENSG00000053900.9	ANAPC4	868	581	1704	1666	812	1046	155	1027	824	1367	1912	1391	926	941	1698	583	748	1764	1397	647	1294	1323	1529	1068	293	1448	650	2116	978	1233	448	1446	1471	1386	1080	1336	1208	1180	848	1351	1398	201	1712	884	1012	792	1271	1186
ENSG00000053918.14	KCNQ1	293	1114	391	386	349	662	38	1035	792	524	901	139	303	624	994	432	652	393	602	286	497	784	805	320	418	780	70	308	345	748	416	904	891	1047	710	523	2047	214	719	370	668	286	300	523	747	201	532	1590
ENSG00000054116.10	TRAPPC3	1548	2518	3998	3148	2696	4474	384	2508	3172	3321	4832	3663	2599	3134	2893	3361	4916	3280	5903	1433	2542	2750	2320	3148	1339	3295	923	3005	5972	3806	1439	2585	5660	4969	7847	3663	4425	5656	2220	2937	2310	579	1188	1884	3570	4687	4202	5395
ENSG00000054118.12	THRAP3	3499	3093	6837	6523	3083	7346	1378	4968	5037	4055	4580	6685	5381	2127	7667	1810	7367	7362	6138	3199	7421	4685	5262	7564	1554	6094	1989	6895	2786	4522	1425	5947	5019	6224	4708	7927	6006	1656	4749	5669	7698	1035	5755	3632	4310	3289	7377	5128
ENSG00000054148.16	PHPT1	2112	4093	3750	7028	6108	2609	434	1427	7642	5906	3825	4153	3945	5847	5662	3492	6519	6808	4848	2164	6511	4221	5896	5229	1942	3576	714	5676	5593	5300	2103	4290	12460	7914	10456	5708	4041	9961	3698	6095	3993	2326	3495	2929	4170	9739	6237	4177
ENSG00000054179.10	ENTPD2	242	496	168	56	172	1126	29	383	1515	362	277	239	11740	375	344	106	4325	1886	77	2731	175	499	677	83	52	60	50	1319	218	23	459	199	201	383	163	505	505	913	802	851	3035	2565	278	366	751	1270	132	211
ENSG00000054219.10	LY75	331	56	150	79	50	421	4	341	234	174	612	23	40	234	175	127	93	121	81	121	55	139	139	60	89	236	20	95	341	219	83	114	226	161	167	199	587	366	116	24	69	69	81	300	356	172	70	378
ENSG00000054267.19	ARID4B	976	1113	2620	2042	869	2361	546	1570	1202	1601	1965	3685	1634	906	2527	540	1794	2344	2132	1116	1511	1674	2260	936	371	1591	819	2580	1192	1334	445	2139	1154	1522	2604	1825	1785	940	1335	1725	2221	303	2367	1246	1263	561	1203	1548
ENSG00000054277.11	OPN3	130	179	392	186	134	335	73	177	137	298	256	632	76	109	300	116	371	222	362	63	375	266	269	63	95	640	42	161	266	689	50	204	429	265	344	364	581	168	101	325	205	77	247	142	181	194	147	300
ENSG00000054282.14	SDCCAG8	917	653	2568	1288	782	2306	203	1656	1306	1147	2108	2148	17361	1394	1997	1239	1639	1431	1978	851	1540	1136	1511	515	385	1239	293	1283	1366	1198	460	1183	1788	1504	2382	1326	2071	1511	1299	1517	1561	282	1150	950	1530	1257	1732	1747
ENSG00000054356.12	PTPRN	453	8865	222	837	6339	6468	27	5377	700	1205	4806	150	1053	965	555	222	2981	2394	6944	347	638	3295	156	562	885	2333	128	2408	626	7851	459	1830	4692	788	203	491	1969	139	2056	551	687	1021	444	8523	854	54	268	4546
ENSG00000054392.11	HHAT	270	114	330	65	68	937	156	583	515	325	314	1628	273	315	224	177	494	179	234	229	544	109	229	81	68	551	19	110	360	426	69	195	409	762	349	273	250	150	319	225	234	110	138	382	261	300	47	358
ENSG00000054523.15	KIF1B	3257	7555	7918	13891	12213	18023	1107	12566	6026	10558	6418	6518	11420	5763	20919	1089	4408	18554	12450	5365	12820	13602	14302	14047	2620	10807	5629	18062	4490	3683	2326	12980	4528	10122	9811	14475	6416	1965	12554	12295	17814	1881	17813	7305	7327	4806	14676	5236
ENSG00000054598.6	FOXC1	181	617	978	1033	142	1066	130	491	668	360	379	1807	658	419	952	163	655	353	649	542	957	859	825	877	270	335	108	412	244	1315	239	470	617	926	625	502	528	273	199	404	638	196	273	385	283	222	328	717
ENSG00000054611.12	TBC1D22A	479	1064	1336	1068	1626	1049	215	1300	1208	755	1398	1607	1137	940	1249	478	2051	1265	967	620	972	885	1461	1455	487	1464	132	1031	649	1741	382	1374	1511	2301	992	1161	2814	482	1298	625	1152	309	1902	1093	1364	860	843	1920
ENSG00000054654.14	SYNE2	837	2097	2739	2624	2021	2265	318	2268	2965	1515	1174	1561	4480	781	4557	302	3925	5110	2122	1807	4705	2435	3407	2493	874	1536	662	5780	1082	1617	900	3896	1299	2851	877	3694	756	600	2928	1788	4390	747	2889	1101	1514	1281	2843	2422
ENSG00000054690.12	PLEKHH1	426	2168	1385	1405	6237	904	70	1797	497	973	2288	214	1642	1022	3420	178	992	2318	726	3973	695	2025	1318	1082	155	1313	341	3145	421	141	394	4740	812	1150	1265	810	3929	879	1800	1082	1446	242	6275	1279	493	320	1379	530
ENSG00000054793.12	ATP9A	3204	3067	9725	7007	13892	8786	1496	6732	3779	7056	3592	5502	5439	3053	11436	1198	4897	9448	5894	4563	4456	6358	12432	3346	2274	6227	2637	6643	2293	3278	1104	5706	9169	5623	5422	6073	3362	1537	12768	9197	10787	1484	9100	7524	4816	4161	11627	4007
ENSG00000054796.11	SPO11	0	0	0	0	0	0	0	0	0	0	0	1	0	0	1	0	0	1	0	0	0	0	0	0	0	0	0	0	0	0	0	0	0	0	1	0	0	0	1	0	0	0	2	0	0	0	0	0
ENSG00000054803.3	CBLN4	14	7	7	1758	21	266	5	16	60	29	56	73	141	38	91	7	246	320	83	42	31	155	2018	25	29	7	15	132	29	153	83	97	11	56	15	886	95	88	70	373	900	95	12	83	25	223	29	110
ENSG00000054938.14	CHRDL2	445	41	24	31	105	7	2	255	34	1589	49	12	59	81	36	12	180	52	21	105	177	390	40	7	76	383	4	19	31	104	2	581	47	19	2	12	49	121	54	81	164	159	15	40	25	11	478	34
ENSG00000054965.9	FAM168A	5915	7717	11793	21117	9840	7501	717	9069	5646	7847	7160	4817	11759	4462	17982	1794	10483	12933	10837	9257	9772	8406	16934	10421	3518	10797	3688	11203	2144	3057	2549	11258	11316	11532	12835	13060	7414	1661	18915	11590	23188	2162	17204	12870	6464	4668	21455	10972
ENSG00000054967.11	RELT	389	907	1200	803	1565	367	52	843	1110	1018	1107	704	562	534	877	305	1288	1145	733	536	930	677	857	967	341	993	130	1271	296	1032	303	832	1312	1346	900	857	1732	239	719	875	1160	143	1439	1000	632	468	996	1139
ENSG00000054983.15	GALC	1122	1494	2177	3620	1446	1157	253	2114	3049	1925	3738	1005	2398	1939	2485	1066	2044	2027	2309	2830	2529	2168	4180	1784	1633	4848	106	2032	1328	1886	871	3208	4261	5605	3431	1964	6624	2832	3060	1675	3295	591	1673	1721	3285	2711	3996	4218
ENSG00000055044.9	NOP58	1094	1212	2863	1845	1086	1883	774	1389	1247	1779	2137	4564	2454	1452	2215	1027	2739	2581	2779	764	2435	2116	2098	2588	466	2134	824	3191	1585	2792	618	2141	2193	1826	2503	2622	1884	1032	999	2288	1953	351	2440	1038	1084	1203	2388	2455
ENSG00000055070.15	SZRD1	3454	5939	5257	7673	6172	5525	1313	5352	7423	7339	5291	7549	7544	4987	7362	3560	10193	7451	7703	2868	6834	6762	8122	8329	3344	7285	1443	5672	5430	9016	2084	7128	6141	7720	10201	8501	7030	4658	7018	6043	6247	1273	9074	3768	7052	8270	9833	8893
ENSG00000055118.13	KCNH2	1489	3147	5265	660	5605	1915	100	1124	1709	2554	3121	148	1420	1527	2513	640	1788	2467	3083	611	1684	1964	969	2883	499	1955	275	3454	1302	779	459	1780	5702	1342	413	6124	848	533	1723	1405	3781	266	6198	1351	4749	2385	3381	1745
ENSG00000055130.14	CUL1	2400	2766	7312	4471	2417	5780	1270	3221	5152	3994	4567	4162	4201	2541	6372	1757	6466	5084	5400	2103	4539	4005	5409	3729	984	4881	875	5381	3908	3920	1041	3437	4656	4750	5550	8118	4497	2276	2380	4190	6610	894	5761	2044	3644	4463	7226	4973
ENSG00000055147.16	FAM114A2	788	830	2601	1698	646	1503	95	1354	1162	1451	1832	678	1653	1274	1909	879	1653	1436	2648	588	1230	1510	1684	1026	468	1563	809	1405	2044	1797	460	1241	1276	1920	1822	1449	1791	2190	1113	1057	1076	282	1711	818	548	1137	1752	1816
ENSG00000055163.17	CYFIP2	1865	3711	7875	4477	6564	4774	196	4521	3265	4392	5568	414	2880	1752	6545	929	3998	6389	4410	2638	5077	6316	4999	3300	1630	2900	1393	6685	1448	1644	853	6798	5370	4878	2385	5492	3369	900	5568	3551	4885	1356	16289	4637	2472	3097	6806	4132
ENSG00000055208.16	TAB2	3324	3074	5023	4329	1282	5605	686	3353	4112	5840	3465	5695	5312	3264	7506	1883	3925	3184	4169	3184	6136	6010	6892	5832	1951	6650	2109	3774	5291	6159	1322	6924	5317	6976	5925	2870	5761	5427	7571	1933	2791	1174	5733	2729	6831	2408	6639	5107
ENSG00000055211.11	GINM1	1830	1439	2302	2846	1104	2766	296	1620	2747	2677	2556	4866	3178	2285	3099	1203	5738	1474	1979	1927	2715	2480	4336	2891	1183	4155	1285	2232	2898	4906	1063	2135	3513	4217	3881	2018	3447	4181	2452	1455	2071	726	2055	1603	1981	1633	3027	3701
ENSG00000055332.15	EIF2AK2	2199	2499	6868	5530	2216	3391	1000	3031	3509	3640	3281	5054	6346	2350	5751	1132	4021	4402	3300	1965	4551	3437	7628	4637	1369	3576	1715	4660	2937	2906	1015	2458	3877	3473	4416	10694	3234	1941	3551	3696	4658	885	3883	2565	2794	3064	4456	3843
ENSG00000055483.18	USP36	1255	1862	1917	1959	2946	1713	526	1738	1399	2253	1926	3677	1802	978	2496	601	2557	3540	2228	1153	3635	1480	2212	3618	384	2771	560	3366	538	2192	530	2232	1936	1843	941	1957	1936	307	1770	2324	3057	356	4554	1801	1356	686	1985	1650
ENSG00000055609.16	KMT2C	2106	3570	4284	5062	4340	4806	742	4628	4155	4455	2958	4801	5002	1944	12181	730	3731	8004	4081	2793	4148	4402	5537	4436	799	4514	1043	6907	1722	1908	974	4660	2503	3570	2127	7045	2255	923	3796	3511	10500	731	8918	2493	3064	1306	4662	2709
ENSG00000055732.11	MCOLN3	4	2	3	5	7	7	47	11	41	58	25	1268	7	9	21	7	10	11	5	11	3	5	3	10	1	88	3	1	4	77	5	5	1	23	168	1	7	7	15	0	2	3	7	31	14	1	0	23
ENSG00000055813.5	CCDC85A	2	11	172	26	57	215	11	29	42	42	26	101	61	31	32	21	31	47	7	27	12	60	21	27	4	50	26	50	29	26	12	60	9	29	39	14	85	2	265	2	11	20	19	36	43	2	7	36
ENSG00000055917.14	PUM2	3012	3473	7839	5884	3237	7137	1095	5666	4063	6034	4902	8524	6569	3503	7218	1614	5821	6099	5292	3014	3736	6108	6582	6387	1511	5597	2400	8736	4530	4572	1573	6191	4910	4519	5083	6092	4175	3565	4343	4459	7277	1156	7575	3465	4819	2715	6698	4472
ENSG00000055950.15	MRPL43	701	1592	1544	2020	2016	1596	266	1129	1772	2132	2427	2661	1215	2127	1373	1259	2014	1873	1771	926	1675	1965	2037	2175	879	1967	748	1732	1845	2234	832	3022	4114	1788	2995	1917	2599	3350	2073	1779	1680	504	3051	1208	1771	2593	2288	2239
ENSG00000055955.14	ITIH4	7	23	12	49	26	32	5	54	20	55	87	46	56	26	50	10	29	96	26	40	52	41	21	20	5	34	5	83	11	7	16	36	10	15	9	25	5	16	27	60	70	5	70	49	38	7	20	15
ENSG00000055957.9	ITIH1	2	36	0	5	109	3	0	56	0	131	7	3	7	24	17	24	15	23	9	7	20	102	11	7	15	42	5	14	4	3	0	5	3	12	38	0	15	15	43	1	15	1	15	2	15	7	11	14
ENSG00000056050.6	C4orf27	647	1086	1617	1139	1169	1723	243	900	955	1575	1568	645	1300	1630	1687	1190	1828	1551	2013	470	1474	1915	1688	1395	551	1183	764	2357	1119	1831	452	1501	2435	1515	2859	1920	1599	2868	877	891	1624	291	1230	711	1147	1855	1976	1558
ENSG00000056097.14	ZFR	4277	4207	14902	11576	4926	8311	1013	5814	6810	6836	6376	5368	9153	5813	10870	3692	8933	9033	9179	4869	6164	8399	12580	5579	2718	7834	2929	8847	7563	5911	2260	8834	7431	6564	11053	10069	6833	9276	6988	5723	8991	1660	9792	5174	7269	7010	10424	7078
ENSG00000056277.14	ZNF280C	132	116	285	229	211	214	153	147	172	267	201	631	331	186	389	61	236	315	286	110	261	298	277	233	44	238	77	487	215	167	73	333	148	168	206	297	143	134	167	211	273	43	485	114	165	81	214	189
ENSG00000056291.16	NPFFR2	0	0	0	1	0	0	7	1	2	0	3	34	2	1	1	1	1	3	0	1	0	2	0	1	0	7	0	0	0	39	0	0	0	0	0	0	2	0	1	0	1	0	0	1	1	0	0	0
ENSG00000056487.14	PHF21B	105	840	691	592	1754	1754	50	843	332	335	234	54	965	432	694	47	514	1510	2037	180	275	452	480	777	70	528	46	1805	204	105	161	1157	563	308	402	627	59	88	308	410	1078	36	1063	147	392	121	352	150
ENSG00000056558.9	TRAF1	567	389	1542	388	844	576	88	502	1031	1501	912	351	286	567	1260	505	2483	1730	1600	585	2002	399	397	337	153	494	261	1503	308	2300	275	926	766	2065	279	780	2088	266	460	201	1389	171	1318	1242	1137	261	353	395
ENSG00000056586.14	RC3H2	1399	1680	3090	2895	1650	2349	440	1472	1379	3340	1752	3462	2293	1464	3658	648	2195	3006	2638	1351	2350	3077	2766	3115	567	1661	1068	3043	1218	2150	624	3090	1976	2260	2452	3328	1759	1114	2266	1093	3538	419	4693	1684	1578	628	2645	1568
ENSG00000056736.8	IL17RB	290	1350	1346	1367	1978	818	83	1318	2430	1331	3894	189	2367	2011	1993	751	1089	2302	2770	1158	3770	1842	1192	823	532	1046	114	2836	998	290	933	1531	1670	1402	1033	1922	1461	2410	637	2146	2455	360	1017	1221	546	1819	2467	1834
ENSG00000056972.17	TRAF3IP2	1122	1623	3328	1359	353	2313	293	790	1317	1684	907	1649	3300	1312	1998	461	1414	1436	710	1016	1603	1167	2526	1676	527	1551	234	2912	756	1630	555	1011	2549	4093	1616	1551	1431	1169	1170	850	1536	934	1744	666	526	2935	2421	1808
ENSG00000056998.17	GYG2	1126	1957	2985	608	877	1939	325	2042	817	1328	823	34	2714	2042	2313	2148	1558	2126	2348	1795	2609	1661	1626	1177	268	2820	87	1974	1336	784	139	233	1715	2746	1274	1065	379	388	2927	2258	4697	1182	453	1192	1989	843	1158	550
ENSG00000057019.14	DCBLD2	1445	993	760	1411	815	1672	332	1568	1548	2360	6281	3109	932	1032	1430	512	6387	1684	2606	1597	1554	1549	2404	1670	770	7681	432	2654	1777	7764	438	1949	1341	7073	1157	2432	7832	2186	3127	1499	1738	436	4086	15626	2152	789	2756	3774
ENSG00000057149.13	SERPINB3	1	0	0	0	0	0	0	0	0	0	1	1	0	0	0	0	1	0	3	1	0	0	0	0	1	0	1	0	1	2	0	0	0	0	1	0	1	3	0	0	0	0	0	0	0	1	0	2
ENSG00000057252.11	SOAT1	1826	1611	3004	2629	1402	2408	453	3489	2674	2945	5043	3070	2039	1962	4405	1550	3004	2188	3270	1055	2654	2100	5286	2524	1285	4224	1623	1780	2152	4123	730	2216	3292	2820	3981	2478	4936	2208	2410	1707	2696	645	2152	2042	2274	1959	2271	3592
ENSG00000057294.12	PKP2	16	7	429	21	21	50	291	31	23	722	612	87	12	17	40	89	16	12	20	11	7	73	4	218	7	12	1	24	38	159	4	14	7	38	25	15	85	39	116	7	36	36	9	87	179	3	11	57
ENSG00000057468.6	MSH4	1	5	0	11	5	3	2	5	2	21	19	55	4	7	11	2	5	7	25	5	9	15	15	63	0	15	1	15	3	15	10	31	7	11	11	4	5	7	7	4	1	0	50	59	7	0	7	9
ENSG00000057593.12	F7	1	3	2	9	31	14	79	5	5	24	15	161	5	0	7	0	7	15	4	7	3	12	0	4	2	1	2	34	3	10	0	12	9	3	1	1	5	0	10	5	10	2	7	2	4	0	3	1
ENSG00000057608.15	GDI2	3590	4340	7974	9643	4054	6134	2340	7425	12948	7385	10780	27529	6792	7197	9636	5236	8180	6675	7890	3186	6126	8469	9789	5484	3683	7824	3833	5107	8367	11738	2846	11527	8473	7030	11642	7138	14405	11866	10027	4970	9078	1911	12457	4497	5442	11633	9578	10305
ENSG00000057657.13	PRDM1	442	560	1307	653	133	695	24	623	657	427	663	577	647	496	907	175	544	275	559	206	547	577	1099	298	163	548	56	272	320	1309	296	373	568	655	485	283	1135	229	630	243	624	88	275	283	384	265	298	1379
ENSG00000057663.11	ATG5	947	1147	2544	1734	696	1234	256	856	1251	2291	1545	3293	2022	1839	2288	1095	1764	877	1428	843	2133	2380	2770	1933	805	2159	750	1730	2025	2704	574	1513	2423	1976	3544	1184	1738	4459	1422	770	910	421	1398	665	1680	2268	2220	2014
ENSG00000057704.9	TMCC3	471	737	3988	1166	1149	3123	29	1606	1315	1225	1527	459	1420	1630	1694	604	1668	668	1417	1079	726	1399	1523	1339	416	1200	318	624	1389	686	534	1653	1147	922	3402	1656	2962	874	1452	435	2255	249	1864	643	1218	612	560	3012
ENSG00000057757.8	PITHD1	1428	2541	3276	2463	4144	4876	502	1812	2368	3364	3578	2804	3553	2520	2779	1747	3645	3557	3945	2111	3740	3137	2610	3755	1298	2835	962	3858	3184	2498	830	2582	2378	3147	5000	3867	4115	2032	2553	2722	2166	699	3723	1923	3443	2832	3841	3631
ENSG00000057935.12	MTA3	1060	1587	3116	1595	1836	2571	578	1875	1425	1889	1686	2872	1857	1436	2506	793	2252	2664	2086	1097	2222	2237	2094	2472	655	2065	839	2574	1230	1619	540	2753	2523	2080	1458	2427	1517	637	1805	2296	2982	432	2557	1859	2524	1158	2784	1707
ENSG00000058056.7	USP13	612	663	1328	1820	853	1624	275	805	802	1055	821	1471	1297	412	1336	265	1203	1178	1380	432	1092	1162	1153	1022	273	649	305	2025	394	642	380	1266	1030	739	923	1411	851	502	821	892	1252	212	1466	517	657	418	1727	830
ENSG00000058063.14	ATP11B	1121	683	1315	2333	625	1723	230	1734	866	1416	1394	2127	1276	518	1585	454	1749	1300	1307	571	1135	1158	1490	809	236	1371	442	1307	668	1779	308	1196	1154	1003	1290	1502	1285	578	919	1002	1515	220	2316	1110	786	254	1218	830
ENSG00000058085.13	LAMC2	43	132	4	55	24	21	36	24	23	37	52	50	15	49	52	43	70	47	20	29	32	141	19	101	9	47	15	25	32	43	11	108	27	367	32	26	34	11	31	61	25	9	16	1196	11	14	29	14
ENSG00000058091.15	CDK14	2333	2316	5143	4161	2116	5407	983	3612	3395	3502	4616	4870	3128	3169	8870	1342	4954	5512	6010	1719	2739	4140	6295	2088	929	4270	1044	3461	3858	2293	1113	2677	5000	3631	4165	12269	2511	2568	2780	3022	7055	560	4510	2405	2020	5457	7516	3921
ENSG00000058262.8	SEC61A1	12329	20243	13467	22945	23768	17241	3125	19203	33241	19333	21318	14079	18381	10903	24196	5969	33846	25534	27623	9996	21145	17617	26906	30191	11059	21492	5304	22477	9873	13829	6117	17312	27059	28327	15001	25018	20198	8390	20502	21343	33233	5455	27489	17943	17414	14891	28532	29865
ENSG00000058272.14	PPP1R12A	1737	1788	3431	3475	1200	5017	457	2590	2048	2346	2861	4806	2951	1630	4008	932	3431	3198	2316	1707	1722	3979	3530	2832	800	2999	906	3702	2018	2448	655	3031	2435	3858	3817	3442	3143	1897	2267	1931	4024	445	2658	2042	1568	1944	3628	2533
ENSG00000058335.14	RASGRF1	36	223	126	369	697	318	4	268	105	80	198	23	161	122	229	36	172	319	47	352	88	430	95	20	10	88	21	448	79	163	65	247	76	26	86	117	1183	64	861	139	150	136	757	349	55	15	70	194
ENSG00000058404.18	CAMK2B	790	2025	432	8667	2172	2463	57	1534	5323	471	2094	124	1853	843	3241	155	4407	4580	5437	2011	3464	1660	9089	661	351	843	112	4682	300	777	1132	679	465	2133	2232	8734	1037	204	1133	2766	8494	848	1687	2010	242	3027	3334	3093
ENSG00000058453.15	CROCC	567	1011	881	716	1192	1292	480	868	1565	1124	1161	4290	916	265	853	222	923	1517	881	630	1903	871	700	1222	177	391	156	2096	181	617	332	1673	649	995	312	694	714	93	807	888	1568	240	3016	1409	1856	226	848	618
ENSG00000058600.14	POLR3E	861	1420	2571	2011	1780	1925	404	1351	1274	1130	1649	2096	1979	1084	1909	627	1828	2795	2518	962	2151	1412	1985	2535	430	1802	295	2784	658	1441	521	2228	1718	1565	1332	1196	1401	558	1214	2126	1764	249	3445	1182	912	1017	2522	1536
ENSG00000058668.13	ATP2B4	5759	5177	22475	2846	5749	14989	726	18698	145694	8727	8133	9171	12355	4461	13131	2228	8465	9987	9590	5231	7042	9401	9490	7603	16640	95577	2686	7097	6762	5432	1933	12347	6633	12900	4204	5674	7249	3553	14401	7379	23814	3064	8102	10609	6181	4436	4391	4791
ENSG00000058673.14	ZC3H11A	2324	2766	5107	4410	3127	4249	1859	4290	70667	5280	4784	12434	3879	2574	6596	1154	4951	6077	4898	2509	4571	4471	4209	4095	6957	46563	1323	7994	2519	3773	1303	7145	3371	4768	3261	3747	3655	1335	3504	4339	6291	825	6947	3344	3099	1103	4166	3477
ENSG00000058729.9	RIOK2	625	567	1412	1070	415	1182	204	777	1190	893	1147	853	855	786	1276	592	1129	1257	2018	574	1044	1212	1415	789	439	1391	548	1404	1069	1088	297	972	952	912	1588	1369	1101	960	679	1003	1311	184	1498	602	364	1186	1590	1348
ENSG00000058799.12	YIPF1	1168	1273	2364	2096	1411	1224	201	1295	1235	1902	2258	1315	1527	1785	2032	900	2309	1391	2380	812	1400	1912	2710	1865	569	1850	246	1293	2336	1967	621	1027	3342	2124	2840	1906	3234	2867	1357	1484	1332	531	1053	984	1715	2186	1563	2174
ENSG00000058804.11	NDC1	859	1101	2565	2027	1639	1925	726	1173	1127	2213	1173	2150	2368	1398	2168	360	2144	2415	2467	615	1647	2025	2082	1794	585	1707	631	2042	1782	1212	438	1675	2365	1313	2573	2340	1080	1421	1110	1838	1758	537	1689	641	1160	1304	2475	1215
ENSG00000058866.13	DGKG	634	1030	3347	1281	1026	839	21	1114	2560	504	2472	43	1864	1936	4575	204	2273	566	1900	2382	1478	1251	3021	3631	729	2124	142	4317	263	467	214	851	1198	1342	2408	3151	1073	799	1812	628	9307	275	1451	1953	754	2146	448	2014
ENSG00000059122.15	FLYWCH1	1079	2677	3104	2262	3638	2155	328	2215	2304	2866	2472	1976	2148	1855	3092	678	2456	3447	4366	1587	3820	2914	1825	3595	584	2230	360	3767	830	1395	1143	2480	3818	2357	1203	1215	1730	615	1670	2137	3384	475	5169	2934	2786	1393	2856	1611
ENSG00000059145.17	UNKL	512	625	1276	649	1268	859	101	736	505	947	839	613	660	567	922	335	762	1086	1249	400	1120	1020	669	488	175	631	128	962	189	480	238	1003	955	821	403	380	593	167	558	642	1020	114	2218	697	943	215	722	598
ENSG00000059377.14	TBXAS1	721	848	3021	837	756	1594	77	2713	2610	1424	3762	214	768	1895	1434	1469	2220	612	1741	762	1366	1130	2321	593	960	1864	184	562	1182	2848	873	1926	1825	2934	2558	1038	7325	1154	1464	596	1011	658	725	1436	2370	1021	931	3840
ENSG00000059378.11	PARP12	671	1033	3172	1815	312	2234	209	1080	2889	1189	1519	377	3629	850	1330	591	1619	752	777	399	1588	1020	1918	634	452	898	101	1367	952	1086	442	681	1178	817	1469	4991	1467	657	696	1000	704	475	961	674	1093	1228	756	1475
ENSG00000059573.7	ALDH18A1	1292	2025	2464	2616	1749	2624	1099	2378	2051	2460	1893	8913	2134	1164	2972	894	2859	2863	3504	626	1939	2242	2512	3057	744	2046	1303	3064	1299	3106	634	4058	2307	2448	1907	2499	2458	1012	2649	1981	3462	526	8143	1517	1757	1730	3110	2362
ENSG00000059588.8	TARBP1	544	742	1630	2093	1575	1022	585	917	686	1832	2195	1554	1366	1099	1563	308	868	1573	1192	538	1630	871	717	540	132	926	291	5022	799	865	349	1841	1180	1177	1266	750	684	524	688	2090	640	167	1841	969	748	369	1146	788
ENSG00000059691.10	GATB	540	1068	6572	1446	1624	1260	194	1043	1003	938	1411	643	2550	1611	1585	935	2064	1603	2628	757	1563	1544	1650	2065	608	1219	494	1846	792	1292	319	1341	2221	1657	1791	1639	1828	1483	910	870	1831	349	1614	926	992	2529	1939	1815
ENSG00000059728.9	MXD1	751	661	596	542	809	601	122	832	581	1967	2430	1842	950	617	1051	626	1006	897	669	665	1541	1223	1012	1957	219	1689	347	1707	674	3064	279	1430	922	1506	891	581	2382	717	960	507	1632	258	1300	734	976	305	1011	1433
ENSG00000059758.6	CDK17	1234	1515	3664	2276	1335	3224	139	1704	1671	2296	2166	1088	2713	1531	3131	860	2148	2556	1884	1235	1623	2709	2689	2636	873	2169	1033	3456	1998	1307	666	2013	1904	2129	3940	2606	1832	1346	1965	1608	3998	496	2446	1612	1420	1136	2697	1986
ENSG00000059769.18	DNAJC25	303	268	661	370	272	435	114	307	246	561	473	904	356	358	380	313	518	434	562	273	400	370	507	385	77	280	134	593	551	643	127	327	339	466	461	335	505	756	319	390	275	70	497	298	384	268	384	344
ENSG00000059804.14	SLC2A3	4313	2573	1055	1590	2207	1064	787	5368	538	6730	2035	2011	2663	5448	2459	2671	11101	2368	3631	1086	15319	2771	4993	2144	995	17177	255	5083	3952	12476	657	1949	6327	7651	4426	611	8260	1110	3535	1879	5321	741	2567	3706	1443	528	2965	4650
ENSG00000059915.15	PSD	145	1978	266	910	2255	3415	124	650	606	1173	1356	1644	827	892	856	138	957	2505	1022	748	588	2733	246	218	214	868	80	2841	142	1189	483	2446	1197	941	1161	751	1601	521	2068	1180	1519	1172	2308	1942	375	308	1016	585
ENSG00000060069.15	CTDP1	557	1235	796	834	1579	1053	243	793	1075	947	891	981	1218	477	1112	229	1409	1573	1125	652	1204	1006	1285	742	339	984	225	1350	309	1129	230	1543	1297	1192	1016	1170	1603	201	889	1080	1143	265	1998	786	811	747	1397	1129
ENSG00000060138.11	YBX3	2870	3185	2061	4373	2560	1749	540	3077	2898	5523	3823	9723	6517	3701	4873	1369	14298	3553	3215	3699	4590	3405	7088	8010	2213	11656	468	5566	6221	13378	1614	3701	1908	9187	5397	1510	5419	3039	2389	2512	5014	1838	2669	2832	2621	2794	2859	6459
ENSG00000060140.7	STYK1	0	2	2	31	4	77	0	2	7	31	20	2	10	12	5	3	3	41	9	0	9	38	0	29	3	7	2	29	2	25	12	12	1	3	5	11	5	5	27	12	4	21	1	29	3	0	9	23
ENSG00000060237.15	WNK1	5231	6891	15578	10219	8156	9079	1656	9992	6821	9210	7659	16385	10233	3576	16881	1981	8741	12042	11235	7985	6195	9866	15108	11138	3134	12112	3090	8675	6609	6390	1770	6672	7546	10587	10849	10324	14421	2324	13920	6828	15485	1828	15871	8092	6708	3726	11746	8346
ENSG00000060303.5	RPS17P5	5	7	4	4	5	11	5	5	2	3	5	12	1	12	1	5	17	2	5	5	5	3	7	11	2	3	5	4	1	15	7	3	11	14	10	5	12	4	3	1	5	5	7	7	5	3	3	11
ENSG00000060339.12	CCAR1	1135	1197	3548	2505	821	2482	482	1789	1402	2061	2181	3668	2210	1141	3147	742	2609	2739	2703	923	1709	1925	2674	1941	448	1853	1056	3580	1121	1949	493	3313	1987	2281	2749	2567	2096	865	2054	2169	2230	349	4152	1200	1600	1203	3721	1886
ENSG00000060491.15	OGFR	1097	2622	2648	2987	2636	2062	523	1879	2383	1605	2215	2791	2393	1000	2130	634	3061	3249	2783	1217	2958	1543	3993	2130	807	2130	331	4220	617	2271	680	2496	3651	2567	2042	3206	2936	283	1520	4882	3067	737	4625	1859	1494	2111	4401	2103
ENSG00000060558.3	GNA15	324	632	362	250	291	223	12	748	811	831	859	52	109	537	400	650	859	250	551	163	397	351	854	161	390	1006	31	109	684	1461	191	686	855	1132	583	266	3134	376	574	219	343	307	194	509	733	187	356	1585
ENSG00000060566.12	CREB3L3	1	0	1	0	2	3	0	0	2	1	2	2	0	1	0	0	1	2	2	0	0	1	1	0	1	0	0	1	0	1	1	0	2	1	0	0	5	0	2	1	0	1	0	3	0	0	0	2
ENSG00000060642.9	PIGV	423	390	1715	459	839	757	43	802	810	650	734	462	448	567	837	546	760	610	1449	473	1244	640	655	572	198	669	175	517	518	694	165	384	1587	1116	593	512	1162	672	399	569	684	105	923	608	1336	1212	708	865
ENSG00000060656.18	PTPRU	217	954	153	119	1834	178	121	353	184	488	1154	134	117	323	127	133	3720	551	349	1208	1541	397	2034	260	293	1608	27	223	1679	1542	50	332	501	1219	109	305	980	79	772	247	962	261	1968	875	411	93	563	2489
ENSG00000060688.11	SNRNP40	1028	1436	3109	2762	2035	2386	583	904	2228	2758	1965	2582	2599	2078	2258	1461	2858	2437	3361	875	2331	2561	2688	2929	879	2077	840	2502	2531	3014	703	2094	2793	1377	5017	3220	1985	2685	1237	2612	1410	391	1502	944	2013	1920	3407	2548
ENSG00000060709.12	RIMBP2	10	194	126	244	322	366	12	68	182	127	566	461	384	87	127	17	252	270	52	210	142	397	43	93	15	17	11	1467	29	170	63	159	232	487	139	124	214	11	391	79	774	270	311	288	46	16	54	137
ENSG00000060718.17	COL11A1	72	649	1150	119	2338	834	5568	318	261	1436	2009	8651	542	161	153	159	1160	2100	762	423	803	1154	36	1485	117	119	768	1278	68	6862	63	7824	261	3598	116	175	714	502	1484	578	3006	300	11756	2094	1378	31	54	153
ENSG00000060749.13	QSER1	1263	1558	2422	2984	1464	2175	533	1399	1124	3780	1389	1676	2242	1315	3787	505	2906	3184	2166	972	2272	1877	2952	1233	799	2628	499	2935	1274	1186	437	1568	2141	2169	2415	3321	1283	1405	1044	2115	3743	360	3180	1485	1210	1784	3230	1480
ENSG00000060762.17	MPC1	1786	2288	3039	6385	2446	1677	217	1324	2746	3295	5566	1539	4260	4264	4059	2073	3186	1681	2994	3110	4292	4249	3166	5923	1620	4070	1332	3692	2669	2035	913	2800	7980	4949	8043	1585	2996	9974	3064	2812	2022	854	2393	1728	3423	7334	5846	5410
ENSG00000060971.16	ACAA1	802	2670	2870	2851	3116	2789	311	2157	3694	2979	4275	1986	2929	2804	3323	1887	3867	4350	3274	1892	3379	2750	3927	3211	1326	3348	726	4213	2002	1992	1097	2943	3378	4321	3172	3548	4113	2011	2586	2793	3815	873	4371	2342	4848	5005	3002	4224
ENSG00000060982.13	BCAT1	5355	5474	866	23162	1430	5999	1888	6073	488	3181	7856	3356	3373	3266	10988	826	13744	4876	6618	3470	965	3224	15987	6980	1903	11613	313	6859	1660	4890	2336	3198	6955	8234	13045	5292	4364	4432	4681	8347	8506	435	9466	1553	2427	5169	13734	14667
ENSG00000061273.16	HDAC7	1747	4490	2086	3042	1534	2943	769	3237	1784	3038	3974	8738	2153	2080	4624	1086	4266	4686	2114	2210	2759	2401	5745	943	929	3187	322	4407	2090	2635	1431	3006	3756	5389	1584	2851	3570	734	2419	3334	4244	866	2640	2557	2009	1129	2764	3915
ENSG00000061337.14	LZTS1	1831	3701	567	5657	3048	706	1037	1182	3286	1234	1010	2318	1278	1234	4104	265	12773	3180	5849	853	2950	2013	7922	792	1363	5838	189	4336	576	3431	1052	1747	3062	8598	1290	2920	4611	239	1848	2580	5946	824	2868	2461	861	290	3931	11126
ENSG00000061455.10	PRDM6	20	15	194	46	15	69	91	29	46	48	49	1027	72	34	29	11	20	25	57	47	79	40	32	114	10	38	15	49	72	236	12	36	31	14	32	14	16	24	21	39	20	11	55	34	46	7	17	20
ENSG00000061492.10	WNT8A	2	1	1	1	5	1	0	1	0	2	4	1	0	0	0	1	3	3	5	5	3	4	0	1	0	2	0	2	0	0	2	1	1	5	0	0	0	0	2	0	3	0	0	1	1	1	0	0
ENSG00000061656.8	SPAG4	188	179	111	66	634	54	34	210	59	774	409	268	39	266	218	152	474	277	244	177	430	341	288	47	132	747	15	266	296	843	171	141	1434	796	316	91	532	672	133	335	177	29	220	482	250	163	347	335
ENSG00000061676.13	NCKAP1	6404	6232	17258	10976	5874	11958	1315	7278	6043	9670	9006	7025	10006	6434	15234	3352	12456	12582	13070	5726	8849	12835	15529	16315	3961	12506	5783	10846	11297	8734	2415	10602	10384	12066	12613	11808	7177	5611	9850	7699	15560	1989	10669	7771	7166	7748	13765	9990
ENSG00000061794.11	MRPS35	1441	1439	3402	3277	1628	2905	505	1911	1849	2725	3795	3218	2998	2826	2928	1711	3320	2702	4872	1379	1320	3201	3739	3921	996	3092	854	2266	3791	2182	813	2398	4080	2819	6955	1902	2972	5256	1707	2064	3137	460	2248	1354	1911	3292	3996	3248
ENSG00000061918.11	GUCY1B3	421	1260	850	1364	1481	1251	52	686	419	1561	862	184	770	1306	1119	419	1093	1745	1447	346	1198	2642	1063	1965	603	746	375	1641	641	1263	499	1381	1944	1383	671	769	1536	1452	2571	830	1354	366	1483	807	552	1282	1582	1227
ENSG00000061936.8	SFSWAP	1048	1861	1639	2032	2664	1738	440	1356	1459	1880	2150	4033	2548	1317	2686	478	2353	4188	2461	1570	2401	1231	2205	2438	339	2314	469	5100	882	1367	550	3618	2546	2376	1650	1822	1666	239	1543	2888	3093	358	5219	1376	1203	604	2323	1443
ENSG00000061938.15	TNK2	1475	8122	2650	2198	7954	5080	453	2512	3382	5368	4107	4596	3107	3216	4811	514	3837	15088	4272	2998	3637	10380	3242	5122	868	3142	587	14874	493	1785	1200	14584	4035	4387	1481	8412	2733	706	5844	11062	12857	1000	9698	4256	3522	1967	3747	2696
ENSG00000061987.13	MON2	1136	798	2602	2536	1373	2302	410	1771	1309	2166	2956	4616	1737	994	3067	592	2037	2461	1421	1200	1049	2410	2621	2437	497	2335	710	1812	2182	1431	648	2506	1801	1982	2309	1722	1698	1825	1822	1597	1979	315	3049	1456	1271	815	2027	1640
ENSG00000062038.12	CDH3	36	258	410	43	150	491	50	104	47	93	19	295	34	207	52	126	147	81	60	114	41	432	61	85	303	100	88	468	69	757	29	962	244	931	44	25	38	26	303	83	60	15	204	96	222	12	153	15
ENSG00000062096.13	ARSF	31	46	1472	116	256	136	5	194	900	95	572	10	809	189	240	261	114	189	569	181	457	122	141	21	112	34	9	211	397	916	65	12	122	452	201	109	138	70	86	72	560	542	5	415	164	236	57	870
ENSG00000062194.14	GPBP1	2624	2972	7358	5183	2624	5854	623	3428	4235	5309	4567	3061	5889	3777	5983	1862	4071	5330	7646	2674	4732	5962	6030	3398	1595	4902	2345	8305	4320	4111	1334	5513	5474	3591	6175	6453	3714	4205	3707	4527	5761	939	7935	2486	3731	3194	5996	3909
ENSG00000062282.13	DGAT2	36	50	163	50	766	83	138	109	195	459	560	132	89	52	83	91	52	119	143	34	388	238	79	249	124	161	36	130	81	311	24	110	95	97	73	152	576	52	88	74	114	126	63	73	373	12	278	561
ENSG00000062370.15	ZNF112	199	268	722	542	69	514	55	379	223	362	322	181	453	236	600	172	378	517	589	260	266	370	798	384	105	347	93	588	255	130	121	505	204	222	567	598	224	254	250	371	442	66	477	255	313	167	809	282
ENSG00000062485.17	CS	3880	5807	8393	10917	3881	7210	1520	6641	7254	5359	8317	15446	9171	5097	10496	1992	7597	9466	10111	4081	4234	7982	9267	11397	2415	7014	2353	6110	4889	4759	2382	9864	8645	6342	8734	9798	6657	2748	6299	8297	9816	1918	10951	7611	5381	4670	9199	7043
ENSG00000062524.14	LTK	9	73	63	303	31	40	132	29	20	238	21	282	26	34	128	23	172	89	9	20	15	21	41	21	25	73	4	437	17	246	21	54	43	63	21	41	29	24	60	177	50	47	32	117	41	7	73	12
ENSG00000062582.12	MRPS24	219	689	721	496	995	496	60	440	872	718	594	261	449	560	437	279	703	811	552	192	534	596	741	706	234	459	70	514	825	787	191	394	1169	448	596	939	473	488	275	877	485	204	736	285	483	1107	663	571
ENSG00000062598.16	ELMO2	1850	3199	7583	5482	5589	4670	837	4123	4072	3921	3328	6340	5020	2265	6077	1318	9070	6308	5031	2479	5031	4525	7571	4963	1203	3475	1506	6323	2667	2914	906	5025	5881	3382	4321	4559	3745	1454	4432	4943	5136	982	4230	2557	4301	5324	7139	3043
ENSG00000062650.16	WAPAL	989	1032	2020	2629	786	1928	285	1641	1414	1639	1911	2158	1292	724	2472	581	1904	1568	1740	777	1474	1725	2150	1828	567	1861	907	1478	1003	1954	410	2340	1153	1573	1652	1704	2190	757	2203	1044	1572	337	4048	1241	1112	711	1750	1810
ENSG00000062716.9	VMP1	4661	5000	6167	3766	5199	2994	1048	7483	4226	10139	18164	5987	6071	10088	8030	5644	14483	7750	7165	3202	4782	6292	7790	5186	2524	13125	1373	21381	9113	14243	2719	6137	11855	12217	7916	4951	9612	11793	6041	6672	8228	1097	6293	8529	6658	4864	8676	7927
ENSG00000062725.8	APPBP2	1812	1908	4629	2285	1955	3877	479	2538	2258	3161	2764	4201	3707	2255	4771	1069	3241	3398	4057	1702	2995	4133	3701	3184	996	3282	1380	3116	2203	1317	764	3697	3339	2815	3853	4580	2383	2127	4054	2350	3730	598	4235	1979	1999	2080	4489	2368
ENSG00000062822.11	POLD1	305	1585	1013	1040	1928	847	672	734	1850	1568	703	1268	2499	618	1285	286	1055	1992	1217	388	2759	1160	1563	2065	427	919	127	2961	319	1047	346	1484	1147	697	832	1426	966	277	762	1917	2046	469	3896	567	897	461	1819	1023
ENSG00000063015.18	SEZ6	2870	21528	1152	7016	8546	8408	77	1797	5143	1838	1594	114	17900	3229	3147	189	483	5875	8233	1873	3121	3595	848	380	2691	1200	194	38481	385	243	1071	592	1359	370	457	612	517	210	456	3248	15327	1563	469	1792	1167	684	3624	236
ENSG00000063046.16	EIF4B	5910	5396	9929	10366	4198	12679	3725	13203	8399	8647	10105	29724	11963	5567	14071	4667	15657	11971	9833	8114	6968	9442	11964	15591	3598	14584	5189	6881	10776	11548	2896	12296	10042	13473	18846	11548	14078	6134	9674	9358	12336	2260	16179	8039	6983	6549	11928	10507
ENSG00000063127.14	SLC6A16	21	15	124	38	27	73	26	119	60	112	72	919	122	52	86	56	63	43	38	36	127	54	31	43	11	54	7	43	15	19	29	36	24	52	56	32	34	21	20	63	77	5	19	72	56	25	29	43
ENSG00000063169.9	GLTSCR1	218	1193	423	983	1339	718	255	612	943	989	754	2430	1402	536	1115	127	947	1434	782	584	1266	900	1544	1190	184	848	95	1926	195	760	256	1523	679	787	410	805	751	121	577	1116	1656	263	1972	760	632	279	923	555
ENSG00000063176.14	SPHK2	379	1649	1157	1324	1779	1449	139	1167	2013	1522	1126	1222	2361	1239	1520	643	1398	1897	1903	859	2809	1480	2352	2499	546	1300	224	1675	694	719	689	1939	1310	1561	1309	1634	1459	542	1370	1883	1976	487	2217	1210	1644	1090	2222	1765
ENSG00000063177.11	RPL18	5008	21229	9970	27267	27895	17459	11486	11483	26796	20994	22916	51657	36894	26741	16664	11428	35833	22926	23000	14122	26650	24637	25880	35233	10006	25543	3877	21206	39330	35297	10716	32998	23427	22385	55504	21295	24727	43311	11508	17804	17480	6390	24137	9453	17056	32614	32277	23031
ENSG00000063180.7	CA11	265	819	1016	2365	1124	4452	133	1127	1949	667	3031	3053	1935	1461	1548	617	4091	2957	2210	2177	2207	4024	1573	1160	242	1246	119	2272	1168	1702	923	2442	626	2456	1953	978	2360	1139	1326	1013	2326	1397	969	2299	2322	1659	1204	2203
ENSG00000063241.6	ISOC2	727	2400	1426	2817	2232	1478	504	1247	2122	810	2961	1051	2330	2017	1377	1057	2195	2260	2164	547	1801	2142	2602	2338	941	1475	219	2159	1075	2130	962	1890	2321	1719	2057	2304	1850	3432	1142	2669	2183	553	2188	1174	1893	3698	2999	2177
ENSG00000063244.11	U2AF2	4104	9449	7888	13624	9458	8447	2489	5916	11615	6505	6357	5469	15338	5113	9036	2795	9887	12548	11912	4815	12252	9307	13363	12991	3027	7851	1412	12749	4231	5568	3226	12654	8546	7986	9892	11511	8424	4120	6749	11468	11120	1951	13299	4836	6725	5659	14271	8001
ENSG00000063245.13	EPN1	2885	10034	4574	8247	8822	6024	1702	5214	8557	6045	5791	3382	9458	5467	6446	2548	8250	9601	7130	4281	10576	6937	11084	12022	3203	7105	822	9146	3048	6141	2397	7913	7421	8192	5610	8622	9609	2013	6582	8932	10592	2861	11713	6449	6092	5214	9477	7756
ENSG00000063322.12	MED29	2419	4056	10518	6788	6623	4928	697	3741	5360	4677	4564	1696	9572	5333	5723	2964	5576	6178	5496	5128	7279	5314	11561	9074	1903	5731	1454	5045	4777	2948	2028	4093	7647	5233	5386	5945	5051	4574	4693	5411	6831	1431	3874	3472	6198	5002	9294	6344
ENSG00000063438.15	AHRR	136	88	56	93	311	110	20	54	61	142	122	182	116	88	104	36	143	110	97	69	341	204	106	194	29	215	29	451	24	170	59	105	130	124	55	43	57	17	88	109	87	17	136	87	173	15	161	108
ENSG00000063515.2	GSC2	0	0	0	0	1	0	0	0	0	0	0	0	0	0	0	0	0	0	0	0	0	0	0	0	0	0	0	0	0	2	0	3	0	0	0	1	0	1	0	0	1	0	1	0	0	0	0	0
ENSG00000063587.13	ZNF275	1538	1373	3574	1751	2198	4541	625	3503	1531	1989	1620	2137	2678	1688	2912	641	2008	2450	2853	2047	2874	1783	2459	3088	581	2181	1038	2944	1285	1197	412	3053	2581	1679	2450	2020	947	474	2355	2299	7350	612	4196	1922	2308	1102	2370	1384
ENSG00000063601.15	MTMR1	1106	1231	3334	2055	1311	2316	300	1575	1501	1936	1563	1210	2458	976	3177	568	2235	3027	2259	1157	2595	1716	2475	2148	454	1908	647	2512	1007	830	376	2212	1812	2013	1566	2461	1290	493	2068	1933	3725	355	2943	1402	1157	1068	2215	1122
ENSG00000063660.7	GPC1	10208	22247	6650	21239	18284	4954	473	5530	8467	15005	16706	389	9398	5502	30923	2381	68649	36649	11410	14920	24182	13363	77846	29556	11316	68720	2742	19363	10875	18112	1809	17028	27462	29596	5984	37623	13863	4656	28513	32811	23768	3307	18767	23783	9540	21329	31879	26295
ENSG00000063761.14	ADCK1	199	574	478	1218	823	530	96	296	664	373	571	462	781	337	807	146	551	780	571	405	639	726	652	499	194	579	122	1352	286	203	184	799	907	641	442	742	668	229	384	904	800	152	766	269	400	826	999	592
ENSG00000063854.11	HAGH	734	1843	4407	1725	3090	2354	159	1252	2236	1696	2316	1028	1744	2010	1617	1093	2406	2230	3250	1374	2421	2422	2103	2683	1000	2013	477	3461	1130	1541	658	2071	4063	3412	2895	1214	2422	1791	1944	2127	2722	444	2749	1505	2073	2504	2326	2804
ENSG00000063978.14	RNF4	2101	2861	4846	3591	2066	3067	746	2458	3229	3421	3169	5330	2876	2246	4537	1314	2232	4736	4502	1944	4485	4027	4446	5597	995	4272	1013	5219	1473	3565	780	3945	3998	3954	3419	4931	3253	978	3415	3795	5811	889	6056	2794	2323	2267	5277	3974
ENSG00000064012.20	CASP8	462	201	538	770	181	608	86	847	779	608	1480	448	366	413	1271	370	1026	611	802	275	581	370	891	547	240	736	66	297	707	660	291	479	440	712	700	854	1032	485	351	360	712	157	210	689	774	628	296	967
ENSG00000064042.16	LIMCH1	1954	2212	7832	3845	2330	5798	640	3031	2048	2784	2920	8880	4660	3249	6655	1244	1603	4921	5424	3712	2744	4869	5331	5530	1023	2972	1771	3739	1883	1559	888	5660	3038	6414	4819	2689	3337	1448	4659	2499	7270	779	3340	3151	3328	5085	2914	1948
ENSG00000064102.13	ASUN	502	752	1955	1160	632	952	319	877	649	982	965	910	988	680	1452	540	1381	1073	1926	517	646	1655	1496	1633	327	990	451	1548	1278	1023	243	1475	1318	1055	2729	565	1412	1015	795	1031	892	211	1287	674	821	1003	1489	1212
ENSG00000064115.9	TM7SF3	2106	1736	6080	3851	2465	4804	275	3177	4656	3851	5365	1135	2775	2195	5428	2762	6222	3966	5979	1197	1765	4180	5093	3801	2166	4778	844	2186	7737	2573	1140	3201	5119	4677	10911	3295	5514	4204	2863	3506	3270	930	4014	3308	2923	3378	4623	4697
ENSG00000064195.7	DLX3	1	5	1	5	10	11	36	2	0	3	3	17	0	0	0	0	17	15	0	3	2	23	7	11	2	5	1	7	9	54	1	1	1	4	7	5	7	7	11	2	2	1	3	2	2	0	5	0
ENSG00000064199.5	SPA17	269	308	2422	291	475	1297	21	467	691	1491	440	38	975	699	678	774	708	735	632	343	1068	706	762	397	145	220	74	694	1046	391	179	312	952	548	666	464	442	1709	683	779	429	249	655	322	1732	1055	664	460
ENSG00000064201.14	TSPAN32	52	31	163	54	121	101	10	68	147	80	132	80	52	25	83	23	56	121	54	73	116	38	66	42	32	155	12	90	39	70	26	21	119	55	145	29	25	15	32	50	52	19	29	57	52	29	101	85
ENSG00000064205.9	WISP2	10	3	54	3	25	9	1	23	11	15	50	2	5	4	5	19	7	7	42	10	12	54	11	77	27	88	17	21	14	204	3	16	106	4	20	10	12	29	21	5	20	5	23	21	70	7	4	10
ENSG00000064218.4	DMRT3	3	1	2	14	0	14	0	3	2	6	1	100	2	7	2	0	0	7	0	1	2	1	0	308	1	0	1	4	0	1	0	1	1	4	5	0	1	1	32	0	2	0	0	2	36	0	0	14
ENSG00000064225.11	ST3GAL6	530	753	1200	777	550	1681	85	1259	974	822	1180	691	499	932	862	432	1028	677	2116	364	283	1099	664	1948	355	479	313	2315	700	411	684	1104	1230	872	1742	1153	865	2560	1110	424	510	128	2101	473	1192	211	1676	1060
ENSG00000064270.11	ATP2C2	16	63	121	20	68	59	5	47	21	26	114	15	177	36	36	15	31	36	40	26	20	194	9	31	7	57	15	324	24	17	10	102	52	14	34	7	50	76	34	66	50	7	90	81	73	19	12	19
ENSG00000064300.7	NGFR	1045	2620	155	386	3853	1203	266	4037	1786	1368	2188	15452	1038	2061	1838	227	4255	1116	2106	2982	847	1147	1721	725	282	1698	889	6251	716	664	840	1143	2065	378	5074	1786	3923	1705	4492	1939	2246	155	11401	517	688	770	6535	167
ENSG00000064309.13	CDON	182	109	196	102	844	272	477	460	167	1266	121	4674	919	105	834	66	615	1603	438	74	384	545	282	165	83	1373	485	1551	225	456	128	708	375	149	523	233	138	187	988	429	408	165	722	194	851	34	881	96
ENSG00000064313.10	TAF2	779	694	1724	1783	868	1307	444	914	1502	1421	1354	3570	1351	809	2009	456	1445	1499	1551	649	1361	1510	1732	1874	395	1484	563	1853	739	1670	328	1373	985	1104	1727	1657	1057	756	990	919	1547	234	2443	739	823	718	1587	1161
ENSG00000064393.14	HIPK2	4088	9871	12180	5459	16449	8641	972	6330	5924	10601	6418	3299	8896	5175	18333	1639	7904	11795	7817	9685	4656	15577	13819	9459	1845	10694	2657	17371	1265	8062	1318	15595	5241	8979	6425	8870	11117	1278	11492	6550	14477	1663	28618	6377	7541	4745	9130	4163
ENSG00000064419.12	TNPO3	2008	1922	5410	3719	4316	3612	1486	2670	2984	3877	2493	4069	4037	1363	6217	1047	4799	5768	4297	1069	4369	3557	4937	4549	873	3802	1136	5374	2077	2636	758	2896	3374	3574	3099	6540	2968	880	2485	3663	4185	770	6168	1742	2685	2689	5025	3092
ENSG00000064489.20	MEF2BNB-MEF2B	12	17	40	56	36	24	4	25	39	28	16	54	104	32	27	10	24	32	29	43	61	43	40	52	5	24	12	34	12	21	11	52	54	20	44	12	21	21	23	29	17	5	69	17	24	15	87	15
ENSG00000064490.12	RFXANK	901	1971	2864	3646	1884	2032	466	1563	2694	1596	1922	2217	2804	1629	2034	1027	2638	2841	2205	1334	2752	1917	3743	3009	813	1877	521	2299	1288	1904	843	2124	4462	2531	4075	3092	2382	1990	1597	3310	2697	737	2376	1198	1660	3565	3614	2302
ENSG00000064545.13	TMEM161A	579	1347	2353	2815	1725	1040	318	995	1937	1208	1522	1169	1944	919	1490	490	1744	2114	1853	1152	1836	1074	2967	1834	576	1617	288	1663	1013	1239	638	1307	3114	1679	1670	2073	1534	770	680	2575	2671	442	3568	955	1322	1652	2388	1513
ENSG00000064547.12	LPAR2	224	367	153	286	1346	335	352	378	203	859	664	1359	555	377	577	66	375	1093	187	167	421	445	456	358	52	323	34	2650	77	204	167	583	669	367	101	124	291	96	258	634	496	49	910	526	542	79	187	288
ENSG00000064601.15	CTSA	4319	6639	6879	11013	5166	4262	1332	9697	7627	5393	11054	19194	4607	5042	7998	2771	14713	6615	12586	2697	5838	5278	11024	7921	2638	8179	941	6683	5721	17070	2205	6020	9535	10951	5795	8252	18040	2308	4418	11022	9263	2452	4100	6449	7397	11003	8281	13507
ENSG00000064607.15	SUGP2	2262	4297	6229	7166	5147	3869	584	3356	2812	5009	2854	3211	5484	2090	6969	1071	3943	8722	5941	2958	6052	4547	5355	5032	726	3492	1146	10982	1543	1907	1700	5759	3543	3984	3551	3503	2783	1247	3645	3226	6948	624	15562	3308	2942	1086	4740	2599
ENSG00000064651.12	SLC12A2	890	1447	1449	2689	1812	1626	138	1572	1366	1184	1964	2531	1596	1147	2581	288	2929	1475	1629	2198	1480	2195	2467	1003	706	2496	518	1431	859	1736	588	2048	1506	1702	2475	1084	2634	1676	1778	1411	2089	328	3712	1233	820	593	2068	2063
ENSG00000064652.9	SNX24	613	578	2948	971	598	967	74	939	803	901	1617	243	1070	952	1157	482	1298	908	1339	542	1073	848	1227	490	297	912	275	1005	1045	689	227	686	1359	1009	1156	942	1378	944	885	1119	767	214	931	729	882	1082	1200	1393
ENSG00000064655.17	EYA2	848	926	2196	2794	505	1090	718	1540	2292	373	786	2711	1740	971	985	419	926	2345	2406	1292	2288	583	1824	70	268	1046	50	598	704	620	496	97	410	716	618	3024	309	555	496	2591	4129	451	2545	823	545	2723	2425	879
ENSG00000064666.13	CNN2	429	3807	383	790	1167	494	581	1426	588	989	1679	5753	1039	2274	1020	464	3664	583	853	1068	1626	1300	2960	1915	1684	3103	375	1670	1093	10787	466	2459	4096	3445	774	642	2249	601	963	742	1041	288	1997	1820	1383	533	1177	1073
ENSG00000064687.11	ABCA7	86	370	482	212	318	466	34	1078	805	585	775	195	730	291	521	170	360	518	364	356	2448	383	496	730	105	296	43	1380	156	455	130	646	332	573	189	194	534	72	212	253	430	156	640	718	1119	179	153	445
ENSG00000064692.17	SNCAIP	1005	743	3965	1149	671	2868	187	750	205	1747	668	1998	3655	890	1880	423	389	1167	3472	479	1401	1722	412	606	253	1323	1217	2208	676	268	106	2706	978	930	2028	567	108	414	888	2148	1090	243	577	446	1341	655	1261	456
ENSG00000064703.10	DDX20	497	540	1505	1106	848	1110	330	620	634	1183	974	2586	1108	645	1265	383	1090	1172	1318	438	891	974	1045	1421	330	1146	446	1271	988	908	260	1176	942	725	1585	1603	896	826	573	1038	885	318	1023	489	606	853	1421	916
ENSG00000064726.8	BTBD1	2848	3770	6924	6050	2527	5962	562	3511	3833	4135	7356	4873	4962	4806	7240	2313	6606	5614	5825	3064	4646	3394	7918	6472	1621	6339	1867	4780	4731	4785	1533	4364	4513	7736	8853	6982	5854	4750	3919	4492	6489	880	4500	3531	2367	4564	6649	6836
ENSG00000064763.9	FAR2	588	671	1908	957	214	1107	70	955	1019	916	889	1822	1444	840	978	364	1028	860	2060	674	404	844	2073	902	370	941	105	1578	860	397	295	926	1456	781	1681	762	1080	795	623	844	1247	191	879	395	700	1061	2893	1028
ENSG00000064787.11	BCAS1	341	4284	456	1052	12800	2234	95	3039	296	2144	4155	86	324	2246	5182	533	2183	524	2281	6511	1272	11210	2448	3579	205	2606	330	320	109	703	319	16930	2028	684	3477	139	15332	1436	2017	254	2686	628	24247	1467	854	234	671	891
ENSG00000064835.9	POU1F1	0	0	0	3	1	1	0	1	1	2	4	2	0	0	4	1	1	1	0	1	2	2	0	0	0	2	1	3	4	0	1	0	0	1	2	0	3	3	2	0	0	0	0	3	0	2	5	1
ENSG00000064886.12	CHI3L2	31959	5397	6895	2262	2322	2484	370	65277	17932	47916	28245	266	4629	18868	20875	63871	13550	19980	5939	4939	6487	5304	18081	432	15980	19953	397	900	168778	6683	1533	1935	2778	26795	6235	2037	66725	26623	8447	4846	9540	23744	583	5124	4671	2602	1727	17375
ENSG00000064932.14	SBNO2	1742	2924	1061	2531	1537	957	163	2159	2898	2124	1974	3366	2171	877	3399	653	4475	3603	1430	1210	3175	1461	7348	1981	744	5063	186	1902	657	3462	1065	2563	1864	2616	945	1890	4849	324	1704	1292	5549	1038	4123	2295	1272	941	3323	2768
ENSG00000064933.15	PMS1	456	650	1152	1078	507	938	298	600	591	1084	1092	1396	1074	827	1222	337	766	1102	1172	414	1038	897	1016	1147	226	897	742	1524	701	832	312	1112	1048	611	1202	839	649	942	502	910	762	111	1405	480	555	449	1104	716
ENSG00000064961.17	HMG20B	1219	2372	3154	4528	2703	2374	380	1857	3020	2248	2934	2144	4949	2356	2855	1057	3433	3426	2452	1835	4765	2859	4519	3655	1016	2893	703	3590	1548	4275	1085	5621	4741	3135	4104	2578	2599	1378	2080	4643	3698	716	5541	1936	3235	3076	4398	2578
ENSG00000064989.11	CALCRL	969	805	5476	897	775	2893	163	2568	583	4240	2401	1359	1425	1132	1142	1420	1848	3360	5846	902	392	3262	2999	10253	1266	3148	3846	913	2797	2248	762	5566	3686	3487	1295	1594	5191	6581	7869	611	3157	255	2028	1149	5524	1023	3715	5648
ENSG00000064995.15	TAF11	707	890	1765	1570	1610	1065	400	922	1103	1950	1612	3014	1549	1402	1705	857	1805	1548	1292	557	1315	2111	1350	2248	542	1570	494	2360	1041	1732	592	1501	2135	1495	2599	1448	1438	2628	1207	1533	1167	268	1946	545	1168	966	1880	1669
ENSG00000064999.13	ANKS1A	652	1320	2705	1115	2115	3653	668	1897	1471	1946	1588	4970	1927	688	2164	515	1850	1883	1137	974	1395	1831	2122	3598	466	1630	598	2104	448	1212	853	2165	1533	1719	1276	2114	2388	501	1931	1478	2182	403	2617	1046	1436	489	1633	2004
ENSG00000065000.14	AP3D1	4027	9511	8223	11380	9252	7651	1102	7296	8219	6415	5859	13163	10930	3051	10352	1900	9813	12266	9196	5978	9227	6397	14476	13280	2174	8163	1852	11036	1884	5721	2431	11640	8177	8519	6029	9430	7729	1033	7019	8816	14556	2025	20072	6449	5695	3893	16468	7487
ENSG00000065029.13	ZNF76	872	1765	2632	1830	2461	1853	243	1579	1981	2581	1472	1288	1742	1422	2162	954	2053	2586	1553	1084	3056	2039	1834	2249	499	1859	393	3911	916	1346	741	2249	2944	1886	1554	1782	1263	1224	1323	2317	2221	440	3702	982	1798	1511	2474	1767
ENSG00000065054.12	SLC9A3R2	574	3937	1548	2108	2500	4689	325	1068	1794	1324	1505	5334	1386	1350	1991	619	2058	2739	1939	1875	3073	2804	2356	2644	1053	1073	280	2957	517	1702	1143	1827	2982	3200	2382	2091	2580	856	1520	2798	2179	598	1853	1293	1224	3469	1794	2770
ENSG00000065057.6	NTHL1	220	914	979	1121	1221	770	153	470	941	505	769	1166	1017	678	671	356	832	1409	1786	366	845	1021	1122	955	362	598	139	1447	459	558	302	868	1722	735	1379	712	706	796	478	1383	891	178	1398	416	635	2385	1351	727
ENSG00000065060.15	UHRF1BP1	640	962	2114	1448	1152	1180	195	1588	1035	1917	768	1592	1389	608	2550	366	1176	1764	1090	571	1252	1418	1628	2814	371	1433	562	1649	621	982	261	1545	1059	1064	927	2469	1124	488	1366	1009	1895	279	2714	725	885	454	1527	882
ENSG00000065135.8	GNAI3	3553	3379	6800	5343	2877	5392	1553	4337	4086	5831	6011	9116	6918	4051	7258	3095	7084	6699	7082	3065	6729	6638	7991	6357	2790	7232	2751	5801	6041	7421	1568	5756	6364	7466	10579	7844	5957	5695	5456	4944	5770	1712	5374	3234	4158	4828	8736	6161
ENSG00000065150.17	IPO5	4426	5962	7010	13351	4809	9029	3692	4758	7033	10955	7112	15075	11178	8007	15566	3964	11421	11088	9366	4934	9459	7356	10895	14109	4343	12759	2615	10430	8176	10934	2637	10525	8298	7878	14236	9754	7153	9624	7924	4155	11353	1488	20726	3177	6321	9428	14367	6364
ENSG00000065154.10	OAT	1346	1298	3079	3410	2297	4170	426	2522	3786	2377	4183	5074	2729	2205	3998	1785	2877	3207	3174	1952	2509	3902	2979	1749	832	2613	1785	2348	2590	3762	717	3710	2573	3092	2920	3348	4694	2542	3808	1527	3608	803	4557	2266	2259	3064	4271	3398
ENSG00000065183.14	WDR3	1107	1522	2461	2372	1285	2285	601	1538	1513	1712	1502	3429	2575	1057	2521	710	2747	2655	3701	729	1696	2630	3035	4838	700	2279	1278	2175	1448	2205	496	2361	1768	2011	3483	2616	1830	1137	1362	1832	1936	487	2561	1043	1192	1492	3248	2416
ENSG00000065243.17	PKN2	1339	1266	3339	2775	881	2704	538	1948	1513	2493	2222	3055	2423	1478	3911	719	2768	2519	3145	1154	2734	3029	3049	2137	623	2863	1153	2961	2425	2098	750	2755	1783	1981	2817	2960	2048	1948	1584	1559	1999	459	1588	1407	2060	1541	3031	2057
ENSG00000065268.9	WDR18	545	1805	1816	3036	1874	1778	265	1046	2192	1364	1241	1809	3721	1057	1545	595	1529	3160	1841	1366	2757	1904	3171	3064	579	1417	362	3081	714	1088	615	3530	3697	1801	1935	2221	1073	898	1344	2829	2617	526	6386	968	1547	2135	5942	1365
ENSG00000065308.4	TRAM2	942	1017	929	1621	612	879	222	1476	882	1283	1239	2301	1032	394	2035	344	4418	1380	1154	674	1070	1038	2601	1180	416	2400	268	1286	446	3147	325	1106	1107	2797	708	1523	1452	288	1317	1750	1747	302	524	1494	1208	432	1656	1267
ENSG00000065320.7	NTN1	3704	5976	9092	6208	4765	1471	114	2859	3839	4111	3707	360	6604	1629	7358	894	3965	6397	4476	2895	2931	5104	13668	4545	1524	2606	885	2991	1361	750	936	10236	4290	6887	1744	5756	2490	809	16111	8191	6164	1380	3680	4459	4991	3860	7721	3272
ENSG00000065325.11	GLP2R	5	4	79	27	7	59	0	16	10	11	11	0	9	15	29	14	0	79	16	11	5	25	3	0	2	5	1	70	21	24	1	9	7	2	24	15	55	9	40	9	10	20	2	63	40	4	5	31
ENSG00000065328.15	MCM10	149	242	517	265	296	178	146	73	502	512	105	1186	551	215	400	57	296	504	737	70	341	524	269	494	105	157	148	717	80	149	42	617	410	97	390	496	128	189	421	383	680	80	2386	69	101	186	861	215
ENSG00000065357.18	DGKA	347	756	1033	784	652	818	122	891	854	1122	1616	628	482	579	1315	355	1494	1075	769	490	886	1063	1094	1068	263	1089	175	1126	598	1097	305	1383	998	1797	792	979	1154	315	727	795	1330	229	1454	807	726	555	962	1113
ENSG00000065361.13	ERBB3	263	947	105	199	2999	1504	39	1082	178	2113	2082	95	91	782	1140	139	1057	1582	1951	1172	209	3998	861	1182	821	532	141	2802	99	110	111	6419	594	283	499	159	1588	446	2696	1102	747	266	12172	454	296	802	2188	114
ENSG00000065371.16	ROPN1	1	5	5	2	0	7	0	2	14	1	7	1	11	1	3	2	1	4	4	3	14	5	0	0	1	1	1	5	2	3	0	4	0	2	1	1	1	40	7	5	11	2	1	17	11	3	0	42
ENSG00000065413.15	ANKRD44	347	496	2410	821	792	1332	70	950	923	1142	1271	3402	669	1036	1520	414	1180	765	1464	499	770	1210	1227	1239	255	812	307	1533	854	880	327	1765	1066	742	1228	1154	1307	854	1076	505	706	167	1903	815	1106	432	787	1336
ENSG00000065427.13	KARS	3049	4436	4326	6690	3090	6331	1346	3938	4982	3645	5113	6302	8286	4394	6215	3070	7124	7487	7573	3653	6450	6045	8193	9239	2435	6083	1790	7761	4155	5749	1610	5595	7330	5966	6792	4421	5146	3523	3598	6374	6188	1222	7698	3000	4487	5614	8415	6455
ENSG00000065457.9	ADAT1	591	760	1103	1246	729	1102	95	999	1068	990	1127	1041	1010	1038	1630	620	1339	1303	1751	544	1043	1292	1309	859	364	877	246	1352	944	786	297	935	940	1448	980	737	1016	799	799	1035	1425	159	1502	691	910	602	1558	1326
ENSG00000065485.16	PDIA5	701	302	336	509	346	657	290	517	1219	615	983	660	598	405	733	475	2970	634	649	220	409	485	496	657	358	1200	122	415	1064	1465	112	482	855	773	419	512	803	240	657	436	1110	442	521	360	994	449	263	1623
ENSG00000065491.8	TBC1D22B	593	802	1251	950	668	1278	149	880	984	859	576	1169	1274	550	1298	415	1112	1268	870	473	1174	856	1371	613	295	1207	355	1194	809	1086	229	837	988	1279	952	1150	683	429	579	919	1550	311	598	475	684	857	1076	850
ENSG00000065518.7	NDUFB4	1801	2689	3385	3500	3738	3387	477	2450	4742	3334	5389	1887	3971	4066	3143	2829	4919	3511	5703	2174	4062	3841	3813	4551	1747	3270	1391	4360	3148	3142	1194	3255	7240	4028	5028	2861	4563	8030	2301	3535	2696	884	3081	2190	3785	7564	4271	5264
ENSG00000065526.9	SPEN	2023	4505	3753	3364	4402	4189	882	3172	3194	4281	1845	3390	4702	1588	6316	598	4086	6237	4738	1570	4003	3890	5355	5157	892	3802	1447	5899	884	2602	860	7107	2025	2694	2222	4700	2538	445	3927	3286	5189	655	12431	2502	3021	859	4594	2013
ENSG00000065534.17	MYLK	1190	2065	714	1117	3697	2217	141	4813	1666	1235	2140	686	1886	1463	2422	1452	3726	1800	3874	3586	8706	3511	1010	7320	2210	2248	900	1222	762	8531	870	2150	1539	5577	2767	942	6507	5278	3268	576	1371	820	3113	7082	1363	366	1007	3454
ENSG00000065548.16	ZC3H15	1771	1818	5451	3509	1402	3248	987	2235	2029	3067	3808	3937	2661	2272	3755	2186	3902	3461	4255	1317	2563	3699	4428	3649	975	3477	1234	3391	3557	3729	1020	2613	3280	3387	4982	4181	3999	5035	2227	2715	2708	512	3110	1822	1961	3027	4081	3938
ENSG00000065559.13	MAP2K4	952	1150	2410	2039	1469	2461	347	1656	1102	2365	2685	3586	1831	1630	2246	699	2543	2009	2070	944	1383	2340	1822	781	647	2593	497	2395	1271	1589	600	1629	1976	1848	1834	1808	2210	1563	1797	1534	1810	386	3652	1526	1377	668	2215	1949
ENSG00000065600.11	TMEM206	630	1086	1669	1902	3124	1190	336	823	926	2262	1438	1603	1596	1484	1959	631	1640	1623	1992	1026	1176	3586	2127	1475	777	1644	649	2013	777	912	366	2544	3805	1150	4261	1473	2318	3194	1621	2127	881	293	3439	625	1254	2344	1771	1218
ENSG00000065609.13	SNAP91	63	1080	43	809	1158	1859	43	69	273	199	397	124	375	672	507	42	47	866	664	255	133	2281	26	1373	145	93	432	1832	65	400	201	2739	21	156	232	148	717	338	2767	164	148	455	1520	1032	266	11	171	438
ENSG00000065613.12	SLK	1036	758	1767	1377	494	2317	214	1661	1249	1059	1558	3131	1241	555	1986	335	1818	1259	1641	1047	1376	1180	1812	1541	347	1472	706	965	687	1981	384	1828	955	1668	1357	1507	1802	430	1721	957	2142	291	1982	1136	922	561	1217	1698
ENSG00000065615.12	CYB5R4	459	533	1150	897	598	680	68	866	957	1554	1850	456	697	1202	992	941	1057	442	1070	419	623	1260	1320	787	491	1223	426	1113	868	1722	332	1293	1287	724	1418	756	2249	2758	1055	347	929	188	2326	462	857	623	1108	1370
ENSG00000065618.15	COL17A1	7	3	5	5	19	19	0	9	25	11	16	191	10	11	7	14	15	12	3	21	7	19	5	9	2	11	1	7	14	29	9	10	2	7	15	2	34	2	10	7	0	25	7	5	11	2	5	21
ENSG00000065621.13	GSTO2	24	29	68	89	167	109	15	32	335	100	339	95	83	124	73	31	50	80	68	44	159	64	36	50	11	54	12	88	47	83	40	73	91	73	61	50	134	88	85	31	42	34	159	77	70	44	25	47
ENSG00000065665.19	SEC61A2	296	747	908	914	1297	624	187	473	848	1225	992	2377	839	917	1070	173	502	1160	825	533	694	1495	750	789	296	743	623	2090	300	311	247	1472	1750	555	904	880	869	468	1241	1009	1880	217	1946	558	436	1070	704	496
ENSG00000065675.13	PRKCQ	64	38	448	43	204	136	39	108	46	97	168	653	96	63	101	36	440	83	126	191	54	96	90	309	15	268	100	50	42	90	68	124	217	80	230	54	360	65	99	15	351	46	211	106	66	305	164	119
ENSG00000065717.13	TLE2	544	3096	1841	5334	4329	1902	653	1204	1999	1630	1825	4639	2554	1734	3339	124	2849	3752	1888	1055	1530	1917	5632	393	676	2232	181	5537	405	1319	623	6536	12040	1326	1517	5741	499	779	957	4083	3767	293	9566	662	754	485	8746	2152
ENSG00000065802.10	ASB1	978	1903	2430	1620	3045	1712	444	1742	1244	1951	1605	2435	1585	924	2195	551	2967	3110	2009	1422	1767	2108	2302	3272	662	3347	496	2293	708	2672	480	2646	2210	2020	1379	2260	1779	518	2035	1857	2060	392	3203	2166	1252	648	2353	1873
ENSG00000065809.12	FAM107B	926	1247	2499	1534	2682	2787	184	1931	1359	2103	3101	2027	1576	1726	2858	1154	1173	1068	1982	2556	1278	2856	1445	2161	560	1703	741	1965	969	1681	494	2969	2427	1508	3198	931	5403	2947	2515	1019	1800	369	6387	1173	1831	1176	1478	1384
ENSG00000065833.8	ME1	385	114	49	410	219	578	219	277	600	1153	1841	93	198	318	478	170	285	293	358	493	163	1178	159	1223	404	534	41	1389	88	780	1670	270	114	1285	377	246	696	5880	2733	85	132	150	143	429	777	1511	153	1046
ENSG00000065882.14	TBC1D1	1981	2604	8130	2582	1375	4117	512	4642	2868	3109	4926	2487	2753	2533	6460	1579	2645	2445	4527	1407	7042	2575	3618	2084	1166	2531	437	2661	1531	4127	840	1949	3932	4339	3004	2748	4023	864	2330	4275	5180	1079	3694	3433	3501	1272	2883	3295
ENSG00000065883.13	CDK13	1779	1933	3481	3120	2396	3088	581	2068	2524	4213	2957	3701	2248	1452	4387	787	3444	3889	2885	1241	3535	2671	3437	2548	617	4009	737	4204	1803	2086	718	2505	2683	2970	2047	3798	2512	1438	1605	2753	3833	496	4432	1709	2306	1903	3664	2461
ENSG00000065911.10	MTHFD2	870	1370	4624	1139	2073	1053	620	1794	2657	4675	3229	4458	2423	2295	2087	1822	1812	1170	2380	445	538	2200	3067	7664	1430	2948	1210	2232	1828	6272	1068	3725	5011	1107	5142	5239	4330	5122	2883	892	2114	479	2044	900	1680	1344	1502	7242
ENSG00000065923.8	SLC9A7	585	1843	1184	696	1093	1369	150	1012	1051	1101	1547	415	1082	708	854	236	4726	1367	916	1071	475	1386	1438	1585	364	1681	105	1996	1043	1271	301	1543	1809	2164	815	1103	983	316	1393	1126	2013	308	661	2748	1230	1711	1383	1999
ENSG00000065970.7	FOXJ2	869	963	2254	1617	1314	1887	291	1188	989	1530	1107	2903	1628	786	1914	315	1849	1862	2213	872	1176	1480	1774	1489	337	1732	390	1719	967	1548	499	1089	1614	1152	1490	1501	1244	493	1338	1168	2811	346	2122	1066	1093	530	1464	1417
ENSG00000065978.16	YBX1	11761	26865	25526	26494	36359	17604	6426	15422	22483	25217	19973	33554	34058	18606	24468	10603	35292	35649	35814	10719	28492	36691	29819	48026	15780	27228	9586	55989	14522	30983	7120	36671	51020	20934	67344	32408	28355	17900	18806	36970	21279	7514	26035	8874	17910	26282	47949	29550
ENSG00000065989.14	PDE4A	750	765	1483	1099	1116	686	238	1420	884	1342	1887	127	367	351	400	439	784	1603	945	1113	912	1164	1741	378	253	830	63	1057	389	1102	285	681	2448	1005	382	1190	1283	459	799	687	1888	335	1568	969	978	250	1775	1266
ENSG00000066027.10	PPP2R5A	1332	1351	2979	2713	1286	3458	255	2133	2701	1808	1449	1982	2442	1912	3572	1147	2236	3541	3963	1684	1965	3070	3208	1499	850	2082	1873	1456	1816	1845	552	2382	2448	1719	3588	4214	2578	2066	2393	3412	1871	605	1639	1422	1108	3984	3470	1949
ENSG00000066032.17	CTNNA2	848	4517	11896	3043	2474	5048	102	2174	2636	2892	3889	1426	10992	2490	8746	2817	1108	2452	9219	4115	8301	6326	5838	2523	1052	533	944	6304	3021	800	904	3405	1109	3550	2350	4170	4749	1556	5581	4295	8505	1705	691	4635	7094	10073	3551	3756
ENSG00000066044.12	ELAVL1	2284	3619	4997	5384	3596	4005	1015	2848	4680	4138	3454	4931	7037	2567	4959	1208	5421	5439	4920	2164	6032	4262	4923	6195	1394	4234	990	7727	2168	3378	1147	4726	5739	3981	4560	4913	3666	1456	3208	5060	5780	1055	11187	2344	3118	3670	5749	3815
ENSG00000066056.12	TIE1	517	2648	1281	2942	439	4824	80	1498	1377	618	935	619	2252	1063	1965	389	3783	1310	1893	1085	1684	2410	1971	1069	739	470	239	1719	262	194	989	2151	2130	2262	1553	1417	1549	466	799	1116	3416	454	628	912	832	1006	1124	3313
ENSG00000066084.11	DIP2B	2077	3592	5009	3426	2912	3556	377	3129	1949	3431	2455	4590	3902	1981	7232	617	3420	6468	3134	2877	1597	5037	4972	6406	1099	3651	1850	7473	2260	1246	716	7014	3869	3000	3622	5601	3957	1838	4356	3509	5621	769	10198	2582	2147	1820	6997	1974
ENSG00000066117.13	SMARCD1	2531	4360	5063	6393	3751	7047	1177	2789	3359	5319	3379	6489	6685	2608	6278	1154	5484	7533	3294	2217	2837	4882	5594	5350	1261	4675	1146	8873	2022	1565	1116	5567	6667	3863	5745	7302	2967	979	3064	6702	7243	995	8102	2162	2654	2610	8784	3147
ENSG00000066135.11	KDM4A	1203	2068	3556	2737	2775	3134	579	2452	2244	2318	1880	2836	2446	904	2980	695	3366	3359	2549	1030	2326	2581	2883	4011	691	2046	897	3342	1073	1656	453	3029	2017	2192	2826	3506	2360	574	2364	2313	3346	832	2252	1653	1834	998	3277	2130
ENSG00000066136.18	NFYC	1124	1859	2832	2493	1985	3236	397	2056	2373	1975	2573	2935	2427	1754	2422	831	2697	2837	3804	1146	3147	2376	2150	2758	767	2249	722	3272	1300	1953	760	3191	3300	1867	1222	3088	2207	1032	1831	2824	2548	731	1808	1519	2135	1857	2841	2300
ENSG00000066185.11	ZMYND12	77	34	177	102	80	199	21	232	236	254	459	38	101	112	239	335	168	218	89	174	297	146	44	11	60	198	9	68	156	63	26	32	149	426	319	232	322	848	79	88	145	96	27	159	300	557	111	466
ENSG00000066230.9	SLC9A3	16	55	29	50	60	70	11	72	50	97	42	36	43	24	194	21	50	261	139	25	93	50	34	21	3	77	15	142	3	24	52	70	47	54	9	34	19	0	49	50	143	5	478	76	89	2	88	25
ENSG00000066248.13	NGEF	52	983	3184	896	356	1687	21	89	464	391	311	29	3649	337	252	95	4972	1506	136	737	142	1190	88	142	93	137	809	1003	1312	661	286	2590	1225	510	88	223	722	483	2205	736	1055	497	177	696	392	36	540	375
ENSG00000066279.15	ASPM	337	625	1366	671	291	1351	593	236	279	1078	184	161	882	226	760	110	916	1364	1249	88	1068	968	662	971	226	316	332	2561	219	469	97	919	840	376	573	1084	222	206	491	979	587	138	1580	204	232	156	1219	282
ENSG00000066294.13	CD84	716	608	1626	1260	434	1166	42	3304	2034	1082	3118	137	512	891	3151	766	904	635	1247	375	678	1190	2291	327	389	1381	137	466	591	927	410	1578	842	837	2065	689	6050	649	1000	332	313	283	936	1367	2230	445	512	1715
ENSG00000066322.11	ELOVL1	1472	4051	2989	4116	6884	2285	397	3531	4400	2475	5317	3184	2080	3161	4155	1527	8116	3243	3966	4551	3598	3280	5309	2388	1255	4331	547	2186	3160	4256	1376	2855	4313	5423	6749	4429	10766	4817	2677	4605	2997	1281	3793	2739	3032	3860	4035	5092
ENSG00000066336.10	SPI1	1021	2515	2338	1145	1302	1383	79	2968	4270	1919	3867	157	1086	1948	2129	1906	2490	1088	1990	1084	1972	1527	2984	825	1351	3154	175	737	1857	3026	893	3106	3151	2889	2647	1671	10203	960	1853	1133	1184	1173	1320	1953	2672	1543	1632	5086
ENSG00000066379.13	ZNRD1	279	674	870	770	962	551	201	551	560	994	674	1364	684	762	551	630	877	775	681	305	967	943	962	1473	379	834	243	952	555	1352	337	947	1751	757	1381	942	611	1570	389	966	947	212	496	214	639	1137	1161	896
ENSG00000066382.15	MPPED2	468	1092	695	1680	305	1765	173	482	631	618	426	703	2173	1223	544	203	277	657	677	239	601	605	96	121	153	90	24	3352	117	74	409	676	2141	258	1224	875	91	796	196	124	985	73	1023	214	223	364	1153	378
ENSG00000066405.11	CLDN18	7	3	5	10	7	4	3	25	7	34	7	17	12	0	15	2	10	14	7	5	15	12	10	12	0	17	1	14	4	9	2	23	10	10	1	10	9	5	9	3	7	3	27	12	10	2	7	4
ENSG00000066422.4	ZBTB11	584	595	879	1242	729	1326	178	853	1046	1274	1120	1596	1082	668	1632	483	1221	1261	1459	584	1217	1311	1396	1158	325	1254	485	1278	674	1115	313	1079	593	865	1511	1120	872	1338	965	668	1041	204	1752	805	935	769	1126	1012
ENSG00000066427.20	ATXN3	341	563	531	1142	729	595	293	655	594	686	941	2522	939	518	1052	240	881	1012	626	619	1314	1028	965	714	229	1146	219	1703	578	772	390	1459	854	859	748	641	824	482	655	890	945	170	1082	576	559	426	615	741
ENSG00000066455.11	GOLGA5	844	1235	1503	2571	1013	1702	429	1141	1962	1279	1780	4316	2342	1108	2604	868	2370	2305	1907	1384	2604	2162	2836	1900	663	2770	689	2780	1545	2249	555	1797	2199	2629	2984	2571	2484	1732	1553	1702	2678	370	1663	908	1045	1845	2863	2812
ENSG00000066468.19	FGFR2	677	2306	3905	1047	5259	2386	322	3005	1674	900	2109	533	1663	818	3064	820	1065	1514	3331	3324	1845	2022	1441	229	222	1497	832	739	1000	726	390	3401	837	717	2851	1409	6328	1469	1888	1084	3349	490	3536	1543	3504	1633	805	499
ENSG00000066557.5	LRRC40	528	579	2053	1247	957	1094	335	674	657	1558	1107	1225	1145	1038	1544	603	1028	1113	1290	475	1039	1550	1504	1294	524	1344	608	1649	1033	1046	291	1013	1370	1020	3166	1309	1047	1640	944	725	1328	236	947	432	980	1137	1755	984
ENSG00000066583.10	ISOC1	341	572	1946	583	1109	1981	50	1033	762	1081	960	461	1183	795	857	450	1732	1130	1113	468	523	1107	851	560	283	1501	367	672	1007	927	220	1116	1124	821	742	737	987	1249	592	748	898	254	756	627	604	752	756	983
ENSG00000066629.15	EML1	380	719	1474	1304	891	1499	250	772	1147	752	840	2770	1354	635	1768	375	2722	1336	1190	831	1178	1436	2400	351	473	2427	250	960	999	1670	373	1214	691	1550	1630	1615	1257	572	1264	1272	1475	312	1338	955	1164	479	1490	1626
ENSG00000066651.16	TRMT11	355	366	865	448	239	523	141	234	415	650	566	897	521	470	649	265	524	366	478	414	1051	661	810	889	219	796	370	1051	325	612	136	456	708	819	912	300	404	686	412	312	467	124	595	261	390	311	798	640
ENSG00000066654.11	THUMPD1	920	837	3517	1595	1016	3321	318	1441	1426	1187	1867	2120	1933	920	2174	665	1465	1767	2025	1019	1944	2402	1686	1704	445	1719	538	2318	1276	1499	548	1898	1040	1599	1522	1241	1517	1053	1323	1365	2446	258	2109	1113	830	1090	1776	1774
ENSG00000066697.13	MSANTD3	989	866	1490	772	1298	862	214	547	540	1935	1223	1918	1212	1121	1023	571	1578	1219	1224	578	1726	1210	1214	1252	370	1119	386	1491	912	2101	230	1214	1700	1323	1915	854	1680	1458	886	1318	1458	203	1300	990	882	805	1391	1073
ENSG00000066735.13	KIF26A	47	517	353	189	3325	386	550	93	344	563	55	2096	192	77	345	14	90	602	236	91	134	1330	114	127	194	76	87	1794	21	32	93	714	315	124	40	268	130	11	188	112	678	52	521	72	141	52	187	204
ENSG00000066739.10	ATG2B	487	865	1146	2129	1145	1160	255	1045	1176	1088	1172	3204	1252	471	2379	244	1409	1982	1132	1129	1384	1675	1499	1169	351	1389	410	2729	782	1002	388	2029	1019	1461	898	1344	1180	347	1451	1180	1671	261	2830	904	773	424	1578	1059
ENSG00000066777.7	ARFGEF1	1214	1237	2845	3385	1003	2220	411	2138	1621	1982	2361	4377	2071	1141	3360	700	2620	2104	2804	1025	1747	2289	3420	1952	519	2529	823	2569	1344	2326	515	2103	1813	2228	2346	2575	2146	1157	2181	1772	2397	375	3068	1795	1461	1059	2450	2177
ENSG00000066813.13	ACSM2B	1	0	0	2	0	1	0	0	1	1	0	1	0	0	0	0	1	0	1	0	0	0	1	0	0	0	0	2	0	0	1	0	1	3	0	0	0	2	0	1	1	0	0	0	0	0	0	0
ENSG00000066827.14	ZFAT	165	439	517	407	451	559	109	341	773	355	296	479	686	243	423	126	591	569	499	207	555	490	477	1056	150	315	106	601	148	515	108	689	430	436	298	523	416	106	320	400	540	187	665	263	346	322	534	407
ENSG00000066855.14	MTFR1	362	418	1332	892	697	551	164	657	792	1160	1097	2811	760	779	857	429	734	752	1235	392	836	1399	1132	999	426	935	302	931	897	1995	250	906	952	752	1334	1028	827	1680	701	657	530	156	1012	502	790	800	1046	805
ENSG00000066923.16	STAG3	204	505	961	448	1344	456	66	426	358	944	399	273	432	344	1254	99	225	952	772	323	485	802	530	278	55	405	156	1498	164	172	191	992	630	291	250	448	343	210	530	907	662	83	1850	234	558	153	677	268
ENSG00000066926.9	FECH	830	643	1055	1786	1189	2090	327	2205	1527	1222	2335	1030	1703	1436	1843	581	1636	2111	1715	821	1534	697	1646	734	585	2029	389	787	1737	1371	429	1090	1665	1707	2517	2142	1747	1147	1192	1843	2035	298	1154	1217	1154	884	1531	1747
ENSG00000066933.14	MYO9A	800	882	1364	1534	870	1398	344	1122	807	1527	845	2848	993	774	2300	307	1311	1752	1246	872	1433	978	2075	1239	380	1765	524	2011	978	1060	404	2405	1197	1525	756	1452	966	635	1501	1119	1974	295	2731	1222	630	527	1525	948
ENSG00000067048.15	DDX3Y	1410	23	3273	15	1886	3012	43	24	1680	2706	2242	25	2297	1046	2910	727	21	23	2999	1630	2795	25	2393	2768	21	21	50	3215	27	20	43	27	1647	2249	1887	1478	24	1176	2355	1747	21	64	12	46	49	15	1919	27
ENSG00000067057.15	PFKP	2199	4584	1431	3642	6410	3145	355	2768	4974	3254	4017	5992	2829	2412	4567	1215	5537	5777	5430	3671	10210	4554	6415	3338	1492	9691	1853	7297	1295	8590	1751	7033	4102	6180	3215	2802	3579	1033	4864	4609	10152	1461	9840	5598	1235	4301	4924	3764
ENSG00000067064.9	IDI1	848	1288	2710	1830	1596	1883	161	1378	2210	2185	2548	8301	1957	2046	2063	1326	1666	2823	2192	1120	1828	2991	2993	2130	811	1718	1861	2980	1652	2830	689	3896	1864	1734	4350	3247	3520	3937	3224	1707	6936	483	4180	1044	1347	3954	2705	2354
ENSG00000067066.15	SP100	1208	781	2186	2200	328	2104	184	2946	2151	1854	3602	258	1867	1584	2389	2688	2952	1279	1186	1182	1581	1180	3490	695	1011	2810	145	850	1471	3199	885	1003	1698	2888	2811	4866	4864	3649	1193	551	868	376	540	1339	1742	1384	833	4100
ENSG00000067082.13	KLF6	3140	2155	2581	4557	1972	4671	435	4818	3932	4019	4625	4815	9672	4098	6630	2040	5807	4957	4499	2817	5639	2968	9307	1722	1707	7774	678	6766	5270	12108	2416	5015	5742	6961	6728	4782	8568	4643	5566	3335	12342	1300	5310	2757	2608	2784	4143	7831
ENSG00000067113.15	PPAP2A	655	760	10206	988	2208	3952	126	1993	2448	1893	2240	1671	1719	2002	2597	1510	1483	1194	1982	1386	1348	2044	1646	3387	1309	1292	383	1862	2115	2435	940	1399	1879	2047	2132	1309	2335	4360	1700	750	1170	442	1636	1596	4400	1657	1363	1890
ENSG00000067141.15	NEO1	3279	2634	7058	3412	4079	7674	589	3480	5304	2997	2690	3015	7995	2300	10949	1295	5147	3482	5870	4295	6917	2393	4674	3595	1026	4446	330	2858	3378	1818	826	4578	2108	5088	4629	7321	4210	1164	3492	3798	10909	1639	7132	3920	1881	2421	4256	3805
ENSG00000067167.6	TRAM1	5749	3214	10773	10857	4096	8590	1016	6808	10428	8893	9971	21316	6056	6489	11316	6617	10473	7328	9758	5241	7794	8086	11949	6480	4220	12304	2129	3837	11918	14756	3353	4970	10053	11145	13903	5899	11029	20642	5698	4965	8206	1886	5257	5969	8663	13605	8499	11461
ENSG00000067177.13	PHKA1	579	488	3968	1184	617	1266	277	1354	2109	1109	2952	2164	987	1006	1445	562	1180	1409	2246	1540	822	770	1557	2370	255	1172	337	1339	1167	1016	567	521	1124	2338	1687	980	655	1127	913	931	3980	386	1287	2002	2111	1270	1231	1698
ENSG00000067182.6	TNFRSF1A	4503	7686	9201	6306	2797	3863	552	7509	8753	6397	7368	4133	4615	5635	8865	4634	14612	8139	9018	4492	6325	3925	16454	9115	4912	12480	464	4181	13553	9986	2706	3123	9331	15729	7539	7547	15086	5193	6094	8116	13171	4000	2404	5742	6119	11781	10580	14736
ENSG00000067191.14	CACNB1	203	1056	637	957	1967	1434	96	772	595	947	639	1082	1039	781	999	132	619	1623	881	496	2203	1112	674	693	143	655	112	2880	117	528	524	948	706	910	349	572	502	152	1057	642	1214	311	2001	628	429	328	719	469
ENSG00000067208.13	EVI5	694	585	2654	1458	591	1259	230	935	828	1472	1548	1534	954	1031	1820	390	1222	1239	1314	833	1198	1170	1786	922	349	1270	547	1286	1630	1097	318	1214	1075	1718	1527	1812	1166	1186	1371	1350	1443	442	1768	859	1533	1172	1515	1359
ENSG00000067221.12	STOML1	782	1771	1736	1273	2599	1490	77	800	2483	1415	1113	1373	1294	1225	1489	1217	2370	1857	1742	770	2210	1084	1843	1952	901	1549	262	1620	1568	1114	695	1489	3280	2513	1000	1693	2114	1309	952	1332	1350	546	1507	1192	1107	3026	2461	2650
ENSG00000067225.16	PKM	44192	51815	50592	48848	68095	46940	6316	54528	68667	56727	62891	20382	43070	51028	65624	38961	154288	84234	77746	38211	87420	32692	85511	78874	42365	138950	11345	44801	79803	121996	27160	57023	82651	164445	76000	67457	113107	47729	50303	59461	100163	23457	61783	90050	31348	62741	71761	166711
ENSG00000067248.8	DHX29	898	912	2410	1738	947	1436	184	1217	1314	1354	1659	1000	1417	830	2381	511	2338	2023	2055	718	1601	1520	2350	913	384	1530	753	2042	1051	1505	415	1369	1484	1871	1396	2117	1584	613	1162	1431	1738	302	2293	1051	1241	948	1914	1818
ENSG00000067334.12	DNTTIP2	1474	1548	3817	2438	1196	2632	877	1638	1656	2182	2952	3850	3151	1722	2874	1109	2970	2589	4028	1278	2577	2613	3461	3071	739	3131	1294	3324	2645	4506	722	2367	2538	2851	5200	3339	3207	2308	1496	2336	2112	693	2458	1073	1946	1939	3398	3563
ENSG00000067365.13	METTL22	262	560	687	854	1064	438	182	453	448	892	837	879	619	684	700	247	542	1143	919	404	1010	1049	676	1136	163	666	159	1696	341	606	297	891	1046	653	661	308	551	577	445	879	693	88	1309	466	581	377	719	615
ENSG00000067369.12	TP53BP1	1449	2254	2289	3535	1363	2956	782	2100	1800	2544	1378	3809	2565	972	4777	747	3184	4340	3185	1110	3258	1853	3470	3081	773	3032	919	4256	1519	1632	574	3355	1961	2786	1750	3328	2415	646	2585	2279	4721	558	3903	2200	1255	1073	3671	2638
ENSG00000067445.19	TRO	1041	2794	1946	2513	4955	2106	2682	1933	1099	4054	1837	16514	3051	2924	3281	703	2062	6806	2593	1370	3960	3680	1623	3167	574	3158	859	8946	1599	1293	871	6587	2897	2549	1503	1841	812	1223	1824	2873	2857	366	8218	1196	2220	661	3218	1200
ENSG00000067533.5	RRP15	645	890	881	1234	600	1332	648	892	869	955	1603	1967	1221	874	1323	399	1433	1130	1537	514	730	1160	1508	760	308	1326	324	1281	1049	1375	313	1359	906	1471	2002	1306	1097	719	668	1719	784	238	1370	558	640	627	1260	1417
ENSG00000067560.9	RHOA	10634	20600	18160	33448	22684	24861	4133	22412	37663	32319	38001	21006	29223	30202	38430	19960	43296	27795	34516	15056	34172	32013	35223	27775	15578	33707	8256	21480	24853	33037	10992	26048	27523	37697	39396	30526	43999	37668	25376	22088	30494	7722	31897	18369	32937	29998	38031	39822
ENSG00000067596.9	DHX8	1356	2100	3920	2702	2262	2654	513	2288	2776	2529	2361	2920	2924	1297	3369	848	3628	3428	3777	1224	3384	2592	3594	3979	987	2492	813	2985	1153	1931	686	2704	2443	2584	2606	4349	2863	837	2281	2529	4237	768	4843	1233	1968	1626	3954	2360
ENSG00000067601.7	PMS2P4	142	130	270	222	351	308	15	163	275	275	488	60	130	335	273	177	238	201	293	127	239	157	214	161	81	335	52	298	132	150	112	124	397	215	307	487	207	499	119	163	308	34	173	108	273	435	355	263
ENSG00000067606.14	PRKCZ	68	1212	415	423	3311	1162	85	279	302	979	533	60	490	453	322	147	605	1193	869	563	180	2062	128	507	261	134	187	2058	80	296	163	1501	536	173	353	703	1055	391	1068	215	490	455	2674	623	555	43	1475	593
ENSG00000067646.10	ZFY	370	2	1059	5	497	938	10	5	584	785	602	7	641	459	859	320	10	2	725	300	585	5	926	721	5	10	10	908	10	9	10	7	533	407	891	697	12	657	527	399	5	16	1	7	14	2	733	7
ENSG00000067704.9	IARS2	2309	1897	6032	4436	2505	4987	957	5320	3449	3083	4653	7660	3207	2142	4873	1629	5890	4580	5867	1951	3395	3544	5151	1857	1125	4175	1344	3289	3509	3680	1061	2632	3982	4907	5242	5111	5218	2169	2674	5733	3501	1032	3543	3483	2974	2788	4308	4316
ENSG00000067715.12	SYT1	181	96	4918	2225	818	6896	262	204	940	1328	2307	2169	5163	1200	985	168	2017	3250	756	625	305	3493	106	2438	66	1451	93	2909	283	1915	784	2790	127	175	485	578	2378	222	3736	653	6113	1300	218	4066	532	77	496	1711
ENSG00000067798.12	NAV3	253	141	1311	286	308	1632	54	982	238	457	753	2446	907	548	494	214	669	532	255	427	161	708	109	373	27	496	34	270	198	319	99	856	592	510	676	136	830	172	830	110	1694	211	1639	1005	412	446	124	502
ENSG00000067829.17	IDH3G	1261	3719	3248	4010	4447	3413	526	1825	3787	2741	3047	3316	3285	2716	3000	1356	3715	3900	3744	1806	5062	2560	3420	3944	1326	3039	734	5287	2207	3211	1208	3601	6210	3530	3280	3873	3327	1605	2589	3535	4459	898	5087	2117	2688	2747	3996	3470
ENSG00000067836.11	ROGDI	497	2183	1629	1807	4448	1600	105	1147	1278	1504	1790	976	1554	1902	1715	578	1268	2040	1438	1605	1212	2723	1315	1121	455	1196	219	2854	605	993	450	1951	2520	1430	1549	932	3316	962	1323	1974	1831	494	3207	994	1228	1599	1897	1339
ENSG00000067840.11	PDZD4	926	6936	2237	2162	11057	5738	300	1475	3893	4541	1441	225	2977	1990	3152	351	3061	8465	3663	2190	5877	4217	2848	2914	1188	2056	825	10901	882	1059	805	5403	6906	2068	1705	3808	1726	328	4546	5978	6208	1505	11891	2263	2824	1633	7101	977
ENSG00000067842.16	ATP2B3	7	29	10	210	268	346	16	21	60	72	56	36	116	54	73	34	11	283	110	55	69	230	7	29	2	15	9	192	27	101	38	87	5	42	25	40	102	7	246	50	77	81	29	195	27	5	46	88
ENSG00000067900.6	ROCK1	1182	1285	3010	2047	611	2336	594	1922	1869	1743	1919	2571	1971	832	2961	487	2368	1949	2422	1508	2237	1942	3053	1180	530	2350	943	2045	1036	2498	399	2168	1335	2081	3445	2094	2316	754	2616	1492	2541	358	2889	1588	1126	875	2300	2288
ENSG00000067955.12	CBFB	2155	1751	2452	3334	1311	2212	581	2661	3715	2109	3606	4339	3070	2680	4037	1344	4441	2949	3573	2035	3302	2595	3998	2715	1346	4023	689	3608	2039	3473	974	2225	3982	2734	4584	2235	3100	3004	2073	3486	4924	384	4926	1395	3350	2582	4753	3920
ENSG00000067992.11	PDK3	177	218	583	234	260	206	93	473	275	502	542	223	153	204	393	250	524	298	375	99	831	286	341	252	323	565	52	261	600	652	80	242	494	627	330	300	1028	462	288	349	214	128	286	415	324	242	370	499
ENSG00000068001.12	HYAL2	799	3648	2084	3120	3181	4853	491	2440	3779	2836	4661	5203	2747	3506	2944	2028	9492	3325	3880	2066	4723	2951	4363	3646	2114	2560	499	4201	1431	2702	2694	3002	4817	5924	4454	4765	5050	4575	2091	5113	4584	936	3125	2276	3504	4109	4605	7797
ENSG00000068024.15	HDAC4	583	945	2863	1367	1666	1507	206	1486	871	1722	1319	1469	1338	729	2422	314	2584	2031	1169	968	1768	1543	1841	1742	421	1294	473	1862	802	872	397	2177	1315	1032	524	1106	1038	470	1356	1012	2970	322	2535	1176	1019	537	1421	638
ENSG00000068028.16	RASSF1	392	1480	910	1332	2034	1517	250	995	1293	1908	1626	1919	1367	1178	1471	742	1698	1983	2071	639	2073	1431	1514	1104	630	1573	290	2175	821	2172	669	1341	1471	1689	1439	1629	1944	807	923	1603	1217	309	1628	1110	1172	1026	1879	1875
ENSG00000068078.16	FGFR3	1556	2364	1906	4155	1709	3193	178	1373	3864	366	4698	502	16060	1949	11183	680	1026	15260	2565	9245	7761	4169	8449	133	978	2159	546	3734	672	328	1663	2504	2019	9356	2025	3321	2284	589	2602	9952	16647	2410	1585	8014	684	6059	1302	1765
ENSG00000068079.6	IFI35	825	1094	5771	2232	511	1539	128	1757	2888	1933	1489	435	3698	1630	1369	1949	2020	1438	1672	531	3473	950	3880	881	1255	1326	180	870	1763	2196	494	565	3017	1861	1890	5533	2640	1926	1092	2137	1035	999	639	865	1478	4252	1210	2657
ENSG00000068097.13	HEATR6	624	691	1723	769	912	1080	303	850	693	1153	922	1086	1458	482	1600	411	1217	1513	1298	577	1146	1136	1502	1431	346	1354	462	1531	482	868	288	1447	926	1260	1015	1544	1007	457	1137	1234	1642	242	1779	788	772	661	1427	840
ENSG00000068120.13	COASY	1212	2148	3741	2640	2725	2181	217	2068	2291	2395	1890	1712	2436	1719	2619	1224	2706	3359	3894	1510	4646	2160	2539	4716	756	2719	798	2448	1502	2653	734	2440	3670	2827	2080	1544	2986	1120	1630	2968	2637	640	3823	1241	2260	2512	3115	2504
ENSG00000068137.13	PLEKHH3	648	1441	1740	1344	1246	1332	220	1053	2972	1434	652	4633	1217	936	1620	459	984	1787	1874	652	2458	992	1629	2613	551	1452	236	1510	426	689	450	1188	2234	1585	1180	1439	686	293	935	1409	2162	426	2580	655	1189	1344	1438	959
ENSG00000068305.16	MEF2A	2061	1510	2978	3477	1380	4023	358	2545	3047	2742	3821	3064	1967	1751	3933	1044	4125	2590	3042	1859	2218	2595	3249	2174	831	3282	527	3131	1875	2405	1057	3937	2230	2642	2666	2533	3460	1478	3305	1334	2542	602	3076	2943	2503	893	2503	4421
ENSG00000068308.12	OTUD5	1719	3823	4324	3527	3817	3801	686	2599	3450	2973	3220	2736	3036	2100	3523	1161	4319	4809	4028	2288	4532	3210	3953	3956	1233	4138	926	4821	2278	3795	992	3860	3798	4519	2764	4173	3486	910	3334	4596	4674	1116	4982	3031	3090	1978	4568	3665
ENSG00000068323.15	TFE3	2527	5308	7480	3726	3712	3755	460	5974	5315	5257	4985	2827	4285	2907	6848	2762	6721	6442	6839	3779	8761	3736	6723	5501	2234	6258	1059	4649	4057	5895	1507	4059	5014	10571	3165	4412	6352	1213	6472	4954	7967	1351	4897	5138	5751	4605	5295	6256
ENSG00000068354.14	TBC1D25	424	1021	1202	968	1676	1090	250	891	981	1247	948	904	777	812	1012	324	1405	1271	1266	538	1059	950	1364	1499	453	1381	229	1283	733	1702	338	1109	1674	1158	882	1194	996	429	780	1099	1673	290	1751	815	855	571	1307	1227
ENSG00000068366.18	ACSL4	988	954	2608	1162	1070	2273	141	2448	1734	2225	3915	805	1387	1164	2143	1556	2883	1558	1942	1241	1270	2430	2162	1501	893	1751	547	1265	3559	7084	566	1808	1167	2718	2849	1231	4912	2776	1986	683	1396	473	1741	1688	1961	1478	1409	3294
ENSG00000068383.17	INPP5A	308	635	767	932	938	1101	225	647	1132	602	646	2335	773	617	968	219	874	857	826	679	585	1184	1167	687	191	744	371	879	263	795	283	1351	1089	802	573	1239	996	324	1152	916	1611	254	2940	641	514	505	1692	786
ENSG00000068394.10	GPKOW	605	1414	3568	1147	1623	1978	250	1485	2048	1205	1469	1086	2169	931	1765	877	1942	2346	2131	1044	2342	1249	2031	1836	634	1292	527	2014	1121	1698	485	1550	2307	2175	1576	1957	1592	691	1786	1928	2505	504	2284	1281	1642	1944	1999	1530
ENSG00000068400.12	GRIPAP1	1094	2900	2999	2177	3221	2454	461	2096	2271	2279	2361	2065	2812	1196	3098	655	2632	4493	3268	1684	3665	2262	2561	2551	533	2585	423	7208	815	2134	819	3611	2173	2784	1436	2329	2316	412	1881	3361	3841	583	5265	2168	1902	865	2802	2348
ENSG00000068438.13	FTSJ1	796	1751	1868	2088	2376	1862	465	1059	1849	1982	1614	2084	2029	1702	1883	884	2567	2119	1724	802	1931	1850	2198	2390	679	1892	526	2747	1688	3793	612	1926	3107	1788	2023	2100	1819	1656	1184	2130	2300	435	2548	1045	1278	1709	2945	2358
ENSG00000068489.11	PRR11	457	532	1237	513	703	910	219	562	534	1728	457	1090	962	812	1055	233	1184	1088	1445	243	1222	1271	857	947	223	560	230	1398	439	606	177	809	1485	561	751	1172	672	490	1079	1362	962	218	3367	494	540	288	1705	524
ENSG00000068615.15	REEP1	444	1352	2305	799	3910	2848	39	885	2053	3221	552	796	1915	2248	1019	301	731	1762	2190	421	1659	2951	619	488	423	211	328	3631	2770	389	313	2452	2051	839	2755	1168	501	1806	2480	733	1241	453	1404	512	830	424	1959	775
ENSG00000068650.17	ATP11A	1481	2914	1497	3488	2954	2382	686	2431	2345	2153	2306	2870	2100	1356	7757	610	4194	3584	2223	2073	2499	2114	6850	2365	517	2381	637	3670	645	1192	968	3807	1998	3961	1930	2827	3634	542	2606	1428	5074	606	6064	1411	1779	760	3991	2182
ENSG00000068654.14	POLR1A	1661	3559	2889	4170	3988	2560	1183	2658	2097	2615	2346	5629	2937	1449	4653	507	3478	4403	2840	1365	2615	2951	4708	5568	799	2956	869	4324	1071	1776	831	3817	2933	2806	1397	4213	2632	583	2778	3529	3565	671	5354	3364	1978	1317	4343	2304
ENSG00000068697.6	LAPTM4A	7409	5874	19106	10642	7442	16266	2565	13833	13223	11608	18925	46579	11779	11146	13198	12016	24070	12771	14787	8500	8471	10705	17456	15730	8763	17431	3748	9631	22070	24428	5349	9190	17906	19944	20522	15514	20463	29231	10051	10875	14158	3132	5825	7882	16224	23980	17081	23817
ENSG00000068724.14	TTC7A	1213	1549	4639	1939	1857	2364	211	2131	2997	1722	3067	1080	1996	1170	4196	1184	2553	2354	1971	1189	2205	1247	2836	1276	376	2316	358	1591	1431	1835	608	2202	1791	2743	2486	2213	5055	567	1964	1962	3694	773	1719	1767	2271	1712	2111	3366
ENSG00000068745.13	IP6K2	1183	4044	4493	5417	6597	6215	1326	3119	4511	5654	6424	5151	5930	4571	7031	2002	6241	8783	7787	2867	7099	6208	4988	3827	1538	5301	1483	14638	2028	3487	1996	5797	3880	5304	4864	5063	3160	3715	2972	7172	7556	790	6258	3324	5989	4973	5998	3713
ENSG00000068781.19	STON1-GTF2A1L	0	3	7	2	3	5	1	5	4	34	10	1	4	5	0	5	19	1	15	3	0	0	1	5	2	11	2	7	0	14	4	3	2	11	11	3	5	7	10	0	5	0	17	5	20	0	5	4
ENSG00000068784.11	SRBD1	452	558	1319	1010	303	1015	159	641	676	703	742	1258	1030	603	1247	351	891	1124	950	328	1027	811	1076	983	290	691	331	1276	726	572	283	906	726	845	890	1157	880	514	676	741	906	201	1202	514	714	653	1342	998
ENSG00000068796.15	KIF2A	1000	1568	4279	1972	1676	2361	250	1576	1732	2564	1439	1167	2832	1125	3518	714	1732	2708	3267	1109	2445	3973	2768	1164	608	1982	957	1614	993	1183	411	2918	2794	1384	2370	2464	1989	854	2417	1529	2240	358	3276	1132	1410	1141	3310	1421
ENSG00000068831.17	RASGRP2	524	786	790	2438	805	848	26	640	1895	547	843	189	703	900	998	352	592	929	864	505	1599	555	890	347	188	557	69	1767	240	297	315	553	1636	1422	538	1012	630	285	409	1090	1624	143	439	632	399	594	719	485
ENSG00000068878.13	PSME4	1674	1549	4284	3626	1483	2147	819	3800	1474	2898	4204	7001	2934	1486	3592	747	6512	2551	2686	1726	2493	2372	3215	2475	930	2593	830	3489	1659	4321	827	2367	1962	2767	2817	3486	2336	1400	1933	1933	4936	423	2863	3571	1839	1129	2713	3165
ENSG00000068885.13	IFT80	618	527	631	646	442	1202	97	864	502	1126	1196	799	1152	989	1544	569	1038	1212	1441	538	1198	1035	1202	782	196	874	291	1935	1119	717	293	984	850	1186	1046	744	608	1573	760	961	864	136	1361	826	1490	661	799	787
ENSG00000068903.18	SIRT2	2317	8881	5698	9039	18439	4675	718	5025	5323	9581	9044	4323	9612	9425	8531	2929	6322	8733	8351	8016	6397	19807	11946	17880	3642	8276	3525	9784	4943	3110	2527	46345	12578	6735	11966	6552	14261	10547	11253	7073	6477	1778	31414	3405	6604	7900	14652	6358
ENSG00000068912.12	ERLEC1	1979	1948	4534	3868	2265	4828	572	4405	2951	3319	4884	7150	3773	4091	4331	3405	6188	3809	4546	1871	2806	3931	5423	3344	1704	4790	1365	3175	5998	5289	1712	2582	4484	4968	6692	6472	4997	7831	2774	3299	4534	700	2215	2674	3808	3801	4059	5657
ENSG00000068971.12	PPP2R5B	1071	2853	3284	2917	5214	1803	175	1867	1969	2723	1982	734	2758	1995	3218	912	2321	3167	1917	1615	2823	2658	3214	2853	828	2821	647	4741	1099	1849	719	2944	4629	2404	2279	2601	2169	971	2080	2326	3081	615	3795	1656	1639	2029	3820	2260
ENSG00000068976.12	PYGM	261	174	1466	215	288	638	24	449	4196	161	2140	243	6875	366	424	672	117	1132	318	711	344	403	104	335	88	186	40	280	128	148	77	124	112	856	159	114	275	47	254	189	1114	268	177	1619	297	571	55	156
ENSG00000068985.4	PAGE1	1	1	1	0	0	1	0	0	0	0	1	0	0	0	0	0	1	1	1	1	0	0	1	0	0	0	0	0	1	0	1	0	0	1	0	0	0	0	0	0	0	1	0	0	0	0	1	0
ENSG00000069011.14	PITX1	17	119	704	61	40	72	29	91	224	703	39	11	97	7	161	15	676	1038	187	139	17	31	822	31	15	191	39	116	150	848	64	12	54	77	32	1498	291	132	266	5	133	46	994	360	430	2	442	266
ENSG00000069018.16	TRPC7	7	4	10	4	5	4	2	0	14	22	39	3	14	5	5	1	50	11	1	4	46	5	29	1	2	44	5	39	122	0	4	5	15	105	31	7	5	7	15	3	19	9	2	7	2	9	11	31
ENSG00000069020.17	MAST4	896	474	2297	1257	275	1879	63	1928	1438	862	1287	439	1687	809	2070	309	1515	1198	1957	1049	1530	860	1318	285	278	825	66	1227	948	954	653	948	505	1912	663	1434	926	514	662	589	2252	279	574	1459	1527	678	480	1294
ENSG00000069122.17	GPR116	957	2281	1086	3086	380	6693	90	2642	1385	1021	1591	1237	2340	1716	3487	707	2212	1116	2658	1297	2161	3118	2602	1433	957	655	477	1554	598	796	1217	1912	2025	5097	2703	2159	2195	907	2383	995	4336	394	1080	1119	825	805	1517	3314
ENSG00000069188.15	SDK2	252	249	391	43	596	1298	66	211	240	255	584	137	395	153	1212	143	389	611	255	210	494	313	29	229	54	716	29	454	95	56	34	229	219	178	132	296	153	50	1055	437	710	42	624	297	502	15	139	81
ENSG00000069206.14	ADAM7	0	0	2	1	0	0	1	0	0	0	2	1	0	1	0	0	0	0	0	0	1	0	0	0	0	0	0	3	0	1	0	0	0	1	0	0	0	3	0	0	0	0	0	0	2	0	0	2
ENSG00000069248.11	NUP133	1686	1865	4412	3823	1800	3440	1227	2266	2606	2838	2543	4041	4127	2269	4882	1149	2934	3942	4664	1633	3191	3371	4574	1857	894	3189	1398	3203	2946	2161	754	3262	3267	2917	5227	3916	2484	2279	2809	4432	2260	952	3743	1820	2073	2361	4097	2751
ENSG00000069275.12	NUCKS1	10507	9046	24686	15815	9260	20455	6749	15865	20746	15523	13039	33166	16227	7893	23028	6286	17890	21734	20750	12286	24406	18770	20100	8137	6725	17511	5254	18660	11302	12144	3937	15346	15887	17808	22671	19923	13467	6234	17194	24793	27308	4826	20922	10305	10755	10800	23114	17287
ENSG00000069329.14	VPS35	3779	3142	4975	6642	3344	7285	562	5686	4196	4747	5599	7472	6272	4554	8825	2804	6424	6699	8243	4086	6457	7072	7751	5648	2266	7460	2089	5574	5253	5210	1595	5186	6973	6944	7240	3903	6503	5188	6447	4856	7411	1086	7225	4017	5035	5729	7685	6410
ENSG00000069345.10	DNAJA2	2367	2138	4270	5092	2406	4649	419	2599	3495	2497	5025	4851	4306	3586	4804	2683	4815	4569	6163	4030	4120	4949	5955	4979	1565	4594	1270	4678	3670	4104	1471	3603	4648	4407	7393	2851	3782	6361	3229	3611	5417	640	4333	2750	3243	4991	5575	5620
ENSG00000069399.11	BCL3	1222	1222	817	830	615	170	121	752	1371	1376	1884	832	526	984	1380	792	2417	935	854	548	1458	681	1543	1234	509	2132	60	1235	1150	3957	488	655	908	2137	435	912	2827	338	542	729	2326	470	647	978	939	1255	593	3284
ENSG00000069424.13	KCNAB2	635	1871	735	1812	1636	3440	108	1675	1756	1601	3029	706	1214	1266	1572	461	1426	2199	1955	1278	1707	2647	839	1486	521	1670	302	2254	404	2685	631	2333	1408	1670	733	630	3663	214	2116	1061	1071	1197	2097	2531	1982	521	1130	2390
ENSG00000069431.9	ABCC9	370	477	480	721	76	1332	34	924	638	465	538	136	1006	1302	1023	465	467	360	1156	269	305	561	779	106	199	283	59	277	1009	261	102	338	677	1517	349	219	781	258	1426	171	1730	246	199	747	429	133	288	482
ENSG00000069482.6	GAL	217	96	11	7	50	77	39	59	20	623	68	24	7	116	109	16	194	147	73	5	15	124	11	167	38	523	10	97	17	101	9	87	273	114	5	20	426	3	147	10	760	42	3	54	102	21	55	20
ENSG00000069493.13	CLEC2D	167	136	439	345	179	201	60	236	179	458	547	392	298	330	435	90	275	470	366	201	297	382	266	347	64	414	61	1200	378	258	100	478	335	410	225	156	240	332	172	336	353	39	1080	187	364	105	211	204
ENSG00000069509.5	FUNDC1	509	533	1271	1099	736	1192	121	974	926	787	1565	405	839	1033	826	729	1306	916	1356	526	892	987	1031	1028	445	1485	234	1439	1292	938	319	775	1674	1274	1237	1107	1517	1747	696	984	1193	214	874	789	1154	1632	1177	1441
ENSG00000069535.13	MAOB	4097	4232	63376	3092	2585	7232	312	13136	16108	9734	9628	308	10965	4165	11303	6346	13035	18069	7308	11633	23093	6624	15923	167	8795	3322	325	8071	30041	3658	2885	584	6782	27832	6213	9393	8422	5550	10580	11715	15282	5763	1693	8761	9170	22878	9604	8334
ENSG00000069667.14	RORA	691	502	893	1172	602	779	106	1095	910	1098	1554	1334	1588	875	2037	263	839	1107	1364	962	1730	627	1862	993	456	1649	534	1053	634	1183	412	1288	906	2017	1276	1573	585	493	950	470	3249	198	865	1318	397	528	400	828
ENSG00000069696.6	DRD4	36	46	21	32	161	31	2	11	38	163	40	34	34	39	130	11	24	87	12	81	119	24	17	93	7	47	2	132	12	66	12	47	76	34	5	11	14	14	36	99	44	21	164	49	36	4	43	11
ENSG00000069702.9	TGFBR3	192	282	2508	243	288	2239	379	568	1900	655	499	7141	978	707	311	127	305	517	1350	351	285	445	470	631	121	384	187	608	799	581	243	748	558	460	624	426	468	295	589	293	598	319	217	347	696	446	203	356
ENSG00000069712.10	KIAA1107	157	195	482	253	227	531	19	219	214	376	297	181	181	198	337	73	234	356	384	187	301	666	81	124	43	180	116	346	243	189	80	371	451	233	146	266	421	199	419	83	266	124	517	247	324	177	378	209
ENSG00000069764.8	PLA2G10	2	2	2	3	7	1	2	4	1	5	2	15	19	2	7	0	0	5	16	5	5	5	4	5	0	3	2	5	1	1	2	5	0	1	3	1	0	0	3	2	4	0	24	3	3	0	4	0
ENSG00000069812.10	HES2	3	10	1	4	10	5	2	2	24	21	10	0	15	3	19	5	16	14	7	5	10	17	5	5	7	29	1	11	9	21	2	9	11	36	2	5	14	7	25	11	7	7	5	15	9	4	11	11
ENSG00000069849.9	ATP1B3	2377	4874	5028	4085	5109	3231	602	4187	7018	5330	8946	1702	4742	4918	5681	3774	9487	5817	7544	2823	4236	6757	6034	6914	2636	4903	1653	9883	5133	9361	1663	5762	11361	6267	6664	5602	8564	9063	4777	5694	5484	1359	5828	4202	5813	6739	7202	10502
ENSG00000069869.14	NEDD4	497	626	1078	825	130	1160	188	779	830	742	473	634	855	546	1204	298	1032	686	1350	404	1006	603	945	1019	279	896	421	1126	555	2020	215	1458	900	859	703	907	555	640	1193	742	959	149	1063	1127	551	375	850	827
ENSG00000069943.8	PIGB	288	147	427	461	174	404	54	308	347	382	488	309	362	344	436	273	696	346	382	254	341	222	423	214	143	577	43	391	551	545	119	177	475	672	412	407	456	494	311	331	449	96	253	393	293	201	322	676
ENSG00000069956.10	MAPK6	2143	1288	3755	4292	1252	4162	627	2743	2563	3991	2323	4209	3338	2006	4788	1949	3503	3691	3692	1842	3395	2279	4261	2823	1317	4201	1394	3059	3488	3764	821	2425	2485	2665	5470	4239	2346	2912	2199	2582	5262	746	3204	2798	1373	2961	4866	3880
ENSG00000069966.17	GNB5	565	891	1931	1391	807	2208	211	989	1311	1351	793	748	1744	1178	1113	674	2009	1575	1426	815	1441	978	1919	934	533	1309	369	1469	1069	2174	327	1418	1661	1204	1615	1513	779	906	1184	1606	1953	410	1130	1575	672	1239	1852	1258
ENSG00000069974.14	RAB27A	452	347	710	367	159	646	121	701	902	768	955	511	315	439	706	534	2249	375	351	423	533	307	821	648	234	1266	73	353	881	3800	159	337	419	1059	507	328	1713	532	413	288	427	238	438	988	440	351	188	1585
ENSG00000069998.11	CECR5	650	3018	2854	3462	6612	2249	384	2091	2028	2143	1394	3465	2452	2581	1608	926	3374	4624	3085	643	2002	2127	3299	3425	1398	3342	914	4101	1427	1559	1141	3608	5419	2601	4262	3776	2068	2075	1607	2242	3997	432	5459	1407	2181	3064	5250	2624
ENSG00000070010.17	UFD1L	843	1836	3483	3017	2998	2122	250	1794	2317	2279	2677	6295	2417	3196	2766	1132	3625	3129	2907	927	2003	2150	3897	2939	1218	2612	505	4771	2739	3858	1309	3102	4331	2239	4481	2748	2407	5389	1925	1700	2360	469	4019	1320	1632	3226	4016	3319
ENSG00000070018.7	LRP6	688	860	3098	1335	1023	1941	324	1436	1090	2832	639	4086	1342	730	2302	330	1806	1778	2788	914	507	2560	1414	2848	404	1113	444	2046	1680	782	389	2217	1304	1073	1579	1061	717	839	2345	1115	1478	266	4333	1331	2138	560	1464	848
ENSG00000070019.4	GUCY2C	21	3	39	32	11	64	5	43	96	49	31	26	15	47	40	29	29	14	20	20	7	32	20	26	29	40	1	39	14	31	16	12	34	36	42	32	49	38	20	3	47	15	11	21	41	61	20	65
ENSG00000070031.3	SCT	0	3	3	2	11	2	0	0	5	5	0	38	1	4	3	1	1	5	1	16	5	3	1	3	2	1	0	9	1	5	2	4	2	3	0	1	5	0	2	1	2	1	7	5	4	0	1	2
ENSG00000070047.10	PHRF1	1172	2780	3060	1951	2650	2230	352	1556	1756	1802	1554	1585	2467	693	2725	457	2667	3868	1941	1017	4226	1313	2417	1596	630	2172	247	4262	260	1696	526	1827	2293	2220	1162	2883	2032	179	1143	2694	3683	557	4835	1935	1389	1114	3002	1812
ENSG00000070061.13	IKBKAP	1302	1612	3410	2972	2236	2032	579	1444	762	2876	1433	3575	2418	1254	3123	674	2812	3212	3134	1271	2388	2841	2748	2751	341	1529	897	3657	1298	1356	637	3103	2172	2272	1696	2285	2058	1104	1968	2388	2271	403	4257	1836	2260	1002	2826	1501
ENSG00000070081.14	NUCB2	1495	1244	5751	1868	965	3077	328	1682	2980	2405	2430	1204	1600	1184	1715	1145	2657	1575	2108	1010	1959	1287	2092	793	855	1962	488	3648	1351	3486	603	943	3060	2071	2616	2854	2304	1953	1006	2023	2141	347	1646	1258	1300	2574	2333	4066
ENSG00000070087.12	PFN2	5199	8738	11163	4764	29265	15773	1789	7717	11916	28597	16477	3751	20936	18346	14548	11815	15734	16109	20051	6821	20233	38067	8655	26526	11404	17824	7240	18829	14710	9640	2951	28909	18590	14295	17765	10343	9018	43450	23305	5661	10672	2934	23670	8030	20025	25230	7188	12176
ENSG00000070159.12	PTPN3	12	57	331	46	9	407	258	56	468	293	149	273	25	349	386	49	41	201	201	24	24	153	10	106	16	14	7	224	21	199	19	88	16	60	21	799	63	239	173	27	386	44	11	116	142	44	15	38
ENSG00000070182.16	SPTB	11	80	73	102	618	293	7	79	63	116	32	46	1157	14	31	14	70	186	69	60	177	105	88	65	40	31	17	130	11	72	64	50	21	41	47	285	50	23	153	38	226	76	114	114	50	5	34	59
ENSG00000070190.11	DAPP1	60	81	136	89	59	147	5	220	173	87	275	9	52	119	174	106	106	52	116	25	74	153	164	43	57	177	15	9	167	141	42	253	89	85	199	64	571	147	77	34	29	26	65	83	177	55	57	240
ENSG00000070193.4	FGF10	2	0	537	239	0	3	63	1	2	5	1	1202	0	0	2	0	1	4	161	12	0	7	2	1	3	1	2	1	3	52	24	1	2	1	87	0	5	0	0	0	11	0	0	1	5	1	3	1
ENSG00000070214.14	SLC44A1	3208	4185	16397	4436	14530	5072	473	4196	5434	16582	7629	7028	7139	6018	10240	3558	8581	5913	10001	6369	4873	21245	8999	15618	2220	4599	5254	4196	5861	7028	1527	19437	8595	7729	9837	2602	14199	13937	9183	5007	5938	2037	31302	5223	10764	5857	7916	4682
ENSG00000070269.12	TMEM260	246	370	459	1003	608	524	177	448	657	432	655	1346	710	324	1022	181	1718	739	487	360	640	662	870	408	164	822	109	1040	509	624	215	817	376	789	527	576	879	351	442	602	547	138	811	346	382	339	540	764
ENSG00000070366.12	SMG6	1068	1292	2496	1838	1418	2086	196	1949	1452	1728	733	1698	1727	493	2723	694	2088	2554	1638	877	1433	1259	3523	898	410	1864	536	1040	559	669	320	1352	1314	1680	1045	2193	1472	156	1949	1043	2487	414	2370	1623	1183	672	1982	1234
ENSG00000070367.14	EXOC5	1173	2512	2845	3595	1944	2640	482	1822	2770	2650	2484	4262	3994	1554	5918	916	3687	3874	2474	2018	4058	5012	5093	2764	1534	4334	1433	4392	2382	2064	805	3777	1976	3823	4729	3760	3495	1798	3672	2513	4168	717	3027	1568	1484	2898	4440	3352
ENSG00000070371.14	CLTCL1	70	454	703	328	792	465	66	373	335	369	319	199	517	283	347	64	246	615	261	167	355	295	358	462	119	380	77	853	163	711	90	452	414	563	219	487	307	146	411	291	602	89	589	268	635	255	442	177
ENSG00000070388.10	FGF22	4	9	3	9	29	7	0	5	15	21	12	7	7	7	4	7	1	34	20	11	5	11	11	7	5	5	1	11	1	11	1	9	7	11	0	1	4	1	3	12	15	5	29	20	31	5	7	2
ENSG00000070404.8	FSTL3	929	602	681	436	947	296	54	904	457	1652	1143	576	442	706	916	665	634	826	731	613	1722	703	721	410	376	752	90	787	247	6419	238	502	2318	1541	333	247	1129	435	1520	926	573	99	691	1857	919	261	501	347
ENSG00000070413.17	DGCR2	2333	8152	10716	7648	10343	7519	632	5708	5932	4545	3931	5559	7177	4646	10256	1614	10489	11269	6591	3189	4162	4177	10258	9754	3098	8303	1412	7135	2991	4866	2648	13604	7139	10119	4514	10925	4565	2040	9635	4585	16387	1704	16029	6149	4266	4224	13663	6700
ENSG00000070423.16	RNF126	613	1438	1346	1990	1890	1210	142	733	1786	1728	1263	1597	2160	1208	1323	488	1700	2377	1467	1276	2571	1182	2372	2783	568	1978	242	2116	676	1908	588	2398	3077	1371	1893	1461	1307	831	1143	2044	2090	407	4161	1089	1055	1237	3024	1396
ENSG00000070444.13	MNT	568	1157	1073	1189	1491	1381	253	1172	1109	1116	1064	1742	1153	611	1446	262	1389	1809	1361	786	1732	1073	1323	989	283	1335	256	1614	296	1160	323	1466	1227	1686	538	777	1032	153	1227	1103	2055	291	3000	1339	955	442	1132	747
ENSG00000070476.13	ZXDC	811	1076	1116	1738	1486	1959	147	1404	982	1389	1264	853	2450	832	1599	462	1496	2542	1953	885	2124	1023	1908	1426	360	1626	333	2177	450	739	475	1948	2774	1064	996	1702	901	487	1016	2016	2129	305	2661	1200	1194	517	1700	1222
ENSG00000070495.13	JMJD6	676	1765	1302	944	1962	1086	156	1132	936	1563	1249	1640	1696	1013	1531	540	1861	1952	1998	691	1741	1397	1475	1612	358	1990	419	2119	563	3511	432	1692	2177	1454	1871	1183	1486	657	1647	1338	1805	283	2315	1047	1147	725	1418	1626
ENSG00000070501.10	POLB	349	418	955	916	950	898	275	563	672	1414	942	2408	1326	1031	798	538	837	645	886	373	665	1271	914	862	380	782	388	1099	922	1434	319	538	1173	717	1713	926	906	2002	494	760	600	173	615	471	938	805	919	926
ENSG00000070526.13	ST6GALNAC1	19	40	117	161	41	706	1	50	55	26	60	24	83	47	80	25	41	34	44	73	152	139	77	72	11	24	9	68	15	4	31	76	25	49	114	57	132	29	17	29	74	19	57	54	36	90	14	142
ENSG00000070540.11	WIPI1	591	576	1076	1023	514	760	159	1387	640	929	2558	2370	831	777	1196	848	1310	551	1066	581	1272	769	1414	668	307	1197	128	736	610	2475	376	657	961	1884	1053	1104	2736	714	792	598	1541	225	583	856	750	836	611	2202
ENSG00000070601.8	FRMPD1	29	93	88	325	229	108	15	16	19	79	29	93	47	46	130	12	300	149	69	29	7	219	44	52	3	19	7	141	60	11	10	275	136	23	81	275	27	24	102	119	43	34	109	34	20	91	73	36
ENSG00000070610.13	GBA2	1074	4295	2694	7712	4050	3775	547	2454	4871	2317	3123	2907	4052	3295	5002	767	2686	5257	7115	1458	4548	3599	4218	4689	604	2671	802	11034	1634	2856	1830	5370	2806	3899	4059	6533	3186	1351	2758	5047	3104	758	5614	3235	1853	1222	2474	3131
ENSG00000070614.13	NDST1	3807	8730	14438	8622	9038	6462	703	7790	6726	6557	5602	3691	6199	3944	12804	1409	8944	10781	6685	5254	7189	7183	11583	4774	2984	8051	1503	7356	1623	2873	2190	8300	6255	10947	3371	9071	7404	799	11153	6673	10467	1783	17221	5267	4426	2608	9729	7439
ENSG00000070669.15	ASNS	1164	2606	5153	3736	6406	2053	744	1331	1295	3968	3513	2670	5397	3234	4821	912	2434	4910	2496	839	7762	3560	2295	10041	507	4496	668	9194	2305	3885	965	2817	6425	1933	2196	6884	1808	6136	1080	3473	2318	371	5504	1158	1974	3234	2462	1987
ENSG00000070718.10	AP3M2	855	989	4050	1612	1276	2649	286	1595	1310	2322	1965	1642	2115	1565	2172	802	1348	2284	3077	632	786	1584	1656	1554	578	1370	703	1995	1292	1476	530	947	1859	1831	1488	2408	1653	1489	1875	1663	2348	379	1741	1873	1614	1198	2054	1724
ENSG00000070729.12	CNGB1	2	5	4	0	1	34	3	11	1	9	26	3	2	7	20	3	4	10	2	5	3	15	3	3	1	3	0	7	1	7	2	27	5	7	11	2	21	1	9	1	1	5	2	34	2	1	0	5
ENSG00000070731.8	ST6GALNAC2	29	69	302	43	60	73	15	65	839	252	222	83	68	73	91	80	64	68	101	223	291	46	81	61	70	60	29	110	760	322	20	81	127	74	114	41	134	246	563	42	36	236	102	153	199	40	95	56
ENSG00000070748.16	CHAT	0	17	3	0	24	3	0	3	1	97	2	1	1	5	0	0	0	7	40	0	7	11	1	1	5	26	2	73	1	1	0	20	2	1	0	0	0	0	11	0	7	1	24	2	0	0	11	7
ENSG00000070756.12	PABPC1	10660	14556	24890	22517	15736	21136	13331	24574	23885	20428	27737	59912	25257	17173	25934	9321	39284	18800	30141	12916	22836	22794	24470	31640	8426	26482	9115	19673	16759	45613	6787	33714	22687	23747	29172	21246	44101	11431	18265	18146	20406	5395	36632	15589	16563	12239	23202	31327
ENSG00000070759.15	TESK2	121	272	419	175	475	297	56	362	318	215	311	279	139	246	262	168	174	268	269	315	322	234	232	61	44	290	47	141	150	258	65	404	167	167	236	147	537	283	172	159	175	83	266	139	375	233	127	163
ENSG00000070761.6	CFAP20	988	1792	1884	1989	1886	2841	217	1315	1830	1662	1942	2318	2357	2408	2032	1059	2134	2504	3764	1090	2157	3452	1730	2361	725	1458	464	3276	1642	1404	813	3295	4191	1469	3181	1405	1235	3128	1430	2435	1965	330	3603	1068	2258	2150	3507	1853
ENSG00000070770.7	CSNK2A2	1974	2821	2071	3194	1730	2982	488	2265	1890	2335	3056	2563	3540	2410	4065	848	3384	3511	3713	2522	3783	3932	3943	4591	939	3840	1097	5942	1790	2630	679	3180	4287	3292	2698	1712	2134	1421	2951	3908	4201	567	5641	2018	2533	2002	4671	2550
ENSG00000070778.11	PTPN21	558	1727	1246	2157	726	1585	308	793	762	1062	546	313	2047	526	2487	209	1051	2166	850	1307	1669	1376	2905	826	527	2169	315	1886	517	630	362	1744	1270	1300	1039	1785	695	437	1227	1791	1679	291	1033	571	544	1005	2161	1092
ENSG00000070785.15	EIF2B3	604	965	1952	1430	1596	1307	268	1016	1315	1325	1287	1655	1502	1292	1270	969	1976	1377	2309	517	1160	1506	1862	1777	538	1023	591	1764	1871	2169	429	1264	1946	1431	3381	1549	1776	2042	919	1484	1053	399	1057	699	1149	1670	2016	1784
ENSG00000070808.14	CAMK2A	223	351	167	3307	345	4578	32	290	353	358	1626	288	922	1152	2346	130	4755	4141	296	1021	153	2891	1235	44	72	1707	69	2106	232	1397	429	1842	114	450	661	1751	1330	349	2064	4565	6721	1982	474	3395	734	362	1515	706
ENSG00000070814.16	TCOF1	717	2512	2719	1580	2171	2077	691	1356	2060	1495	1183	2132	1700	677	2186	388	2452	2431	2586	746	1812	1743	2019	1383	370	1575	377	3316	610	1926	331	2097	1779	1670	1107	2050	1922	252	1115	2271	1737	496	4066	965	1287	828	2064	1537
ENSG00000070831.14	CDC42	7228	6806	9672	15599	7967	13028	1687	12078	11401	16916	17547	13320	14170	15177	15082	9931	16657	12328	16350	6002	11611	18099	17910	12016	7842	18760	4522	11965	25556	19117	4500	12156	11068	15961	35505	14490	19071	27523	11763	9581	10701	2190	13764	6401	10349	16173	19139	16153
ENSG00000070882.11	OSBPL3	1028	1214	2256	3915	596	1351	91	2638	2757	822	3578	177	1536	2141	5660	800	3956	2919	2710	1510	2605	1350	2496	610	496	2634	253	2268	3154	1384	818	1244	729	3886	2148	2533	2519	1381	937	2515	5233	325	526	2254	2132	1990	1890	3308
ENSG00000070886.9	EPHA8	0	3	2	2	29	15	1	12	3	10	15	5	21	5	7	7	7	12	5	3	12	25	3	1	1	11	1	29	3	4	2	7	3	3	7	1	24	3	14	1	4	5	12	21	9	0	2	9
ENSG00000070915.8	SLC12A3	3	0	16	0	3	7	1	4	4	4	5	9	10	4	5	2	1	0	5	0	9	2	7	10	0	2	1	5	3	7	0	1	5	5	2	5	12	4	1	2	4	3	0	5	14	3	2	7
ENSG00000070950.8	RAD18	279	469	845	672	423	1323	370	919	1078	953	912	1330	1517	789	1186	229	1039	1303	1046	652	1197	681	1570	1464	366	975	318	2120	382	802	261	648	977	757	1203	1309	502	1140	461	1005	2353	199	2407	581	760	691	1204	742
ENSG00000070961.13	ATP2B1	1830	2152	3259	5070	1166	5710	1141	2897	3815	2474	3864	5331	4475	2019	4480	1107	5042	4075	5193	1417	2097	3513	1588	4093	987	2819	360	2863	4007	3193	1119	3707	1624	4575	16583	4720	5453	3604	4152	2300	4931	1398	3843	3020	2391	1971	3541	4599
ENSG00000070985.12	TRPM5	2	7	2	4	5	1	0	4	1	2	4	9	2	2	9	1	2	9	5	0	7	4	4	0	0	2	0	14	2	2	3	5	7	5	3	2	0	0	4	1	5	0	4	7	5	0	5	7
ENSG00000071051.12	NCK2	1103	2994	2802	2817	3232	2259	2295	2502	2242	2161	2969	5794	2647	1839	3121	772	3573	4704	2444	1401	2683	2278	3888	2903	1152	3208	772	2887	1190	1946	965	3189	4700	2863	2691	3723	3957	1031	2317	4575	3375	618	2863	2216	1812	1791	5587	2870
ENSG00000071054.14	MAP4K4	7375	10650	16362	15542	11740	8409	2705	10116	8530	11743	11473	18169	16695	6873	21804	3169	19050	16712	13818	9728	16598	14612	17578	10178	4826	14013	5125	25362	5750	11502	2283	25385	9082	18536	9594	10125	17643	2456	14787	10975	13172	2710	27108	11177	6679	3861	14334	13302
ENSG00000071073.11	MGAT4A	1222	1491	2797	2160	817	2372	152	4143	2774	2764	3821	3027	1886	2353	3490	1441	2432	1251	2056	811	1126	2295	3077	1539	1031	3370	455	1601	2272	1871	1003	2788	1933	2385	3177	1725	6306	2480	2215	1137	2710	438	1703	1756	2365	725	1126	3551
ENSG00000071082.9	RPL31	6700	15740	15111	17613	25767	23790	29095	14629	17729	16221	25677	80089	16232	29177	14182	16747	35504	19028	22122	13555	18244	22634	18090	27413	10212	15455	10679	19457	34947	39537	9739	28614	28947	26933	39252	18173	33162	45077	7661	13633	14061	5573	11326	9054	21283	46341	20336	27767
ENSG00000071127.15	WDR1	7967	15544	13228	13696	11447	12567	1754	12712	12489	9096	13769	7514	11407	8065	19176	6376	14664	18043	20581	11044	16988	12206	26665	21020	8961	21050	2615	14527	6952	26589	4712	13022	20234	26529	17742	16957	20880	7990	15013	14601	22177	3875	19873	14565	11202	11330	24971	21896
ENSG00000071189.20	SNX13	1906	2088	6097	3701	1797	3225	268	2557	2893	4246	3614	2138	2186	2774	6068	1952	3719	3648	3770	1520	3212	3863	4468	2459	943	4378	1080	3565	3616	2755	922	2638	4013	3131	3908	4646	3042	4204	2031	2202	4738	547	4125	1673	3043	3098	3954	3719
ENSG00000071203.8	MS4A12	0	0	0	0	0	0	0	0	0	0	0	0	0	0	0	0	0	0	0	0	0	0	0	0	0	0	0	0	0	0	0	0	0	0	0	0	0	0	0	0	0	0	0	0	0	0	0	0
ENSG00000071205.10	ARHGAP10	159	473	699	199	250	485	145	461	404	465	436	859	260	322	509	229	668	341	689	130	665	356	346	1007	222	255	60	548	143	1324	194	678	617	469	266	621	577	243	404	173	519	136	950	475	507	269	494	349
ENSG00000071242.10	RPS6KA2	1348	2755	1743	5794	4456	3204	364	2130	1380	1765	2651	2111	3042	1261	4407	626	23551	1971	1978	3473	2797	2924	4954	8385	873	6821	779	5239	332	5241	1012	2658	5228	4071	4599	2333	2845	594	3147	2008	3070	828	5585	1839	2004	1420	4790	5502
ENSG00000071243.14	ING3	689	697	2577	1237	879	1902	159	708	798	1728	1183	638	1632	1565	2111	922	1033	1489	1433	449	1409	1503	1249	813	258	1115	742	1466	825	649	322	1272	1944	868	1449	1750	671	1996	649	1041	770	255	1834	434	939	1272	1626	832
ENSG00000071246.9	VASH1	1587	8145	3180	5780	5966	3535	608	3918	4070	2681	2630	3253	4576	1684	7727	718	4747	7321	4605	1914	3522	5097	5014	1726	1200	3210	807	6792	779	1302	2223	8052	3759	4236	3925	5703	3673	461	3744	5459	6325	795	5712	2571	2533	977	6477	6480
ENSG00000071282.10	LMCD1	623	706	496	1402	792	1661	445	505	1143	691	1156	947	1167	731	796	330	933	701	1444	389	451	625	884	364	220	792	222	906	461	6669	184	640	1007	3199	917	391	753	1006	376	489	345	376	1445	1082	593	1143	553	1705
ENSG00000071462.10	WBSCR22	2395	4165	4967	5060	6266	4981	1347	2604	4486	3871	5520	4466	4497	3180	5656	2553	7279	5598	5110	2306	5305	4681	4587	4159	1129	4763	935	8658	6066	3815	1584	3764	6248	5281	4824	6758	5174	4150	1944	4821	7113	803	7061	1680	3293	5895	5759	5644
ENSG00000071537.12	SEL1L	2255	2531	3186	6643	3157	3194	502	3688	4928	3545	4367	6725	3760	1897	8415	1126	6484	5321	3770	3039	4317	5683	6086	3939	1818	8153	1433	3152	3541	3707	1344	4476	3739	6708	4732	5331	5948	3289	4775	3498	6380	890	4662	3004	2629	2903	2999	5608
ENSG00000071539.12	TRIP13	318	446	842	603	588	540	268	161	399	911	347	1176	706	551	860	132	874	1019	1278	105	619	760	544	517	234	364	170	1614	217	901	72	548	1304	313	856	959	343	591	355	900	864	139	2260	225	262	389	1395	440
ENSG00000071553.15	ATP6AP1	5569	11627	10908	12634	11945	8521	930	8921	14602	8765	13983	7621	9587	8170	11235	3545	19052	10556	17824	6615	14795	8406	12685	14422	4000	14451	2556	14697	7183	9909	4349	9529	15280	18106	11022	13430	16562	4496	8198	12062	15251	2970	13243	9681	9944	6601	13595	14978
ENSG00000071564.13	TCF3	2234	4165	4141	7427	4747	3594	1279	2753	5368	4905	2122	7400	8680	2200	7369	848	4596	7392	4236	2455	5331	4405	7756	7315	1669	5025	1208	7153	1002	2994	859	9586	5957	3338	4818	6615	2417	746	3265	7203	8959	1012	11861	2419	2629	1787	9857	2679
ENSG00000071575.10	TRIB2	6163	9580	5681	22197	8923	7544	3925	4653	5324	6712	4594	20488	17274	7787	16096	924	12040	15713	11494	5907	2431	7152	15378	12906	2575	9106	1780	31399	2715	2596	3470	8178	14407	10435	12631	16130	3757	4509	6529	17054	19338	965	35068	4894	2276	4628	31023	5291
ENSG00000071626.15	DAZAP1	1300	2696	1621	3480	3399	1813	777	2084	2348	2580	2946	4698	3482	1639	2610	578	3624	3212	2742	1486	3495	2016	2690	4091	706	2402	389	5365	1113	3284	941	4484	3520	2093	1871	1805	2393	830	1536	3031	2823	538	7847	1981	1563	930	3644	2208
ENSG00000071655.16	MBD3	2169	7034	5469	5923	6592	3090	620	2909	5102	5505	3468	3712	7675	3128	4758	1252	5293	6952	5090	3447	7871	4391	7712	6906	2336	4153	756	8653	1573	3285	1859	7953	9035	5205	3056	4378	4021	1140	3081	8187	5724	1540	12912	3128	4152	2853	10794	4088
ENSG00000071677.1	PRLH	0	0	0	0	0	0	0	0	0	0	0	2	0	0	0	0	0	0	0	0	0	0	0	0	0	0	0	0	0	0	0	0	0	0	0	0	0	0	0	0	0	0	0	0	0	0	0	0
ENSG00000071794.14	HLTF	1162	1449	2445	2492	1590	3638	373	1900	2019	2521	3428	1071	2258	1900	2990	910	1935	2075	4526	1374	1566	3207	2542	2427	717	1752	1049	4066	1653	1399	551	2408	2075	1942	2314	2548	1842	3172	2448	1954	2254	409	3752	1705	3157	2101	3207	2135
ENSG00000071859.13	FAM50A	1215	3184	3330	2877	4336	2272	920	1895	3692	2757	3483	3447	2651	1908	3231	1274	3611	3563	3916	1611	8124	2419	3272	3624	1113	3031	877	6442	2490	4373	884	3055	4949	4155	2914	3127	4995	1119	1867	3786	3634	975	4334	2586	2388	3004	3694	3731
ENSG00000071889.15	FAM3A	1259	2316	3529	2674	3889	2322	322	1786	2689	2467	2152	2872	2071	2016	2483	1693	2741	3142	2900	1810	5816	2111	2928	2904	1143	2729	504	2300	2823	2108	916	1730	5124	4189	2154	2759	3048	2471	1431	3248	3092	674	2980	1898	3035	3466	3189	2823
ENSG00000071894.13	CPSF1	1405	4381	3065	3373	5362	2810	2383	2666	4125	3900	2119	11358	4313	2582	3410	807	4331	8078	2013	2606	5821	3289	4109	5528	912	4017	774	11111	768	3786	1168	4241	3755	3366	2122	3988	2316	448	2093	6957	3820	809	8301	2169	2667	1448	4446	2388
ENSG00000071909.17	MYO3B	4	5	34	81	17	21	5	34	14	36	34	34	16	5	34	12	14	23	11	11	3	21	17	133	12	15	5	149	15	49	3	14	21	16	15	9	11	21	39	10	50	4	20	31	63	1	121	50
ENSG00000071967.10	CYBRD1	3697	893	13819	3507	1066	7374	851	9721	6059	5189	6606	22930	5340	3127	4973	5706	4779	4140	6041	5650	4698	2635	7901	3536	1915	5209	1059	1660	15998	12261	2471	2720	2675	4072	4811	4269	6256	12524	3761	2982	4326	1466	1431	4742	9535	6675	2301	4144
ENSG00000071991.7	CDH19	60	47	116	57	322	47	7	356	14	234	666	9	17	93	512	19	900	15	444	188	44	99	203	473	15	194	12	233	5	149	19	25	389	531	146	11	628	108	275	10	56	21	581	60	17	14	950	25
ENSG00000071994.9	PDCD2	1287	1644	1780	2733	1996	1794	395	1057	2010	2634	2122	3259	3189	2385	2642	1068	3228	1554	1842	1019	2252	2885	2934	2686	1099	2739	694	2874	2065	2500	805	2252	3221	2352	3328	1539	2142	3248	1367	1399	1252	473	2174	830	1636	1369	3090	3068
ENSG00000072041.15	SLC6A15	26	43	10	128	206	211	192	46	61	127	203	1182	83	69	179	15	27	139	100	175	73	211	29	1715	1	130	7	88	19	189	36	122	12	47	74	42	393	43	101	34	17	55	70	187	57	2	31	72
ENSG00000072042.11	RDH11	1682	4664	5175	8320	5198	3606	550	3104	5078	3352	4749	5953	7246	3888	7874	1741	5399	6528	5017	3698	4924	8690	10664	7004	2649	5393	1599	9463	3558	3957	1881	7560	4451	7448	8145	6204	7047	5060	4634	5974	8036	1356	5083	1978	2535	11553	10352	6686
ENSG00000072062.12	PRKACA	2598	5097	5037	8371	4595	4534	1126	4288	9235	4452	5367	8784	5968	3305	5764	1803	7374	5023	5115	4135	6988	4806	7244	4665	1951	5532	850	6885	2967	4562	1785	4806	7048	6484	5009	5377	7977	2008	4535	5463	5410	2020	9158	3614	3974	4297	8205	6690
ENSG00000072071.15	LPHN1	1235	7192	3083	6524	10152	3625	2013	3340	7530	3988	3057	6453	4840	2431	3961	592	4710	5938	5074	4973	6383	4224	7344	8488	1987	4311	891	8392	1124	1890	1407	6762	7547	4993	2006	4121	2135	983	5003	5376	8517	1786	16474	3458	3714	2393	7608	3445
ENSG00000072080.9	SPP2	0	0	1	0	0	0	1	0	0	1	0	0	0	0	0	0	0	0	0	1	0	0	0	1	0	0	0	1	0	1	0	0	0	0	0	0	0	0	2	0	0	0	0	0	0	0	0	3
ENSG00000072110.12	ACTN1	6152	14948	7966	14283	6889	4339	3591	9181	11223	8246	5957	10094	11071	3986	21164	3704	19744	16025	8990	9331	35435	8241	39691	13105	9565	16785	984	10453	8287	20671	4550	4982	9661	33870	8174	6068	14581	3186	8297	9314	10923	10147	4310	7829	5395	6198	11268	13771
ENSG00000072121.14	ZFYVE26	762	1663	1346	2536	1686	1196	465	1471	1557	1301	1467	5716	1810	650	3267	291	1873	2642	1386	947	2056	1715	3685	2138	470	1636	384	3081	699	1046	432	2461	788	2274	1210	2867	2276	410	2203	1570	2906	399	1926	1210	902	1183	1747	1445
ENSG00000072133.9	RPS6KA6	12	157	412	27	7	288	64	83	68	362	95	309	36	7	41	79	7	26	4	20	188	324	7	373	2	194	132	124	10	81	11	429	105	199	57	16	31	15	204	12	20	55	10	63	362	3	14	230
ENSG00000072134.14	EPN2	2044	4584	3920	8177	4848	7148	275	2827	3461	3727	3079	2492	6260	3316	7787	671	5614	7869	9659	3310	4509	4812	6968	2877	1354	3663	1012	7118	963	1259	1150	5448	8618	3835	3565	14033	2902	1957	5579	8841	9276	737	25225	2899	2331	5160	11541	3480
ENSG00000072135.11	PTPN18	1255	2529	5005	2255	3182	3330	358	3804	4527	3346	5407	2256	2330	2588	2840	1531	3484	2354	3330	1252	3720	2619	3304	1454	1092	3442	305	2733	2057	3036	1563	2575	3481	2804	2756	2981	5871	1520	2666	2354	2962	1099	2101	2649	3210	1533	2361	4323
ENSG00000072163.17	LIMS2	199	1075	477	494	4249	2957	72	772	596	2114	2336	828	467	1845	598	236	1085	1694	1892	938	645	9230	571	1197	787	432	204	2383	311	781	451	8607	850	805	421	626	440	480	3398	892	640	430	11377	375	729	426	1103	638
ENSG00000072182.11	ASIC4	255	3088	335	1217	8261	691	76	305	1136	975	1364	60	1786	2091	1454	95	1925	4843	5791	524	578	3248	402	4329	1161	524	279	15679	31	68	300	942	3616	351	1607	3073	706	399	369	3516	2699	86	5576	214	630	2454	9589	818
ENSG00000072195.13	SPEG	1600	3549	1707	1700	3516	2042	479	1944	1425	3128	2912	1371	2748	2032	4745	1110	3341	5707	1698	2032	4371	1859	2419	3579	551	3335	212	5797	2558	2092	871	2499	3180	6914	1370	1853	1119	551	2227	3976	3470	475	2574	3481	1747	1485	1742	1615
ENSG00000072201.12	LNX1	313	540	170	364	173	511	65	219	119	719	442	161	445	356	254	109	757	244	1414	239	839	573	240	727	243	724	106	1990	223	324	302	627	318	156	1689	347	159	1073	1116	177	603	100	2153	211	483	132	412	559
ENSG00000072210.17	ALDH3A2	2388	3107	10019	4525	3308	6675	384	4594	6286	4223	5138	1573	3926	3349	7775	2819	5022	4476	7177	2028	8268	4589	5166	4210	1897	3305	2066	5352	6144	1671	1120	4944	4764	4407	5480	6870	6034	6170	3970	4213	5935	1881	3646	2686	4681	7831	5924	4188
ENSG00000072274.11	TFRC	3786	2309	7679	8309	2961	6210	330	5694	10090	5568	8772	4486	6765	3234	9070	3334	6513	10288	5942	5867	5814	6083	10676	3761	2993	13304	661	7629	5756	7639	1709	4027	3776	5345	19068	9372	13015	8012	5019	5249	5673	1797	2512	4987	4944	7612	2134	9725
ENSG00000072310.15	SREBF1	2195	2455	17359	4137	3892	1408	286	2456	9128	2923	9349	5551	4144	1757	4188	1407	4140	6683	3529	5896	5430	1974	4681	957	1971	5374	521	3957	3049	3899	1299	3204	2479	8916	2310	2028	6057	1051	2500	1227	8426	1375	2437	5841	4926	3207	1624	5939
ENSG00000072315.3	TRPC5	0	1	15	7	2	63	5	2	11	12	1	3	9	5	15	4	24	7	5	5	36	5	0	4	3	4	3	9	0	7	5	10	0	3	2	1	1	0	21	0	3	7	2	9	11	0	2	7
ENSG00000072364.11	AFF4	3391	2861	7628	4759	3223	5269	468	4611	4021	6269	4967	4060	4580	2395	7868	1153	5395	5821	5493	2957	5119	5708	6693	3150	1611	7047	1856	6152	3293	4931	1132	5480	3324	5656	4133	4778	3880	2100	4674	3333	7567	727	10004	3608	2918	1725	5688	3964
ENSG00000072401.13	UBE2D1	346	470	1086	910	624	708	60	657	515	955	1129	1074	625	689	837	448	963	665	827	416	687	926	913	701	376	820	399	689	703	1078	194	996	870	780	850	635	1768	774	897	577	641	177	1143	485	734	772	1466	848
ENSG00000072415.7	MPP5	793	1326	2589	3652	1287	2077	275	1668	2640	1198	1689	1278	3371	1073	4866	774	2573	3795	1965	1765	2212	3405	4794	1612	1022	2838	900	1820	1634	1036	537	2172	1140	2819	2413	3202	2348	1652	2208	2588	4528	485	1862	1060	1303	2870	3986	2475
ENSG00000072422.15	RHOBTB1	397	358	1052	777	394	1737	192	809	649	615	950	2780	542	473	1203	370	789	578	1000	330	737	641	681	474	199	519	194	583	634	674	324	1069	638	762	678	987	1051	384	735	563	623	201	920	618	684	424	1059	974
ENSG00000072501.16	SMC1A	2018	3484	6369	5155	2754	4290	934	3768	4980	4461	1824	6485	5199	1880	5457	1005	4712	6900	6856	1933	6678	4986	5149	4833	1517	3791	1481	5321	2114	3631	989	5976	3692	2867	2985	3931	4269	1150	3785	3027	6043	1346	13986	2899	3299	1561	4866	3604
ENSG00000072506.11	HSD17B10	1527	3578	4870	3867	4334	4183	861	2462	6073	3821	3872	3273	4051	3513	3520	2932	4636	5360	5343	2031	4360	3974	5419	5546	1879	2836	743	5173	6043	4422	1351	4304	7421	5032	5323	6332	3981	4257	2422	5124	4939	1344	4140	2111	4156	6960	6291	5800
ENSG00000072518.19	MARK2	1142	2293	2529	2239	2951	1492	351	1565	1837	2451	1611	2425	2563	1203	2762	490	2645	2713	1911	1121	2353	2322	2538	1510	567	2057	450	3008	646	1682	591	1802	2500	1990	1544	2541	2281	460	2051	2169	2505	553	3839	1698	1639	725	3123	1922
ENSG00000072571.18	HMMR	242	286	1346	439	184	238	119	153	482	781	338	612	621	411	485	204	1064	397	1409	96	1507	886	362	159	175	211	147	1326	315	540	90	386	868	314	502	501	349	453	349	353	507	105	1484	138	313	298	833	279
ENSG00000072609.16	CHFR	882	1578	1129	1983	2626	1167	319	1344	1040	2053	2103	3010	1730	1068	2295	445	1611	2196	1461	800	2425	1709	1912	2274	502	1832	383	3230	671	1182	534	2309	2088	1727	1409	1525	1812	517	1495	1801	2040	360	3134	1228	992	628	2146	1153
ENSG00000072657.7	TRHDE	4	4	39	77	3	95	5	15	10	14	15	54	29	27	47	4	0	57	5	15	4	52	9	194	3	3	0	29	5	24	12	31	3	9	24	5	14	5	63	7	1	19	1	46	15	0	11	29
ENSG00000072682.17	P4HA2	615	634	1212	279	975	726	198	1026	2061	1145	1738	703	731	627	1520	546	1933	742	1133	550	2258	750	929	649	596	2895	72	1046	843	7203	143	598	993	2223	674	296	2531	610	1614	455	756	309	896	2929	1249	328	444	1738
ENSG00000072694.17	FCGR2B	414	199	531	41	95	105	24	693	641	1484	1489	70	80	448	126	912	1805	111	789	114	262	148	1093	50	742	1255	27	59	960	4155	42	153	1805	1476	240	127	3971	906	466	88	244	194	156	844	993	527	83	1384
ENSG00000072736.17	NFATC3	467	491	630	868	324	982	172	767	885	716	617	1235	1005	482	1452	220	721	793	1010	464	1133	848	1080	703	286	957	210	799	444	689	258	865	615	542	694	423	751	229	786	630	843	116	1619	658	1145	239	824	634
ENSG00000072756.15	TRNT1	285	544	696	978	545	726	157	637	601	935	1046	1051	684	848	1306	521	1292	1217	1056	445	859	1461	1073	1126	403	959	385	1059	730	772	268	1000	1205	1000	1089	1112	1182	1265	627	826	900	177	885	562	950	1204	1375	1146
ENSG00000072778.18	ACADVL	4407	9257	8378	12428	11519	9321	1376	10740	10419	10826	21185	6657	8840	8363	15548	3961	17625	13355	10674	6119	24129	8420	8038	5080	3352	12668	1547	17290	5233	8747	5025	12002	16649	18069	10788	6044	9409	5234	6509	14465	10242	2094	15280	9237	12286	9821	11423	13243
ENSG00000072786.11	STK10	1069	2806	1566	1556	2610	1737	225	1992	1805	2047	2001	1183	1046	1057	2495	672	3835	2554	1939	834	1194	2265	4181	1224	691	2519	347	1989	442	1758	559	2716	1930	2580	1614	3127	3836	416	2193	2720	2380	404	6826	1359	1472	790	3627	2244
ENSG00000072803.16	FBXW11	2200	3090	9169	4525	4619	3994	578	3104	3575	4840	3795	1923	4232	3192	6766	1543	5223	6369	5869	2877	4994	5698	6702	4377	1596	5918	2048	4007	3399	2671	1052	5432	5676	4337	4390	4777	4111	2122	4662	3957	5568	940	9111	2863	3735	2174	6719	4161
ENSG00000072818.10	ACAP1	121	273	300	127	236	139	14	320	555	345	619	260	148	260	227	186	194	165	279	226	489	643	239	63	134	352	29	233	250	505	147	156	461	393	187	134	578	236	312	187	263	66	211	385	413	180	142	518
ENSG00000072832.13	CRMP1	2444	17540	9149	5211	24326	8661	752	2230	3458	13709	4662	1742	14809	7478	11239	2315	3405	17222	13691	3747	15610	15220	10597	16521	3679	7609	3200	33080	1826	1709	1946	16918	16034	8956	4891	11713	5019	3382	12903	12099	19383	2543	27930	5281	5976	7777	18997	2443
ENSG00000072840.11	EVC	639	227	1055	854	630	610	130	839	617	975	451	1665	473	132	1166	175	1153	906	694	236	1055	356	950	300	182	979	32	238	126	1183	127	85	448	1010	175	1464	579	47	809	600	1936	173	1292	2302	521	132	677	752
ENSG00000072849.9	DERL2	1365	1452	2672	1974	1626	1877	455	1713	1869	2425	3110	3178	1869	2122	2383	1318	2987	2185	2703	1254	2356	2013	2548	1224	872	2980	695	2653	2430	1807	792	2002	3470	2393	2397	2372	2518	3262	1491	2309	2097	547	2505	1514	1693	2338	2489	2262
ENSG00000072858.9	SIDT1	70	134	388	119	81	2137	12	256	450	302	243	70	767	605	150	165	77	116	747	127	109	551	95	328	52	93	43	207	409	153	106	163	130	159	400	133	258	273	283	52	112	63	93	199	681	44	72	233
ENSG00000072864.11	NDE1	1028	1344	2100	2957	1974	2739	275	1884	1941	1656	1200	1069	1632	1084	2498	501	2467	2256	2747	845	1612	2182	2333	2322	440	1451	394	2504	772	1040	419	1342	2939	1156	2372	2003	1603	1239	1286	1649	2450	249	4468	1205	1234	1059	4085	1346
ENSG00000072952.17	MRVI1	453	1146	2545	1303	567	1713	52	1681	1172	1179	2873	460	1492	1070	1831	1109	637	830	1436	1644	1517	1904	1176	830	290	649	485	972	485	965	494	1235	1005	1762	1311	697	1990	388	1268	1027	1670	533	1834	2108	767	2365	608	1290
ENSG00000072954.5	TMEM38A	195	517	4059	930	2153	1267	108	1208	1834	1547	2181	536	1483	995	855	798	477	1285	1953	1143	1064	881	1152	874	187	436	153	957	1669	393	408	455	989	1767	1499	737	646	2208	457	742	684	370	789	1114	2620	1167	669	718
ENSG00000072958.7	AP1M1	2023	4645	5952	6175	5712	4127	1052	2917	5177	3661	3689	3698	5921	2933	4416	1498	5039	5706	4785	2440	5561	3853	7423	4901	1302	4275	992	6744	2563	3274	1616	4302	6191	4156	4421	4987	4368	1853	3436	5249	5520	1480	9743	2900	3406	4129	5318	3473
ENSG00000073008.13	PVR	482	1842	1177	1633	1597	657	178	807	1117	957	1257	1005	1558	583	1494	309	2843	1354	1990	624	1197	1259	2288	1568	364	1779	194	1606	696	2111	512	1140	971	1999	1066	1663	1503	532	777	1396	1944	330	1065	952	617	626	1363	1747
ENSG00000073050.10	XRCC1	770	1693	2434	1906	1636	1990	739	1455	1810	1235	1968	4870	2430	1000	1718	510	1805	2577	1982	1310	3753	2061	2147	1812	467	1474	373	2891	832	1147	482	1730	1919	1264	2057	2190	1531	574	1177	2367	2232	689	2410	1027	1012	1805	3980	1332
ENSG00000073060.14	SCARB1	4226	3070	4828	3276	4917	4479	347	3626	2678	3489	4627	4742	3677	2713	2960	938	10141	3908	4982	1545	2557	3402	3085	4275	913	5484	1396	4750	1389	2242	952	3242	5588	3178	3480	2541	5505	860	1838	2731	4313	736	6281	2789	3573	1724	3305	4624
ENSG00000073067.12	CYP2W1	2	5	14	1	24	3	4	2	4	10	4	63	11	4	5	1	2	5	2	2	9	4	2	4	0	2	2	5	0	3	1	3	2	7	1	2	2	0	1	3	11	0	7	9	5	1	4	0
ENSG00000073111.12	MCM2	1387	3531	2478	2648	4051	4057	1112	1224	7431	4815	1094	3902	5907	2070	3081	619	3070	6299	7113	907	8530	3215	2919	2686	1897	1978	1073	5377	900	1150	652	3538	4670	1103	2493	4972	1303	1186	2207	5421	6217	2127	10445	1409	2203	1642	6186	2346
ENSG00000073146.14	MOV10L1	19	38	15	74	41	10	2	23	95	38	46	34	25	36	83	15	40	91	4	21	83	17	119	34	7	93	0	59	93	56	23	80	142	49	14	24	29	39	31	29	31	15	50	47	60	24	29	38
ENSG00000073150.12	PANX2	101	191	349	283	346	273	10	173	351	190	266	38	130	163	199	31	234	313	74	187	286	236	288	134	74	203	5	256	74	674	93	127	390	426	90	210	282	38	161	293	547	217	109	308	275	119	66	298
ENSG00000073169.12	SELO	266	1202	1215	1082	1452	532	116	760	943	727	1102	2120	865	864	1028	210	929	2531	668	434	985	551	1129	1022	182	999	97	2031	341	1027	390	1522	1177	1023	734	993	1023	295	603	1017	1401	141	2427	587	796	446	594	904
ENSG00000073282.11	TP63	194	14	17	17	3	34	4	29	12	46	20	42	24	12	219	7	9	7	7	320	11	14	121	9	20	56	2	11	4	50	9	23	9	7	7	11	21	112	79	7	17	5	7	65	114	10	11	11
ENSG00000073331.16	ALPK1	726	186	902	448	106	635	157	571	669	726	1252	318	397	335	974	632	563	653	366	288	1124	358	833	133	105	1046	41	322	752	1247	152	391	211	1188	305	189	1647	362	300	116	297	229	255	540	737	164	159	926
ENSG00000073350.12	LLGL2	88	242	430	139	240	413	21	370	159	253	222	290	421	142	246	73	204	229	180	252	210	207	187	44	24	142	59	141	161	157	95	298	212	161	198	108	402	189	128	236	99	52	191	312	531	126	111	195
ENSG00000073417.13	PDE8A	910	1397	1342	2496	1587	1121	139	1459	864	2005	2585	2077	875	1160	2859	510	1904	2023	2164	1594	2534	1357	2198	2484	526	1726	584	3042	1186	1557	471	4381	1517	2445	1687	1167	1964	1114	1426	1633	1820	255	1839	1523	1027	382	1267	1249
ENSG00000073464.10	CLCN4	617	802	1549	1290	1623	2068	410	1445	860	1156	1466	70	1124	792	1832	332	1283	1445	2182	1427	1010	1747	1038	1762	392	1028	168	1502	965	474	320	1443	548	1112	1040	999	1711	617	1734	856	1189	403	2432	1438	1066	592	1032	1080
ENSG00000073536.16	NLE1	461	1205	942	1278	1881	1156	252	756	843	1230	421	1026	1154	770	1059	311	1485	1603	1623	485	1082	1180	1484	1670	485	1249	255	1283	451	555	268	1180	1585	995	877	1233	770	413	684	1400	1210	240	2053	410	704	855	1904	826
ENSG00000073578.15	SDHA	2127	3692	5557	5205	4469	5309	512	4017	5837	2887	2689	3786	4343	2321	7478	1506	4939	7095	7257	3420	4961	4072	6172	2790	1426	3855	2260	5428	2301	4920	1189	4835	5441	4138	4528	6816	5844	1217	3705	5143	9062	1431	7205	3910	3419	4452	6202	3947
ENSG00000073584.17	SMARCE1	1089	2124	4000	3863	2984	3735	589	2141	2679	4836	2943	5447	3879	3777	4162	1820	4487	3806	4926	1957	3612	4635	4123	3445	1557	3893	1162	5409	2780	2406	1043	3932	3789	3770	5533	3845	3284	4710	2806	3234	2915	655	6149	1204	3102	2883	5584	3207
ENSG00000073598.5	FNDC8	5	7	11	5	17	7	5	3	7	10	1	7	24	2	7	1	21	15	15	1	4	5	11	11	1	9	2	15	2	7	2	9	4	11	5	10	4	2	7	9	11	3	21	3	3	1	10	7
ENSG00000073605.17	GSDMB	88	226	127	229	591	175	79	581	65	383	313	1227	687	275	455	29	214	683	544	229	324	335	163	282	24	223	97	1673	42	187	90	603	280	279	81	81	116	95	148	567	324	27	1101	270	211	12	210	89
ENSG00000073614.10	KDM5A	1370	1356	3114	2195	1190	2279	485	2406	1668	1879	1809	2723	2637	844	3056	653	2487	2478	2868	916	1249	2361	2628	2379	684	2028	722	1962	1922	1725	457	1616	1473	1898	2918	2502	2360	871	1890	1736	2780	487	2800	1848	1478	924	2258	1998
ENSG00000073670.12	ADAM11	95	258	114	399	762	439	97	155	164	432	246	775	751	263	336	38	88	569	205	324	367	566	293	360	57	201	31	1490	72	105	161	327	465	85	117	218	191	47	253	505	266	137	311	445	205	64	286	153
ENSG00000073711.9	PPP2R3A	210	199	255	174	610	726	116	562	196	784	965	471	470	384	415	130	619	327	351	163	83	764	699	384	187	927	277	328	261	875	81	608	777	747	389	73	647	555	1495	219	602	85	875	712	886	161	266	301
ENSG00000073712.12	FERMT2	2239	4557	3875	9020	3049	3267	954	2945	4506	3210	2843	9453	10766	3538	14448	1855	5593	10437	4653	6740	11022	8116	18286	7031	5570	13347	2311	4993	3923	7314	1990	6932	4675	14792	10569	8089	5882	5428	8041	6740	10812	1365	4985	2520	2324	8314	11995	6625
ENSG00000073734.8	ABCB11	1	0	9	0	2	9	0	1	7	7	4	1	7	0	4	10	0	4	1	0	2	3	0	4	0	3	0	3	1	3	0	0	0	52	7	4	0	0	1	0	3	1	1	2	14	0	2	0
ENSG00000073737.15	DHRS9	39	88	26	139	139	706	5	85	222	20	236	25	61	328	385	15	17	83	43	43	14	161	60	11	5	85	7	14	209	83	85	532	80	26	718	34	121	85	29	5	20	54	60	36	64	182	88	277
ENSG00000073754.5	CD5L	4	29	2	7	12	7	1	323	1	7	5	5	19	34	17	5	15	1	1	2	2	10	7	1	0	2	10	1	3	3	12	47	36	9	44	5	55	5	4	1	2	5	26	2	4	83	9	3
ENSG00000073756.10	PTGS2	1323	63	286	116	201	278	60	563	63	8108	295	2322	302	544	116	809	311	647	217	130	697	211	1315	64	106	2249	36	127	898	2764	155	468	405	1167	322	39	5529	227	229	192	1261	650	88	195	196	109	64	1447
ENSG00000073792.14	IGF2BP2	737	165	77	856	369	250	1126	283	29	339	293	6175	199	362	499	52	4534	1610	419	1160	73	379	2798	2109	49	2050	32	1822	373	1017	69	405	511	2391	156	502	263	147	474	587	1281	87	11102	1293	542	658	696	229
ENSG00000073803.12	MAP3K13	1764	931	1373	2846	1939	2613	250	1897	1510	2980	2543	1801	3575	3313	2762	2393	2090	2248	3194	1154	1824	2876	3090	2957	802	2383	694	3169	2766	2380	768	2542	1776	2670	3100	2022	2748	8626	1261	2499	2669	563	1527	1447	2696	2567	1659	2162
ENSG00000073849.13	ST6GAL1	2970	4872	4825	3225	4806	11119	341	6459	7584	3447	4902	815	1952	3960	7160	2824	2737	2704	3762	1992	1761	5930	4441	3274	1288	5430	646	5227	2696	1738	2058	9961	2538	2739	7315	4177	12614	5124	4481	1944	1588	1511	6007	3285	7102	1789	8973	7534
ENSG00000073861.2	TBX21	3	26	32	21	10	14	0	24	31	29	25	7	31	23	14	11	21	12	10	0	21	50	10	16	14	12	2	52	1	11	21	64	31	7	7	27	9	5	11	5	7	2	81	19	7	11	19	12
ENSG00000073905.8	VDAC1P1	36	21	96	32	54	70	15	36	54	37	50	17	34	25	52	36	97	68	77	32	64	32	74	43	21	54	19	29	24	56	20	29	36	96	63	79	99	20	43	43	73	21	76	39	29	24	50	101
ENSG00000073910.18	FRY	672	1210	1986	1620	606	4601	170	1743	1511	850	1235	440	2020	912	1935	352	1955	1868	1373	1391	1000	1489	1003	1801	328	678	706	2220	518	439	809	3260	1141	1441	1141	1537	910	736	1965	435	2563	324	2642	912	1547	873	621	1807
ENSG00000073921.16	PICALM	5430	6080	9838	7986	3876	10111	1192	8226	6866	8205	11541	7747	9522	6354	13853	4401	9728	7650	8012	5362	8524	8633	11516	8393	3061	10670	2382	8644	5924	7887	2812	8408	8514	12304	8182	8987	15695	4229	8635	5500	9733	1832	10613	6778	8521	4623	9356	12621
ENSG00000073969.17	NSF	1323	1993	3954	3774	2353	5552	402	2800	2786	2826	3482	1797	3665	2703	3837	1129	3576	4060	4611	1370	2134	4616	3319	3259	1031	2764	1164	4988	1551	2419	1056	3051	3199	2914	2649	4356	3634	1596	3781	2964	3989	1099	3904	2710	2377	1948	4536	3064
ENSG00000074047.19	GLI2	416	282	1359	922	300	699	1073	384	912	571	199	5405	1807	161	1952	111	504	1784	568	250	1523	341	943	315	80	706	66	488	243	224	101	364	347	436	156	1485	184	47	167	691	2124	226	266	314	410	494	280	163
ENSG00000074054.16	CLASP1	1889	3172	5759	4505	3896	3501	1140	3575	2554	4341	3247	5530	7594	1738	5593	634	7656	5891	3465	3335	4075	4141	7337	5568	1051	5345	2367	8374	1469	2427	1177	6346	3042	7500	2578	4250	2330	1000	4240	3773	9014	786	7514	4035	2781	1375	5365	3913
ENSG00000074071.12	MRPS34	950	2764	3590	2912	2718	2258	382	1379	3009	1563	2544	1639	2397	2048	1927	1405	3347	3594	4777	1086	3002	2677	2899	4524	1287	1928	505	2935	1725	1948	688	2198	5239	2620	3853	1845	2940	2009	1436	3416	2361	540	3175	1656	2109	3498	3645	2912
ENSG00000074181.7	NOTCH3	3466	16479	1588	10507	3408	4984	2569	6457	5128	5882	2970	14024	5777	3787	10773	772	7685	9428	5528	3339	9415	8525	15581	7074	4294	13870	754	4109	988	5959	3842	7839	9681	12395	2750	7007	6744	972	8940	6831	17755	2242	5500	4894	2604	1425	5397	5623
ENSG00000074201.7	CLNS1A	2442	3374	7137	4503	3655	5343	1010	2819	3330	4653	4704	2984	4747	4745	5621	4528	5689	5497	4749	2887	5976	5584	6825	5994	2048	5646	2660	5516	4150	3483	1314	4544	7707	5377	5903	6892	5315	6968	4077	5151	6126	1135	3551	3012	4480	7285	7115	5317
ENSG00000074211.12	PPP2R2C	220	404	1315	1059	1946	1497	12	367	978	875	1755	59	634	606	691	327	157	877	2174	777	697	2880	97	34	24	214	191	1436	170	485	236	796	168	60	414	191	1600	255	965	215	211	561	1003	855	538	20	163	725
ENSG00000074219.12	TEAD2	513	323	2729	871	313	1478	2663	1189	1190	2434	1230	9613	2584	947	2606	809	1469	2256	566	207	1933	798	2254	1585	505	1376	290	328	926	2010	275	1183	882	815	2694	2397	823	752	625	2020	2289	370	246	485	1230	653	386	820
ENSG00000074266.16	EED	510	770	1946	844	908	1057	184	767	780	1543	1063	1215	1258	933	1300	639	1300	1247	1200	427	1203	1365	1212	1099	390	840	351	1584	684	696	300	1078	1718	1005	1543	1298	1223	1278	823	960	975	298	1006	741	832	1119	1146	1015
ENSG00000074276.9	CDHR2	10	161	96	21	370	119	4	15	72	142	41	11	112	29	77	7	54	218	105	26	69	102	36	40	7	26	5	328	15	17	15	72	50	31	15	50	31	1	49	97	127	23	243	68	59	11	127	24
ENSG00000074317.9	SNCB	110	932	199	1464	1957	3344	20	112	672	409	555	41	907	873	405	57	280	2372	551	555	293	2256	50	20	25	404	17	2499	219	977	546	792	1420	273	450	404	1274	63	1391	757	452	913	358	1252	234	36	1342	1006
ENSG00000074319.11	TSG101	1405	1911	6163	3080	2588	3663	341	1832	2080	3798	3769	1983	3137	3184	3220	2027	4667	3334	2797	1775	3014	2367	4602	2605	1344	3686	784	3798	2535	3278	1132	1918	5464	3673	4757	4034	3795	5182	1347	2900	3805	694	2657	1915	2388	4926	4194	3918
ENSG00000074356.15	C17orf85	985	1449	2196	3276	1884	2093	501	1942	1568	2512	2430	3988	2522	1344	3110	502	2364	3196	2182	1302	2111	2140	2058	1124	465	2867	588	3979	1003	1578	687	2819	1788	1936	1688	2258	1751	655	1628	1865	2440	364	4427	1599	1478	642	2011	1511
ENSG00000074370.16	ATP2A3	136	574	217	178	325	210	80	517	336	251	518	278	384	111	383	112	147	189	150	60	246	347	165	173	101	215	26	74	88	370	141	338	275	240	86	243	678	43	196	121	219	108	110	370	405	139	119	250
ENSG00000074410.12	CA12	9192	1777	399	1688	3621	865	351	5321	4683	3296	8858	1385	1451	1545	3305	1331	19976	6813	6292	3738	3175	1640	2578	70	2186	19902	877	2370	5155	12854	784	2434	2044	12558	4893	2168	7126	1057	1908	2131	8142	862	1414	7094	1030	323	2902	14621
ENSG00000074416.12	MGLL	2155	6009	2788	4901	6645	5410	168	4557	9869	3586	4100	4075	4217	4072	7703	2094	5665	5258	11921	3311	6992	5362	7038	10171	2166	3960	901	4556	1290	1283	2519	5656	7526	12144	5068	7582	7850	1411	9070	6132	13500	1871	11754	2791	3134	3628	10337	5749
ENSG00000074527.10	NTN4	60	413	2454	121	557	793	15	156	150	589	418	66	121	610	201	63	295	157	249	148	38	456	95	824	207	167	696	1217	327	480	147	4272	211	403	462	61	388	1092	613	43	109	90	175	211	612	16	142	204
ENSG00000074582.11	BCS1L	496	1377	1522	1668	1902	1046	311	942	886	1358	1594	1454	1677	1409	1547	448	1359	2210	1531	581	1538	1578	1473	2097	362	1164	383	2836	1114	1208	523	1834	2436	1099	1176	1241	1113	739	813	2221	1461	250	1587	865	980	1427	1716	1150
ENSG00000074590.12	NUAK1	485	1422	1167	966	1656	1356	122	768	957	1023	1233	1464	2615	588	1125	246	1517	1038	765	772	782	1208	900	981	440	1404	156	1704	377	1359	426	1124	1090	1174	1620	996	2190	285	1120	439	865	338	1202	981	1169	219	524	1307
ENSG00000074603.17	DPP8	1467	1346	4382	3193	1239	3081	255	1610	1996	1901	3152	2274	2486	1689	3727	777	2710	2781	1961	1671	2048	1696	3310	2929	615	2452	1176	2660	2838	1892	649	2186	1831	2952	2931	2489	2394	1770	2475	1580	5047	462	2266	2058	1059	1400	2471	2262
ENSG00000074621.12	SLC24A1	533	286	578	494	230	684	68	634	424	482	567	540	201	195	437	260	672	332	403	426	691	246	926	540	167	827	156	266	219	347	127	355	383	652	301	593	750	174	312	360	544	70	552	696	313	175	497	672
ENSG00000074657.12	ZNF532	4766	6149	4474	6593	5739	5457	1644	4692	3787	7647	3855	5002	8932	3361	9009	770	7618	10323	7117	3267	8435	3871	8836	4902	1585	5315	1862	13354	2358	2780	1974	9481	6856	7141	8576	5726	3662	1517	7054	7168	6721	972	12143	4373	2937	1495	7995	3333
ENSG00000074660.14	SCARF1	305	1441	410	770	305	1200	50	821	567	592	634	1431	559	555	870	301	711	608	766	379	853	1117	760	483	308	424	77	819	246	384	563	1085	981	1328	521	603	1255	268	517	704	916	132	404	545	427	249	594	1302
ENSG00000074695.5	LMAN1	3773	2239	2400	4185	2169	3415	2900	4465	4219	5075	6121	10750	4066	2454	6847	1332	7686	4295	5197	3070	3738	4071	5916	3364	2045	9481	1222	3738	3657	9326	1267	3415	4026	6404	8449	3949	5168	3218	4364	3234	3565	980	4298	4980	3075	2944	4756	5965
ENSG00000074696.11	PTPLAD1	3412	4321	12469	7639	6212	8339	1346	4826	8874	7967	12796	13929	10024	6907	9824	3506	9321	8860	8378	4557	6518	5925	9779	8906	4405	8406	4574	6901	11880	5229	2188	7556	10564	9715	11559	8103	7693	9089	8176	6579	8954	2051	7639	8125	4290	9031	12392	9558
ENSG00000074706.12	IPCEF1	139	122	77	373	69	536	34	150	156	74	205	93	109	180	461	42	127	205	128	114	54	246	143	72	21	119	20	291	141	105	86	440	96	91	349	124	255	52	167	54	77	105	104	182	97	50	110	308
ENSG00000074755.13	ZZEF1	1339	2752	2907	2779	3805	2207	325	2743	2042	3072	2864	3800	2790	1193	3866	681	3127	4455	2584	1630	3976	2355	3391	2617	604	3359	722	4209	619	1366	839	3546	1915	3350	1283	2822	2485	482	2768	2042	4311	612	7128	2689	2398	693	2688	1771
ENSG00000074771.3	NOX3	0	0	20	1	5	7	4	1	5	3	0	0	14	10	3	0	0	0	3	0	7	14	0	0	1	1	0	3	5	3	0	0	0	0	3	0	1	5	0	0	2	1	0	1	36	1	0	4
ENSG00000074800.12	ENO1	24785	73015	35516	52212	128538	58258	13193	50477	61384	59710	72783	33077	67389	52760	61749	20440	63025	91651	121731	17634	136242	58759	86105	73105	36687	156220	15646	68344	57674	127218	45278	59479	69152	114799	79660	71443	82933	27609	60814	102790	85656	16059	162656	67338	37944	68720	100995	82608
ENSG00000074803.16	SLC12A1	9	10	15	17	3	34	1	5	5	35	54	54	36	11	34	10	12	31	11	9	60	20	15	9	1	40	4	24	20	16	2	9	10	52	16	7	3	39	24	20	50	3	39	15	24	10	16	11
ENSG00000074842.6	MYDGF	1819	3284	3196	4469	3719	2486	483	2549	4458	3221	4645	4382	4236	3384	3172	2495	10729	3923	4893	1835	2739	3086	5473	4147	1942	4455	645	3483	3289	10427	1879	4011	7132	4921	6976	4501	6512	6026	2138	3660	2936	933	4214	2767	2948	4944	6233	6993
ENSG00000074855.9	ANO8	760	2297	1052	2586	3522	1010	239	1203	2794	1891	1647	1409	4465	1172	3124	268	879	3454	1722	996	3489	1845	2326	1873	314	1200	480	4892	439	790	694	3281	2020	1235	916	886	729	179	2578	2658	5257	283	6816	1684	974	440	1725	676
ENSG00000074935.12	TUBE1	440	555	1101	1146	385	693	167	413	293	1113	716	1623	1252	741	1164	219	711	815	605	375	1076	1202	834	1491	143	1097	379	1797	576	639	358	1348	1017	668	900	384	427	1090	436	480	347	85	1019	320	457	338	772	521
ENSG00000074964.15	ARHGEF10L	1588	3567	2935	2313	2586	4256	153	3495	3490	2894	3194	1757	4790	2126	4329	1040	2789	7228	3893	2416	4735	3770	3712	4528	821	2302	1173	6251	1414	1273	943	5124	1573	2789	2994	3663	2864	583	4133	3699	5087	696	3468	2308	3053	2838	2898	1666
ENSG00000074966.9	TXK	5	2	14	5	3	9	3	43	5	15	43	4	12	3	11	10	9	5	5	5	9	5	12	0	5	10	0	2	26	34	5	7	24	11	11	10	50	15	7	0	5	0	5	24	29	7	3	27
ENSG00000075035.8	WSCD2	9	201	32	116	250	186	1	7	55	40	42	5	65	81	34	5	68	133	11	29	9	168	1	7	29	4	2	238	34	74	43	50	2	1	15	49	63	5	253	23	31	65	0	122	27	4	15	64
ENSG00000075043.16	KCNQ2	1078	10068	531	8916	15395	4039	384	933	4262	2957	1241	293	7155	3196	6082	114	5581	6176	3634	645	369	6765	7008	2100	1467	223	517	13405	249	390	483	4937	15372	1093	8610	8704	643	1021	3692	15456	7736	758	6257	2480	1016	6746	24594	1920
ENSG00000075073.13	TACR2	7	17	40	17	29	36	2	32	42	25	59	15	32	21	29	10	34	34	21	11	27	19	24	25	21	34	10	15	21	14	11	41	14	44	29	38	49	29	63	5	16	12	11	23	31	24	21	34
ENSG00000075089.8	ACTR6	737	815	2002	1428	1254	1409	138	910	792	1647	1842	837	1362	1370	1798	942	1614	1484	1203	823	1527	2053	2220	1530	746	1573	726	1397	1469	952	424	1239	1995	1541	3787	1716	1605	2244	920	1255	1543	266	1354	649	854	1607	1875	1421
ENSG00000075131.8	TIPIN	286	269	847	442	412	583	77	239	426	517	540	399	560	523	576	229	471	773	627	256	647	275	665	445	194	448	219	722	457	478	177	450	669	405	533	993	512	526	218	600	655	127	576	301	179	505	805	650
ENSG00000075142.12	SRI	7258	8927	26648	25599	13950	19032	1222	8183	15840	13238	25046	3759	17502	25158	23147	12383	22487	17381	27610	11800	16394	16673	31965	10412	4590	16763	6237	12232	33116	10156	5814	11084	28838	20070	34655	39756	14434	41244	9320	19134	27124	4054	13832	8092	15337	60320	20957	22898
ENSG00000075151.18	EIF4G3	2680	3511	3802	5161	3305	5636	796	4295	2543	4181	4045	3915	4807	1959	7350	1282	5614	6186	5979	2313	3981	4984	5678	4418	839	3407	1180	9547	1877	3483	1043	5976	2463	5409	3721	5542	5524	1344	4173	4198	4440	568	13399	3312	4500	1818	7007	4832
ENSG00000075188.7	NUP37	487	405	1566	848	542	1286	142	628	640	827	983	704	790	799	848	706	1415	904	818	335	1088	833	1093	779	243	737	283	826	1146	857	283	589	1222	865	1856	1017	1051	1570	409	815	764	177	532	490	563	989	1086	1023
ENSG00000075213.9	SEMA3A	603	110	1334	40	192	671	512	153	191	526	1448	1012	1881	109	243	296	2599	1378	293	511	239	384	696	754	12	1402	77	196	130	1314	77	983	499	1492	63	29	861	60	112	44	1490	148	581	2092	302	1647	114	163
ENSG00000075218.17	GTSE1	219	482	1501	1005	1051	314	246	282	478	893	199	1412	1102	375	851	114	1374	1687	679	97	775	639	747	1073	268	408	105	2174	214	452	142	860	1385	358	642	1489	261	268	560	687	1293	134	4496	191	432	324	965	390
ENSG00000075223.12	SEMA3C	111	312	212	277	444	230	330	375	933	699	704	3107	99	280	412	223	487	663	313	404	302	872	278	1981	95	865	57	1656	397	6725	106	211	81	668	318	159	2821	239	479	47	165	47	11703	1059	300	81	80	1393
ENSG00000075234.15	TTC38	647	1140	2333	2804	1190	990	236	1647	1401	1147	1705	1415	1650	1348	1892	862	2755	1982	1263	710	994	812	3308	1547	714	2401	139	1307	1436	1430	524	1013	1795	1762	1879	2948	2458	1752	1073	923	2512	693	1603	822	1857	1526	1307	2565
ENSG00000075239.12	ACAT1	1603	1553	5835	3132	2094	4740	291	3163	2244	3570	5266	1874	2709	2679	3867	2294	3334	3415	4088	1670	3051	3226	3809	2788	966	2470	1514	2859	3143	1826	965	2679	3727	2837	3092	3866	4209	3863	2179	2649	4218	511	2810	2502	2458	4627	3024	3578
ENSG00000075240.15	GRAMD4	952	1152	3699	1819	3748	1786	224	2680	1976	1548	2535	2598	1949	1288	2987	573	2410	2798	1605	725	1771	1498	1995	2798	555	2354	214	2531	538	1526	468	1998	1603	3644	965	2543	2814	195	2374	1133	3601	661	3624	1976	2749	908	1278	3077
ENSG00000075275.15	CELSR1	540	180	547	1259	963	314	52	962	848	515	330	1615	775	223	2301	90	352	1049	108	57	128	244	1068	1180	268	2509	38	468	83	1644	69	279	167	1822	239	116	1221	34	1612	578	922	335	2736	102	666	12	184	379
ENSG00000075290.7	WNT8B	2	2	2	2	5	0	0	1	2	3	2	2	2	2	2	0	1	3	2	2	2	2	1	1	1	5	0	4	0	1	2	9	0	4	2	1	3	1	0	0	2	1	23	1	4	1	0	2
ENSG00000075292.17	ZNF638	1758	2593	4735	3261	1501	4330	929	2766	1965	2704	2846	6721	4181	1194	5090	836	3580	4656	4082	1620	2995	3582	3513	3927	606	2984	1694	7681	1307	2578	721	4919	2459	3442	2626	3823	2970	646	2947	2940	3068	583	5155	2120	2279	1132	3752	2728
ENSG00000075303.11	SLC25A40	788	548	2207	1371	893	1367	156	1028	1653	1890	1707	787	1115	1198	1911	703	1444	1196	1480	517	1628	1326	1233	912	383	1463	373	1334	2386	1190	382	870	1533	944	1759	1674	1203	2040	703	813	1395	254	1543	672	1323	1458	1366	1259
ENSG00000075336.10	TIMM21	717	1017	1255	1451	1158	1313	439	978	1346	1266	1989	1056	1359	1501	1547	507	1639	1803	2471	688	1463	1871	1529	1214	485	1545	517	1828	1456	1354	418	1553	1986	1510	2851	1755	1490	1822	1030	1530	1073	315	1242	923	920	1737	1842	1639
ENSG00000075340.21	ADD2	2016	3509	2515	2674	4731	3423	139	2780	2843	3361	1126	112	5606	1641	3716	711	2653	4358	4466	389	3145	5140	2013	2653	1167	2518	1347	8949	1303	757	407	3619	4181	1356	1283	2915	638	360	4724	4075	6566	419	6310	1459	3042	278	6907	2317
ENSG00000075388.3	FGF4	0	0	0	0	1	0	0	0	0	0	0	1	0	0	0	0	0	0	2	0	0	0	0	0	0	0	0	1	0	0	0	0	0	1	0	0	0	0	0	0	0	1	0	0	0	0	0	0
ENSG00000075391.15	RASAL2	584	1160	1225	601	655	1786	142	1086	770	1389	1551	945	1192	706	2096	230	2511	1572	1336	546	1230	1640	681	1088	378	1288	412	2188	411	1998	373	2348	1011	2122	679	677	1157	370	1401	677	1498	219	2011	1114	1074	426	873	1252
ENSG00000075399.11	VPS9D1	1079	1812	697	2114	1653	1259	80	1082	1186	1079	2577	1094	1152	1270	1732	442	2663	2666	1414	1540	2274	1507	3302	1673	482	2057	204	2722	674	1391	510	2262	2742	2899	820	1026	1976	499	1090	2452	2062	302	2534	1755	1347	1427	2534	2968
ENSG00000075407.16	ZNF37A	352	497	897	661	377	862	175	739	592	521	623	1536	854	189	1005	171	603	807	1039	288	664	473	851	756	105	573	343	1160	148	426	102	1351	480	526	456	676	588	121	840	602	639	117	1809	703	479	187	1255	511
ENSG00000075413.16	MARK3	1288	4572	2632	5631	2907	3081	222	1936	3509	2560	3344	5492	4967	2354	5924	894	3740	6286	2973	2683	4673	4161	6126	4135	1035	4234	1028	9385	2010	3116	1122	5234	2626	3776	3946	4432	3527	1339	2948	5330	5700	733	4490	1864	1653	1954	5437	3567
ENSG00000075415.11	SLC25A3	7509	10343	17085	19919	13501	17063	3171	12726	13963	13604	25966	14794	16147	14017	16403	7657	22622	19206	13818	8586	12377	15303	19587	15753	6418	18352	4162	16278	17473	16766	6321	15695	21715	15612	25794	21359	18904	16237	10384	16721	19124	4066	12400	10681	8778	16033	19420	18938
ENSG00000075420.11	FNDC3B	3407	1768	938	1961	766	1588	335	2755	2122	2364	2688	5157	1834	1463	3762	982	5269	1776	3020	877	2565	1611	4962	2070	1076	4843	584	1820	1318	4282	526	1684	1514	4010	2768	2195	3860	1495	2148	1558	2212	502	2060	2861	1957	830	1677	3338
ENSG00000075426.10	FOSL2	4578	4097	2425	3380	2613	1561	214	4147	3151	7240	3931	1244	4457	2203	5517	2188	4683	4057	2624	1835	4835	2905	8739	4721	1675	9887	427	4835	3655	13886	834	3189	3410	8661	2138	1474	10412	910	4472	2635	7008	2108	1976	2355	3407	837	2467	8366
ENSG00000075429.7	CACNG5	3	88	4	7	17	19	0	4	7	17	5	0	9	4	24	1	20	43	50	11	2	16	0	547	79	5	4	130	1	0	2	4	9	44	4	5	7	2	101	1	26	3	0	14	5	0	70	7
ENSG00000075461.5	CACNG4	3223	15049	3391	1426	8207	8010	86	3002	1547	7213	1740	60	8148	7148	5398	279	6334	9940	10811	919	74	7177	2563	4109	1951	4141	2077	20153	1350	786	1167	13518	9061	4926	1709	8277	718	1267	7522	13498	18303	517	16633	2450	1112	4145	25093	2086
ENSG00000075539.12	FRYL	1307	1801	3685	3307	1318	2199	261	2622	2470	1965	2285	1687	1687	1503	4791	679	2019	2906	4075	2116	2781	3120	4470	3743	714	2335	840	3711	1670	2078	710	3867	1527	4125	2364	1826	2619	1944	2395	1770	2752	518	4051	2263	2480	1292	3495	2512
ENSG00000075568.15	TMEM131	2480	2232	4060	6900	2090	3237	1038	3342	3625	2530	3342	6180	2703	1584	6392	782	5259	4973	4843	2175	4571	2437	5352	3048	906	4772	850	4425	1788	2663	1061	3230	2914	3744	2849	4170	3269	1167	2843	3714	6102	674	4458	2382	2534	1597	4456	3297
ENSG00000075618.16	FSCN1	7644	27360	5394	19567	46209	12215	7427	8860	13011	13169	8106	28882	11232	13780	28553	3673	16664	24600	13518	6954	22054	22878	17334	13675	6960	21902	2292	41985	4654	9459	4501	19569	38413	15912	20478	26514	23312	4201	12993	25722	30382	3755	39301	7682	7418	10676	33860	14848
ENSG00000075624.12	ACTB	169629	369440	237828	287381	339765	191734	46393	244266	279115	239041	315723	95812	279209	247132	441992	137609	509789	293629	289966	206805	310283	259923	463431	291664	166127	547527	41774	402276	253070	454558	111766	290320	539022	589937	391153	302218	466865	218034	254606	303279	494973	100788	447109	200681	197419	289273	496477	460770
ENSG00000075643.5	MOCOS	36	60	43	31	54	15	26	90	302	136	104	12	90	42	244	36	209	111	21	21	243	38	233	12	117	89	7	20	42	1582	20	69	167	64	558	81	300	126	23	26	47	29	21	47	47	114	96	469
ENSG00000075651.14	PLD1	672	270	184	438	395	375	21	576	427	375	652	536	104	275	913	156	872	116	548	384	188	578	293	188	93	579	39	236	277	722	93	537	191	323	574	218	1755	450	222	157	121	87	1568	412	429	198	189	384
ENSG00000075673.10	ATP12A	2	1	9	0	3	7	2	1	21	8	10	0	55	3	0	9	41	0	2	10	2	5	0	9	1	15	1	2	1	10	2	1	1	24	0	1	5	3	11	1	17	1	1	11	20	7	0	17
ENSG00000075702.15	WDR62	223	1287	1027	965	1283	283	283	180	1116	865	288	480	1230	460	546	64	462	1634	1133	273	1783	1009	696	988	201	295	153	3954	104	270	249	979	1239	233	462	1041	219	180	399	1268	985	188	2567	175	266	215	2001	293
ENSG00000075711.19	DLG1	2260	1719	2474	3282	1554	4622	324	2680	2345	2697	3177	3131	4729	1812	6552	992	3185	3432	4408	2002	3194	3544	4594	2259	885	5522	748	3346	1636	2111	676	2881	2515	2342	4970	3732	3053	2002	2427	2680	3753	528	4019	2756	1933	1864	2222	2331
ENSG00000075785.11	RAB7A	9074	11838	11474	14898	11690	16833	1212	16236	16060	12680	24172	5678	15174	13565	21047	7243	17819	16741	20758	11163	17484	14542	20699	25019	6451	18765	4826	18014	11850	10514	4470	14055	21881	21958	20096	17860	21410	16240	17389	14812	20075	3807	19424	10839	15544	19440	19923	16526
ENSG00000075790.9	BCAP29	3237	2885	9990	7878	1900	6293	444	2877	7010	6145	7028	2100	5459	5819	8828	4005	7075	4694	4300	2588	5149	4557	8667	3056	1765	5942	1359	5225	7027	4723	1750	2278	6725	9543	9936	8905	5165	11585	2838	4235	5933	1200	1937	2422	4168	8682	6517	6564
ENSG00000075826.15	SEC31B	206	322	260	620	538	211	50	430	167	751	971	464	249	598	769	88	360	853	624	435	470	445	177	464	16	699	234	1787	153	222	238	2844	445	623	177	96	191	130	415	423	471	29	4051	388	548	21	293	256
ENSG00000075856.10	SART3	1519	2475	3968	2892	2450	3775	619	2131	2628	2586	2314	3613	3335	1417	3624	893	3398	3991	2517	1449	3452	2909	3412	4129	727	2728	1030	4269	1391	1930	664	3571	2846	2398	3181	3578	2560	861	2236	2984	3725	653	4549	1825	1596	1515	4172	2546
ENSG00000075884.11	ARHGAP15	155	239	877	316	68	454	11	442	523	343	786	38	252	459	373	413	344	147	442	119	224	324	415	349	199	332	55	156	524	579	232	236	427	547	913	364	1094	777	352	106	210	85	88	229	439	323	255	1032
ENSG00000075886.10	TUBA3D	11	23	7	21	34	10	5	9	15	41	7	56	11	11	15	7	9	26	15	11	27	20	21	17	21	16	5	40	14	9	10	21	15	9	7	16	7	5	9	24	21	4	63	15	15	5	16	10
ENSG00000075891.20	PAX2	0	3	3	2	0	109	1	0	2	2	4	54	15	3	4	1	4	1	12	1	15	5	2	100	0	14	1	34	15	31	4	1	2	11	1	4	3	0	23	2	532	1	4	24	60	3	0	5
ENSG00000075914.11	EXOSC7	358	954	854	996	1268	1189	355	929	1090	1140	1164	1649	927	742	957	725	1597	1449	1543	646	1386	1395	1189	2103	445	1268	496	1819	1046	1193	384	1454	1080	1230	1484	1276	1326	993	786	1336	1205	243	1681	694	1223	1557	1541	1433
ENSG00000075945.11	KIFAP3	1783	2119	7814	2870	2560	4907	413	2100	3064	3394	3361	2798	3843	2619	3761	1656	4229	3562	5060	2070	4550	3957	4384	4949	1359	3688	2786	3504	3536	4543	1057	2970	4634	4019	4693	3299	3877	2686	3942	2770	4021	1097	3420	2509	3599	3808	4264	3413
ENSG00000075975.14	MKRN2	626	1120	1233	2205	1543	2223	524	1167	1696	2097	1922	2268	2208	1513	2527	1023	2407	2134	2122	1089	2081	2212	2408	3280	640	2169	657	2550	967	1475	499	1802	1985	1759	2522	2542	1889	1961	1740	1715	2087	351	2789	1369	2103	1915	2430	1857
ENSG00000076003.4	MCM6	1342	1912	3694	1944	1931	2919	1879	1221	3583	3346	1522	6317	4199	1880	3127	874	3057	3787	4180	873	4272	3255	3312	2080	1385	2349	902	3963	2094	2678	515	2374	3254	1653	2889	3908	1747	1439	1716	3635	3413	1426	4169	1027	1352	1893	4583	2979
ENSG00000076043.8	REXO2	1157	910	2800	1332	1012	1657	313	1359	1441	1654	2857	2092	1411	1443	1582	1764	4697	1417	1944	1143	2062	1297	2880	1716	619	2244	366	1117	3121	2879	519	1092	2138	3732	1743	1892	2982	3026	1035	1497	1559	379	1046	1411	1614	2196	1396	3304
ENSG00000076053.9	RBM7	843	634	1449	982	665	860	211	788	173	1884	1328	1147	1099	1082	1407	1080	1962	976	1252	765	1705	1328	1239	976	592	2321	482	772	1213	1694	328	1129	1522	1794	1367	1244	1217	2557	796	992	948	370	762	831	1102	1038	1356	560
ENSG00000076067.10	RBMS2	687	1505	1724	1822	649	2090	358	1871	1235	1225	2196	4855	1728	1264	2311	397	1898	1401	1415	1052	1156	1684	2192	1431	578	1576	399	1758	1167	1620	735	2301	1578	2230	1362	1694	1941	482	1475	1533	2260	345	1942	1505	1533	668	1251	1884
ENSG00000076108.10	BAZ2A	1732	2823	3764	3302	2207	3701	684	3286	2605	2422	2991	9099	3171	1194	4589	722	4185	4158	3721	2039	2164	3137	4446	4470	630	3720	742	2802	1265	2408	1019	4680	2563	3123	2749	3428	3038	603	2606	2427	5589	545	5820	3364	2873	847	3196	2670
ENSG00000076201.13	PTPN23	1194	4524	2063	3743	5741	4054	934	2974	4424	4541	3128	4133	4303	2210	4693	860	4277	5984	3751	2613	5439	3426	4517	5286	1141	4974	959	6168	947	2148	1078	4538	2731	3232	1649	3986	3316	550	2986	4310	6495	1069	8841	3199	5530	1942	4089	2800
ENSG00000076242.13	MLH1	674	1257	1700	2638	2092	2385	405	2109	2844	2861	2348	3208	2382	2068	2806	1543	2653	2846	3092	1052	3331	2487	2647	1982	936	2446	717	3346	1785	1831	747	2454	3006	2057	2851	3210	2353	2338	1639	2436	2440	530	3963	1276	2132	1734	3562	2680
ENSG00000076248.9	UNG	1311	1107	4873	2234	1727	4765	427	3177	2780	2366	3077	3347	3088	1620	2588	1297	2820	3311	2590	1713	2873	2649	2563	2499	840	1939	588	2003	2161	978	677	1900	3406	2046	2350	3788	2155	1961	1515	3067	4197	805	1573	1964	1287	2836	3070	2554
ENSG00000076258.8	FMO4	126	29	424	104	112	230	29	273	188	147	323	266	63	153	189	153	141	108	234	142	308	126	116	136	46	219	11	90	283	165	43	102	189	229	127	124	300	150	133	74	150	27	81	153	220	246	54	199
ENSG00000076321.9	KLHL20	547	730	1743	1203	547	1603	278	1002	926	1124	1192	3103	1167	859	1404	577	1418	1298	1802	648	1030	1356	1513	1587	407	1257	753	1207	940	1156	324	1251	807	1274	1670	1504	1059	848	955	696	1534	270	1180	833	934	550	1522	1356
ENSG00000076344.14	RGS11	59	471	50	493	3004	168	60	466	279	1279	2932	60	88	201	1153	57	220	1815	426	312	630	752	1157	533	147	282	87	1476	124	159	229	305	1089	2002	143	333	630	279	288	351	722	136	1113	1747	196	65	1184	145
ENSG00000076351.11	SLC46A1	236	517	360	405	585	658	61	674	545	623	608	175	540	341	684	191	594	796	719	298	468	485	581	220	204	552	105	757	330	222	136	527	565	699	339	624	864	161	473	442	677	130	712	602	657	249	684	239
ENSG00000076356.6	PLXNA2	777	3588	2142	2134	1480	2655	865	1527	2210	2340	1938	591	2861	984	4163	266	6443	3806	2174	1162	2821	2881	3434	1850	800	1912	461	5644	407	4583	802	2140	1300	3798	1348	2450	1557	333	2326	2062	10428	502	2776	1828	987	724	1405	1594
ENSG00000076382.15	SPAG5	544	1052	2086	1230	1204	882	542	439	813	1734	553	3232	1719	717	1252	219	1517	2509	2362	265	2122	1294	935	1020	302	601	488	6419	254	642	291	1290	1838	551	840	1957	537	230	742	1752	1755	315	4685	521	601	370	2122	521
ENSG00000076513.15	ANKRD13A	1060	865	3156	2016	1826	2581	194	2002	1480	2094	2134	1794	1517	1588	2613	762	2225	2077	1680	1212	1490	2553	1867	2327	526	2365	634	2442	1219	1784	532	2851	2001	1629	2114	1427	1981	1041	2266	1339	1661	356	2096	1286	1740	796	2520	1750
ENSG00000076554.14	TPD52	1038	1059	3820	2837	1414	2749	189	4474	4039	2232	3657	471	1694	2879	1737	1688	2162	1133	6085	1543	4282	1657	1679	4044	2490	1944	512	3387	2342	2212	2620	1168	1877	2921	6374	931	2039	7380	1649	955	1700	421	1276	2035	3280	1867	2029	9224
ENSG00000076555.14	ACACB	521	397	2872	1066	612	1097	106	1825	1002	882	1354	1852	815	452	1383	219	448	1136	837	916	1295	647	967	777	163	479	124	904	347	250	303	485	719	897	384	1135	649	273	480	1025	1828	262	530	1430	821	388	358	714
ENSG00000076604.13	TRAF4	2632	6229	2661	11507	9754	3433	734	2382	5711	7051	3964	7762	5257	6776	5035	807	5457	12614	10387	2377	3846	5885	4864	5037	2621	3412	957	16367	1104	1787	1467	7973	14925	3912	9153	10079	1954	6434	4239	12314	9955	684	25240	2848	1556	6149	13497	2517
ENSG00000076641.4	PAG1	1127	2022	2596	1846	1579	2104	168	2212	1186	2827	1827	2147	1868	1268	4039	579	1474	2612	2281	787	2496	2863	3231	2840	981	1944	606	3097	1089	1190	562	3293	2081	2215	1807	1489	2188	830	2716	1378	2111	308	3378	1339	1241	998	2246	1621
ENSG00000076650.5	GPATCH1	230	442	756	805	511	380	234	390	519	489	448	440	860	270	655	156	537	736	735	390	688	596	811	701	105	488	137	975	301	270	165	674	440	479	668	533	517	189	332	517	596	127	727	328	408	286	1088	407
ENSG00000076662.8	ICAM3	20	29	40	42	15	24	1	43	42	54	70	5	21	31	46	29	40	24	29	16	36	25	39	15	15	68	4	23	32	70	29	50	50	29	57	40	122	12	17	21	52	9	24	41	42	50	29	63
ENSG00000076685.17	NT5C2	473	560	2190	1016	707	1283	234	1545	943	1267	1213	2263	869	613	1249	467	767	1092	1173	562	822	1350	1551	683	247	1068	493	962	813	820	300	1600	696	769	1084	916	1506	856	1394	421	1210	164	2330	850	947	319	884	959
ENSG00000076706.13	MCAM	4774	20621	2061	7706	5797	4735	672	7544	4328	9056	7066	2061	6306	8738	14549	2899	20437	7751	11083	2561	8618	15425	9091	9478	5294	5736	2117	12804	2400	9190	5480	10796	12123	21285	7640	10935	7739	4591	10278	11099	10882	1719	11383	6397	3442	4262	12756	9733
ENSG00000076716.8	GPC4	893	1239	2499	1346	429	3151	205	1646	767	1042	1465	7276	2702	1466	1485	689	3705	1000	1463	1354	1176	758	4201	373	721	3766	236	1684	2467	6315	388	1003	2063	5820	1719	2039	3792	1730	859	1709	2166	515	322	2764	2848	1939	1015	1281
ENSG00000076770.13	MBNL3	114	419	784	362	220	482	122	358	862	628	584	827	236	515	706	242	635	95	203	99	175	802	679	109	373	579	36	859	380	305	100	493	752	414	608	632	665	559	625	50	523	149	730	155	470	111	282	615
ENSG00000076826.8	CAMSAP3	7	662	21	116	1700	268	16	80	49	334	101	29	885	70	121	12	119	469	219	109	25	273	88	483	21	29	10	1369	7	69	52	191	234	132	47	34	86	36	101	55	664	89	802	159	261	2	59	31
ENSG00000076864.18	RAP1GAP	1078	4158	488	1652	3333	2443	95	854	855	1637	865	136	1861	1525	3172	526	2421	5544	2265	979	1767	3348	1309	870	413	996	505	6352	1092	567	538	3167	2159	649	1119	3371	984	573	2693	3402	3692	1028	7236	1881	746	1374	2854	687
ENSG00000076924.10	XAB2	962	3110	2784	3154	3795	2188	944	1570	2940	1841	1806	3461	4677	1405	2326	661	2872	3532	2731	2237	5204	2346	4317	5026	823	2617	774	3818	1051	2190	936	3248	3562	1978	2281	2689	2381	773	1741	3217	3447	842	7619	1719	2112	1709	3529	2022
ENSG00000076928.16	ARHGEF1	1638	3903	3744	4479	4534	3038	762	3403	3921	3439	4769	2379	4578	2575	4691	1063	5017	5213	2932	2108	5149	3185	4358	3123	700	3483	555	8979	1237	3295	1838	5175	2883	4294	2569	3340	4353	744	2557	4567	4994	775	6325	2954	2874	1409	4603	3974
ENSG00000076944.13	STXBP2	293	734	505	327	534	392	127	882	843	610	1371	119	527	623	782	440	699	356	501	360	621	491	815	236	286	799	47	277	390	1176	250	1009	827	772	652	351	2893	206	501	384	347	243	490	473	588	253	388	1377
ENSG00000076984.16	MAP2K7	767	1519	2037	1993	2288	1447	452	1116	1484	1414	1255	2671	1861	787	1420	485	1582	2179	1668	1317	2168	1389	2122	1782	353	1407	268	2474	530	1541	574	2114	1922	1328	1241	1498	1545	442	1006	1744	1395	362	3743	1154	1378	789	1633	1259
ENSG00000077009.12	NMRK2	1	0	2	0	5	1	0	0	1	1	5	2	2	1	0	0	1	4	2	4	5	1	0	1	0	4	1	5	0	0	1	4	1	1	1	0	0	2	0	0	3	0	4	3	2	1	0	0
ENSG00000077044.8	DGKD	753	3239	1852	1755	3486	1271	442	2084	1312	2273	1782	2637	1725	914	2996	400	1724	3059	1563	1341	2954	2040	2422	2921	628	2393	696	3407	603	1527	574	3160	2408	2554	1230	1630	1259	389	4331	2299	3282	494	3877	1828	1573	540	2046	1393
ENSG00000077063.9	CTTNBP2	327	860	1959	177	3123	1639	170	739	528	1190	770	170	807	681	469	244	930	1745	1930	448	199	2122	716	1422	104	625	773	2019	544	327	349	2690	786	610	945	2087	1186	489	1420	1055	1009	167	4768	671	1357	418	2152	853
ENSG00000077080.8	ACTL6B	23	1886	192	222	3692	1670	7	268	303	831	203	15	779	203	110	36	50	912	977	60	52	1124	11	59	72	29	23	978	25	148	173	189	491	9	52	68	167	50	184	124	566	105	70	187	399	50	168	104
ENSG00000077092.17	RARB	296	217	313	328	324	747	222	225	175	425	608	1908	756	786	744	429	194	380	496	141	121	507	465	212	79	199	258	942	475	807	81	999	706	192	219	548	477	279	430	142	119	93	410	410	612	180	449	253
ENSG00000077097.12	TOP2B	2479	5717	7137	7670	4729	11739	2531	5810	5516	7448	5887	8692	12590	3657	11355	1715	7387	11192	8890	4392	7975	9436	9297	6509	2154	6129	3903	14953	3401	3986	1427	11950	5989	5712	8126	9975	5080	2632	6934	8094	10283	1458	15684	3873	6673	5439	12971	5669
ENSG00000077147.13	TM9SF3	3178	3651	4809	5315	2970	5558	891	4736	4257	4732	6540	10195	4633	3299	7725	1959	7488	4768	6630	3516	4385	5080	7333	5728	1869	6346	2863	5280	4252	6889	1499	7036	4881	7366	6043	5614	6863	3162	8523	3883	6431	1037	13425	4493	4255	4048	6286	6161
ENSG00000077150.16	NFKB2	581	989	837	652	532	560	250	726	1415	1244	1003	2044	657	432	1230	400	934	898	1359	373	1334	640	948	668	249	1417	261	594	473	2307	236	1415	1003	1522	507	792	1991	163	1025	681	1183	358	770	845	736	470	421	1065
ENSG00000077152.8	UBE2T	254	568	1629	501	1307	731	333	266	875	1697	592	1993	967	1139	471	279	830	1192	2100	148	1241	1684	507	1588	415	375	260	2548	379	802	215	839	2551	229	1394	1283	467	1656	475	1668	512	254	1682	246	519	653	1401	561
ENSG00000077157.19	PPP1R12B	560	1444	3875	1019	1915	1884	308	1926	1258	1728	1161	1221	1415	955	2061	351	1154	2012	1922	930	1194	1686	1309	1431	399	1274	583	2814	746	1149	502	2254	1420	1565	947	1639	1172	300	2758	1661	1867	507	3145	1168	1246	461	1106	877
ENSG00000077232.15	DNAJC10	3364	2921	4881	4726	2213	6556	1073	4826	2824	4650	5814	6502	4583	3426	8763	2153	3843	5147	5621	2203	4016	4350	5904	4387	1524	5203	1228	5559	6162	3974	1653	3769	4044	6476	5770	4991	4818	3900	4150	4400	4647	864	3685	3674	4590	3589	4376	5648
ENSG00000077235.16	GTF3C1	2728	5616	10104	6061	5861	6066	932	5345	4979	2760	3629	8088	6449	2220	6859	1055	6443	4137	6077	4240	6645	4743	7774	7265	1655	5165	1299	7882	1184	3428	1192	5807	5199	5641	3021	3683	3971	832	5003	6223	9169	1085	10716	4643	4141	2710	8400	4708
ENSG00000077238.12	IL4R	672	2309	877	965	677	938	102	2115	1332	1579	3402	1259	786	1183	1788	923	2867	811	1051	634	811	1351	1969	526	583	1957	116	1114	865	3571	736	2109	1605	3229	1051	1065	6477	480	1294	802	1587	432	950	1264	1190	367	717	3142
ENSG00000077254.13	USP33	2044	1747	5903	4597	2221	4787	634	2789	2747	4246	3592	3612	4390	2764	5370	1376	4249	3817	4985	1795	2780	4961	4733	3302	1113	3161	1418	4413	3657	2991	1080	3532	3915	2880	7736	4434	3603	4661	2616	2549	4840	796	2436	2268	1861	3199	5057	3038
ENSG00000077264.13	PAK3	31	436	1230	217	935	847	110	64	101	1271	777	470	942	225	834	46	119	1036	341	132	331	1503	109	275	109	88	167	2863	39	385	83	796	608	611	119	148	219	90	1157	155	397	244	1309	632	283	14	409	116
ENSG00000077274.8	CAPN6	21	3	21	7	7	21	204	11	4027	19	2	26696	25	1	5	73	19	19	19	5	305	11	19	5	15	3	7	36	14	64	3	9	9	24	20	21	25	15	7	1	2620	7	40	5	2	3	16	20
ENSG00000077279.15	DCX	95	2994	3098	40	7899	1161	83	230	1389	7677	194	848	6181	1309	2571	119	843	3965	1684	283	935	5621	319	1867	859	220	333	14438	93	46	296	4974	2364	147	192	184	68	247	4005	404	2806	214	24767	236	1055	15	5384	46
ENSG00000077312.7	SNRPA	1036	2606	2734	2832	2742	2188	833	1452	3325	2462	2098	2166	4198	2044	2490	898	2837	3075	3242	1363	3717	2182	2810	2517	839	1713	693	4328	1481	1861	865	3079	3872	2147	2931	2236	2258	1210	1623	3397	3544	688	4985	1112	1636	2174	4158	2120
ENSG00000077327.14	SPAG6	0	5	109	10	24	10	7	20	9	24	15	5	4	17	19	5	16	11	27	16	11	17	10	10	1	7	3	0	7	9	2	15	5	4	21	7	70	7	10	1	4	7	19	12	109	2	2	19
ENSG00000077348.7	EXOSC5	268	718	733	943	1326	766	195	426	1290	724	584	256	1268	890	513	453	961	943	1052	375	1038	1037	1026	2234	377	628	255	853	583	942	369	1230	1771	473	1147	459	722	1304	444	752	645	194	1110	320	711	1107	1409	790
ENSG00000077380.14	DYNC1I2	2670	3602	7567	5721	3867	5054	1194	4677	3465	4818	4201	7462	7824	4490	8058	2590	6752	6689	6036	3998	6272	7573	8988	5816	2730	7299	2452	7279	5648	4342	1632	6217	7254	7105	8971	5544	8345	5315	6080	4349	6879	1288	6862	3423	3663	4930	8840	5888
ENSG00000077420.14	APBB1IP	1328	2489	1595	1803	987	2356	55	2620	3580	1038	2097	93	795	1524	3480	1162	1923	1132	2008	821	933	2002	3014	693	510	2279	161	512	1705	839	773	4397	2383	1285	3116	1524	7374	758	1834	788	578	840	1276	1719	2365	789	1688	4337
ENSG00000077454.14	LRCH4	308	885	844	857	1549	735	188	827	898	965	926	2048	747	576	1202	269	1074	1376	792	432	1446	821	934	568	171	969	111	2517	265	652	407	1078	826	839	505	623	947	156	573	747	1002	132	1750	604	1019	309	630	817
ENSG00000077458.11	FAM76B	578	499	1088	1108	718	807	134	451	364	1594	1208	1157	1057	822	1141	319	781	1164	710	524	1032	1115	885	1831	205	972	364	1805	560	630	256	933	920	672	1265	1225	517	807	689	786	1116	155	1508	502	711	263	1068	643
ENSG00000077463.13	SIRT6	395	1307	1124	1383	1712	779	163	695	1142	810	924	1101	1545	766	947	355	1168	1439	1379	630	1292	1070	1580	1484	349	962	184	1895	611	947	474	1775	1747	927	1149	1041	912	585	606	1399	1150	261	2146	699	825	1016	2070	930
ENSG00000077498.8	TYR	0	0	1	0	1	0	0	0	0	1	0	1	0	1	0	0	0	0	0	0	0	1	1	0	0	0	1	1	0	0	0	0	0	2	0	0	2	3	0	0	0	0	0	0	1	0	0	1
ENSG00000077514.7	POLD3	695	678	2166	1025	655	1303	173	688	879	1692	892	1190	1772	847	1344	460	1268	1533	1264	393	1563	1210	1145	1028	367	1011	385	1652	717	1000	288	1010	1254	727	1363	1684	910	836	810	1099	1449	303	1517	488	760	517	1551	818
ENSG00000077522.11	ACTN2	982	2479	1017	2824	1356	1019	64	957	592	599	1568	194	1689	1373	3519	178	889	3185	2051	1085	2148	746	2395	464	110	2580	435	7886	319	178	313	2208	1059	2557	615	866	1140	307	1028	4824	1489	204	1378	1168	637	249	779	370
ENSG00000077549.16	CAPZB	5924	10688	8551	9987	10385	11198	1247	11661	12195	10715	16488	7473	9875	10492	11464	8275	17122	10035	13694	6612	13312	10162	14976	11713	5960	13410	3344	11615	11752	19088	4427	13668	13865	16483	12953	11969	25229	10819	13018	10320	10159	2946	13553	7150	14513	10323	15023	17899
ENSG00000077585.12	GPR137B	1288	2019	3342	1417	1862	3186	223	3254	1767	2767	4482	1311	2934	4462	2918	1668	2947	3963	2461	2389	2720	4156	3070	1946	1247	4732	1712	1880	1426	2066	483	2747	3451	4736	2215	2436	3893	2704	3889	3123	2177	637	2132	1990	3211	2995	1466	2338
ENSG00000077616.9	NAALAD2	21	40	261	70	79	437	59	50	93	796	474	77	141	730	201	20	184	109	109	83	70	206	181	41	15	750	10	617	19	100	112	355	201	393	57	36	195	1152	41	119	1149	93	568	114	592	25	24	34
ENSG00000077684.14	JADE1	942	1271	2009	1557	1015	2429	293	1326	1371	1423	1183	538	1845	1074	1741	376	2519	2025	1815	930	3398	1617	1841	2106	437	1436	1023	3337	1082	2175	742	2173	2512	770	1021	1523	737	693	1857	2002	1942	393	1985	1073	1414	2109	1203	1480
ENSG00000077713.17	SLC25A43	494	319	780	214	297	532	346	735	566	767	1150	821	610	574	830	559	875	809	931	314	960	521	1420	130	236	474	70	711	1031	1080	232	119	523	1235	244	837	1143	937	571	769	734	268	418	730	1012	714	772	875
ENSG00000077721.14	UBE2A	2235	2313	6050	5382	2876	3551	638	3225	4481	5252	5185	4612	4236	5117	5837	3621	5266	4946	4991	2471	4560	5223	6256	4323	2263	4779	1603	4141	7625	5579	1666	3501	7955	5669	7282	4975	5721	10347	3487	3875	4386	896	5201	2638	4216	6153	6306	5903
ENSG00000077782.18	FGFR1	3614	8514	3877	6472	6313	4901	1978	5644	9216	4629	3379	52731	4845	2616	7414	972	9542	7824	7216	3936	6369	5315	9001	6880	2216	8196	754	7774	4063	12131	1677	2743	8946	16917	3048	4434	5435	1595	5244	7135	8559	1396	8174	4587	3697	3236	7896	6853
ENSG00000077800.10	FKBP6	3	1	3	3	16	2	1	1	5	4	3	5	2	3	5	5	0	4	7	4	3	2	1	1	0	7	0	7	7	3	3	0	3	1	3	0	2	16	0	7	2	0	5	0	12	1	3	1
ENSG00000077935.15	SMC1B	1	11	1	11	17	7	34	10	7	5	19	29	7	10	7	3	2	10	5	1	4	7	9	9	2	11	2	5	12	11	7	9	11	3	4	4	10	4	10	5	1	5	5	3	10	0	2	17
ENSG00000077942.16	FBLN1	376	2365	3380	1099	4310	4446	3164	1426	24523	3184	6762	27336	2412	1152	1410	2669	1258	1278	2737	1073	6208	1976	870	4286	2135	1217	224	2846	736	51876	681	1758	3389	3541	678	1902	4670	896	1183	1002	2830	2295	1082	2962	4911	351	722	3103
ENSG00000077943.7	ITGA8	93	328	34	167	116	150	68	324	81	132	409	6303	100	173	177	132	146	177	518	76	288	432	174	212	74	116	16	121	112	438	109	312	222	332	127	152	305	210	159	214	189	47	153	177	99	36	261	121
ENSG00000077984.5	CST7	36	99	127	47	54	55	4	66	172	128	214	7	81	54	41	132	77	27	60	15	70	60	56	16	25	240	5	12	105	323	63	54	101	70	128	47	314	93	24	36	73	17	43	77	76	174	42	88
ENSG00000078018.18	MAP2	5430	12167	18148	19484	14037	20783	410	9607	3889	26081	8270	1108	23444	8163	21814	2480	6811	36944	15733	5026	7251	28614	15423	30893	5976	9146	7142	36453	6147	2234	3310	18067	24982	5238	23688	26637	5174	11123	26509	16217	12838	2800	27181	7943	6147	8837	40964	7275
ENSG00000078043.14	PIAS2	1086	1190	2173	2035	1407	1772	540	2181	1389	2340	2402	1730	1849	1405	2463	345	2310	2565	2122	987	1607	1293	2094	1178	504	2358	490	3313	1668	959	726	1957	2259	1758	3055	2696	1346	1548	1299	2056	1931	346	3000	1395	1147	1041	2367	1610
ENSG00000078053.15	AMPH	288	1469	828	669	1363	2295	224	467	1214	1155	810	2680	1112	1310	315	238	178	815	2386	243	130	1124	55	209	275	598	191	1949	244	985	291	1011	962	161	215	687	750	540	1534	130	1242	379	2416	750	1009	63	1239	312
ENSG00000078061.11	ARAF	1510	2657	3187	3531	2244	2346	608	2554	3677	2843	3297	3380	3415	2304	3391	1103	4161	3657	3556	1736	4407	2310	4418	3496	1183	4392	450	2213	2626	4231	1102	3218	4592	3321	2691	3454	3068	1351	2139	3596	3725	879	4708	2089	2546	1879	3575	3359
ENSG00000078070.10	MCCC1	1276	1210	3169	3614	934	2544	234	1533	1524	1753	2153	1079	2636	815	2484	1217	2143	2011	3346	957	1670	2073	2948	1303	370	1612	650	1079	1158	726	490	1079	1951	1743	2370	2582	2504	2005	1517	2027	2615	423	2326	1397	1554	1922	2200	1919
ENSG00000078081.6	LAMP3	81	42	43	49	41	34	5	59	77	83	99	29	116	66	72	32	147	32	54	14	76	77	40	116	36	136	11	55	21	90	38	32	328	57	15	225	132	105	47	76	126	57	24	73	34	73	24	39
ENSG00000078098.12	FAP	116	43	426	159	32	256	70	230	641	294	530	3575	60	227	148	352	97	153	477	127	601	77	70	79	79	142	11	192	194	2377	25	119	122	474	254	63	338	220	105	54	83	69	24	391	567	55	43	528
ENSG00000078114.17	NEBL	948	261	6797	770	610	4881	63	3823	9500	1850	4648	1920	2628	1634	1306	2061	1687	1444	3390	4428	2591	2621	1698	124	627	1041	1200	1616	3090	1747	1369	1777	1082	437	3210	290	2035	4066	8881	1019	1971	977	1581	5060	4730	5593	214	2065
ENSG00000078124.10	ACER3	1578	1466	3348	3562	2203	1431	184	1767	1689	2750	3403	1412	1447	2137	3924	969	2678	2227	1751	2086	2385	2848	3974	2018	788	2602	782	3500	1579	1671	585	3022	3051	2666	3092	1957	3777	2104	1897	2653	5233	658	5537	2406	1936	2179	2876	2100
ENSG00000078140.12	UBE2K	2078	2335	4769	3760	2101	3673	623	2979	3057	4280	4540	3729	2783	2496	4424	1669	2742	4135	4522	1806	3805	4976	4503	5064	1633	4229	1449	4432	2793	4862	1143	3432	3963	3929	4597	2469	4340	3622	2948	3071	4197	792	4080	2669	2711	3207	4678	4726
ENSG00000078142.10	PIK3C3	1188	1233	4021	2598	1113	2661	978	1941	1857	1974	2139	3612	2931	1452	3204	717	2626	2471	2728	1467	2355	1465	3178	1188	578	2349	904	2734	1551	2169	604	2260	2034	2405	4350	2073	2112	1772	2120	1825	1917	446	3088	1724	1525	1348	2541	1895
ENSG00000078177.12	N4BP2	445	423	573	811	266	676	192	475	464	721	429	1048	466	328	1079	153	414	831	717	273	827	642	790	706	196	643	316	1053	331	585	156	638	487	470	641	298	355	311	665	560	873	96	1085	362	402	250	710	488
ENSG00000078237.5	C12orf5	540	719	1979	1367	741	782	93	618	1119	870	1150	663	1061	916	1919	538	1412	1065	2288	335	1292	1356	1222	798	524	1010	152	1094	1931	770	297	747	1536	1244	1965	2301	1636	1028	684	1101	872	215	818	676	666	1212	1668	1758
ENSG00000078246.14	TULP3	1149	795	4290	1700	875	2216	379	1476	1391	2100	832	2581	1761	974	2427	526	1626	1779	3065	595	1383	1064	2062	1579	455	2046	397	1610	1511	1295	423	865	2131	1474	1599	1759	1351	494	906	1737	2152	457	2434	1000	1473	762	1561	1088
ENSG00000078269.12	SYNJ2	1154	1093	351	1788	1879	1295	97	875	704	524	1263	1351	478	426	1893	134	11820	1233	533	1890	626	825	1371	799	89	3886	77	533	262	1302	270	423	805	2040	893	649	2626	347	485	355	1335	273	2122	1895	444	127	825	658
ENSG00000078295.14	ADCY2	442	335	29849	674	1133	8653	528	2887	2436	6715	2327	2065	4801	2667	834	1759	3750	4340	3120	4270	1293	4828	2620	6547	1857	3009	3203	3355	4446	1369	331	7526	1461	3475	649	3325	2310	2104	12042	167	5485	1059	1434	3123	8468	2486	265	1038
ENSG00000078304.18	PPP2R5C	2762	3412	5225	8463	4397	5088	947	3845	5118	3880	5138	5691	6589	3908	7864	2017	13418	7733	4932	3840	5229	7673	7801	4465	2028	7010	2242	6643	4928	5200	1884	5838	4585	6847	8328	4272	5749	4859	6141	6010	6548	1300	4769	3083	3382	4448	8673	7882
ENSG00000078319.8	PMS2P1	341	585	893	1078	890	721	70	445	821	1074	1140	375	1019	988	874	689	1143	774	1157	214	1101	828	962	766	246	706	172	873	684	505	309	421	1210	807	1486	1501	850	2308	347	939	680	175	724	249	676	1827	1579	904
ENSG00000078328.18	RBFOX1	24	59	70	507	250	832	1	23	141	83	175	23	661	223	170	25	43	413	1949	99	31	426	32	5	7	24	7	1079	42	313	150	660	19	157	52	70	268	55	536	117	70	232	15	345	315	7	95	153
ENSG00000078369.16	GNB1	14013	24301	14939	25538	30307	26364	4521	20004	22270	26459	21810	20962	29064	20706	31259	8537	31249	31136	31732	13005	27028	27337	33938	37758	12729	31426	9572	32775	17581	26356	7223	28933	18461	29351	39866	29278	29397	12921	29087	24832	28528	7614	48880	17574	18546	18114	36031	30888
ENSG00000078399.14	HOXA9	15	81	100	0	820	1178	74	16	34	144	27	606	674	434	395	47	308	152	34	11	1	232	9	1	2	908	10	218	21	15	7	141	122	20	7	291	16	29	19	16	15	9	11	7	459	0	14	9
ENSG00000078401.6	EDN1	167	706	595	288	279	910	24	716	337	286	421	155	2580	793	934	153	617	280	452	694	628	439	474	64	234	212	147	2999	145	606	566	286	1647	1434	2279	645	674	188	238	262	2919	73	293	153	119	487	240	2050
ENSG00000078403.15	MLLT10	404	505	1005	1103	567	1075	186	913	1133	1157	1147	3631	1009	677	1361	467	848	1065	1264	505	1043	1064	1183	1046	198	1005	434	1115	714	869	301	1663	789	399	1030	1113	1041	638	819	712	942	170	2474	679	686	538	931	815
ENSG00000078487.16	ZCWPW1	127	150	540	134	1090	341	46	341	364	352	293	323	457	258	429	224	167	459	391	199	1475	262	232	211	79	362	43	533	178	180	70	171	606	397	238	225	399	191	112	466	223	55	300	153	493	547	320	238
ENSG00000078549.13	ADCYAP1R1	5254	14067	32677	16288	7342	25996	286	13154	24023	10293	6496	336	19185	10442	13676	5153	37152	27285	17432	5606	3281	19783	3741	2660	3374	2505	9115	8836	11587	637	2859	17622	15526	3937	19231	7828	1384	9745	27147	5689	11049	1620	6580	6660	11145	6068	7205	9882
ENSG00000078579.8	FGF20	16	9	56	36	17	40	3	21	56	15	59	1	11	54	63	55	14	15	31	26	10	52	39	10	5	39	2	24	72	7	25	61	25	27	95	29	77	96	21	11	15	5	7	26	80	21	11	95
ENSG00000078589.11	P2RY10	5	0	10	7	1	11	2	14	24	20	15	11	11	5	5	16	5	1	4	1	5	3	9	4	7	7	0	0	9	21	4	3	5	5	5	11	20	11	1	0	0	3	1	12	17	16	3	17
ENSG00000078596.9	ITM2A	1580	4470	6362	8976	2484	21930	493	4028	4930	2690	5939	22890	4255	5657	6318	2418	3060	3664	6299	3540	4970	11576	5387	2452	2287	1017	1107	3890	2661	1864	3832	8152	6895	4207	9712	6434	4987	6580	1754	2092	5084	1162	1694	1981	5023	6090	2042	11926
ENSG00000078618.18	NRD1	3685	3861	8090	5896	3976	5396	2097	4937	4463	5819	6695	6854	6630	3770	7403	1530	7149	7459	8811	3232	8095	5926	7980	6533	1955	6459	2309	9468	5200	6831	1433	5570	6298	6046	7504	6314	6639	2892	4313	5925	5659	1646	5717	3509	5605	3689	7302	5599
ENSG00000078668.12	VDAC3	2166	2484	6826	5889	5218	4689	869	3603	4785	5951	6016	6433	5198	4973	5051	3641	5188	5218	8281	2012	5118	6046	4807	3678	1805	4903	1861	5959	4609	5482	1879	2571	7251	4550	7225	6244	5007	10359	3249	4371	3864	1136	5309	3571	4145	6181	6845	5270
ENSG00000078674.16	PCM1	3043	3495	9739	6839	1953	6714	1137	5219	4534	4233	3770	8717	7771	2896	8421	1426	6693	6929	5598	3200	4962	5191	8070	4846	1288	5493	2780	8569	2979	4241	1247	3093	4044	5564	5456	4158	4683	2057	5057	4878	7970	1040	7810	4004	3632	2368	6747	4547
ENSG00000078687.15	TNRC6C	790	1601	1883	1215	1852	1718	189	1039	1480	1354	996	1917	1363	595	1933	212	1093	1946	1603	1097	1219	1652	1436	1670	214	1147	608	2964	293	445	355	3016	1169	831	493	1420	796	205	2255	1374	2661	332	4162	1113	980	371	2048	432
ENSG00000078699.20	CBFA2T2	752	969	1895	2120	3867	1818	534	1441	1129	2186	1351	4207	2993	937	2509	351	1446	2111	1573	950	1965	2165	1797	1064	252	1886	353	3620	882	873	384	1443	2513	1335	1025	1397	1152	482	1263	1855	1743	305	2199	1323	1359	611	2080	782
ENSG00000078725.11	BRINP1	31	119	68	370	275	1217	31	211	552	126	440	155	578	220	272	72	482	669	779	866	388	449	24	34	175	69	21	449	54	557	97	696	21	2905	172	79	524	229	1258	102	2208	390	1244	1300	254	32	63	413
ENSG00000078747.11	ITCH	1684	1592	4072	4787	1976	2944	514	2723	2519	2870	2487	3827	2853	1630	5149	1210	3362	3342	3532	1852	2969	3549	6204	3299	944	3284	1389	2997	2877	3701	875	2663	3549	2942	5160	3793	3880	2640	2295	2626	3981	581	2887	1904	2032	3420	5304	3134
ENSG00000078795.15	PKD2L2	14	2	3	2	5	14	2	14	124	4	21	11	5	34	16	7	1	7	3	4	4	3	3	2	3	7	5	10	2	10	1	7	3	9	3	5	10	41	43	1	15	0	5	4	20	0	2	5
ENSG00000078804.11	TP53INP2	3375	9043	14514	6550	21487	4165	375	11354	2186	4923	6235	1620	4040	4710	10489	1434	7073	3942	5569	8647	6531	5693	17509	4030	1638	8288	796	5078	1841	3943	1394	4421	4831	3801	6945	4091	50386	2098	4549	5413	6354	1890	10257	5138	2535	3603	8564	3883
ENSG00000078808.15	SDF4	4977	8004	4774	8460	7251	7028	1324	6518	10249	5968	8081	9231	6939	4448	7288	3575	22452	9776	11817	5000	10179	5799	10042	10729	3872	9006	1930	8171	4349	11456	3067	6664	7706	10715	10311	10171	10313	4048	5201	8738	8446	2737	10088	6132	7425	7111	10130	13351
ENSG00000078814.14	MYH7B	43	79	56	50	305	81	34	114	43	90	81	255	76	36	83	7	63	153	60	147	315	60	52	50	15	100	14	227	14	73	34	97	173	70	32	29	50	10	44	187	56	20	220	83	119	15	47	44
ENSG00000078898.6	BPIFB2	5	15	1	1	87	34	1	23	27	21	12	0	15	11	3	17	7	29	4	1	147	87	3	1	7	3	5	23	147	3	52	39	11	0	17	0	3	54	104	40	12	46	9	0	5	0	32	0
ENSG00000078900.13	TP73	32	699	405	127	1323	473	11	104	906	1732	38	54	519	145	201	86	222	742	678	54	848	413	373	1488	159	184	32	742	38	155	43	885	442	40	173	440	50	68	88	437	391	335	2382	70	370	116	1147	81
ENSG00000078902.14	TOLLIP	2109	4505	8416	4398	4496	6773	297	3535	3815	3576	3939	1375	4158	2795	5485	1734	5782	6841	3723	2560	4603	3675	5601	3151	1709	4771	501	4747	2281	2858	1311	2635	5464	5386	2896	5852	5871	1632	2950	4591	6864	1788	3591	4750	3560	6999	5422	5185
ENSG00000078967.11	UBE2D4	1438	2232	3507	3277	4193	2704	214	1954	2961	3585	2619	459	2672	3801	3715	1397	2472	3064	2498	999	2635	2889	3867	2352	851	2458	812	3850	5129	1078	779	1742	5487	2200	3175	4749	1957	3689	1641	4311	2084	699	2887	947	3210	4089	3036	2429
ENSG00000079101.15	CLUL1	14	15	558	23	130	95	32	11	60	219	283	265	12	21	24	89	11	147	19	16	83	57	11	5	5	24	1	66	26	65	29	26	4	99	36	15	70	119	24	19	57	12	36	52	209	32	7	50
ENSG00000079102.15	RUNX1T1	63	156	349	502	149	240	370	102	358	177	318	4131	351	157	273	17	275	395	244	149	60	373	54	244	17	159	133	385	111	288	56	691	223	296	141	173	68	50	318	24	277	49	252	206	70	181	164	100
ENSG00000079112.8	CDH17	7	1	14	2	2	4	1	1	15	10	19	81	3	5	2	7	9	4	11	3	5	7	7	7	0	19	3	10	3	14	0	5	12	10	2	3	2	7	9	1	1	3	7	12	21	1	3	4
ENSG00000079134.10	THOC1	663	813	1046	1405	632	886	645	843	764	1618	1647	1255	1276	916	1787	339	1350	1915	1639	540	1712	1356	1205	579	204	1341	371	3276	1066	922	352	1539	1230	1166	1767	717	1146	678	724	1670	1064	220	1467	721	747	565	1259	929
ENSG00000079150.16	FKBP7	205	327	571	706	280	330	767	263	303	448	423	4629	574	547	561	272	537	364	717	186	389	742	530	594	260	338	165	669	364	1868	232	630	650	465	571	546	286	820	364	397	392	60	519	211	439	333	588	706
ENSG00000079156.15	OSBPL6	929	1064	3017	3125	618	1719	173	1395	1080	1122	1507	293	1626	1036	4017	358	1563	2159	2788	842	2794	1399	2440	2317	421	1603	524	2661	998	1005	489	1646	1259	1540	2106	2122	1212	762	1019	2215	2749	328	1565	1786	962	1371	1965	2094
ENSG00000079215.12	SLC1A3	39241	19508	117677	78283	6369	42922	1106	35215	40301	33421	48394	1920	75962	33185	103927	27347	46683	70300	129004	28073	47770	41803	90273	20500	6706	52382	9932	51238	25301	14965	9952	26592	41857	45736	76520	37422	41468	19993	28507	45955	138266	17669	18492	45763	44932	38397	41816	37860
ENSG00000079246.14	XRCC5	7577	7687	17805	13710	9407	13632	3569	9449	10013	11916	9381	19000	20207	7983	14465	5697	18282	15258	13786	5367	16042	14902	14991	15500	5407	10699	5870	16664	10871	14888	3348	12810	13727	10930	18096	14098	13759	9299	8761	12000	13521	3323	14195	6521	7922	9586	18329	13186
ENSG00000079257.6	LXN	212	767	170	726	66	774	19	513	325	150	795	61	515	914	772	360	652	395	872	171	352	877	562	89	223	100	126	344	214	194	576	523	711	891	668	452	527	509	116	225	551	95	55	369	236	452	335	1088
ENSG00000079263.17	SP140	65	136	152	81	69	83	4	187	134	93	187	15	105	88	159	74	116	73	101	41	116	74	146	29	56	130	10	65	112	145	56	148	93	86	182	159	312	60	88	41	55	34	77	81	156	96	52	270
ENSG00000079277.18	MKNK1	1006	1113	1967	1594	792	1117	324	2005	1494	1581	3385	1287	1883	1505	1884	1006	1541	1320	1531	850	1433	1680	1920	1249	402	2340	163	1566	1445	1989	844	1659	1495	2654	1309	1000	4487	877	1259	875	1334	490	1676	1747	1884	526	1196	3280
ENSG00000079308.15	TNS1	3601	8987	7717	4622	6362	8692	830	7451	4364	5712	4761	13472	6266	3683	10794	1568	5684	11934	5813	7004	10066	6085	6903	6140	3458	10718	1322	10448	1348	3903	2269	4901	4127	12716	3473	3795	8414	1053	9657	3030	11647	1309	9379	5945	4914	2448	3167	5766
ENSG00000079313.10	REXO1	646	1644	1069	1718	2096	1113	319	795	1158	1452	1172	3548	1888	848	1346	250	1445	1911	1315	1202	1779	1323	1923	2311	297	1423	272	2716	320	1391	561	2658	1802	1064	699	1297	1127	243	1046	1614	2427	400	4686	1115	881	459	2632	1099
ENSG00000079332.13	SAR1A	1931	2081	4345	3890	2324	4330	805	2972	3546	4107	5542	10269	3716	3223	4469	1986	3883	3135	4545	1942	3403	4081	4285	2863	1317	3489	2212	3757	3412	6284	1184	5452	4050	3899	3755	3877	4643	4165	5314	3165	3431	866	7967	2553	2708	2902	3831	4307
ENSG00000079335.16	CDC14A	117	130	839	377	122	718	47	440	272	243	243	601	320	222	434	148	327	376	355	223	184	351	364	217	81	246	86	322	255	201	150	426	189	246	612	311	286	515	283	227	199	87	305	244	593	296	275	243
ENSG00000079337.14	RAPGEF3	270	975	335	510	1447	1140	43	1119	464	825	962	1772	423	538	1070	295	588	1090	434	844	528	906	724	572	161	505	96	877	392	178	330	896	683	621	615	593	1548	313	518	414	856	153	833	802	272	270	325	765
ENSG00000079385.20	CEACAM1	34	31	236	31	23	36	12	127	34	81	102	1064	63	16	50	60	66	26	21	24	29	15	34	11	11	93	1	54	43	77	5	17	17	29	110	54	389	27	27	15	49	9	50	36	55	14	17	41
ENSG00000079387.12	SENP1	518	530	1055	957	412	947	242	598	862	1090	789	1978	851	480	1200	303	788	1089	641	404	699	995	807	889	279	743	268	1281	657	666	218	874	1013	482	1257	1121	569	459	540	926	938	159	1310	347	509	318	1314	646
ENSG00000079393.19	DUSP13	11	1	5	3	5	3	1	7	2	5	10	1	2	4	1	19	0	3	5	11	17	5	1	5	4	3	0	2	0	3	3	1	16	1	3	3	2	7	4	4	5	5	0	0	7	11	0	4
ENSG00000079432.6	CIC	2711	6866	4795	6955	7808	4125	1069	3747	6212	5278	3095	7946	7299	2991	7144	943	4812	8628	5092	3387	9889	5035	9320	8613	1670	6286	904	9052	1149	3972	2037	8337	3603	4292	2758	4340	4859	695	5258	5357	11227	1354	11269	3924	3743	1819	9871	3390
ENSG00000079435.8	LIPE	87	947	392	524	1982	347	109	316	225	243	332	218	494	291	499	54	445	574	460	980	489	501	587	68	108	349	93	1000	44	175	117	1026	440	253	383	423	1078	116	364	502	756	112	2127	220	203	224	1373	255
ENSG00000079459.11	FDFT1	2010	2483	9730	5119	4567	5100	674	3930	3759	3415	4782	14208	4636	3280	3523	1563	6103	7754	6533	2904	4629	5982	7115	7104	1669	2751	3468	8837	2309	7364	1167	5802	4441	3546	7064	4493	5683	5538	4650	5345	10025	1041	9256	3316	2349	5289	6509	4013
ENSG00000079462.6	PAFAH1B3	474	2791	1742	2358	4813	1465	442	726	2482	2597	955	1378	5144	2218	1371	557	1520	3498	2213	501	2597	2563	2857	3431	1223	1332	523	4660	1089	950	584	3355	3067	831	3426	2210	971	2075	1410	3225	2429	756	3612	455	1344	2705	6191	968
ENSG00000079482.12	OPHN1	748	471	3787	1744	940	2605	119	1344	939	1738	693	893	796	510	1633	322	1070	2729	2762	519	873	2774	1241	3475	303	596	1203	1417	660	494	494	4534	936	1515	1387	1249	613	480	1964	657	1241	279	1790	788	2242	601	819	898
ENSG00000079557.4	AFM	0	0	0	0	0	0	0	0	0	0	0	2	0	0	0	0	0	0	0	0	0	0	0	0	0	0	0	0	0	0	0	0	0	0	0	0	0	0	0	0	0	0	0	0	0	0	0	1
ENSG00000079616.11	KIF22	722	2432	2791	1952	3047	2090	594	714	2244	1318	1124	3147	2596	1418	1888	773	2195	3851	3115	1196	4280	2590	1953	2710	696	1156	457	5945	689	1106	499	2928	4173	1082	2077	1822	1097	1214	1381	3080	3323	341	6429	764	1217	1515	4530	1647
ENSG00000079689.12	SCGN	4	2	366	3	43	91	5	156	10	126	11	12	36	15	10	16	24	36	7	1	1	244	2	2	12	9	1	370	0	60	4	2	1	3	43	2	1	3	2	2	5	11	1	3	95	0	2	32
ENSG00000079691.16	LRRC16A	578	250	2489	2266	410	933	65	1176	1013	311	577	455	1784	240	2234	370	1694	1441	1103	978	1519	598	1971	43	355	998	40	285	546	655	243	167	258	1939	1294	1137	724	222	240	1217	3788	351	390	655	488	1221	601	1687
ENSG00000079739.14	PGM1	2086	3395	10325	5585	3890	4911	1410	4977	4581	7294	5168	5542	5894	4363	5639	2222	5703	5727	7698	3319	7115	5651	5869	4221	1880	6657	1677	4562	2934	4965	2172	5107	5979	5929	7913	5969	4446	3390	3645	4410	8247	1989	3493	3436	4976	7893	6732	4691
ENSG00000079785.13	DDX1	2747	3379	8627	6639	2582	6424	1409	3931	4280	3941	4217	9561	7675	3621	7023	2664	6535	6816	12266	2704	2663	5265	8503	10337	1871	5277	2719	7925	5589	5312	1633	5930	5100	5046	8193	8133	5090	4858	3810	5552	7052	1309	5627	2800	3869	6575	8736	5742
ENSG00000079805.15	DNM2	2885	6956	7339	8108	7569	5183	926	4961	7681	5452	5241	6523	7242	3257	7170	2288	7504	7042	6383	5530	7724	5738	10684	7237	1990	6482	1650	6449	2683	5222	2010	7272	8489	6516	6599	6808	10811	2177	6021	5009	8030	1971	12576	4628	5182	4465	12097	7189
ENSG00000079819.15	EPB41L2	3397	4500	7685	6152	3743	7097	870	7176	6685	6808	6859	10722	6159	4228	11410	2708	8433	5042	7383	4686	4010	9499	13183	5857	1596	6003	2327	4040	3762	5078	2199	13257	5247	6383	9366	4627	14468	3349	11363	2974	3608	1812	15686	4407	6558	2455	5644	10652
ENSG00000079841.17	RIMS1	19	439	376	146	460	595	83	93	73	259	76	239	598	300	152	15	59	106	155	90	81	488	5	97	24	73	47	560	10	83	38	512	766	65	50	60	159	11	260	50	355	105	301	204	142	4	89	91
ENSG00000079931.13	MOXD1	4724	124	4736	6215	430	1946	156	3042	1097	885	9252	5219	2112	1454	14465	1010	3963	679	255	3655	7327	988	11807	88	3053	4345	156	4675	196	8004	4080	547	821	6983	1431	1387	1270	1108	175	1556	143	505	161	3444	2236	5759	2604	16067
ENSG00000079950.12	STX7	1659	1538	2924	3280	1507	3617	473	2567	1712	4307	4721	4400	3030	3295	4360	1494	3073	1675	2490	2421	3021	4054	3968	2192	1230	4775	993	2591	3265	3683	1223	3140	3622	3966	4969	1636	4266	5026	3282	1346	1864	742	2812	1895	3259	1880	4001	3756
ENSG00000079974.16	RABL2B	474	837	1761	1469	1629	1145	74	1537	790	1374	1061	1183	1584	1537	1795	475	1499	2309	993	413	1019	820	1428	815	250	1971	148	1611	1113	1002	567	1086	206	1426	981	819	1279	1005	931	1332	1272	167	1525	726	1785	908	737	1265
ENSG00000079999.12	KEAP1	2009	4315	6497	4991	5331	3927	827	2936	5910	3156	3156	3541	6155	2586	4170	2080	5518	5562	6241	3495	6690	3770	7980	6159	1852	3992	1299	4023	2213	3214	1373	5023	6380	4054	6434	5376	4747	2725	3030	4605	5680	1531	8429	3076	3557	4790	9533	4373
ENSG00000080007.7	DDX43	5	9	119	11	2	20	4	9	4	2	38	224	5	5	17	2	3	3	1	7	3	2	20	7	2	7	0	11	4	0	1	16	14	31	17	2	54	3	7	5	1	2	5	5	2	2	10	11
ENSG00000080031.8	PTPRH	47	148	10	50	510	70	5	138	119	29	177	26	70	38	104	24	510	139	40	227	109	77	475	27	21	591	3	43	34	691	43	72	64	76	77	10	286	73	65	34	34	21	249	411	31	77	146	167
ENSG00000080166.14	DCT	52	36	172	15	126	266	3	133	52	166	139	50	73	99	86	161	90	102	459	40	163	201	12	811	19	132	66	828	108	14	36	175	87	77	36	90	31	81	99	29	138	29	448	31	532	57	211	19
ENSG00000080189.13	SLC35C2	1554	2402	4310	3499	4968	2829	662	2296	3004	3067	3107	3957	2385	2948	2951	1438	3458	3487	3678	1476	3655	2410	4245	2969	922	2809	482	2795	2388	3793	975	2649	7120	3068	2599	2606	2531	2289	1852	4985	2658	587	3035	1962	3523	3973	4042	2588
ENSG00000080200.8	CRYBG3	375	137	718	665	250	1007	168	643	383	676	403	537	550	128	1313	295	588	510	598	335	358	648	952	729	89	632	275	116	143	408	132	349	116	496	592	432	615	109	419	97	400	104	496	465	478	104	214	356
ENSG00000080224.16	EPHA6	5	1	2	5	3	52	2	9	49	4	25	52	5	5	11	2	0	10	50	1	1	15	0	138	3	1	2	7	1	10	1	10	9	2	9	5	10	0	15	0	4	7	1	124	27	0	2	7
ENSG00000080293.8	SCTR	7	3	16	7	5	7	34	43	4	10	19	5	1	9	14	2	3	4	9	5	2	15	40	5	3	10	1	9	3	3	3	9	15	7	1	1	15	7	9	11	1	2	5	9	69	4	11	15
ENSG00000080298.14	RFX3	680	1065	1573	1640	803	3344	106	1114	943	1406	739	630	2482	1178	2848	399	984	1203	1700	711	2436	1818	1302	2892	303	649	482	2980	1356	407	404	2311	826	1129	2836	1012	473	1043	1591	1767	1317	349	2996	726	812	385	1177	464
ENSG00000080345.16	RIF1	1160	1490	2173	2322	1162	2336	502	1666	1530	2162	1797	3399	2500	1093	3138	440	2484	2744	2162	1051	2344	2143	2524	2382	714	1987	830	3715	1402	1589	507	2195	1758	1660	1808	2344	1322	1160	1377	1786	2606	473	3470	1344	1231	977	2405	1520
ENSG00000080371.5	RAB21	2161	1953	2772	2622	1454	3412	351	2895	2595	2717	4196	4631	2991	2104	4062	1213	4057	3098	2068	2679	14938	3004	4254	4584	1348	4301	815	3163	3855	2870	837	2582	3267	4293	3697	2502	3674	2093	3047	2568	4219	632	3603	2086	2018	3293	3470	3965
ENSG00000080493.12	SLC4A4	7664	1090	7536	24864	1302	9008	309	14818	7771	5345	14694	254	4536	2299	13411	1387	12822	10456	18399	10438	3269	5496	18196	15334	3909	19709	3477	3538	4976	811	3670	2868	9483	16744	16415	24001	7350	5110	11555	4575	33133	1032	1466	17082	7530	13721	7366	22866
ENSG00000080503.18	SMARCA2	1570	2942	7010	5050	1272	10534	419	4613	5923	1857	3042	7409	6493	3014	7120	1208	3848	3185	5884	2080	3818	4133	3642	4411	989	2342	388	5063	1726	3572	1767	4044	2192	5453	4153	3177	4030	2442	3781	2795	6032	1224	5715	3118	2905	1990	1656	3858
ENSG00000080511.3	RDH8	0	1	0	0	0	0	0	0	1	0	1	0	1	1	0	0	0	0	2	2	1	2	2	3	1	2	0	3	2	15	0	1	1	2	0	0	10	4	0	0	1	0	2	1	3	0	1	1
ENSG00000080546.12	SESN1	864	501	7263	1266	834	5063	167	2509	3101	1707	3134	919	1972	1998	2845	1344	2804	821	1515	965	1795	1515	1780	658	1049	1186	962	1605	2124	1722	1121	1915	3293	2490	3131	1227	3883	3808	1742	747	894	436	1447	1565	2228	1263	1102	2830
ENSG00000080561.12	MID2	69	136	42	233	73	320	39	143	203	254	26	445	153	57	301	39	266	163	83	137	119	91	239	11	79	194	7	122	36	222	52	122	157	192	286	29	167	91	215	34	258	31	68	194	93	134	124	255
ENSG00000080572.11	PIH1D3	0	0	32	0	0	21	0	0	7	1	1	1	3	1	1	0	2	0	5	2	4	0	2	0	0	2	0	0	1	0	2	0	1	0	2	0	1	5	0	1	4	2	0	0	39	2	1	0
ENSG00000080573.6	COL5A3	1092	4864	2144	3840	1060	2051	134	4229	3541	1771	3590	511	4527	2701	5724	707	5500	3009	3864	2567	1554	2946	4954	1578	1856	5281	243	5644	1330	3071	3171	2730	3253	7963	1671	2505	3098	704	2252	4615	5993	524	1998	4065	2648	733	4505	3456
ENSG00000080603.15	SRCAP	3010	7001	7663	5260	7176	6550	859	5585	5371	4407	3946	6831	5630	2382	7822	1410	5573	8682	6121	4730	7198	4987	8512	7535	1765	6559	1341	6804	1307	4297	1612	7761	5605	5381	2954	3527	4873	1339	6149	4962	9066	1242	12209	4612	4831	2019	5495	4893
ENSG00000080608.9	KIAA0020	373	663	606	1023	349	581	250	393	574	399	677	1665	848	404	1073	229	851	507	837	194	1005	840	726	1412	180	536	130	1214	427	1694	217	798	496	988	1204	653	784	308	465	1044	496	147	1149	378	311	308	689	834
ENSG00000080618.12	CPB2	3	4	3	4	5	3	1	3	4	3	4	3	17	12	7	4	2	10	5	2	1	5	4	5	0	9	2	24	1	3	2	5	9	1	7	3	2	10	2	1	3	1	21	2	11	1	4	0
ENSG00000080644.14	CHRNA3	60	5	5	9	510	31	10	12	36	49	9	335	42	9	31	9	138	54	15	50	15	175	5	43	11	4	5	394	3	31	5	61	9	7	7	16	85	0	43	7	39	10	21	11	12	1	7	10
ENSG00000080709.13	KCNN2	101	295	1304	660	233	1205	20	1563	395	286	1499	21	1166	313	286	226	261	589	1033	510	488	569	273	817	161	186	451	384	769	39	101	550	574	121	426	419	437	444	872	807	1239	96	303	1182	1892	674	344	773
ENSG00000080802.17	CNOT4	995	1320	3184	2108	1298	2081	384	1200	1758	1879	1498	1401	2198	1056	3565	584	2060	2329	1903	733	1779	1907	2597	1727	424	1877	528	2475	1071	1009	482	1536	1605	1906	1636	2832	1439	891	1210	1491	2326	404	2650	957	1537	1786	2296	1655
ENSG00000080815.17	PSEN1	1725	2330	4345	6511	4262	3241	530	3073	4163	2622	3868	4277	4937	2044	6386	1282	4431	4745	3574	3829	4343	4580	6339	2990	1580	5254	1089	4155	2939	3033	1281	4809	4127	4500	5265	5516	5493	3229	3061	4252	7302	1113	4489	2346	2450	4402	6000	3906
ENSG00000080819.5	CPOX	456	595	502	830	1189	1212	127	1055	1032	856	1480	1046	626	652	1215	315	1554	1064	1239	890	865	920	1335	817	263	982	262	989	567	834	300	746	551	756	1156	940	1784	1074	724	982	1121	187	1624	718	695	585	1106	807
ENSG00000080822.15	CLDND1	2949	5641	3591	8028	15961	5480	410	6432	4924	8470	10050	4619	6345	11591	13914	4427	11343	6385	8927	15244	8137	11337	13903	7747	3346	12941	3029	7097	4391	6286	2646	7759	8113	8931	27484	4846	30303	34117	6634	4974	5526	1830	13374	4351	6789	9854	12245	7620
ENSG00000080823.20	MOK	270	775	721	1133	542	408	96	336	397	645	676	496	1278	421	787	244	704	976	426	542	1307	671	828	389	88	653	76	1154	708	355	270	468	562	624	681	282	268	511	450	1314	1040	164	1334	444	574	610	802	364
ENSG00000080824.17	HSP90AA1	16921	48055	48267	67476	25136	39840	6321	25150	67562	23950	28695	31424	64254	24241	74749	16197	47506	60463	69759	33701	49152	65336	70449	46975	24421	65326	15597	53963	37130	39601	11983	39859	41906	62351	77131	28794	65167	25807	33643	42860	50987	11629	33117	22390	25145	79984	80848	78294
ENSG00000080839.10	RBL1	384	499	1000	952	584	298	127	300	1032	630	524	1122	1089	553	963	175	734	1137	1207	220	972	836	1235	625	301	747	250	1608	559	576	150	786	1038	408	832	1157	473	502	701	1085	877	211	2013	376	491	753	1969	587
ENSG00000080845.16	DLGAP4	2838	7553	4337	8843	9496	4042	1547	4197	3853	5894	4426	4907	5869	3118	6873	1097	6570	7329	6293	2098	5857	4920	11388	5538	1650	6545	916	11624	2160	4976	1378	4730	10364	5649	3998	5932	3825	1259	4275	9227	7824	1217	8007	3821	3060	4304	10989	4328
ENSG00000080854.13	IGSF9B	47	694	148	114	837	156	36	315	47	624	226	610	266	102	648	32	557	828	180	50	128	499	917	993	170	286	50	1026	102	70	49	885	407	355	69	505	161	47	1040	531	324	46	3006	243	114	60	455	61
ENSG00000080910.10	CFHR2	0	0	0	0	0	0	0	0	0	0	0	0	0	0	0	0	0	0	0	0	0	0	0	0	0	0	0	0	0	0	0	0	0	0	0	0	0	0	0	0	0	0	0	0	0	0	0	0
ENSG00000080947.13	CROCCP3	156	229	143	266	300	195	60	290	132	364	255	375	222	170	450	36	211	538	255	161	385	194	201	111	14	226	59	769	81	95	77	360	121	177	121	128	91	40	211	351	239	23	853	313	300	21	163	73
ENSG00000080986.11	NDC80	330	466	931	638	362	493	373	191	555	988	297	1103	877	459	657	145	995	1182	1005	155	1681	935	687	414	262	288	215	2558	215	439	124	678	1288	384	1130	684	351	421	479	982	939	194	1271	187	207	351	1391	446
ENSG00000081014.9	AP4E1	345	440	566	661	238	645	106	438	496	668	496	530	653	397	850	172	703	707	523	335	515	409	798	612	171	610	214	855	444	869	143	718	468	542	454	677	608	210	533	473	726	132	826	480	273	195	533	562
ENSG00000081019.12	RSBN1	693	664	1749	1405	1099	1818	314	1094	747	1803	933	1920	1222	864	1779	379	1208	1407	1448	681	1274	1554	1401	978	421	1351	517	1412	1445	950	402	1210	1257	753	2195	1475	802	1299	1023	836	1298	243	1386	674	1059	884	1590	859
ENSG00000081026.17	MAGI3	424	488	1527	553	496	1433	181	817	471	851	551	1359	1116	513	1338	157	440	1106	1712	496	1210	1121	501	930	212	671	480	1318	574	639	234	1141	678	924	859	719	691	243	775	474	1130	203	912	734	637	266	955	736
ENSG00000081041.8	CXCL2	707	127	117	175	96	152	12	209	124	1565	748	27	583	195	106	731	108	760	149	114	93	108	187	7	41	424	4	482	561	6362	126	141	195	1051	132	86	1472	156	102	283	426	142	44	302	302	40	20	203
ENSG00000081051.6	AFP	5	2	10	3	7	7	3	11	12	36	227	1	4	7	24	63	7	0	11	5	38	2	1	2	1	43	0	0	15	112	5	1	3	139	5	0	10	24	1	1	0	1	2	19	5	5	0	31
ENSG00000081052.11	COL4A4	14	119	1137	32	180	366	9	188	42	129	167	34	655	159	64	55	52	55	199	152	195	116	21	250	11	60	36	152	73	49	26	266	42	85	60	15	130	77	50	31	137	36	46	172	305	29	12	93
ENSG00000081059.18	TCF7	283	351	2383	456	283	1190	44	637	430	596	315	133	352	285	480	170	300	510	969	173	432	335	358	83	89	121	54	822	186	487	238	194	828	222	397	786	393	566	598	445	477	54	485	421	947	360	744	496
ENSG00000081087.13	OSTM1	1680	1611	2800	2853	926	2260	296	1838	2475	3245	3375	3206	2037	1927	3451	1334	4416	1090	2089	1233	2248	2590	2650	3848	1515	3571	640	3360	2873	5904	920	1634	2835	4590	5246	1930	3626	5105	1763	917	1455	474	2071	1235	2315	2593	2980	4692
ENSG00000081138.12	CDH7	0	72	3	31	36	56	60	4	1119	61	54	124	16	17	5	0	47	24	47	10	1	36	1	63	3	15	117	86	4	29	9	15	60	14	15	4	12	10	50	5	7	11	3	21	7	0	0	34
ENSG00000081148.11	IMPG2	19	19	26	65	34	34	3	16	27	62	49	47	43	25	65	20	24	65	64	15	46	49	34	105	5	52	16	127	12	23	25	50	24	34	17	54	23	63	47	34	40	3	167	21	52	3	15	31
ENSG00000081154.10	PCNP	4499	3671	5422	7374	4656	8319	739	4592	5949	8990	8696	7609	7403	7337	9638	5233	8240	6599	8351	5028	8771	8715	9821	7075	3456	8801	2715	7177	9183	6999	2322	5899	4706	7910	13853	7364	6323	19344	5340	5337	6227	1351	7704	3632	7061	10355	10087	7777
ENSG00000081177.17	EXD2	724	1853	384	4306	2283	1539	255	1217	2487	1471	1455	1572	3005	1073	4009	630	2418	4064	2100	1686	2940	3229	4801	3160	1152	3265	917	3065	1675	961	680	2515	2734	3556	3660	3151	2690	1452	2602	2283	3777	509	1693	1244	1299	3545	3367	2327
ENSG00000081181.6	ARG2	95	250	181	111	527	114	40	167	389	295	214	47	291	204	198	142	370	205	246	114	189	449	214	405	189	375	73	482	181	288	69	502	355	209	364	116	552	482	313	95	139	47	450	102	258	161	201	512
ENSG00000081189.12	MEF2C	1694	1436	3805	3381	974	4587	155	2678	2509	2483	2624	1158	2606	2737	3833	1259	1868	2867	3322	1373	1842	3317	4859	2330	1140	2443	810	2421	2382	2140	1221	5055	2352	3026	2269	3178	5088	2055	3752	1486	2755	773	2242	2408	2499	1922	1927	3913
ENSG00000081237.17	PTPRC	1093	632	2906	1344	282	1682	74	2902	2774	2284	3562	122	686	1302	2521	1892	1300	739	1782	416	711	1687	3308	391	676	2841	165	239	1837	3000	662	2103	942	1554	3425	1267	8838	1578	2057	331	624	355	882	1481	2005	704	634	4011
ENSG00000081248.9	CACNA1S	2	7	1	19	9	17	0	4	2	19	204	15	7	4	4	16	1	3	11	2	7	12	5	10	2	5	5	7	1	1	7	20	11	5	4	0	1	0	3	5	5	7	9	21	19	2	3	11
ENSG00000081277.10	PKP1	19	21	5	25	14	42	3	7	47	50	17	4	40	10	7	9	34	15	4	15	10	60	3	3	15	31	5	42	2	47	3	4	31	11	17	10	29	39	188	1	7	9	5	24	21	0	5	7
ENSG00000081307.11	UBA5	1288	1397	1698	2454	1295	2075	186	1730	1249	2165	2404	809	2101	1451	2991	1084	2346	2778	2521	1038	1776	2254	3020	2048	593	2200	884	2851	1294	1433	594	1922	3036	2240	2222	2342	1663	2393	1949	2155	2350	308	3216	1536	1800	1371	2575	2281
ENSG00000081320.9	STK17B	643	323	4826	972	583	2690	191	2867	1361	2984	2448	1073	1318	1765	2493	1436	1237	1107	1412	877	1820	1644	2035	1043	1673	1189	842	1136	3024	4648	565	1780	1426	1164	1330	734	2322	3212	1709	760	2591	322	579	1143	1224	2066	612	2410
ENSG00000081377.15	CDC14B	1342	1411	3590	1677	1497	2512	577	1196	1480	2503	1080	1150	2480	1786	3791	515	1965	2734	2527	1589	1682	2040	3729	3200	468	1391	579	3915	1402	717	718	2534	2053	1628	1354	1538	1666	1125	1997	2486	4259	278	2124	1252	1557	1397	4549	1473
ENSG00000081386.11	ZNF510	438	645	1551	767	641	1043	411	521	542	1124	427	1324	1093	487	1363	347	799	1278	1099	538	1012	1234	923	1158	156	468	560	1326	542	384	211	1180	796	534	1094	850	521	704	641	882	1126	153	1433	502	617	588	1469	407
ENSG00000081479.11	LRP2	105	236	29	108	1056	255	7	627	11	302	436	11	47	153	588	52	219	59	46	908	111	239	275	15	11	337	17	24	56	47	44	173	70	54	270	7	1561	191	93	14	17	70	1048	127	56	29	49	27
ENSG00000081665.12	ZNF506	375	604	514	1409	642	760	80	591	471	1014	753	910	932	734	1137	325	792	969	766	628	770	1030	1247	1097	239	930	341	1946	666	563	411	1409	869	929	985	926	598	1170	579	408	967	128	2098	530	617	432	917	760
ENSG00000081692.11	JMJD4	313	750	1032	560	1094	611	172	523	875	964	691	1212	453	686	496	466	817	786	733	358	982	703	746	490	416	734	147	843	681	700	224	711	1734	730	444	753	809	680	572	1257	389	313	628	499	620	1409	1249	954
ENSG00000081721.10	DUSP12	524	680	1157	978	1430	1153	346	540	874	1110	1354	2186	1068	1082	1073	524	1302	1461	1405	588	1196	1017	1412	980	478	1266	470	1495	884	992	378	1119	1779	906	1687	1259	1063	1106	482	1422	955	204	1145	521	621	762	1642	1126
ENSG00000081760.15	AACS	470	916	1431	1365	1816	1498	258	1115	1104	1267	1036	2450	788	571	1224	335	1481	2080	1023	567	1150	1507	1223	687	349	1332	167	1554	704	711	332	1017	1428	1154	756	1469	1154	470	1017	1398	1749	442	2013	954	621	1033	1400	1012
ENSG00000081791.7	KIAA0141	1607	3669	8336	5005	2588	3885	461	3384	3691	3683	4944	1286	2565	3337	4736	1853	4071	4690	5508	1931	3976	3378	3673	1843	1228	4010	735	5882	2764	2330	1412	4035	4986	4952	4184	4127	4312	3362	3244	3458	4970	815	4712	2586	3634	3137	5075	4321
ENSG00000081800.7	SLC13A1	1	1	0	1	0	0	0	0	0	0	1	0	0	0	0	0	0	0	1	0	0	0	0	1	0	1	0	1	0	1	0	0	0	0	0	0	0	0	0	1	0	0	1	0	2	0	0	0
ENSG00000081803.14	CADPS2	935	130	3015	824	83	3099	38	2386	1241	430	1492	303	845	215	1642	450	733	1332	1723	803	1210	375	671	1231	134	201	50	205	124	1092	265	258	717	1051	1981	293	894	335	273	319	1168	347	229	1265	822	2160	490	1803
ENSG00000081818.3	PCDHB4	41	392	81	114	167	277	15	80	101	93	485	55	1873	95	186	27	69	171	214	150	301	137	83	83	533	136	19	545	26	270	119	101	1588	150	226	88	691	60	555	119	2138	31	278	624	104	1711	69	1680
ENSG00000081842.16	PCDHA6	4	5	5	12	23	15	3	5	7	13	2	5	7	0	12	3	137	10	469	139	7	15	596	15	5	5	4	445	1	2	4	781	4	5	311	5	27	2	21	0	11	5	29	14	10	1	2	3
ENSG00000081853.14	PCDHGA2	31	108	69	134	55	201	9	85	121	95	25	77	112	24	91	16	174	83	137	139	1596	201	106	96	11	47	40	211	11	47	52	195	108	83	99	47	87	12	117	142	93	174	303	27	90	4	52	95
ENSG00000081870.10	HSPB11	449	544	1084	741	796	857	282	760	679	1255	1520	1399	678	1093	779	583	1192	947	1273	393	1113	821	704	511	300	896	207	1257	1045	1268	283	661	1575	843	1626	1183	1082	1285	487	993	655	277	415	557	809	1089	992	962
ENSG00000081913.12	PHLPP1	2075	3968	3347	5512	3618	4294	127	4377	3293	3662	3648	1176	6288	2802	5880	465	5434	7969	6721	4537	2957	4955	6198	4356	1786	4617	2520	8236	1193	971	1228	7683	7777	5222	6658	7752	3666	1722	5968	5700	6771	976	11834	4736	4034	3486	7779	2961
ENSG00000081923.9	ATP8B1	105	313	50	215	61	186	25	283	196	133	282	254	127	127	371	114	686	161	291	47	109	272	179	210	116	138	24	150	172	505	105	207	227	699	222	347	388	116	265	93	280	47	109	142	109	50	490	496
ENSG00000081985.9	IL12RB2	2	2	5	7	7	21	10	21	11	11	12	11	24	5	11	4	4	26	10	1	10	4	4	11	4	9	3	17	4	29	3	9	4	7	7	11	9	3	5	5	10	9	4	7	15	10	5	9
ENSG00000082014.15	SMARCD3	2217	7325	4505	10157	11587	6128	1041	3047	6870	7880	6436	5434	6970	8703	9018	2617	4173	12458	4828	2981	8056	6702	7805	4199	1548	7091	1307	11524	8612	2835	1888	6097	12767	5857	8106	9758	4091	7046	3544	8959	9393	1389	7263	2599	6797	13737	9063	3671
ENSG00000082068.7	WDR70	676	630	1920	1451	894	1634	404	990	1531	1636	1294	2157	1740	1115	1411	888	1716	1494	1909	567	1458	1461	1827	1255	442	1176	499	1802	1357	1537	442	1519	1436	1093	1933	1900	1514	1515	810	1422	1452	286	1557	623	1097	1110	1959	1434
ENSG00000082074.14	FYB	1044	820	2075	1183	426	1189	40	2995	2122	1596	2713	83	726	1478	1816	1274	1228	634	1328	426	657	1922	2518	551	577	2452	136	256	2058	1292	646	2648	1012	1680	2084	1005	9415	1107	1919	313	424	409	668	1044	2060	514	851	4024
ENSG00000082126.16	MPP4	7	24	14	15	27	29	63	10	7	17	50	16	43	44	31	21	223	41	106	5	10	16	24	39	4	136	10	34	25	59	34	15	77	132	44	24	15	34	24	16	60	3	11	50	52	3	34	60
ENSG00000082146.11	STRADB	1530	499	2753	3787	3228	1190	285	2854	1752	3437	3314	1719	1101	1317	3550	1494	2210	2455	2148	1051	3943	2393	2770	3290	747	2982	733	1107	2143	1681	511	830	4268	2554	3578	2274	2318	2691	2039	2284	3367	404	2248	1405	3294	4132	2748	3401
ENSG00000082153.16	BZW1	4418	4436	8306	8940	5334	6355	919	5309	4881	8928	7487	8292	8601	6421	10638	4367	11012	8215	6240	4057	7205	10339	12439	8166	3582	11318	2493	7519	10869	8980	2071	6725	7638	11101	13615	9267	7097	10187	6404	5947	9242	1125	5463	3773	4718	8890	13185	10114
ENSG00000082175.13	PGR	2	5	3	16	5	101	0	14	20	4	60	3	24	5	20	1	5	9	7	49	5	21	10	11	4	14	1	10	4	21	1	21	2	5	12	4	34	5	10	5	3	7	17	21	11	5	1	14
ENSG00000082196.19	C1QTNF3	345	110	1647	569	488	435	139	122	434	229	301	799	392	356	1051	119	1982	353	1550	346	346	480	194	634	88	177	150	383	127	729	105	362	261	2177	594	1056	293	167	1511	148	533	88	297	238	303	180	873	1172
ENSG00000082212.10	ME2	1747	1904	4164	3425	1530	2234	461	3523	2569	3538	5657	1849	3405	2826	4173	1857	3330	2809	3261	1032	1890	2462	3432	1816	1504	3035	1090	3626	2401	2731	813	3362	3966	3174	5461	3200	4813	3145	2708	2022	2386	748	3815	2817	2376	2622	4761	5025
ENSG00000082213.16	C5orf22	688	626	1425	1338	821	1160	293	830	1092	1348	1624	1194	1247	1039	1670	457	1303	1168	1484	618	1044	1297	1147	711	351	1573	324	1619	1249	1306	319	1041	1093	1140	1051	1200	1143	1124	756	864	1184	293	1768	647	945	890	1265	1196
ENSG00000082258.11	CCNT2	1020	1266	1987	2565	1242	1656	914	1312	933	2348	2025	2768	2086	1497	2945	718	1911	2556	1675	922	2124	2640	2158	1734	469	2143	719	5068	1865	1205	734	2837	1548	1642	1951	1800	1389	1704	1247	1425	1939	268	2469	1157	1231	701	1826	1318
ENSG00000082269.15	FAM135A	695	708	1756	1525	470	1080	130	1224	880	1146	1000	1426	1127	649	1765	315	1192	642	995	769	750	1200	2789	1106	327	1215	513	1387	1632	784	316	1700	1002	950	1143	581	922	634	1213	906	1176	173	2168	634	650	414	1379	1154
ENSG00000082293.11	COL19A1	10	1	64	11	20	12	32	10	4	12	24	24	1	5	14	0	134	10	15	11	4	14	5	114	5	7	0	5	3	54	3	4	23	21	5	5	29	5	93	1	9	3	139	15	7	5	3	86
ENSG00000082397.14	EPB41L3	1027	831	2225	1048	1917	1716	69	2581	1818	2368	4268	1233	725	2767	2348	1364	1447	967	1006	1336	711	2175	1666	1684	1094	1776	91	972	734	3963	385	2923	649	6409	1082	560	9481	477	5302	445	727	811	1649	2029	1599	175	464	2826
ENSG00000082438.14	COBLL1	449	735	2535	1227	240	2161	19	1326	649	691	703	211	1318	445	1680	261	530	739	2181	553	591	960	830	2071	214	290	117	725	630	669	273	757	494	999	1146	645	623	291	1030	474	1016	156	353	386	859	219	376	1233
ENSG00000082458.10	DLG3	373	1103	1035	766	1533	1336	319	699	764	809	704	693	985	468	972	191	1300	1712	1059	533	989	1295	937	674	297	617	171	3857	448	512	269	3299	634	1059	454	1071	557	161	756	1124	1311	272	1937	815	581	569	1038	1190
ENSG00000082482.12	KCNK2	24	784	658	402	608	1900	195	32	2068	386	155	889	442	1426	52	50	201	477	1013	127	491	920	32	296	112	192	182	523	86	1013	64	2445	767	63	34	628	114	485	328	24	394	90	757	121	163	397	20	102
ENSG00000082497.10	SERTAD4	122	57	380	70	52	1124	73	29	80	127	88	4617	286	260	63	34	24	47	119	73	650	57	21	41	9	50	4	167	315	290	26	32	148	70	57	14	36	43	52	5	31	105	66	79	258	246	14	20
ENSG00000082512.13	TRAF5	626	375	1227	952	300	815	250	926	610	788	917	1431	605	756	1330	184	605	691	610	229	1302	413	704	272	194	754	95	1213	631	786	303	395	853	927	743	1082	394	397	409	987	799	207	474	605	382	243	319	523
ENSG00000082515.15	MRPL22	440	593	1649	1059	919	805	191	501	961	1066	1439	902	972	1035	843	736	1540	822	1447	461	936	1314	995	515	356	933	261	1363	1366	1227	297	926	1949	957	1690	1059	1328	1895	515	944	610	188	803	473	664	1596	1377	1030
ENSG00000082516.8	GEMIN5	775	1079	2931	1642	1228	1548	373	1090	1221	1302	1133	1203	1047	663	1926	362	2050	1831	2213	655	1496	1715	2148	935	449	1636	595	1754	1055	1064	328	1480	1278	1445	1224	1800	1339	595	1122	1533	1736	355	2651	850	971	917	2235	1401
ENSG00000082556.9	OPRK1	4	1	9	23	3	63	11	10	88	62	52	1115	7	31	21	1	4	9	4	5	7	42	0	9	0	4	0	27	0	10	11	16	23	1	46	11	9	15	20	3	27	17	7	42	15	0	1	60
ENSG00000082641.14	NFE2L1	9366	8783	27523	9506	9100	13820	901	15967	10714	9955	12563	12793	12895	5865	14254	4780	19699	12787	19591	9025	18688	8809	13661	17329	4587	15215	2489	11895	6000	10648	3527	9818	9459	18417	10522	13390	16618	4326	11353	8852	14102	2666	11164	14012	14568	6068	11110	12376
ENSG00000082684.13	SEMA5B	1681	1991	612	2062	3994	2313	54	466	1224	2108	1458	182	4211	1907	3590	384	1129	4009	2360	626	1573	3831	1086	1194	480	5078	416	3535	926	355	238	6430	2331	967	467	1237	218	201	1350	1328	4930	823	6713	513	672	929	711	837
ENSG00000082701.13	GSK3B	1680	2556	1884	3614	2774	4373	488	3420	3412	4072	3053	1702	3719	1888	5814	655	3048	4792	4461	1580	2543	5020	3957	4723	1164	3680	1633	6805	1414	1489	839	5568	3436	3461	2613	4275	2352	1365	3976	3270	5193	563	8435	2589	2467	1097	6342	3043
ENSG00000082781.10	ITGB5	4201	3483	3242	1747	2267	7111	364	6443	4373	2904	4587	3036	4898	3442	5755	1750	12787	3035	3504	1955	5867	3516	5930	3543	1909	4486	384	2778	1996	7650	1178	2499	6011	14396	3009	5213	5871	1771	3663	6519	5742	1931	2317	6389	5665	8559	1728	4887
ENSG00000082805.18	ERC1	1420	2144	4917	2249	2356	3963	456	3415	1861	3142	957	2188	3048	1399	3683	646	2823	3244	4255	1515	1490	2836	4219	2812	926	2585	886	2330	1188	1367	638	2100	2258	3022	1849	2861	1754	455	3986	2097	4158	630	4674	2336	3199	823	3325	1964
ENSG00000082898.15	XPO1	4607	5040	10793	9501	3937	9706	2752	6521	6252	10210	7332	15378	8779	6286	14405	3216	9008	9707	9936	3116	10744	9643	8722	8796	2221	8866	3968	12611	8193	5791	2333	9119	9237	7434	9361	10699	7456	7665	5019	6987	9185	1464	13544	4262	5795	7066	10720	7055
ENSG00000082929.7	LINC01587	44	15	3	1	99	1	2	4	4	39	11	2	9	12	5	10	10	10	34	3	117	109	11	2	1	46	1	20	24	89	7	20	68	21	26	3	2	29	11	16	3	1	56	7	12	5	15	16
ENSG00000082996.18	RNF13	2634	2548	5729	5548	4037	4297	238	4681	4733	5455	9274	1064	5178	7611	6945	4765	5568	4107	7367	4541	5546	7054	8079	7606	2333	6885	2017	4152	7802	4549	2374	5550	6929	6355	12534	5972	11293	24711	6752	3401	5903	1166	5842	4509	8613	8772	7145	5991
ENSG00000083067.21	TRPM3	482	15	358	2476	39	574	7	360	415	150	993	74	312	134	706	60	1835	312	839	689	60	132	460	59	43	203	21	142	104	250	369	47	145	389	1114	364	305	167	462	296	234	114	121	2096	117	114	195	413
ENSG00000083093.8	PALB2	388	404	1210	737	462	757	124	547	652	445	606	615	824	544	1005	293	681	904	1026	250	840	712	965	910	203	674	250	990	421	515	184	796	711	630	810	551	602	475	456	802	923	90	940	399	291	488	974	650
ENSG00000083097.13	DOPEY1	531	697	1143	1478	477	919	111	711	530	1136	683	1998	974	479	1674	191	730	817	807	655	826	1092	1156	1097	195	1157	413	2350	411	517	283	2111	668	1302	753	565	630	437	1129	337	1480	114	2364	631	461	298	1066	836
ENSG00000083099.9	LYRM2	1536	1566	5125	3134	1258	2835	293	1718	2157	3516	2093	2808	2797	2266	3839	1705	2683	1328	2084	1399	2602	3116	4374	4277	1038	2526	979	2762	2884	2743	737	2563	3116	3156	4076	1644	2316	5293	2561	1389	3008	598	2661	1082	2160	2809	3674	3869
ENSG00000083123.13	BCKDHB	865	639	3328	1889	530	2175	130	1592	1843	1436	2090	757	1294	1655	2421	875	1154	1122	2841	1049	1132	1925	2195	1698	493	1443	403	1154	2138	1176	574	1237	1605	1861	2242	647	1051	3123	2188	843	2836	319	1607	910	1505	2484	2131	2111
ENSG00000083168.8	KAT6A	1589	2005	3534	2934	1971	3551	583	2500	2421	2814	1741	7207	3031	1115	4993	504	2837	3903	3289	1684	2808	2841	3779	3598	585	3071	1047	3518	751	1982	620	2111	1948	1879	1981	3787	1991	657	2710	2316	4831	538	7556	1837	1594	799	3719	1805
ENSG00000083223.16	ZCCHC6	551	550	1204	828	454	913	89	882	722	884	1369	1147	789	415	1680	384	2127	919	1051	877	939	750	1273	875	150	898	302	916	421	2472	252	1051	558	1125	1164	775	1575	439	800	404	1076	156	1373	926	802	413	739	832
ENSG00000083290.18	ULK2	1290	837	3475	1886	2704	1511	225	1611	737	3679	2013	3228	1264	1436	2948	547	917	1517	954	1694	1389	1741	1962	567	445	1692	79	1066	1805	429	388	1601	2443	2088	1990	1202	2150	1762	2393	1620	1019	399	3889	1719	1515	993	2675	1570
ENSG00000083307.9	GRHL2	10	7	1	3	4	4	5	2	23	5	2	5	7	9	5	1	2	4	4	4	24	3	0	3	1	2	2	21	3	7	1	19	3	3	3	7	1	5	3	5	14	0	1	2	1	3	3	3
ENSG00000083312.16	TNPO1	4843	4168	10334	10016	4729	7919	935	6515	5428	7814	7154	5813	6641	4697	13090	2812	8734	9212	10247	3649	7023	9196	12045	4564	2984	7210	3014	7631	8337	5400	2094	6295	4560	8020	12125	9302	7414	5096	7441	5924	10154	1402	7403	3974	3725	4769	11771	8277
ENSG00000083444.15	PLOD1	4556	14122	5393	7708	11724	6097	2307	8993	8260	7896	8590	18111	5654	5602	9485	2867	31675	9076	16708	3540	14228	7739	8587	6655	6620	23963	2177	9225	3534	21419	4422	7798	10855	20304	9341	9177	13915	2867	8029	9260	11519	1892	17308	9205	10604	6585	11623	16252
ENSG00000083454.20	P2RX5	1	17	9	17	105	16	15	25	63	29	72	5	17	24	10	9	40	39	32	11	26	34	14	59	5	15	3	66	9	20	12	44	34	40	7	26	29	34	21	21	128	7	347	43	56	20	9	17
ENSG00000083457.10	ITGAE	501	879	1895	1152	1196	996	157	834	739	2223	2372	1783	967	1961	1016	1055	1278	1288	1397	502	955	1723	1252	639	501	1064	301	1570	1630	999	496	1156	2866	1293	2435	1537	1409	3519	574	1168	972	224	1307	602	1319	1157	1810	1331
ENSG00000083520.13	DIS3	1293	922	1559	2120	1233	2480	558	1287	1402	2139	1928	2982	2266	1283	2672	1090	2502	2513	1743	917	2400	1244	1867	1790	432	2648	646	2445	1463	1591	532	1718	1845	2134	2585	2582	1873	1930	1531	904	2533	370	5239	908	1356	1630	2697	1404
ENSG00000083535.14	PIBF1	397	405	711	602	240	827	232	331	419	580	531	704	625	471	753	415	807	672	566	279	898	439	608	507	130	553	225	963	555	585	191	531	769	604	803	756	661	939	432	227	683	93	1150	234	567	253	817	423
ENSG00000083544.12	TDRD3	423	469	588	831	253	868	211	432	533	482	900	877	914	460	960	324	800	1016	708	550	568	491	701	377	163	822	243	1063	613	560	232	855	706	671	954	862	591	615	502	548	1016	132	1915	333	445	482	1112	411
ENSG00000083622.8	AC000111.6	0	0	0	0	0	0	0	0	0	0	0	0	0	0	0	0	1	0	0	0	0	0	0	0	0	0	0	0	0	0	0	0	0	0	0	0	0	0	0	0	0	0	0	0	0	0	0	0
ENSG00000083635.7	NUFIP1	328	427	389	712	211	574	198	291	419	360	567	741	850	449	729	220	694	772	578	335	313	383	631	557	141	762	159	1038	366	399	150	678	730	319	657	792	469	375	445	355	869	88	1539	206	333	485	857	370
ENSG00000083642.17	PDS5B	957	1200	1666	2461	663	2361	452	1302	2200	1337	1527	7139	2709	917	3065	567	2300	2608	1971	884	1315	1568	2531	1233	397	1826	445	2571	1295	1568	527	1889	1405	1558	2394	3357	1673	1125	1451	1036	2305	395	3428	922	1271	1590	3218	1412
ENSG00000083720.11	OXCT1	930	1540	4334	3224	942	6195	370	2817	4838	2209	3352	1363	3212	1838	2936	1059	2895	2666	3861	1527	2563	2873	2462	1249	1095	2131	877	3249	2568	1986	604	2185	2010	1965	3677	3500	1962	1712	2276	1952	3807	638	2169	1756	1649	2377	3550	2380
ENSG00000083750.11	RRAGB	468	641	957	1222	1047	1222	181	1073	750	1594	1057	1172	854	1065	1389	542	1064	1166	1491	865	1298	1099	1647	2080	283	1071	672	1376	1414	1046	370	1601	1172	1089	1153	676	831	2080	764	982	1520	214	1394	781	788	848	1529	944
ENSG00000083782.6	EPYC	0	0	0	0	2	1	3	0	0	3	4	15	0	4	0	0	39	0	1	0	0	0	0	0	0	4	0	1	0	146	0	0	1	0	1	0	2	0	5	3	0	7	0	4	11	0	0	0
ENSG00000083799.16	CYLD	1582	1113	1767	1906	1019	2985	133	2541	1852	1563	3394	502	1565	865	3085	1270	3614	2077	2430	2032	2101	1939	2857	1633	896	2960	392	2295	1160	2210	512	1930	1431	2893	1568	1309	3454	936	2680	1071	2362	438	2427	1965	2207	1046	1449	3328
ENSG00000083807.8	SLC27A5	172	553	302	764	957	649	23	426	987	615	807	46	531	1084	509	523	555	836	605	375	671	832	1016	579	275	598	69	773	514	411	377	253	767	885	1492	432	542	2196	286	825	545	165	496	312	916	1579	512	780
ENSG00000083812.10	ZNF324	239	662	497	775	827	611	70	533	470	579	450	328	979	367	716	191	736	885	753	256	819	588	985	432	187	666	63	733	215	254	199	416	250	555	509	830	341	219	399	674	700	187	721	399	429	366	872	483
ENSG00000083814.11	ZNF671	393	588	509	1016	777	722	86	679	574	618	604	341	1259	514	941	347	859	1113	809	370	658	756	1222	799	236	578	119	1377	542	301	313	668	469	672	739	945	470	825	499	1019	977	174	615	560	544	610	1038	542
ENSG00000083817.8	ZNF416	222	279	379	770	512	465	102	308	330	414	346	266	744	285	519	219	551	534	632	163	469	444	827	574	177	471	95	507	462	277	161	273	273	446	661	620	351	697	227	494	407	134	393	255	351	432	727	427
ENSG00000083828.14	ZNF586	128	194	187	318	307	309	136	243	199	316	279	386	813	344	379	157	360	339	328	68	226	362	382	345	95	300	66	444	371	370	141	203	232	242	524	386	296	640	206	322	293	50	311	263	244	256	266	298
ENSG00000083838.14	ZNF446	330	555	615	777	815	742	70	421	637	480	527	275	611	483	627	236	647	784	823	473	937	377	1023	338	161	662	69	756	291	300	269	319	566	634	518	546	450	330	346	1097	1051	119	753	515	660	421	802	666
ENSG00000083844.9	ZNF264	865	1023	747	1573	1377	1428	426	1244	959	1179	1168	1113	1770	916	1903	327	1364	1530	1246	811	1036	1208	1728	1523	375	1389	290	2130	746	784	578	1048	719	1164	1142	1484	926	823	965	1150	2207	352	1734	1210	1032	490	1336	908
ENSG00000083845.7	RPS5	7691	17848	14050	51384	38617	17875	11527	13133	31787	28279	25393	51242	44844	46443	17005	20911	38086	29711	26408	11695	30082	28652	44847	25843	15822	38339	4928	15621	37406	46121	14647	20236	32929	19234	76559	24729	24135	71441	13840	25399	18718	7383	18669	9754	22540	39236	30731	23201
ENSG00000083857.12	FAT1	3027	3725	6518	11341	1759	2849	5479	2181	4536	5870	4266	16205	4302	2236	8145	408	6740	6698	4385	3652	3150	3156	11862	13387	1611	4969	1356	6011	1266	6281	1826	5715	2710	7152	2591	4903	2985	2232	7498	1177	16071	1380	10155	6178	3098	2957	10719	3517
ENSG00000083896.11	YTHDC1	1777	2133	4086	3026	1850	3893	703	2065	2560	2458	2565	3027	3551	1599	4044	1005	3461	4001	4021	2068	3613	3231	4054	3395	772	3359	1385	4674	1633	2068	822	4497	2749	2766	3346	3591	2563	1267	2454	3206	4082	634	4619	1907	2346	1880	4175	2511
ENSG00000083937.7	CHMP2B	658	1057	1456	2055	1016	2281	399	1559	1533	2606	2751	2073	2028	1790	2768	1375	2047	1730	2068	1530	2577	2661	2917	2202	787	2980	834	1276	1686	2450	538	1530	1313	1953	3415	1566	2655	3162	1515	1520	1927	378	1520	1172	2364	1764	2190	2164
ENSG00000084070.10	SMAP2	1534	3158	7924	2601	5382	5703	343	5520	3984	4917	9884	1026	3342	4492	4073	2965	4113	3616	4173	2475	2678	4017	5337	3116	1974	4532	843	4864	1594	7761	2742	5614	6868	3986	4710	3806	11744	2758	5265	4266	3590	1090	5032	4288	5206	2057	6113	7157
ENSG00000084072.15	PPIE	1094	1436	2505	2025	1771	2053	300	1217	1590	1965	2549	2210	2051	1862	2185	1344	2795	2836	3022	1055	1933	1845	2108	2475	674	2374	588	2970	1974	2249	777	1801	3308	2220	1619	2302	2002	2374	1346	2281	1629	507	1702	1186	2131	2324	2675	2208
ENSG00000084073.7	ZMPSTE24	1855	1485	5064	4131	1937	3073	373	3045	2872	3234	4546	2557	2498	2760	4137	1510	3699	3454	5365	1865	2596	3556	4946	3903	1597	3769	1342	2725	5151	4177	1263	2939	3801	3655	2602	3971	3876	4183	2796	3107	2743	916	1690	2058	2798	3261	4217	3984
ENSG00000084090.12	STARD7	4830	8118	21333	14076	10277	10263	2299	11014	12348	10646	12320	4651	13336	9746	16282	5849	13786	12764	14873	6661	14101	12332	14717	18479	4801	11548	4392	10328	14785	5795	3148	10850	13307	9880	15519	14052	10969	11169	9367	10622	14544	2767	12546	6209	9409	14438	14834	12463
ENSG00000084092.6	NOA1	510	489	1566	1205	1103	1223	298	857	870	1297	1169	442	1049	877	1139	421	1644	1127	1575	649	1464	1015	1680	1496	366	1129	751	1136	661	1318	312	1227	1647	896	1235	1286	1190	712	767	1210	1303	247	2900	760	1035	836	1380	939
ENSG00000084093.14	REST	1003	497	1330	1636	344	1244	279	1336	1015	1166	1306	1507	813	694	2171	427	2081	1064	2111	809	1361	1257	2017	1310	473	1646	530	902	750	1213	311	1235	912	1530	1480	1777	1344	825	1002	1173	2151	224	2048	1059	1157	799	1475	1347
ENSG00000084110.9	HAL	10	1	16	9	9	7	2	41	10	73	148	63	7	17	19	43	70	9	11	11	10	7	23	4	1	50	1	11	9	52	12	12	15	23	24	1	70	20	9	7	15	0	23	21	21	0	2	23
ENSG00000084112.13	SSH1	1610	1859	2598	2921	1813	3064	323	2739	2089	2758	3104	2057	1761	1203	3756	596	3202	3357	2006	913	1779	1987	3456	2143	513	3350	378	2452	823	2044	615	2462	1794	2084	1698	2694	3422	421	1807	1684	2608	412	2679	1842	1663	509	2739	2915
ENSG00000084207.14	GSTP1	5926	9272	17064	10082	11932	10424	2648	5840	10257	14568	14787	10403	9091	10994	9290	7629	16758	15650	9043	5793	18135	8942	8593	11468	8127	12926	1454	12899	8622	11191	4266	9884	28275	13898	14409	14162	11119	13868	6776	8570	11985	3747	11915	7267	10655	19561	15061	14920
ENSG00000084234.15	APLP2	21935	21979	32946	36382	12074	30224	1208	32588	42684	25577	36027	12307	32520	20348	39372	12657	98033	33738	33423	23977	22414	27978	46259	30829	16216	43514	8701	34685	12768	30367	9417	22566	33473	51394	33777	34985	53528	14239	32879	29082	53208	6837	24885	34069	36102	20110	36904	54477
ENSG00000084444.12	KIAA1467	545	907	1846	1334	1919	2046	66	1157	1078	1035	1061	519	2001	815	1900	275	2267	1398	2527	742	737	1426	1367	1174	344	1762	133	1978	1015	502	436	884	1639	2055	1449	900	962	246	1082	1489	4603	418	1842	1336	803	737	1580	1300
ENSG00000084453.15	SLCO1A2	145	351	830	375	665	3447	14	355	514	83	514	21	1112	1115	662	201	114	214	1455	2017	269	499	124	25	26	199	278	459	57	60	209	1196	73	198	1300	59	1101	912	322	29	589	211	868	275	1591	397	76	954
ENSG00000084463.6	WBP11	2356	3076	3068	3979	3359	5225	1030	2621	3621	4487	2539	5635	4991	2655	4667	1628	4939	4924	8025	2849	2702	4718	5468	6244	1539	5456	848	5171	4209	3081	1126	3031	5182	3937	5723	2845	4340	2032	3701	4526	5961	1075	5569	2708	3056	3049	6376	4127
ENSG00000084623.10	EIF3I	4443	7683	10808	12376	11699	8520	2144	7255	7490	10790	11693	10682	11568	10178	9063	6788	14368	10757	13707	4509	11097	9516	13213	10554	4945	13245	3008	10361	12782	15213	3557	8281	16999	10546	21488	12557	10801	13903	5535	10182	7817	1820	6352	4189	9302	13169	12490	12115
ENSG00000084628.8	NKAIN1	52	1154	356	132	3818	199	219	65	76	1502	142	280	762	380	227	27	205	1028	731	153	106	1520	60	1071	319	214	279	2355	41	63	61	1789	244	29	157	568	255	44	798	298	352	73	1517	165	288	19	798	114
ENSG00000084636.16	COL16A1	2764	3495	3940	4228	3555	3134	507	4493	2300	2505	4371	7764	1255	1730	5422	765	2450	5555	3107	4196	2159	2150	3324	2202	648	4696	226	21554	478	4179	2239	1033	6639	4794	3098	3145	1759	1254	1174	5930	5396	346	4903	2653	2254	819	5437	2370
ENSG00000084652.14	TXLNA	2548	4217	6383	5155	5177	3798	1080	4173	4951	4949	4486	8540	4008	2597	5537	1386	6986	6038	7350	2307	5048	4651	5976	6366	1307	5504	1048	6034	3098	4759	1312	4527	3727	5735	3437	5273	4643	1436	3559	5710	3781	708	3361	3546	4180	1978	6237	5381
ENSG00000084674.12	APOB	9	5	3	2	10	59	1	21	10	61	73	7	3	3	19	5	12	29	1	50	4	15	5	2	1	10	2	7	2	16	3	2	1	34	3	5	39	7	5	2	9	11	16	15	70	4	4	24
ENSG00000084676.14	NCOA1	2596	2753	12087	4643	1964	6198	519	5688	4387	3888	4304	7611	5736	2661	8186	1273	4081	5793	3720	4127	2690	4089	7166	4057	1147	4571	2017	5799	2853	1862	1101	5730	3759	4253	2648	6255	3096	1548	4853	3897	13268	1136	4636	3848	3999	3277	4646	4066
ENSG00000084693.14	AGBL5	981	1336	1834	2422	2565	1297	497	1326	1292	2487	1215	2615	1003	891	2166	642	1712	2412	1596	708	1099	1563	2114	2313	671	2181	540	1761	1278	1430	449	1666	3692	1922	2396	2330	1078	1359	1348	2557	2040	478	3045	1049	2405	1143	2754	1707
ENSG00000084710.12	EFR3B	1485	2147	2563	2553	4581	2450	263	2697	1923	2188	3048	1489	1747	1095	3707	308	1761	3255	2246	989	1820	2450	1939	1454	555	1918	442	3212	727	566	637	1684	2089	3679	1124	1684	2138	356	2900	1716	3586	743	2108	2906	1723	696	2300	3171
ENSG00000084731.12	KIF3C	1176	3551	6324	2567	6129	3989	608	2713	1323	3751	2605	2781	4279	1819	4768	650	4027	6266	2333	1563	1304	4245	4759	5074	1359	3297	904	6357	1153	3364	788	3556	4044	4057	1794	4019	2654	573	5200	3451	6913	1208	5324	3305	2279	1196	7408	3056
ENSG00000084733.9	RAB10	5462	7223	19128	10894	6914	7520	1359	8727	7040	10524	10780	6604	10712	8847	15575	5017	12125	11041	9730	7019	5371	12259	15501	19284	5365	12233	4168	10152	11709	9534	2671	10291	12399	12954	13288	13500	12455	12389	10947	7810	13429	2192	11102	6889	10119	10750	15441	10769
ENSG00000084734.7	GCKR	29	70	7	36	47	20	10	56	11	68	211	7	16	47	101	42	147	109	10	32	27	40	40	32	19	147	5	95	201	122	20	40	101	252	43	34	83	73	44	50	99	11	11	10	24	65	36	49
ENSG00000084754.9	HADHA	4501	6939	11602	11171	7328	8303	1981	9976	8618	7880	13001	11279	10663	7492	11728	3946	11970	11079	9963	5903	4639	9774	11702	17978	3535	9594	3984	8821	10103	8908	2909	11170	10564	10001	9166	10372	12203	6591	9364	8466	10452	2529	11577	7279	10240	8681	11449	9894
ENSG00000084764.9	MAPRE3	984	2430	4205	1812	4432	3285	132	1709	1732	3603	3988	246	2283	1734	2266	821	2531	3137	3138	1489	1494	2934	1692	3107	721	2348	526	4334	1533	1969	888	2513	3731	2487	2200	1498	2915	2019	2567	1957	2591	900	4866	2731	3250	1471	2848	2954
ENSG00000084774.12	CAD	995	2249	2648	2786	3440	2554	2135	2674	4034	2549	1696	12308	3586	1222	3602	444	3295	5104	2906	1498	1304	2215	3798	1986	940	2993	678	3604	993	1687	826	3092	2804	2260	1448	2752	1822	395	1707	4064	4349	1005	3707	1732	2719	1109	3093	2340
ENSG00000085063.13	CD59	6521	7325	35432	10564	8920	13730	865	14237	15717	17848	35957	5341	5003	17520	15049	12305	39296	14540	12395	7983	9307	13695	16422	7822	8990	14183	1815	8187	14611	25709	6579	7063	22003	35981	19944	27615	36773	32507	10972	12376	14292	3551	4815	15888	15707	30920	14535	30096
ENSG00000085117.10	CD82	2274	7277	3964	8791	3229	4248	96	2758	4116	2897	2804	188	1726	2150	5785	1703	4639	7397	4514	1880	2519	4277	4634	1620	1490	2292	687	4921	1366	3736	512	2355	2731	5193	2266	20350	6845	938	962	5031	5945	1176	1702	2708	2126	3464	16848	4216
ENSG00000085185.14	BCORL1	421	661	1178	643	1047	821	770	943	634	957	468	1936	826	333	1019	127	916	919	754	309	688	655	999	631	225	891	181	979	255	627	130	944	881	753	494	855	628	116	781	799	1475	199	1387	526	552	240	768	485
ENSG00000085224.19	ATRX	1634	2100	4117	3759	1522	3806	653	2703	2361	3296	2705	3602	3563	1786	4721	722	3027	4019	3456	1605	2870	3419	3755	2796	965	3199	1398	4188	2835	2014	706	2437	2244	3529	2529	3274	2393	1529	3453	2266	4446	526	5533	2499	2362	1365	3518	2696
ENSG00000085231.12	TAF9	628	684	1636	947	561	1255	119	1057	916	872	1694	606	1196	1147	1271	686	1375	1203	1612	612	1225	934	1529	877	320	1156	397	1661	1149	1150	333	855	866	1464	1534	1354	1235	1080	737	1113	1415	171	881	615	410	1265	1110	1540
ENSG00000085265.9	FCN1	74	39	24	83	5	36	11	70	50	219	273	14	19	87	27	95	31	14	77	4	20	290	155	11	50	95	3	2	10	68	24	64	93	38	29	16	1738	5	36	19	32	16	23	90	50	10	1	142
ENSG00000085274.14	MYNN	813	502	668	652	624	1127	142	767	974	1318	1190	1724	1092	1026	1079	712	1027	1073	1458	475	1073	1330	1338	1274	391	1196	491	1183	999	1310	414	983	1398	803	1730	1359	782	2702	717	741	1043	181	1102	560	803	854	1180	1033
ENSG00000085276.16	MECOM	184	440	303	861	70	1259	215	608	369	340	389	581	1147	898	860	146	513	275	1611	258	512	701	552	397	187	399	122	596	385	283	480	547	518	1616	1023	550	423	328	336	262	1108	111	666	355	579	201	273	1315
ENSG00000085365.16	SCAMP1	1559	1741	5287	3949	1874	3768	212	2486	2612	3206	3239	1252	3254	2335	4295	1177	2877	2784	3942	1526	2291	3663	3319	1346	1247	3558	1519	3499	2819	2571	897	2595	3284	3039	4366	3431	2084	3445	2697	2114	4232	592	5143	1908	1561	3060	4004	3127
ENSG00000085377.12	PREP	683	1444	2174	1828	1270	1000	604	974	1116	1357	1135	3102	1790	1051	1650	432	2713	965	1252	620	1455	1964	2222	1783	600	2124	547	1853	750	1557	594	2114	2577	3002	1524	989	2133	809	1298	957	1205	421	2964	980	1080	1599	2318	1647
ENSG00000085382.10	HACE1	400	524	919	1015	493	568	138	473	606	1359	751	968	919	560	1351	217	779	628	699	496	967	1312	1132	884	314	1260	424	1312	684	810	234	1011	914	916	1230	569	621	751	850	435	772	152	2045	421	907	630	1369	831
ENSG00000085415.14	SEH1L	926	919	1076	2259	1576	1412	779	1066	1787	2217	2014	1897	1785	1367	1886	466	2385	1832	1944	815	2093	2065	2179	1160	612	2410	550	2002	1636	2608	493	1522	1971	1711	3267	1650	1629	1998	1271	1883	1728	388	2120	910	1196	1421	2292	2088
ENSG00000085433.14	WDR47	1093	1116	3591	1853	2047	3308	105	1698	1298	2234	1543	825	3224	1397	3147	737	1612	2350	2605	1108	2305	2972	1931	1937	547	1982	737	3206	1352	1455	470	1765	1483	1738	2266	2020	1652	1172	2060	1428	2291	598	2165	1730	1383	1080	2330	1387
ENSG00000085449.13	WDFY1	1522	1568	1978	2080	1102	3674	419	2436	1547	1546	1883	4550	2001	1074	2867	687	2734	2478	1718	1454	2174	1938	2750	2715	865	2440	767	2565	1399	2284	618	2256	1926	2244	2249	2056	2068	939	1830	1794	3224	382	2664	1898	1073	1402	2244	2025
ENSG00000085465.12	OVGP1	42	74	77	188	188	90	12	85	39	143	225	142	265	139	83	40	38	204	275	209	148	130	100	142	16	138	55	466	63	91	86	263	65	90	167	43	27	96	47	106	112	10	222	59	138	7	87	69
ENSG00000085491.14	SLC25A24	473	272	854	563	211	789	661	868	494	1024	1402	4331	573	557	1089	448	930	505	860	328	935	542	943	722	427	1033	60	538	655	1595	194	523	672	610	1049	855	1497	843	456	272	510	227	308	658	714	514	796	868
ENSG00000085511.18	MAP3K4	648	1266	1013	1180	1097	910	214	641	731	1630	1086	1314	1295	482	1652	196	2584	917	1665	488	1086	1515	1472	3043	328	1379	574	2644	509	2162	268	3118	1565	1352	904	955	882	397	1182	782	677	278	3007	937	1125	341	2383	1517
ENSG00000085514.14	PILRA	309	319	1274	316	743	568	88	830	898	572	1295	121	727	552	585	552	593	440	542	314	583	346	678	194	254	1039	43	362	573	1365	261	674	810	845	962	337	3280	434	510	408	477	240	471	403	770	491	204	1212
ENSG00000085552.15	IGSF9	17	130	50	11	219	273	132	85	11	243	88	9	362	80	77	29	31	226	175	25	268	243	21	275	36	61	24	467	24	21	12	105	60	57	64	34	11	10	139	90	116	24	410	24	351	11	50	9
ENSG00000085563.13	ABCB1	300	699	982	1897	168	5220	21	1075	1141	286	803	214	1417	491	1603	270	686	454	1295	1373	1065	1402	1646	1641	308	295	201	1366	117	421	538	976	642	736	1469	1124	1475	291	318	526	1675	243	565	588	379	640	351	1976
ENSG00000085644.12	ZNF213	703	1607	1838	1247	2925	1328	164	823	1391	1887	842	650	1660	1481	1266	410	1536	1978	2644	1037	2719	1775	1573	2329	497	1815	305	2265	380	746	523	1619	2297	1299	699	782	1074	320	1060	2048	2142	333	3559	957	1677	882	1941	1145
ENSG00000085662.12	AKR1B1	2999	5153	12806	7666	12520	8464	1469	7544	11695	10756	15799	3668	6349	9638	6493	5355	8263	8559	9688	3402	6751	7721	9185	4906	3437	8643	1806	9481	5605	7636	2898	7132	15552	7288	10776	12750	14420	7441	5419	7533	9478	1857	15199	4287	11134	11713	10547	11999
ENSG00000085719.10	CPNE3	3792	2626	13244	9185	3942	5984	734	5689	6310	7399	7083	8381	5258	4661	8939	3735	8062	6497	7980	4623	5585	6906	12347	5334	2422	8000	3059	4266	7034	6415	1961	4479	7082	7644	9026	9316	6269	11203	4993	4982	9235	1161	7380	5241	4932	7225	8566	6936
ENSG00000085721.11	RRN3	1202	1485	3000	1825	2148	2819	302	1501	1949	1774	1644	1679	2986	1125	2529	1167	2073	2670	3221	1161	3294	2736	2327	3538	561	3221	718	2954	1102	1614	509	2096	1862	2054	1964	1356	1751	1032	1350	1879	2950	285	2475	1183	1623	952	2654	2091
ENSG00000085733.14	CTTN	4156	5294	5907	7055	6396	4982	625	6327	4201	6544	7620	6582	5780	4000	9113	2154	10376	9552	5314	5182	8544	5384	7699	8722	1873	9461	1193	11428	2408	6358	2461	7023	6736	12131	4094	5669	6379	1738	8420	6689	10100	985	11006	6247	4962	3357	8035	7395
ENSG00000085741.11	WNT11	2	31	14	12	20	24	5	9	10	20	4	962	250	12	7	3	11	11	11	21	29	20	10	32	11	27	3	31	1	40	2	17	17	11	9	34	21	16	3	3	11	2	14	11	5	2	16	7
ENSG00000085760.13	MTIF2	734	684	2234	1481	548	1387	411	1404	1075	1130	1841	2096	1531	855	2109	563	1568	1508	1563	766	1441	1444	1606	1698	358	1522	383	1634	1389	1247	384	1213	1249	1626	1568	1389	1563	1085	1049	1136	1177	229	1554	1075	1438	990	1663	1718
ENSG00000085788.12	DDHD2	1264	974	3211	2422	2361	2412	421	1862	1488	2432	2309	2185	2120	1398	2483	842	1946	2874	2177	1636	2379	2797	2523	2114	558	1930	1241	2533	1991	2333	592	1541	1993	2146	1997	1006	1981	1480	2636	1890	2316	424	2422	1946	2122	947	2202	2002
ENSG00000085831.14	TTC39A	194	73	88	127	66	63	15	201	233	170	402	42	39	65	203	134	540	139	315	134	146	61	180	142	90	300	23	69	373	116	24	41	280	319	139	145	338	201	286	40	149	40	26	215	268	302	65	593
ENSG00000085832.15	EPS15	2719	1313	6521	4924	2358	5227	507	4355	3426	4452	6509	4571	3313	3024	6964	1826	4880	3715	4450	2924	4373	4991	5735	4333	1548	5563	1592	2060	5082	4422	1222	3116	3487	4811	6309	4462	6489	3747	4591	2073	4264	1124	2834	3991	5357	3775	2425	5520
ENSG00000085840.11	ORC1	146	240	453	266	298	278	236	83	432	464	164	1303	593	249	291	55	378	530	617	56	336	482	236	517	119	191	110	710	102	177	66	416	305	153	487	630	138	188	247	454	404	149	603	81	146	81	608	243
ENSG00000085871.7	MGST2	435	999	1543	1092	355	1698	283	1215	1225	696	2127	349	938	1480	1427	869	2295	823	1271	583	786	1173	1145	282	489	988	114	805	1335	726	739	844	1561	1657	1868	1244	2557	1730	499	742	971	442	227	688	971	2177	1023	2254
ENSG00000085872.13	CHERP	1241	2655	2733	3565	3845	2746	1068	1747	3374	2345	1452	3385	4298	1066	2849	630	2757	4189	3030	1371	4292	2560	4324	4835	649	2956	708	3677	708	1336	916	3017	2531	1900	1830	2970	1850	517	1726	2768	4268	817	6476	1639	1734	1120	3477	1734
ENSG00000085978.20	ATG16L1	683	1035	2029	1452	1473	952	298	940	900	1343	1607	1976	1599	870	1439	523	4256	1510	1387	742	1519	1551	1595	2080	375	1319	459	1883	1086	1515	448	1725	1523	1581	1603	1469	1356	1147	1194	1092	1371	260	1501	1184	950	1150	1764	1307
ENSG00000085982.12	USP40	1258	1145	3511	2386	1426	1455	286	1620	1581	2002	2274	1525	1303	1124	2874	906	2210	2338	1808	1363	2853	1711	2210	2134	445	2114	335	2155	1218	1445	512	1895	1838	2619	1214	2544	2262	730	1771	2048	1857	524	2920	1884	2148	1079	2788	1931
ENSG00000085998.12	POMGNT1	2998	4700	5710	8725	7126	3812	620	4007	4855	6556	6749	2458	4603	5625	7544	2784	13725	6800	8563	3381	5960	4926	7862	7822	2666	7818	1533	5953	4509	5662	2365	5064	10483	9971	12609	7180	6594	5199	4864	7225	6191	1376	3905	3582	5544	6457	11010	10553
ENSG00000085999.10	RAD54L	142	370	475	288	423	150	184	105	286	555	159	898	487	189	319	41	319	588	595	52	754	470	230	553	95	184	83	1259	61	207	64	440	491	133	360	558	121	100	218	423	445	99	810	87	142	88	722	201
ENSG00000086015.19	MAST2	1268	3653	4911	2960	5579	3008	739	2586	2984	3837	2242	6853	2571	1436	4352	641	2877	4962	3874	1580	4634	2762	4014	3795	722	3492	589	6746	904	2786	796	2972	3123	3150	1782	4405	2225	454	2331	2985	4675	1107	3518	2144	2268	1897	3903	2400
ENSG00000086061.14	DNAJA1	2779	8893	12463	8416	6864	10307	1661	4204	9280	5313	5109	7010	13268	6019	11674	3123	6769	13244	17436	2725	8601	15548	12088	12471	2557	5676	4349	9369	6095	12128	2144	8984	7267	10756	15147	11829	11836	3628	8314	9925	3919	2101	11654	4509	4809	6242	14445	9205
ENSG00000086062.11	B4GALT1	1268	805	1798	1150	708	1334	254	1992	3553	2108	3088	4009	965	1033	1873	844	2140	1196	1129	550	1217	955	2029	469	608	2147	138	507	1407	14765	480	1270	1213	4380	1194	1542	5161	624	2064	676	1265	686	1027	1756	1639	510	756	2960
ENSG00000086065.12	CHMP5	1314	2265	3616	4062	3750	4505	462	2522	3729	3230	4926	3191	4260	6462	4144	2919	3846	4860	7040	1682	4260	6167	6324	6818	1791	3412	1869	4181	3771	6757	1762	3565	4821	5459	9720	6129	6576	7642	3918	3439	2427	855	3035	1967	3562	3483	5897	4710
ENSG00000086102.17	NFX1	689	1320	1666	2404	2003	2385	480	1434	1855	1218	1441	2518	2285	1272	2873	485	1455	3250	3140	880	2533	1965	2642	2879	347	567	710	2767	945	1884	591	2715	1046	2092	1843	2565	2195	390	1480	1914	1484	469	3902	1056	907	624	2585	1283
ENSG00000086159.11	AQP6	117	133	353	172	110	211	19	147	285	150	379	9	132	108	258	171	95	246	87	184	130	159	209	147	39	207	11	330	262	20	31	89	355	380	109	177	85	119	415	448	335	47	423	247	246	177	384	448
ENSG00000086189.8	DIMT1	1031	1038	4554	2632	1480	2895	232	1510	2004	2806	2560	1158	2316	2272	2742	1276	2535	2164	3206	1212	1616	2450	2918	1210	722	1998	1002	2150	2877	1575	617	2164	4634	1787	3391	2484	2169	4252	1563	1791	2471	388	2586	1044	1871	2591	3003	1949
ENSG00000086200.15	IPO11	734	865	2616	1869	627	1612	184	1225	1405	1612	1383	699	1504	1363	2259	757	1711	1676	1957	578	1461	1904	2039	1133	694	1357	594	1119	1496	1073	696	1599	2323	1565	2213	1542	1656	1999	1174	1130	1361	322	2060	777	1237	1446	1928	1663
ENSG00000086205.15	FOLH1	155	563	630	255	615	184	31	848	56	252	332	483	73	473	676	298	388	161	159	752	400	856	514	260	156	313	14	93	111	87	250	436	376	127	655	261	1779	643	291	320	230	81	591	239	87	73	142	254
ENSG00000086232.11	EIF2AK1	5091	6204	17370	11620	8593	12629	1620	6909	13280	10713	9865	7128	11049	7673	13888	5344	12096	11458	12189	4051	13567	11279	13023	11151	2557	9971	2958	12624	7551	7454	2515	6333	11566	9125	13468	17428	8688	7841	5281	10641	15734	2354	10215	4027	10093	11090	13085	9442
ENSG00000086288.10	NME8	4	7	24	7	3	15	5	24	10	16	47	1	5	24	4	12	10	9	19	9	17	26	5	2	7	10	0	10	32	32	16	4	10	43	19	5	79	41	14	3	5	3	0	12	17	5	7	36
ENSG00000086289.10	EPDR1	2526	989	7943	3103	1149	4519	122	2554	5184	1995	3627	370	1681	3033	5930	1288	6641	2188	4828	1041	4591	2250	2826	2780	1252	2797	722	2126	3954	2262	1012	1116	3206	4373	3123	6641	3272	5323	2496	1294	4016	615	1350	1815	2597	3180	4104	4613
ENSG00000086300.14	SNX10	7443	2597	1893	544	2306	1655	163	5078	1812	6773	13838	106	335	5724	10308	5097	3831	3586	3981	471	356	1834	4010	258	4082	7736	147	2731	9220	2604	837	697	7828	9589	1626	1738	5985	5512	4189	540	2299	811	392	1314	4008	2309	255	5273
ENSG00000086475.13	SEPHS1	1066	1968	3319	2294	1978	2961	358	1712	5321	2700	1931	4280	2841	2463	2526	1074	2268	3067	2887	1089	2616	3070	2350	2415	960	1981	900	3551	1599	1670	708	4408	3940	2028	2472	2783	1756	1774	2665	2792	5309	601	4833	980	2193	4076	3279	2144
[truncated: 58,788 more rows]
[truncated: 125 more columns]
