# Supplementary material for: Proteo-transcriptomics meta-analysis identifies SUMO2 as a promising target in glioblastoma multiforme therapeutics
Source: Cancer Cell Int. 2021 Oct 29;21:575. doi: 10.1186/s12935-021-02279-y (PMC8555349; doi:10.1186/s12935-021-02279-y)
Supplement: Supplementary file 4 — Additional file 4: Table S1–S36. Tables associated with data shown in main and additional figures. [file 12935_2021_2279_MOESM4_ESM.xlsx]

## Sheet: Table S1
Table S1 : List of Human Kinases
Sources for list compilation:
Kinase Assay List from: https://www.discoverx.com/services/drug-discovery-development-services/kinase-profiling/kinomescan
Protein kinases from Cell Signaling Technology: https://www.cellsignal.com/learn-and-support/protein-kinases
Qiagen: RT2 Profiler PCR Arrays: Pathway Analysis
Gene Name	Uniprot ID	Ensembl ID	Entrez ID	Entry name	Protein names	Other Gene names
AAK1	Q2M2I8	ENSG00000115977	22848	AAK1_HUMAN	AP2-associated protein kinase 1 (EC 2.7.11.1) (Adaptor-associated kinase 1)	AAK1 KIAA1048
AATK	Q6ZMQ8	ENSG00000181409	9625	LMTK1_HUMAN	Serine/threonine-protein kinase LMTK1 (EC 2.7.11.1) (Apoptosis-associated tyrosine kinase) (AATYK) (Brain apoptosis-associated tyrosine kinase) (CDK5-binding protein) (Lemur tyrosine kinase 1) (p35-binding protein) (p35BP)	AATK AATYK KIAA0641 LMR1 LMTK1
ABCC1	P33527	ENSG00000103222	4363	MRP1_HUMAN	Multidrug resistance-associated protein 1 (EC 7.6.2.2) (ATP-binding cassette sub-family C member 1) (Glutathione-S-conjugate-translocating ATPase ABCC1) (EC 7.6.2.3) (Leukotriene C(4) transporter) (LTC4 transporter)	ABCC1 MRP MRP1
ABL1	P00519	ENSG00000097007	25	ABL1_HUMAN	Tyrosine-protein kinase ABL1 (EC 2.7.10.2) (Abelson murine leukemia viral oncogene homolog 1) (Abelson tyrosine-protein kinase 1) (Proto-oncogene c-Abl) (p150)	ABL1 ABL JTK7
ABL2	P42684	ENSG00000143322	27	ABL2_HUMAN	Tyrosine-protein kinase ABL2 (EC 2.7.10.2) (Abelson murine leukemia viral oncogene homolog 2) (Abelson tyrosine-protein kinase 2) (Abelson-related gene protein) (Tyrosine-protein kinase ARG)	ABL2 ABLL ARG
ABR	Q12979	ENSG00000159842	29	ABR_HUMAN	Active breakpoint cluster region-related protein	ABR
ACTR2	P61160	ENSG00000138071	10097	ARP2_HUMAN	Actin-related protein 2 (Actin-like protein 2)	ACTR2 ARP2
ACVR1	Q04771	ENSG00000115170	90	ACVR1_HUMAN	Activin receptor type-1 (EC 2.7.11.30) (Activin receptor type I) (ACTR-I) (Activin receptor-like kinase 2) (ALK-2) (Serine/threonine-protein kinase receptor R1) (SKR1) (TGF-B superfamily receptor type I) (TSR-I)	ACVR1 ACVRLK2
ACVR1B	P36896	ENSG00000135503	91	ACV1B_HUMAN	Activin receptor type-1B (EC 2.7.11.30) (Activin receptor type IB) (ACTR-IB) (Activin receptor-like kinase 4) (ALK-4) (Serine/threonine-protein kinase receptor R2) (SKR2)	ACVR1B ACVRLK4 ALK4
ACVR1C	Q8NER5	ENSG00000123612	130399	ACV1C_HUMAN	Activin receptor type-1C (EC 2.7.11.30) (Activin receptor type IC) (ACTR-IC) (Activin receptor-like kinase 7) (ALK-7)	ACVR1C ALK7
ACVR2A	P27037	ENSG00000121989	92	AVR2A_HUMAN	Activin receptor type-2A (EC 2.7.11.30) (Activin receptor type IIA) (ACTR-IIA) (ACTRIIA)	ACVR2A ACVR2
ACVR2B	Q13705	ENSG00000114739	93	AVR2B_HUMAN	Activin receptor type-2B (EC 2.7.11.30) (Activin receptor type IIB) (ACTR-IIB)	ACVR2B
ACVRL1	P37023	ENSG00000139567	94	ACVL1_HUMAN	Serine/threonine-protein kinase receptor R3 (SKR3) (EC 2.7.11.30) (Activin receptor-like kinase 1) (ALK-1) (TGF-B superfamily receptor type I) (TSR-I)	ACVRL1 ACVRLK1 ALK1
ADCK1	Q86TW2	ENSG00000063761	57143	ADCK1_HUMAN	AarF domain-containing protein kinase 1 (EC 2.7.-.-)	ADCK1
ADCK2	Q7Z695	ENSG00000133597	90956	ADCK2_HUMAN	Uncharacterized aarF domain-containing protein kinase 2 (EC 2.7.11.-)	ADCK2 AARF
ADCK4	Q96D53	ENSG00000123815	79934	COQ8B_HUMAN	Atypical kinase COQ8B, mitochondrial (EC 2.7.-.-) (AarF domain-containing protein kinase 4) (Coenzyme Q protein 8B)	COQ8B ADCK4
ADCK5	Q3MIX3	ENSG00000173137	203054	ADCK5_HUMAN	Uncharacterized aarF domain-containing protein kinase 5 (EC 2.7.11.-)	ADCK5
ADGRA3	Q8IWK6	ENSG00000152990	166647	AGRA3_HUMAN	Adhesion G protein-coupled receptor A3 (G-protein coupled receptor 125)	ADGRA3 GPR125 UNQ556/PRO1113
ADK	P55263	ENSG00000156110	132	ADK_HUMAN	Adenosine kinase (AK) (EC 2.7.1.20) (Adenosine 5'-phosphotransferase)	ADK
ADRBK1	P25098	ENSG00000173020	156	ARBK1_HUMAN	Beta-adrenergic receptor kinase 1 (Beta-ARK-1) (EC 2.7.11.15) (G-protein coupled receptor kinase 2)	GRK2 ADRBK1 BARK BARK1
ADRBK2	P35626	ENSG00000100077	157	ARBK2_HUMAN	Beta-adrenergic receptor kinase 2 (Beta-ARK-2) (EC 2.7.11.15) (G-protein-coupled receptor kinase 3)	GRK3 ADRBK2 BARK2
AGER	Q15109	ENSG00000204305	177	RAGE_HUMAN	Advanced glycosylation end product-specific receptor (Receptor for advanced glycosylation end products)	AGER RAGE
AK1	P00568	ENSG00000106992	203	KAD1_HUMAN	Adenylate kinase isoenzyme 1 (AK 1) (EC 2.7.4.3) (EC 2.7.4.6) (ATP-AMP transphosphorylase 1) (ATP:AMP phosphotransferase) (Adenylate monophosphate kinase) (Myokinase)	AK1
AK2	P54819	ENSG00000004455	204	KAD2_HUMAN	Adenylate kinase 2, mitochondrial (AK 2) (EC 2.7.4.3) (ATP-AMP transphosphorylase 2) (ATP:AMP phosphotransferase) (Adenylate monophosphate kinase) [Cleaved into: Adenylate kinase 2, mitochondrial, N-terminally processed]	AK2 ADK2
AK3	Q9UIJ7	ENSG00000147853	50808	KAD3_HUMAN	GTP:AMP phosphotransferase AK3, mitochondrial (EC 2.7.4.10) (Adenylate kinase 3) (AK 3) (Adenylate kinase 3 alpha-like 1)	AK3 AK3L1 AK6 AKL3L
AK4	P27144	ENSG00000162433	205	KAD4_HUMAN	Adenylate kinase 4, mitochondrial (AK 4) (EC 2.7.4.10) (EC 2.7.4.6) (Adenylate kinase 3-like) (GTP:AMP phosphotransferase AK4)	AK4 AK3 AK3L1
AK5	Q9Y6K8	ENSG00000154027	26289	KAD5_HUMAN	Adenylate kinase isoenzyme 5 (AK 5) (EC 2.7.4.3) (EC 2.7.4.6) (ATP-AMP transphosphorylase 5)	AK5
AK6	Q9Y3D8	ENSG00000085231	102157402	KAD6_HUMAN	Adenylate kinase isoenzyme 6 (AK6) (EC 2.7.4.3) (Adrenal gland protein AD-004) (Coilin-interacting nuclear ATPase protein) (hCINAP) (Dual activity adenylate kinase/ATPase) (AK/ATPase)	AK6 CINAP AD-004 CGI-137
AK7	Q96M32	ENSG00000140057	122481	KAD7_HUMAN	Adenylate kinase 7 (AK 7) (EC 2.7.4.3) (EC 2.7.4.6) (ATP-AMP transphosphorylase 7)	AK7
AK9	Q5TCS8	ENSG00000155085	221264	KAD9_HUMAN	Adenylate kinase 9 (AK 9) (EC 2.7.4.4) (EC 2.7.4.6) (Adenylate kinase domain-containing protein 1) (Adenylate kinase domain-containing protein 2)	AK9 AKD1 AKD2 C6orf199 C6orf224
AKAP13	Q12802	ENSG00000170776	11214	AKP13_HUMAN	A-kinase anchor protein 13 (AKAP-13) (AKAP-Lbc) (Breast cancer nuclear receptor-binding auxiliary protein) (Guanine nucleotide exchange factor Lbc) (Human thyroid-anchoring protein 31) (Lymphoid blast crisis oncogene) (LBC oncogene) (Non-oncogenic Rho GTPase-specific GTP exchange factor) (Protein kinase A-anchoring protein 13) (PRKA13) (p47)	AKAP13 BRX HT31 LBC
AKT1	P31749	ENSG00000142208	207	AKT1_HUMAN	RAC-alpha serine/threonine-protein kinase (EC 2.7.11.1) (Protein kinase B) (PKB) (Protein kinase B alpha) (PKB alpha) (Proto-oncogene c-Akt) (RAC-PK-alpha)	AKT1 PKB RAC
AKT2	P31751	ENSG00000105221	208	AKT2_HUMAN	RAC-beta serine/threonine-protein kinase (EC 2.7.11.1) (Protein kinase Akt-2) (Protein kinase B beta) (PKB beta) (RAC-PK-beta)	AKT2
AKT3	Q9Y243	ENSG00000117020	10000	AKT3_HUMAN	RAC-gamma serine/threonine-protein kinase (EC 2.7.11.1) (Protein kinase Akt-3) (Protein kinase B gamma) (PKB gamma) (RAC-PK-gamma) (STK-2)	AKT3 PKBG
ALDH18A1	P54886	ENSG00000059573	5832	P5CS_HUMAN	Delta-1-pyrroline-5-carboxylate synthase (P5CS) (Aldehyde dehydrogenase family 18 member A1) [Includes: Glutamate 5-kinase (GK) (EC 2.7.2.11) (Gamma-glutamyl kinase); Gamma-glutamyl phosphate reductase (GPR) (EC 1.2.1.41) (Glutamate-5-semialdehyde dehydrogenase) (Glutamyl-gamma-semialdehyde dehydrogenase)]	ALDH18A1 GSAS P5CS PYCS
ALK	Q9UM73	ENSG00000171094	238	ALK_HUMAN	ALK tyrosine kinase receptor (EC 2.7.10.1) (Anaplastic lymphoma kinase) (CD antigen CD246)	ALK
ALPK1	Q96QP1	ENSG00000073331	80216	ALPK1_HUMAN	Alpha-protein kinase 1 (EC 2.7.11.1) (Chromosome 4 kinase) (Lymphocyte alpha-protein kinase)	ALPK1 KIAA1527 LAK
ALPK2	Q86TB3	ENSG00000198796	115701	ALPK2_HUMAN	Alpha-protein kinase 2 (EC 2.7.11.1) (Heart alpha-protein kinase)	ALPK2 HAK
ALPK3	Q96L96	ENSG00000136383	57538	ALPK3_HUMAN	Alpha-protein kinase 3 (EC 2.7.11.1) (Muscle alpha-protein kinase)	ALPK3 KIAA1330 MAK
AMHR2	Q16671	ENSG00000135409	269	AMHR2_HUMAN	Anti-Muellerian hormone type-2 receptor (EC 2.7.11.30) (Anti-Muellerian hormone type II receptor) (AMH type II receptor) (MIS type II receptor) (MISRII) (MRII)	AMHR2 AMHR MISR2
ANKK1	Q8NFD2	ENSG00000170209	255239	ANKK1_HUMAN	Ankyrin repeat and protein kinase domain-containing protein 1 (EC 2.7.11.1) (Protein kinase PKK2) (Sugen kinase 288) (SgK288) (X-kinase)	ANKK1 PKK2 SGK288
ARAF	P10398	ENSG00000078061	369	ARAF_HUMAN	Serine/threonine-protein kinase A-Raf (EC 2.7.11.1) (Proto-oncogene A-Raf) (Proto-oncogene A-Raf-1) (Proto-oncogene Pks)	ARAF ARAF1 PKS PKS2
ATM	Q13315	ENSG00000149311	472	ATM_HUMAN	Serine-protein kinase ATM (EC 2.7.11.1) (Ataxia telangiectasia mutated) (A-T mutated)	ATM
ATR	Q13535	ENSG00000175054	545	ATR_HUMAN	Serine/threonine-protein kinase ATR (EC 2.7.11.1) (Ataxia telangiectasia and Rad3-related protein) (FRAP-related protein 1)	ATR FRP1
AURKA	O14965	ENSG00000087586	6790	AURKA_HUMAN	Aurora kinase A (EC 2.7.11.1) (Aurora 2) (Aurora/IPL1-related kinase 1) (ARK-1) (Aurora-related kinase 1) (hARK1) (Breast tumor-amplified kinase) (Serine/threonine-protein kinase 15) (Serine/threonine-protein kinase 6) (Serine/threonine-protein kinase aurora-A)	AURKA AIK AIRK1 ARK1 AURA AYK1 BTAK IAK1 STK15 STK6
AURKB	Q96GD4	ENSG00000178999	9212	AURKB_HUMAN	Aurora kinase B (EC 2.7.11.1) (Aurora 1) (Aurora- and IPL1-like midbody-associated protein 1) (AIM-1) (Aurora/IPL1-related kinase 2) (ARK-2) (Aurora-related kinase 2) (STK-1) (Serine/threonine-protein kinase 12) (Serine/threonine-protein kinase 5) (Serine/threonine-protein kinase aurora-B)	AURKB AIK2 AIM1 AIRK2 ARK2 STK1 STK12 STK5
AURKC	Q9UQB9	ENSG00000105146	6795	AURKC_HUMAN	Aurora kinase C (EC 2.7.11.1) (Aurora 3) (Aurora/IPL1-related kinase 3) (ARK-3) (Aurora-related kinase 3) (Aurora/IPL1/Eg2 protein 2) (Serine/threonine-protein kinase 13) (Serine/threonine-protein kinase aurora-C)	AURKC AIE2 AIK3 AIRK3 ARK3 STK13
AXL	P30530	ENSG00000167601	558	UFO_HUMAN	Tyrosine-protein kinase receptor UFO (EC 2.7.10.1) (AXL oncogene)	AXL UFO
BAIAP2	Q9UQB8	ENSG00000175866	10458	BAIP2_HUMAN	Brain-specific angiogenesis inhibitor 1-associated protein 2 (BAI-associated protein 2) (BAI1-associated protein 2) (Protein BAP2) (Fas ligand-associated factor 3) (FLAF3) (Insulin receptor substrate p53/p58) (IRS-58) (IRSp53/58) (Insulin receptor substrate protein of 53 kDa) (IRSp53) (Insulin receptor substrate p53)	BAIAP2
BAZ1A	Q9NRL2	ENSG00000198604	11177	BAZ1A_HUMAN	Bromodomain adjacent to zinc finger domain protein 1A (ATP-dependent chromatin-remodeling protein) (ATP-utilizing chromatin assembly and remodeling factor 1) (hACF1) (CHRAC subunit ACF1) (Williams syndrome transcription factor-related chromatin-remodeling factor 180) (WCRF180) (hWALp1)	BAZ1A ACF1 WCRF180 HSPC317
BAZ1B	Q9UIG0	ENSG00000009954	9031	BAZ1B_HUMAN	Tyrosine-protein kinase BAZ1B (EC 2.7.10.2) (Bromodomain adjacent to zinc finger domain protein 1B) (Williams syndrome transcription factor) (Williams-Beuren syndrome chromosomal region 10 protein) (Williams-Beuren syndrome chromosomal region 9 protein) (hWALp2)	BAZ1B WBSC10 WBSCR10 WBSCR9 WSTF
BCKDK	O14874	ENSG00000103507	10295	BCKD_HUMAN	[3-methyl-2-oxobutanoate dehydrogenase [lipoamide]] kinase, mitochondrial (EC 2.7.11.4) (Branched-chain alpha-ketoacid dehydrogenase kinase) (BCKD-kinase) (BCKDHKIN)	BCKDK
BCR	P11274	ENSG00000186716	613	BCR_HUMAN	Breakpoint cluster region protein (EC 2.7.11.1) (Renal carcinoma antigen NY-REN-26)	BCR BCR1 D22S11
BLK	P51451	ENSG00000136573	640	BLK_HUMAN	Tyrosine-protein kinase Blk (EC 2.7.10.2) (B lymphocyte kinase) (p55-Blk)	BLK
BMP2K	Q9NSY1	ENSG00000138756	55589	BMP2K_HUMAN	BMP-2-inducible protein kinase (BIKe) (EC 2.7.11.1)	BMP2K BIKE HRIHFB2017
BMPR1A	P36894	ENSG00000107779	657	BMR1A_HUMAN	Bone morphogenetic protein receptor type-1A (BMP type-1A receptor) (BMPR-1A) (EC 2.7.11.30) (Activin receptor-like kinase 3) (ALK-3) (Serine/threonine-protein kinase receptor R5) (SKR5) (CD antigen CD292)	BMPR1A ACVRLK3 ALK3
BMPR1B	O00238	ENSG00000138696	658	BMR1B_HUMAN	Bone morphogenetic protein receptor type-1B (BMP type-1B receptor) (BMPR-1B) (EC 2.7.11.30) (CD antigen CDw293)	BMPR1B
BMPR2	Q13873	ENSG00000204217	659	BMPR2_HUMAN	Bone morphogenetic protein receptor type-2 (BMP type-2 receptor) (BMPR-2) (EC 2.7.11.30) (Bone morphogenetic protein receptor type II) (BMP type II receptor) (BMPR-II)	BMPR2 PPH1
BMX	P51813	ENSG00000102010	660	BMX_HUMAN	Cytoplasmic tyrosine-protein kinase BMX (EC 2.7.10.2) (Bone marrow tyrosine kinase gene in chromosome X protein) (Epithelial and endothelial tyrosine kinase) (ETK) (NTK38)	BMX
BRAF	P15056	ENSG00000157764	673	BRAF_HUMAN	Serine/threonine-protein kinase B-raf (EC 2.7.11.1) (Proto-oncogene B-Raf) (p94) (v-Raf murine sarcoma viral oncogene homolog B1)	BRAF BRAF1 RAFB1
BRD2	P25440	ENSG00000204256	6046	BRD2_HUMAN	Bromodomain-containing protein 2 (O27.1.1) (Really interesting new gene 3 protein)	BRD2 KIAA9001 RING3
BRD3	Q15059	ENSG00000169925	8019	BRD3_HUMAN	Bromodomain-containing protein 3 (RING3-like protein)	BRD3 KIAA0043 RING3L
BRD4	O60885	ENSG00000141867	23476	BRD4_HUMAN	Bromodomain-containing protein 4 (Protein HUNK1)	BRD4 HUNK1
BRDT	Q58F21	ENSG00000137948	676	BRDT_HUMAN	Bromodomain testis-specific protein (Cancer/testis antigen 9) (CT9) (RING3-like protein)	BRDT
BRSK1	Q8TDC3	ENSG00000160469	84446	BRSK1_HUMAN	Serine/threonine-protein kinase BRSK1 (EC 2.7.11.1) (Brain-selective kinase 1) (EC 2.7.11.26) (Brain-specific serine/threonine-protein kinase 1) (BR serine/threonine-protein kinase 1) (Serine/threonine-protein kinase SAD-B) (Synapses of Amphids Defective homolog 1) (SAD1 homolog) (hSAD1)	BRSK1 KIAA1811 SAD1 SADB
BRSK2	Q8IWQ3	ENSG00000174672	9024	BRSK2_HUMAN	Serine/threonine-protein kinase BRSK2 (EC 2.7.11.1) (Brain-selective kinase 2) (EC 2.7.11.26) (Brain-specific serine/threonine-protein kinase 2) (BR serine/threonine-protein kinase 2) (Serine/threonine-protein kinase 29) (Serine/threonine-protein kinase SAD-A)	BRSK2 C11orf7 PEN11B SADA STK29 HUSSY-12
BTK	Q06187	ENSG00000010671	695	BTK_HUMAN	Tyrosine-protein kinase BTK (EC 2.7.10.2) (Agammaglobulinemia tyrosine kinase) (ATK) (B-cell progenitor kinase) (BPK) (Bruton tyrosine kinase)	BTK AGMX1 ATK BPK
BUB1	O43683	ENSG00000169679	699	BUB1_HUMAN	Mitotic checkpoint serine/threonine-protein kinase BUB1 (hBUB1) (EC 2.7.11.1) (BUB1A)	BUB1 BUB1L
BUB1B	O60566	ENSG00000156970	701	BUB1B_HUMAN	Mitotic checkpoint serine/threonine-protein kinase BUB1 beta (EC 2.7.11.1) (MAD3/BUB1-related protein kinase) (hBUBR1) (Mitotic checkpoint kinase MAD3L) (Protein SSK1)	BUB1B BUBR1 MAD3L SSK1
CAMK1	Q14012	ENSG00000134072	8536	KCC1A_HUMAN	Calcium/calmodulin-dependent protein kinase type 1 (EC 2.7.11.17) (CaM kinase I) (CaM-KI) (CaM kinase I alpha) (CaMKI-alpha)	CAMK1
CAMK1D	Q8IU85	ENSG00000183049	57118	KCC1D_HUMAN	Calcium/calmodulin-dependent protein kinase type 1D (EC 2.7.11.17) (CaM kinase I delta) (CaM kinase ID) (CaM-KI delta) (CaMKI delta) (CaMKID) (CaMKI-like protein kinase) (CKLiK)	CAMK1D CAMKID
CAMK1G	Q96NX5	ENSG00000008118	57172	KCC1G_HUMAN	Calcium/calmodulin-dependent protein kinase type 1G (EC 2.7.11.17) (CaM kinase I gamma) (CaM kinase IG) (CaM-KI gamma) (CaMKI gamma) (CaMKIG) (CaMK-like CREB kinase III) (CLICK III)	CAMK1G CLICK3 VWS1
CAMK2A	Q9UQM7	ENSG00000070808	815	KCC2A_HUMAN	Calcium/calmodulin-dependent protein kinase type II subunit alpha (CaM kinase II subunit alpha) (CaMK-II subunit alpha) (EC 2.7.11.17)	CAMK2A CAMKA KIAA0968
CAMK2B	Q13554	ENSG00000058404	816	KCC2B_HUMAN	Calcium/calmodulin-dependent protein kinase type II subunit beta (CaM kinase II subunit beta) (CaMK-II subunit beta) (EC 2.7.11.17)	CAMK2B CAM2 CAMK2 CAMKB
CAMK2D	Q13557	ENSG00000145349	817	KCC2D_HUMAN	Calcium/calmodulin-dependent protein kinase type II subunit delta (CaM kinase II subunit delta) (CaMK-II subunit delta) (EC 2.7.11.17)	CAMK2D CAMKD
CAMK2G	Q13555	ENSG00000148660	818	KCC2G_HUMAN	Calcium/calmodulin-dependent protein kinase type II subunit gamma (CaM kinase II subunit gamma) (CaMK-II subunit gamma) (EC 2.7.11.17)	CAMK2G CAMK CAMK-II CAMKG
CAMK4	Q16566	ENSG00000152495	814	KCC4_HUMAN	Calcium/calmodulin-dependent protein kinase type IV (CaMK IV) (EC 2.7.11.17) (CaM kinase-GR)	CAMK4 CAMK CAMK-GR CAMKIV
CAMKK1	Q8N5S9	ENSG00000004660	84254	KKCC1_HUMAN	Calcium/calmodulin-dependent protein kinase kinase 1 (CaM-KK 1) (CaM-kinase kinase 1) (CaMKK 1) (EC 2.7.11.17) (CaM-kinase IV kinase) (Calcium/calmodulin-dependent protein kinase kinase alpha) (CaM-KK alpha) (CaM-kinase kinase alpha) (CaMKK alpha)	CAMKK1 CAMKKA
CAMKK2	Q96RR4	ENSG00000110931	10645	KKCC2_HUMAN	Calcium/calmodulin-dependent protein kinase kinase 2 (CaM-KK 2) (CaM-kinase kinase 2) (CaMKK 2) (EC 2.7.11.17) (Calcium/calmodulin-dependent protein kinase kinase beta) (CaM-KK beta) (CaM-kinase kinase beta) (CaMKK beta)	CAMKK2 CAMKKB KIAA0787
CAMKV	Q8NCB2	ENSG00000164076	79012	CAMKV_HUMAN	CaM kinase-like vesicle-associated protein	CAMKV
CARD14	Q9BXL6	ENSG00000141527	79092	CAR14_HUMAN	Caspase recruitment domain-containing protein 14 (CARD-containing MAGUK protein 2) (Carma 2)	CARD14 CARMA2
CASK	P07498	ENSG00000171209	1448	CASK_HUMAN	Kappa-casein	CSN3 CASK CSN10 CSNK
CCT2	P78371	ENSG00000166226	10576	TCPB_HUMAN	T-complex protein 1 subunit beta (TCP-1-beta) (CCT-beta)	CCT2 99D8.1 CCTB
CDC14B	O60729	ENSG00000081377	8555	CC14B_HUMAN	Dual specificity protein phosphatase CDC14B (EC 3.1.3.16) (EC 3.1.3.48) (CDC14 cell division cycle 14 homolog B)	CDC14B
CDC42BPA	Q5VT25	ENSG00000143776	8476	MRCKA_HUMAN	Serine/threonine-protein kinase MRCK alpha (EC 2.7.11.1) (CDC42-binding protein kinase alpha) (DMPK-like alpha) (Myotonic dystrophy kinase-related CDC42-binding kinase alpha) (MRCK alpha) (Myotonic dystrophy protein kinase-like alpha)	CDC42BPA KIAA0451
CDC42BPB	Q9Y5S2	ENSG00000198752	9578	MRCKB_HUMAN	Serine/threonine-protein kinase MRCK beta (EC 2.7.11.1) (CDC42-binding protein kinase beta) (CDC42BP-beta) (DMPK-like beta) (Myotonic dystrophy kinase-related CDC42-binding kinase beta) (MRCK beta) (Myotonic dystrophy protein kinase-like beta)	CDC42BPB KIAA1124
CDC42BPG	Q6DT37	ENSG00000171219	55561	MRCKG_HUMAN	Serine/threonine-protein kinase MRCK gamma (EC 2.7.11.1) (CDC42-binding protein kinase gamma) (DMPK-like gamma) (Myotonic dystrophy kinase-related CDC42-binding kinase gamma) (MRCK gamma) (MRCKG) (Myotonic dystrophy protein kinase-like gamma) (Myotonic dystrophy protein kinase-like alpha)	CDC42BPG DMPK2
CDC7	O00311	ENSG00000097046	8317	CDC7_HUMAN	Cell division cycle 7-related protein kinase (CDC7-related kinase) (HsCdc7) (huCdc7) (EC 2.7.11.1)	CDC7 CDC7L1
CDK1	P06493	ENSG00000170312	983	CDK1_HUMAN	Cyclin-dependent kinase 1 (CDK1) (EC 2.7.11.22) (EC 2.7.11.23) (Cell division control protein 2 homolog) (Cell division protein kinase 1) (p34 protein kinase)	CDK1 CDC2 CDC28A CDKN1 P34CDC2
CDK10	Q15131	ENSG00000185324	8558	CDK10_HUMAN	Cyclin-dependent kinase 10 (EC 2.7.11.22) (Cell division protein kinase 10) (Serine/threonine-protein kinase PISSLRE)	CDK10
CDK11A	Q9UQ88	ENSG00000008128	728642	CD11A_HUMAN	Cyclin-dependent kinase 11A (EC 2.7.11.22) (Cell division cycle 2-like protein kinase 2) (Cell division protein kinase 11A) (Galactosyltransferase-associated protein kinase p58/GTA) (PITSLRE serine/threonine-protein kinase CDC2L2)	CDK11A CDC2L2 CDC2L3 PITSLREB
CDK11B	P21127	ENSG00000248333	984	CD11B_HUMAN	Cyclin-dependent kinase 11B (EC 2.7.11.22) (Cell division cycle 2-like protein kinase 1) (CLK-1) (Cell division protein kinase 11B) (Galactosyltransferase-associated protein kinase p58/GTA) (PITSLRE serine/threonine-protein kinase CDC2L1) (p58 CLK-1)	CDK11B CDC2L1 CDK11 PITSLREA PK58
CDK12	Q9NYV4	ENSG00000167258	51755	CDK12_HUMAN	Cyclin-dependent kinase 12 (EC 2.7.11.22) (EC 2.7.11.23) (Cdc2-related kinase, arginine/serine-rich) (CrkRS) (Cell division cycle 2-related protein kinase 7) (CDC2-related protein kinase 7) (Cell division protein kinase 12) (hCDK12)	CDK12 CRK7 CRKRS KIAA0904
CDK13	Q14004	ENSG00000065883	8621	CDK13_HUMAN	Cyclin-dependent kinase 13 (EC 2.7.11.22) (EC 2.7.11.23) (CDC2-related protein kinase 5) (Cell division cycle 2-like protein kinase 5) (Cell division protein kinase 13) (hCDK13) (Cholinesterase-related cell division controller)	CDK13 CDC2L CDC2L5 CHED KIAA1791
CDK14	O94921	ENSG00000058091	5218	CDK14_HUMAN	Cyclin-dependent kinase 14 (EC 2.7.11.22) (Cell division protein kinase 14) (Serine/threonine-protein kinase PFTAIRE-1) (hPFTAIRE1)	CDK14 KIAA0834 PFTK1
CDK15	Q96Q40	ENSG00000138395	65061	CDK15_HUMAN	Cyclin-dependent kinase 15 (EC 2.7.11.22) (Amyotrophic lateral sclerosis 2 chromosomal region candidate gene 7 protein) (Cell division protein kinase 15) (Serine/threonine-protein kinase ALS2CR7) (Serine/threonine-protein kinase PFTAIRE-2)	CDK15 ALS2CR7 PFTK2
CDK16	Q00536	ENSG00000102225	5127	CDK16_HUMAN	Cyclin-dependent kinase 16 (EC 2.7.11.22) (Cell division protein kinase 16) (PCTAIRE-motif protein kinase 1) (Serine/threonine-protein kinase PCTAIRE-1)	CDK16 PCTAIRE1 PCTK1
CDK17	Q00537	ENSG00000059758	5128	CDK17_HUMAN	Cyclin-dependent kinase 17 (EC 2.7.11.22) (Cell division protein kinase 17) (PCTAIRE-motif protein kinase 2) (Serine/threonine-protein kinase PCTAIRE-2)	CDK17 PCTAIRE2 PCTK2
CDK18	Q07002	ENSG00000117266	5129	CDK18_HUMAN	Cyclin-dependent kinase 18 (EC 2.7.11.22) (Cell division protein kinase 18) (PCTAIRE-motif protein kinase 3) (Serine/threonine-protein kinase PCTAIRE-3)	CDK18 PCTAIRE3 PCTK3
CDK19	Q9BWU1	ENSG00000155111	23097	CDK19_HUMAN	Cyclin-dependent kinase 19 (EC 2.7.11.22) (CDC2-related protein kinase 6) (Cell division cycle 2-like protein kinase 6) (Cell division protein kinase 19) (Cyclin-dependent kinase 11) (Death-preventing kinase)	CDK19 CDC2L6 CDK11 KIAA1028
CDK2	P24941	ENSG00000123374	1017	CDK2_HUMAN	Cyclin-dependent kinase 2 (EC 2.7.11.22) (Cell division protein kinase 2) (p33 protein kinase)	CDK2 CDKN2
CDK20	Q8IZL9	ENSG00000156345	23552	CDK20_HUMAN	Cyclin-dependent kinase 20 (EC 2.7.11.22) (CDK-activating kinase p42) (CAK-kinase p42) (Cell cycle-related kinase) (Cell division protein kinase 20) (Cyclin-dependent protein kinase H) (Cyclin-kinase-activating kinase p42)	CDK20 CCRK CDCH
CDK3	Q00526	ENSG00000250506	1018	CDK3_HUMAN	Cyclin-dependent kinase 3 (EC 2.7.11.22) (Cell division protein kinase 3)	CDK3 CDKN3
CDK4	P11802	ENSG00000135446	1019	CDK4_HUMAN	Cyclin-dependent kinase 4 (EC 2.7.11.22) (Cell division protein kinase 4) (PSK-J3)	CDK4
CDK5	Q00535	ENSG00000164885	1020	CDK5_HUMAN	Cyclin-dependent-like kinase 5 (EC 2.7.11.1) (Cell division protein kinase 5) (Serine/threonine-protein kinase PSSALRE) (Tau protein kinase II catalytic subunit) (TPKII catalytic subunit)	CDK5 CDKN5
CDK7	P50613	ENSG00000134058	1022	CDK7_HUMAN	Cyclin-dependent kinase 7 (EC 2.7.11.22) (EC 2.7.11.23) (39 kDa protein kinase) (p39 Mo15) (CDK-activating kinase 1) (Cell division protein kinase 7) (Serine/threonine-protein kinase 1) (TFIIH basal transcription factor complex kinase subunit)	CDK7 CAK CAK1 CDKN7 MO15 STK1
CDK8	P49336	ENSG00000132964	1024	CDK8_HUMAN	Cyclin-dependent kinase 8 (EC 2.7.11.22) (EC 2.7.11.23) (Cell division protein kinase 8) (Mediator complex subunit CDK8) (Mediator of RNA polymerase II transcription subunit CDK8) (Protein kinase K35)	CDK8
CDK9	P50750	ENSG00000136807	1025	CDK9_HUMAN	Cyclin-dependent kinase 9 (EC 2.7.11.22) (EC 2.7.11.23) (C-2K) (Cell division cycle 2-like protein kinase 4) (Cell division protein kinase 9) (Serine/threonine-protein kinase PITALRE) (Tat-associated kinase complex catalytic subunit)	CDK9 CDC2L4 TAK
CDKL1	Q00532	ENSG00000100490	8814	CDKL1_HUMAN	Cyclin-dependent kinase-like 1 (EC 2.7.11.22) (Protein kinase p42 KKIALRE) (Serine/threonine-protein kinase KKIALRE)	CDKL1
CDKL2	Q92772	ENSG00000138769	8999	CDKL2_HUMAN	Cyclin-dependent kinase-like 2 (EC 2.7.11.22) (Protein kinase p56 KKIAMRE) (Serine/threonine-protein kinase KKIAMRE)	CDKL2
CDKL3	Q8IVW4	ENSG00000006837	51265	CDKL3_HUMAN	Cyclin-dependent kinase-like 3 (EC 2.7.11.22) (Serine/threonine-protein kinase NKIAMRE)	CDKL3 NKIAMRE
CDKL4	Q5MAI5	ENSG00000205111	344387	CDKL4_HUMAN	Cyclin-dependent kinase-like 4 (EC 2.7.11.22)	CDKL4
CDKL5	O76039	ENSG00000008086	6792	CDKL5_HUMAN	Cyclin-dependent kinase-like 5 (EC 2.7.11.22) (Serine/threonine-protein kinase 9)	CDKL5 STK9
CERK	Q8TCT0	ENSG00000100422	64781	CERK1_HUMAN	Ceramide kinase (hCERK) (EC 2.7.1.138) (Acylsphingosine kinase) (Lipid kinase 4) (LK4)	CERK KIAA1646
CERKL	Q49MI3	ENSG00000188452	375298	CERKL_HUMAN	Ceramide kinase-like protein	CERKL
CHEK1	O14757	ENSG00000149554	1111	CHK1_HUMAN	Serine/threonine-protein kinase Chk1 (EC 2.7.11.1) (CHK1 checkpoint homolog) (Cell cycle checkpoint kinase) (Checkpoint kinase-1)	CHEK1 CHK1
CHEK2	O96017	ENSG00000183765	11200	CHK2_HUMAN	Serine/threonine-protein kinase Chk2 (EC 2.7.11.1) (CHK2 checkpoint homolog) (Cds1 homolog) (Hucds1) (hCds1) (Checkpoint kinase 2)	CHEK2 CDS1 CHK2 RAD53
CHKA	P35790	ENSG00000110721	1119	CHKA_HUMAN	Choline kinase alpha (CK) (EC 2.7.1.32) (CHETK-alpha) (Ethanolamine kinase) (EK) (EC 2.7.1.82)	CHKA CHK CKI
CHKB	Q9Y259	ENSG00000100288	1120	CHKB_HUMAN	Choline/ethanolamine kinase (Choline kinase beta) (CK) (CKB) (EC 2.7.1.32) (Choline kinase-like protein) (Ethanolamine kinase) (EK) (EC 2.7.1.82) (Ethanolamine kinase beta) (EKB) (choline/ethanolamine kinase beta) (CKEKB)	CHKB CHETK CHKL
CHUK	O15111	ENSG00000213341	1147	IKKA_HUMAN	Inhibitor of nuclear factor kappa-B kinase subunit alpha (I-kappa-B kinase alpha) (IKK-A) (IKK-alpha) (IkBKA) (IkappaB kinase) (EC 2.7.11.10) (Conserved helix-loop-helix ubiquitous kinase) (I-kappa-B kinase 1) (IKK1) (Nuclear factor NF-kappa-B inhibitor kinase alpha) (NFKBIKA) (Transcription factor 16) (TCF-16)	CHUK IKKA TCF16
CIT	O14578	ENSG00000122966	11113	CTRO_HUMAN	Citron Rho-interacting kinase (CRIK) (EC 2.7.11.1) (Serine/threonine-protein kinase 21)	CIT CRIK KIAA0949 STK21
CKB	P12277	ENSG00000166165	1152	KCRB_HUMAN	Creatine kinase B-type (EC 2.7.3.2) (Brain creatine kinase) (B-CK) (Creatine kinase B chain) (Creatine phosphokinase B-type) (CPK-B)	CKB CKBB
CKM	P06732	ENSG00000104879	1158	KCRM_HUMAN	Creatine kinase M-type (EC 2.7.3.2) (Creatine kinase M chain) (Creatine phosphokinase M-type) (CPK-M) (M-CK)	CKM CKMM
CKMT1B	P12532	ENSG00000237289	548596	KCRU_HUMAN	Creatine kinase U-type, mitochondrial (EC 2.7.3.2) (Acidic-type mitochondrial creatine kinase) (Mia-CK) (Ubiquitous mitochondrial creatine kinase) (U-MtCK)	CKMT1A CKMT; CKMT1B CKMT
CKMT2	P17540	ENSG00000131730	1160	KCRS_HUMAN	Creatine kinase S-type, mitochondrial (EC 2.7.3.2) (Basic-type mitochondrial creatine kinase) (Mib-CK) (Sarcomeric mitochondrial creatine kinase) (S-MtCK)	CKMT2
CLK1	P49759	ENSG00000013441	1195	CLK1_HUMAN	Dual specificity protein kinase CLK1 (EC 2.7.12.1) (CDC-like kinase 1)	CLK1 CLK
CLK2	P49760	ENSG00000176444	1196	CLK2_HUMAN	Dual specificity protein kinase CLK2 (EC 2.7.12.1) (CDC-like kinase 2)	CLK2
CLK3	P49761	ENSG00000179335	1198	CLK3_HUMAN	Dual specificity protein kinase CLK3 (EC 2.7.12.1) (CDC-like kinase 3)	CLK3
CLK4	Q9HAZ1	ENSG00000113240	57396	CLK4_HUMAN	Dual specificity protein kinase CLK4 (EC 2.7.12.1) (CDC-like kinase 4)	CLK4
CMPK1	P30085	ENSG00000162368	51727	KCY_HUMAN	UMP-CMP kinase (EC 2.7.4.14) (Deoxycytidylate kinase) (CK) (dCMP kinase) (Nucleoside-diphosphate kinase) (EC 2.7.4.6) (Uridine monophosphate/cytidine monophosphate kinase) (UMP/CMP kinase) (UMP/CMPK)	CMPK1 CMK CMPK UCK UMK UMPK
COASY	Q13057	ENSG00000068120	80347	COASY_HUMAN	Bifunctional coenzyme A synthase (CoA synthase) (NBP) (POV-2) [Includes: Phosphopantetheine adenylyltransferase (EC 2.7.7.3) (Dephospho-CoA pyrophosphorylase) (Pantetheine-phosphate adenylyltransferase) (PPAT); Dephospho-CoA kinase (DPCK) (EC 2.7.1.24) (Dephosphocoenzyme A kinase) (DPCOAK)]	COASY PSEC0106
COL4A3BP	Q9Y5P4	ENSG00000113163	10087	CERT_HUMAN	Ceramide transfer protein (hCERT) (Collagen type IV alpha-3-binding protein) (Goodpasture antigen-binding protein) (GPBP) (START domain-containing protein 11) (StARD11) (StAR-related lipid transfer protein 11)	CERT1 CERT COL4A3BP STARD11
COQ8A	Q8NI60	ENSG00000163050	56997	COQ8A_HUMAN	Atypical kinase COQ8A, mitochondrial (EC 2.7.-.-) (Chaperone activity of bc1 complex-like) (Chaperone-ABC1-like) (Coenzyme Q protein 8A) (aarF domain-containing protein kinase 3)	COQ8A ADCK3 CABC1 PP265
CRKL	P46109	ENSG00000099942	1399	CRKL_HUMAN	Crk-like protein	CRKL
CSF1R	P07333	ENSG00000182578	1436	CSF1R_HUMAN	Macrophage colony-stimulating factor 1 receptor (CSF-1 receptor) (CSF-1-R) (CSF-1R) (M-CSF-R) (EC 2.7.10.1) (Proto-oncogene c-Fms) (CD antigen CD115)	CSF1R FMS
CSK	P41240	ENSG00000103653	1445	CSK_HUMAN	Tyrosine-protein kinase CSK (EC 2.7.10.2) (C-Src kinase) (Protein-tyrosine kinase CYL)	CSK
CSN3	Q9UNS2	ENSG00000141030	8533	CSN3_HUMAN	COP9 signalosome complex subunit 3 (SGN3) (Signalosome subunit 3) (JAB1-containing signalosome subunit 3)	COPS3 CSN3
CSNK1A1	P48729	ENSG00000113712	1452	KC1A_HUMAN	Casein kinase I isoform alpha (CKI-alpha) (EC 2.7.11.1) (CK1)	CSNK1A1
CSNK1A1L	Q8N752	ENSG00000180138	122011	KC1AL_HUMAN	Casein kinase I isoform alpha-like (CKI-alpha-like) (EC 2.7.11.1) (CK1)	CSNK1A1L
CSNK1D	P48730	ENSG00000141551	1453	KC1D_HUMAN	Casein kinase I isoform delta (CKI-delta) (CKId) (EC 2.7.11.1) (Tau-protein kinase CSNK1D) (EC 2.7.11.26)	CSNK1D HCKID
CSNK1E	P49674	ENSG00000213923	1454	KC1E_HUMAN	Casein kinase I isoform epsilon (CKI-epsilon) (CKIe) (EC 2.7.11.1)	CSNK1E
CSNK1G1	Q9HCP0	ENSG00000169118	53944	KC1G1_HUMAN	Casein kinase I isoform gamma-1 (CKI-gamma 1) (EC 2.7.11.1)	CSNK1G1
CSNK1G2	P78368	ENSG00000133275	1455	KC1G2_HUMAN	Casein kinase I isoform gamma-2 (CKI-gamma 2) (EC 2.7.11.1)	CSNK1G2 CK1G2
CSNK1G3	Q9Y6M4	ENSG00000151292	1456	KC1G3_HUMAN	Casein kinase I isoform gamma-3 (CKI-gamma 3) (EC 2.7.11.1)	CSNK1G3
CSNK2A1	P68400	ENSG00000101266	1457	CSK21_HUMAN	Casein kinase II subunit alpha (CK II alpha) (EC 2.7.11.1)	CSNK2A1 CK2A1
CSNK2A2	P19784	ENSG00000070770	1459	CSK22_HUMAN	Casein kinase II subunit alpha' (CK II alpha') (EC 2.7.11.1)	CSNK2A2 CK2A2
DAPK1	P53355	ENSG00000196730	1612	DAPK1_HUMAN	Death-associated protein kinase 1 (DAP kinase 1) (EC 2.7.11.1)	DAPK1 DAPK
DAPK2	Q9UIK4	ENSG00000035664	23604	DAPK2_HUMAN	Death-associated protein kinase 2 (DAP kinase 2) (EC 2.7.11.1) (DAP-kinase-related protein 1) (DRP-1)	DAPK2
DAPK3	O43293	ENSG00000167657	1613	DAPK3_HUMAN	Death-associated protein kinase 3 (DAP kinase 3) (EC 2.7.11.1) (DAP-like kinase) (Dlk) (MYPT1 kinase) (Zipper-interacting protein kinase) (ZIP-kinase)	DAPK3 ZIPK
DCK	P27707	ENSG00000156136	1633	DCK_HUMAN	Deoxycytidine kinase (dCK) (EC 2.7.1.74) (Deoxyadenosine kinase) (EC 2.7.1.76) (Deoxyguanosine kinase) (EC 2.7.1.113)	DCK
DCLK1	O15075	ENSG00000133083	9201	DCLK1_HUMAN	Serine/threonine-protein kinase DCLK1 (EC 2.7.11.1) (Doublecortin domain-containing protein 3A) (Doublecortin-like and CAM kinase-like 1) (Doublecortin-like kinase 1)	DCLK1 DCAMKL1 DCDC3A KIAA0369
DCLK2	Q8N568	ENSG00000170390	166614	DCLK2_HUMAN	Serine/threonine-protein kinase DCLK2 (EC 2.7.11.1) (CaMK-like CREB regulatory kinase 2) (CL2) (CLICK-II) (CLICK2) (Doublecortin domain-containing protein 3B) (Doublecortin-like and CAM kinase-like 2) (Doublecortin-like kinase 2)	DCLK2 DCAMKL2 DCDC3B DCK2
DCLK3	Q9C098	ENSG00000163673	85443	DCLK3_HUMAN	Serine/threonine-protein kinase DCLK3 (EC 2.7.11.1) (Doublecortin domain-containing protein 3C) (Doublecortin-like and CAM kinase-like 3) (Doublecortin-like kinase 3)	DCLK3 DCAMKL3 DCDC3C KIAA1765
DDR1	Q08345	ENSG00000204580	780	DDR1_HUMAN	Epithelial discoidin domain-containing receptor 1 (Epithelial discoidin domain receptor 1) (EC 2.7.10.1) (CD167 antigen-like family member A) (Cell adhesion kinase) (Discoidin receptor tyrosine kinase) (HGK2) (Mammary carcinoma kinase 10) (MCK-10) (Protein-tyrosine kinase 3A) (Protein-tyrosine kinase RTK-6) (TRK E) (Tyrosine kinase DDR) (Tyrosine-protein kinase CAK) (CD antigen CD167a)	DDR1 CAK EDDR1 NEP NTRK4 PTK3A RTK6 TRKE
DDR2	Q16832	ENSG00000162733	4921	DDR2_HUMAN	Discoidin domain-containing receptor 2 (Discoidin domain receptor 2) (EC 2.7.10.1) (CD167 antigen-like family member B) (Discoidin domain-containing receptor tyrosine kinase 2) (Neurotrophic tyrosine kinase, receptor-related 3) (Receptor protein-tyrosine kinase TKT) (Tyrosine-protein kinase TYRO10) (CD antigen CD167b)	DDR2 NTRKR3 TKT TYRO10
DGKA	P23743	ENSG00000065357	1606	DGKA_HUMAN	Diacylglycerol kinase alpha (DAG kinase alpha) (EC 2.7.1.107) (80 kDa diacylglycerol kinase) (Diglyceride kinase alpha) (DGK-alpha)	DGKA DAGK DAGK1
DGKB	Q9Y6T7	ENSG00000136267	1607	DGKB_HUMAN	Diacylglycerol kinase beta (DAG kinase beta) (EC 2.7.1.107) (90 kDa diacylglycerol kinase) (Diglyceride kinase beta) (DGK-beta)	DGKB DAGK2 KIAA0718
DGKD	Q16760	ENSG00000077044	8527	DGKD_HUMAN	Diacylglycerol kinase delta (DAG kinase delta) (EC 2.7.1.107) (130 kDa diacylglycerol kinase) (Diglyceride kinase delta) (DGK-delta)	DGKD KIAA0145
DGKE	P52429	ENSG00000153933	8526	DGKE_HUMAN	Diacylglycerol kinase epsilon (DAG kinase epsilon) (EC 2.7.1.107) (Diglyceride kinase epsilon) (DGK-epsilon)	DGKE DAGK5
DGKG	P49619	ENSG00000058866	1608	DGKG_HUMAN	Diacylglycerol kinase gamma (DAG kinase gamma) (EC 2.7.1.107) (Diglyceride kinase gamma) (DGK-gamma)	DGKG DAGK3
DGKH	Q86XP1	ENSG00000102780	160851	DGKH_HUMAN	Diacylglycerol kinase eta (DAG kinase eta) (EC 2.7.1.107) (Diglyceride kinase eta) (DGK-eta)	DGKH
DGKI	O75912	ENSG00000157680	9162	DGKI_HUMAN	Diacylglycerol kinase iota (DAG kinase iota) (EC 2.7.1.107) (Diglyceride kinase iota) (DGK-iota)	DGKI
DGKQ	P52824	ENSG00000145214	1609	DGKQ_HUMAN	Diacylglycerol kinase theta (DAG kinase theta) (EC 2.7.1.107) (Diglyceride kinase theta) (DGK-theta)	DGKQ DAGK4
DGKZ	Q13574	ENSG00000149091	8525	DGKZ_HUMAN	Diacylglycerol kinase zeta (DAG kinase zeta) (EC 2.7.1.107) (Diglyceride kinase zeta) (DGK-zeta)	DGKZ DAGK6
DGUOK	Q16854	ENSG00000114956	1716	DGUOK_HUMAN	Deoxyguanosine kinase, mitochondrial (EC 2.7.1.113) (Deoxyadenosine kinase, mitochondrial) (EC 2.7.1.76)	DGUOK DGK
DLG1	Q12959	ENSG00000075711	1739	DLG1_HUMAN	Disks large homolog 1 (Synapse-associated protein 97) (SAP-97) (SAP97) (hDlg)	DLG1
DLG2	Q15700	ENSG00000150672	1740	DLG2_HUMAN	Disks large homolog 2 (Channel-associated protein of synapse-110) (Chapsyn-110) (Postsynaptic density protein PSD-93)	DLG2
DLG3	Q92796	ENSG00000082458	1741	DLG3_HUMAN	Disks large homolog 3 (Neuroendocrine-DLG) (Synapse-associated protein 102) (SAP-102) (SAP102) (XLMR)	DLG3 KIAA1232
DLG4	Q15334	ENSG00000132535	3996	L2GL1_HUMAN	Lethal(2) giant larvae protein homolog 1 (LLGL) (DLG4) (Hugl-1) (Human homolog to the D-lgl gene protein)	LLGL1 DLG4 HUGL HUGL1
DLG5	Q8TDM6	ENSG00000131899	9231	DLG5_HUMAN	Disks large homolog 5 (Discs large protein P-dlg) (Placenta and prostate DLG)	DLG5 KIAA0583 PDLG
DLK1	P80370	ENSG00000185559	8788	DLK1_HUMAN	Protein delta homolog 1 (DLK-1) (pG2) [Cleaved into: Fetal antigen 1 (FA1)]	DLK1 DLK
DMPK	Q09013	ENSG00000104936	1760	DMPK_HUMAN	Myotonin-protein kinase (MT-PK) (EC 2.7.11.1) (DM-kinase) (DMK) (DM1 protein kinase) (DMPK) (Myotonic dystrophy protein kinase)	DMPK DM1PK MDPK
DSTYK	Q6XUX3	ENSG00000133059	25778	DUSTY_HUMAN	Dual serine/threonine and tyrosine protein kinase (EC 2.7.12.1) (Dusty protein kinase) (Dusty PK) (RIP-homologous kinase) (Receptor-interacting serine/threonine-protein kinase 5) (Sugen kinase 496) (SgK496)	DSTYK KIAA0472 RIP5 RIPK5 SGK496 HDCMD38P
DTYMK	P23919	ENSG00000168393	1841	KTHY_HUMAN	Thymidylate kinase (EC 2.7.4.9) (dTMP kinase)	DTYMK CDC8 TMPK TYMK
DYRK1A	Q13627	ENSG00000157540	1859	DYR1A_HUMAN	Dual specificity tyrosine-phosphorylation-regulated kinase 1A (EC 2.7.12.1) (Dual specificity YAK1-related kinase) (HP86) (Protein kinase minibrain homolog) (MNBH) (hMNB)	DYRK1A DYRK MNB MNBH
DYRK1B	Q9Y463	ENSG00000105204	9149	DYR1B_HUMAN	Dual specificity tyrosine-phosphorylation-regulated kinase 1B (EC 2.7.12.1) (Minibrain-related kinase) (Mirk protein kinase)	DYRK1B MIRK
DYRK2	Q92630	ENSG00000127334	8445	DYRK2_HUMAN	Dual specificity tyrosine-phosphorylation-regulated kinase 2 (EC 2.7.12.1)	DYRK2
DYRK3	O43781	ENSG00000143479	8444	DYRK3_HUMAN	Dual specificity tyrosine-phosphorylation-regulated kinase 3 (EC 2.7.12.1) (Regulatory erythroid kinase) (REDK)	DYRK3
DYRK4	Q9NR20	ENSG00000010219	8798	DYRK4_HUMAN	Dual specificity tyrosine-phosphorylation-regulated kinase 4 (EC 2.7.12.1)	DYRK4
EEF2K	O00418	ENSG00000103319	29904	EF2K_HUMAN	Eukaryotic elongation factor 2 kinase (eEF-2 kinase) (eEF-2K) (EC 2.7.11.20) (Calcium/calmodulin-dependent eukaryotic elongation factor 2 kinase)	EEF2K
EGFR	P00533	ENSG00000146648	1956	EGFR_HUMAN	Epidermal growth factor receptor (EC 2.7.10.1) (Proto-oncogene c-ErbB-1) (Receptor tyrosine-protein kinase erbB-1)	EGFR ERBB ERBB1 HER1
EIF2AK1	Q9BQI3	ENSG00000086232	27102	E2AK1_HUMAN	Eukaryotic translation initiation factor 2-alpha kinase 1 (EC 2.7.11.1) (Heme-controlled repressor) (HCR) (Heme-regulated eukaryotic initiation factor eIF-2-alpha kinase) (Heme-regulated inhibitor) (hHRI) (Hemin-sensitive initiation factor 2-alpha kinase)	EIF2AK1 HRI KIAA1369 PRO1362
EIF2AK2	P19525	ENSG00000055332	5610	E2AK2_HUMAN	Interferon-induced, double-stranded RNA-activated protein kinase (EC 2.7.11.1) (Eukaryotic translation initiation factor 2-alpha kinase 2) (eIF-2A protein kinase 2) (Interferon-inducible RNA-dependent protein kinase) (P1/eIF-2A protein kinase) (Protein kinase RNA-activated) (PKR) (Protein kinase R) (Tyrosine-protein kinase EIF2AK2) (EC 2.7.10.2) (p68 kinase)	EIF2AK2 PKR PRKR
EIF2AK3	Q9NZJ5	ENSG00000172071	9451	E2AK3_HUMAN	Eukaryotic translation initiation factor 2-alpha kinase 3 (EC 2.7.11.1) (PRKR-like endoplasmic reticulum kinase) (Pancreatic eIF2-alpha kinase) (HsPEK)	EIF2AK3 PEK PERK
EIF2AK4	Q9P2K8	ENSG00000128829	440275	E2AK4_HUMAN	eIF-2-alpha kinase GCN2 (EC 2.7.11.1) (Eukaryotic translation initiation factor 2-alpha kinase 4) (GCN2-like protein)	EIF2AK4 GCN2 KIAA1338
ELOA3	Q8NG57	ENSG00000274744	162699	ELOA3_HUMAN	Elongin-A3 (EloA3) (RNA polymerase II transcription factor SIII subunit A3) (Transcription elongation factor B polypeptide 3C)	ELOA3 TCEB3C TCEB3L2
EPHA1	P21709	ENSG00000146904	2041	EPHA1_HUMAN	Ephrin type-A receptor 1 (hEpha1) (EC 2.7.10.1) (EPH tyrosine kinase) (EPH tyrosine kinase 1) (Erythropoietin-producing hepatoma receptor) (Tyrosine-protein kinase receptor EPH)	EPHA1 EPH EPHT EPHT1
EPHA10	Q5JZY3	ENSG00000183317	284656	EPHAA_HUMAN	Ephrin type-A receptor 10 (EC 2.7.10.1)	EPHA10
EPHA2	P29317	ENSG00000142627	1969	EPHA2_HUMAN	Ephrin type-A receptor 2 (EC 2.7.10.1) (Epithelial cell kinase) (Tyrosine-protein kinase receptor ECK)	EPHA2 ECK
EPHA3	P29320	ENSG00000044524	2042	EPHA3_HUMAN	Ephrin type-A receptor 3 (EC 2.7.10.1) (EPH-like kinase 4) (EK4) (hEK4) (HEK) (Human embryo kinase) (Tyrosine-protein kinase TYRO4) (Tyrosine-protein kinase receptor ETK1) (Eph-like tyrosine kinase 1)	EPHA3 ETK ETK1 HEK TYRO4
EPHA4	P54764	ENSG00000116106	2043	EPHA4_HUMAN	Ephrin type-A receptor 4 (EC 2.7.10.1) (EPH-like kinase 8) (EK8) (hEK8) (Tyrosine-protein kinase TYRO1) (Tyrosine-protein kinase receptor SEK)	EPHA4 HEK8 SEK TYRO1
EPHA5	P54756	ENSG00000145242	2044	EPHA5_HUMAN	Ephrin type-A receptor 5 (EC 2.7.10.1) (Brain-specific kinase) (EPH homology kinase 1) (EHK-1) (EPH-like kinase 7) (EK7) (hEK7)	EPHA5 BSK EHK1 HEK7 TYRO4
EPHA6	Q9UF33	ENSG00000080224	285220	EPHA6_HUMAN	Ephrin type-A receptor 6 (EC 2.7.10.1) (EPH homology kinase 2) (EHK-2) (EPH-like kinase 12) (EK12)	EPHA6 EHK2 HEK12
EPHA7	Q15375	ENSG00000135333	2045	EPHA7_HUMAN	Ephrin type-A receptor 7 (EC 2.7.10.1) (EPH homology kinase 3) (EHK-3) (EPH-like kinase 11) (EK11) (hEK11)	EPHA7 EHK3 HEK11
EPHA8	P29322	ENSG00000070886	2046	EPHA8_HUMAN	Ephrin type-A receptor 8 (EC 2.7.10.1) (EPH- and ELK-related kinase) (EPH-like kinase 3) (EK3) (hEK3) (Tyrosine-protein kinase receptor EEK)	EPHA8 EEK HEK3 KIAA1459
EPHB1	P54762	ENSG00000154928	2047	EPHB1_HUMAN	Ephrin type-B receptor 1 (EC 2.7.10.1) (ELK) (EPH tyrosine kinase 2) (EPH-like kinase 6) (EK6) (hEK6) (Neuronally-expressed EPH-related tyrosine kinase) (NET) (Tyrosine-protein kinase receptor EPH-2)	EPHB1 ELK EPHT2 HEK6 NET
EPHB2	P29323	ENSG00000133216	2048	EPHB2_HUMAN	Ephrin type-B receptor 2 (EC 2.7.10.1) (Developmentally-regulated Eph-related tyrosine kinase) (ELK-related tyrosine kinase) (EPH tyrosine kinase 3) (EPH-like kinase 5) (EK5) (hEK5) (Renal carcinoma antigen NY-REN-47) (Tyrosine-protein kinase TYRO5) (Tyrosine-protein kinase receptor EPH-3) [Cleaved into: EphB2/CTF1; EphB2/CTF2]	EPHB2 DRT EPHT3 EPTH3 ERK HEK5 TYRO5
EPHB3	P54753	ENSG00000182580	2049	EPHB3_HUMAN	Ephrin type-B receptor 3 (EC 2.7.10.1) (EPH-like tyrosine kinase 2) (EPH-like kinase 2) (Embryonic kinase 2) (EK2) (hEK2) (Tyrosine-protein kinase TYRO6)	EPHB3 ETK2 HEK2 TYRO6
EPHB4	P54760	ENSG00000196411	2050	EPHB4_HUMAN	Ephrin type-B receptor 4 (EC 2.7.10.1) (Hepatoma transmembrane kinase) (Tyrosine-protein kinase TYRO11)	EPHB4 HTK MYK1 TYRO11
EPHB6	O15197	ENSG00000106123	2051	EPHB6_HUMAN	Ephrin type-B receptor 6 (HEP) (Tyrosine-protein kinase-defective receptor EPH-6)	EPHB6
ERBB2	P04626	ENSG00000141736	2064	ERBB2_HUMAN	Receptor tyrosine-protein kinase erbB-2 (EC 2.7.10.1) (Metastatic lymph node gene 19 protein) (MLN 19) (Proto-oncogene Neu) (Proto-oncogene c-ErbB-2) (Tyrosine kinase-type cell surface receptor HER2) (p185erbB2) (CD antigen CD340)	ERBB2 HER2 MLN19 NEU NGL
ERBB3	P21860	ENSG00000065361	2065	ERBB3_HUMAN	Receptor tyrosine-protein kinase erbB-3 (EC 2.7.10.1) (Proto-oncogene-like protein c-ErbB-3) (Tyrosine kinase-type cell surface receptor HER3)	ERBB3 HER3
ERBB4	Q15303	ENSG00000178568	2066	ERBB4_HUMAN	Receptor tyrosine-protein kinase erbB-4 (EC 2.7.10.1) (Proto-oncogene-like protein c-ErbB-4) (Tyrosine kinase-type cell surface receptor HER4) (p180erbB4) [Cleaved into: ERBB4 intracellular domain (4ICD) (E4ICD) (s80HER4)]	ERBB4 HER4
ERN1	O75460	ENSG00000178607	2081	ERN1_HUMAN	Serine/threonine-protein kinase/endoribonuclease IRE1 (Endoplasmic reticulum-to-nucleus signaling 1) (Inositol-requiring protein 1) (hIRE1p) (Ire1-alpha) (IRE1a) [Includes: Serine/threonine-protein kinase (EC 2.7.11.1); Endoribonuclease (EC 3.1.26.-)]	ERN1 IRE1
ERN2	Q76MJ5	ENSG00000134398	10595	ERN2_HUMAN	Serine/threonine-protein kinase/endoribonuclease IRE2 (Endoplasmic reticulum-to-nucleus signaling 2) (Inositol-requiring protein 2) (hIRE2p) (Ire1-beta) (IRE1b) [Includes: Serine/threonine-protein kinase (EC 2.7.11.1); Endoribonuclease (EC 3.1.26.-)]	ERN2 IRE2
ETNK1	Q9HBU6	ENSG00000139163	55500	EKI1_HUMAN	Ethanolamine kinase 1 (EKI 1) (EC 2.7.1.82)	ETNK1 EKI1
ETNK2	Q9NVF9	ENSG00000143845	55224	EKI2_HUMAN	Ethanolamine kinase 2 (EKI 2) (EC 2.7.1.82) (Ethanolamine kinase-like protein)	ETNK2 EKI2 HMFT1716
EVI5L	Q96CN4	ENSG00000142459	115704	EVI5L_HUMAN	EVI5-like protein (Ecotropic viral integration site 5-like protein)	EVI5L
FAM198A	Q9UFP1	ENSG00000144649	729085	GAK1A_HUMAN	Golgi-associated kinase 1A (Protein FAM198A)	GASK1A C3orf41 FAM198A
FAM20A	Q96MK3	ENSG00000108950	54757	FA20A_HUMAN	Pseudokinase FAM20A	FAM20A UNQ9388/PRO34279
FAM20B	O75063	ENSG00000116199	9917	XYLK_HUMAN	Glycosaminoglycan xylosylkinase (EC 2.7.1.-) (Xylose kinase)	FAM20B KIAA0475
FAM20C	Q8IXL6	ENSG00000177706	56975	FA20C_HUMAN	Extracellular serine/threonine protein kinase FAM20C (EC 2.7.11.1) (Dentin matrix protein 4) (DMP-4) (Golgi casein kinase) (Golgi-enriched fraction casein kinase) (GEF-CK)	FAM20C DMP4
FASTK	Q14296	ENSG00000164896	10922	FASTK_HUMAN	Fas-activated serine/threonine kinase (FAST kinase) (EC 2.7.11.8)	FASTK
FCSK	Q8N0W3	ENSG00000157353	197258	FCSK_HUMAN	L-fucose kinase (Fucokinase) (EC 2.7.1.52)	FCSK FUK
FER	P16591	ENSG00000151422	2241	FER_HUMAN	Tyrosine-protein kinase Fer (EC 2.7.10.2) (Feline encephalitis virus-related kinase FER) (Fujinami poultry sarcoma/Feline sarcoma-related protein Fer) (Proto-oncogene c-Fer) (Tyrosine kinase 3) (p94-Fer)	FER TYK3
FES	P07332	ENSG00000182511	2242	FES_HUMAN	Tyrosine-protein kinase Fes/Fps (EC 2.7.10.2) (Feline sarcoma/Fujinami avian sarcoma oncogene homolog) (Proto-oncogene c-Fes) (Proto-oncogene c-Fps) (p93c-fes)	FES FPS
FGFR1	P11362	ENSG00000077782	2260	FGFR1_HUMAN	Fibroblast growth factor receptor 1 (FGFR-1) (EC 2.7.10.1) (Basic fibroblast growth factor receptor 1) (BFGFR) (bFGF-R-1) (Fms-like tyrosine kinase 2) (FLT-2) (N-sam) (Proto-oncogene c-Fgr) (CD antigen CD331)	FGFR1 BFGFR CEK FGFBR FLG FLT2 HBGFR
FGFR2	P21802	ENSG00000066468	2263	FGFR2_HUMAN	Fibroblast growth factor receptor 2 (FGFR-2) (EC 2.7.10.1) (K-sam) (KGFR) (Keratinocyte growth factor receptor) (CD antigen CD332)	FGFR2 BEK KGFR KSAM
FGFR3	P22607	ENSG00000068078	2261	FGFR3_HUMAN	Fibroblast growth factor receptor 3 (FGFR-3) (EC 2.7.10.1) (CD antigen CD333)	FGFR3 JTK4
FGFR4	P22455	ENSG00000160867	2264	FGFR4_HUMAN	Fibroblast growth factor receptor 4 (FGFR-4) (EC 2.7.10.1) (CD antigen CD334)	FGFR4 JTK2 TKF
FGGY	Q96C11	ENSG00000160867	55277	FGGY_HUMAN	FGGY carbohydrate kinase domain-containing protein (EC 2.7.1.-)	FGGY
FGR	P09769	ENSG00000000938	2268	FGR_HUMAN	Tyrosine-protein kinase Fgr (EC 2.7.10.2) (Gardner-Rasheed feline sarcoma viral (v-fgr) oncogene homolog) (Proto-oncogene c-Fgr) (p55-Fgr) (p58-Fgr) (p58c-Fgr)	FGR SRC2
FLG	P20930	ENSG00000143631	2312	FILA_HUMAN	Filaggrin	FLG
FLT1	P17948	ENSG00000102755	2321	VGFR1_HUMAN	Vascular endothelial growth factor receptor 1 (VEGFR-1) (EC 2.7.10.1) (Fms-like tyrosine kinase 1) (FLT-1) (Tyrosine-protein kinase FRT) (Tyrosine-protein kinase receptor FLT) (FLT) (Vascular permeability factor receptor)	FLT1 FLT FRT VEGFR1
FLT3	P36888	ENSG00000122025	2322	FLT3_HUMAN	Receptor-type tyrosine-protein kinase FLT3 (EC 2.7.10.1) (FL cytokine receptor) (Fetal liver kinase-2) (FLK-2) (Fms-like tyrosine kinase 3) (FLT-3) (Stem cell tyrosine kinase 1) (STK-1) (CD antigen CD135)	FLT3 CD135 FLK2 STK1
FLT4	P35916	ENSG00000037280	2324	VGFR3_HUMAN	Vascular endothelial growth factor receptor 3 (VEGFR-3) (EC 2.7.10.1) (Fms-like tyrosine kinase 4) (FLT-4) (Tyrosine-protein kinase receptor FLT4)	FLT4 VEGFR3
FN3K	Q9H479	ENSG00000167363	64122	FN3K_HUMAN	Fructosamine-3-kinase (EC 2.7.1.171) (Protein-psicosamine 3-kinase FN3K) (Protein-ribulosamine 3-kinase FN3K) (EC 2.7.1.172)	FN3K
FRK	P42685	ENSG00000111816	2444	FRK_HUMAN	Tyrosine-protein kinase FRK (EC 2.7.10.2) (FYN-related kinase) (Nuclear tyrosine protein kinase RAK) (Protein-tyrosine kinase 5)	FRK PTK5 RAK
FYN	P06241	ENSG00000010810	2534	FYN_HUMAN	Tyrosine-protein kinase Fyn (EC 2.7.10.2) (Proto-oncogene Syn) (Proto-oncogene c-Fyn) (Src-like kinase) (SLK) (p59-Fyn)	FYN
GAK	O14976	ENSG00000178950	2580	GAK_HUMAN	Cyclin-G-associated kinase (EC 2.7.11.1)	GAK
GALK1	P51570	ENSG00000108479	2584	GALK1_HUMAN	Galactokinase (EC 2.7.1.6) (Galactose kinase)	GALK1 GALK
GALK2	Q01415	ENSG00000156958	2585	GALK2_HUMAN	N-acetylgalactosamine kinase (EC 2.7.1.157) (GalNAc kinase) (Galactokinase 2)	GALK2 GK2
GASK1B	Q6UWH4	ENSG00000144649	51313	GAK1B_HUMAN	Golgi-associated kinase 1B (Expressed in nerve and epithelium during development) (Protein FAM198B)	GASK1B C4orf18 ENED FAM198B AD021 UNQ2512/PRO6001
GK	P32189	ENSG00000198814	2710	GLPK_HUMAN	Glycerol kinase (GK) (Glycerokinase) (EC 2.7.1.30) (ATP:glycerol 3-phosphotransferase)	GK
GK2	Q14410	ENSG00000196475	2712	GLPK2_HUMAN	Glycerol kinase 2 (GK 2) (Glycerokinase 2) (EC 2.7.1.30) (ATP:glycerol 3-phosphotransferase 2) (Glycerol kinase, testis specific 2)	GK2 GKP2 GKTA
GNE	Q9Y223	ENSG00000159921	10020	GLCNE_HUMAN	Bifunctional UDP-N-acetylglucosamine 2-epimerase/N-acetylmannosamine kinase (UDP-GlcNAc-2-epimerase/ManAc kinase) [Includes: UDP-N-acetylglucosamine 2-epimerase (hydrolyzing) (EC 3.2.1.183) (UDP-GlcNAc-2-epimerase) (Uridine diphosphate-N-acetylglucosamine-2-epimerase); N-acetylmannosamine kinase (EC 2.7.1.60) (ManAc kinase)]	GNE GLCNE
GRK1	Q15835	ENSG00000185974	6011	GRK1_HUMAN	Rhodopsin kinase GRK1 (RK) (EC 2.7.11.14) (G protein-coupled receptor kinase 1)	GRK1 RHOK
GRK4	P32298	ENSG00000125388	2868	GRK4_HUMAN	G protein-coupled receptor kinase 4 (EC 2.7.11.16) (G protein-coupled receptor kinase GRK4) (ITI1)	GRK4 GPRK2L GPRK4
GRK5	P34947	ENSG00000198873	2869	GRK5_HUMAN	G protein-coupled receptor kinase 5 (EC 2.7.11.16) (G protein-coupled receptor kinase GRK5)	GRK5 GPRK5
GRK6	P43250	ENSG00000198055	2870	GRK6_HUMAN	G protein-coupled receptor kinase 6 (EC 2.7.11.16) (G protein-coupled receptor kinase GRK6)	GRK6 GPRK6
GRK7	Q8WTQ7	ENSG00000114124	131890	GRK7_HUMAN	Rhodopsin kinase GRK7 (EC 2.7.11.14) (G protein-coupled receptor kinase 7) (G protein-coupled receptor kinase GRK7)	GRK7 GPRK7
GSG2	Q8TF76	ENSG00000177602	83903	HASP_HUMAN	Serine/threonine-protein kinase haspin (EC 2.7.11.1) (Germ cell-specific gene 2 protein) (H-haspin) (Haploid germ cell-specific nuclear protein kinase)	HASPIN GSG2
GSK3A	P49840	ENSG00000105723	2931	GSK3A_HUMAN	Glycogen synthase kinase-3 alpha (GSK-3 alpha) (EC 2.7.11.26) (Serine/threonine-protein kinase GSK3A) (EC 2.7.11.1)	GSK3A
GSK3B	P49841	ENSG00000082701	2932	GSK3B_HUMAN	Glycogen synthase kinase-3 beta (GSK-3 beta) (EC 2.7.11.26) (Serine/threonine-protein kinase GSK3B) (EC 2.7.11.1)	GSK3B
GUCY2C	P25092	ENSG00000070019	2984	GUC2C_HUMAN	Heat-stable enterotoxin receptor (STA receptor) (hSTAR) (EC 4.6.1.2) (Guanylyl cyclase C) (GC-C) (Intestinal guanylate cyclase)	GUCY2C GUC2C STAR
GUCY2D	Q02846	ENSG00000132518	3000	GUC2D_HUMAN	Retinal guanylyl cyclase 1 (RETGC-1) (EC 4.6.1.2) (CG-E) (Guanylate cyclase 2D, retinal) (Rod outer segment membrane guanylate cyclase) (ROS-GC)	GUCY2D CORD6 GUC1A4 GUC2D RETGC RETGC1
GUCY2F	P51841	ENSG00000101890	2986	GUC2F_HUMAN	Retinal guanylyl cyclase 2 (RETGC-2) (EC 4.6.1.2) (Guanylate cyclase 2F, retinal) (Guanylate cyclase F) (GC-F) (Rod outer segment membrane guanylate cyclase 2) (ROS-GC2)	GUCY2F GUC2F RETGC2
GUK1	Q16774	ENSG00000143774	2987	KGUA_HUMAN	Guanylate kinase (EC 2.7.4.8) (GMP kinase) (Guanylate kinase 1)	GUK1 GMK GMPK
HCK	P08631	ENSG00000101336	3055	HCK_HUMAN	Tyrosine-protein kinase HCK (EC 2.7.10.2) (Hematopoietic cell kinase) (Hemopoietic cell kinase) (p59-HCK/p60-HCK) (p59Hck) (p61Hck)	HCK
HERC2	O95714	ENSG00000128731	8924	HERC2_HUMAN	E3 ubiquitin-protein ligase HERC2 (EC 2.3.2.26) (HECT domain and RCC1-like domain-containing protein 2) (HECT-type E3 ubiquitin transferase HERC2)	HERC2
HIPK1	Q86Z02	ENSG00000163349	204851	HIPK1_HUMAN	Homeodomain-interacting protein kinase 1 (EC 2.7.11.1) (Nuclear body-associated kinase 2)	HIPK1 KIAA0630 MYAK NBAK2
HIPK2	Q9H2X6	ENSG00000064393	28996	HIPK2_HUMAN	Homeodomain-interacting protein kinase 2 (hHIPk2) (EC 2.7.11.1)	HIPK2
HIPK3	Q9H422	ENSG00000110422	10114	HIPK3_HUMAN	Homeodomain-interacting protein kinase 3 (EC 2.7.11.1) (Androgen receptor-interacting nuclear protein kinase) (ANPK) (Fas-interacting serine/threonine-protein kinase) (FIST) (Homolog of protein kinase YAK1)	HIPK3 DYRK6 FIST3 PKY
HIPK4	Q8NE63	ENSG00000160396	147746	HIPK4_HUMAN	Homeodomain-interacting protein kinase 4 (EC 2.7.11.1)	HIPK4
HK1	P19367	ENSG00000156515	3098	HXK1_HUMAN	Hexokinase-1 (EC 2.7.1.1) (Brain form hexokinase) (Hexokinase type I) (HK I) (Hexokinase-A)	HK1
HK2	P52789	ENSG00000159399	3099	HXK2_HUMAN	Hexokinase-2 (EC 2.7.1.1) (Hexokinase type II) (HK II) (Hexokinase-B) (Muscle form hexokinase)	HK2
HK3	P52790	ENSG00000160883	3101	HXK3_HUMAN	Hexokinase-3 (EC 2.7.1.1) (Hexokinase type III) (HK III) (Hexokinase-C)	HK3
HKDC1	Q2TB90	ENSG00000156510	80201	HKDC1_HUMAN	Hexokinase HKDC1 (EC 2.7.1.1) (Hexokinase domain-containing protein 1)	HKDC1
HSPB8	Q9UJY1	ENSG00000152137	26353	HSPB8_HUMAN	Heat shock protein beta-8 (HspB8) (Alpha-crystallin C chain) (E2-induced gene 1 protein) (Protein kinase H11) (Small stress protein-like protein HSP22)	HSPB8 CRYAC E2IG1 HSP22 PP1629
HUNK	P57058	ENSG00000142149	30811	HUNK_HUMAN	Hormonally up-regulated neu tumor-associated kinase (EC 2.7.11.1) (B19) (Serine/threonine-protein kinase MAK-V)	HUNK MAKV
ICK	Q9UPZ9	ENSG00000112144	22858	CILK1_HUMAN	Serine/threonine-protein kinase ICK (EC 2.7.11.1) (Ciliogenesis associated kinase 1) (Intestinal cell kinase) (hICK) (Laryngeal cancer kinase 2) (LCK2) (MAK-related kinase) (MRK)	CILK1 ICK KIAA0936
IGF1R	P08069	ENSG00000140443	3480	IGF1R_HUMAN	Insulin-like growth factor 1 receptor (EC 2.7.10.1) (Insulin-like growth factor I receptor) (IGF-I receptor) (CD antigen CD221) [Cleaved into: Insulin-like growth factor 1 receptor alpha chain; Insulin-like growth factor 1 receptor beta chain]	IGF1R
IGF2R	P11717	ENSG00000197081	3482	MPRI_HUMAN	Cation-independent mannose-6-phosphate receptor (CI Man-6-P receptor) (CI-MPR) (M6PR) (300 kDa mannose 6-phosphate receptor) (MPR 300) (Insulin-like growth factor 2 receptor) (Insulin-like growth factor II receptor) (IGF-II receptor) (M6P/IGF2 receptor) (M6P/IGF2R) (CD antigen CD222)	IGF2R MPRI
IKBKB	O14920	ENSG00000104365	3551	IKKB_HUMAN	Inhibitor of nuclear factor kappa-B kinase subunit beta (I-kappa-B-kinase beta) (IKK-B) (IKK-beta) (IkBKB) (EC 2.7.11.10) (I-kappa-B kinase 2) (IKK2) (Nuclear factor NF-kappa-B inhibitor kinase beta) (NFKBIKB)	IKBKB IKKB
IKBKE	Q14164	ENSG00000263528	9641	IKKE_HUMAN	Inhibitor of nuclear factor kappa-B kinase subunit epsilon (I-kappa-B kinase epsilon) (IKK-E) (IKK-epsilon) (IkBKE) (EC 2.7.11.10) (Inducible I kappa-B kinase) (IKK-i)	IKBKE IKKE IKKI KIAA0151
ILK	Q13418	ENSG00000166333	3611	ILK_HUMAN	Integrin-linked protein kinase (EC 2.7.11.1) (59 kDa serine/threonine-protein kinase) (ILK-1) (ILK-2) (p59ILK)	ILK ILK1 ILK2
INSR	P06213	ENSG00000171105	3643	INSR_HUMAN	Insulin receptor (IR) (EC 2.7.10.1) (CD antigen CD220) [Cleaved into: Insulin receptor subunit alpha; Insulin receptor subunit beta]	INSR
INSRR	P14616	ENSG00000027644	3645	INSRR_HUMAN	Insulin receptor-related protein (IRR) (EC 2.7.10.1) (IR-related receptor) [Cleaved into: Insulin receptor-related protein alpha chain; Insulin receptor-related protein beta chain]	INSRR IRR
IP6K1	Q92551	ENSG00000176095	9807	IP6K1_HUMAN	Inositol hexakisphosphate kinase 1 (InsP6 kinase 1) (EC 2.7.4.21) (Inositol hexaphosphate kinase 1)	IP6K1 IHPK1 KIAA0263
IP6K2	Q9UHH9	ENSG00000068745	51447	IP6K2_HUMAN	Inositol hexakisphosphate kinase 2 (InsP6 kinase 2) (InsP6K2) (EC 2.7.4.-) (P(i)-uptake stimulator) (PiUS)	IP6K2 IHPK2 TCCCIA00113
IP6K3	Q96PC2	ENSG00000161896	117283	IP6K3_HUMAN	Inositol hexakisphosphate kinase 3 (InsP6 kinase 3) (EC 2.7.4.21) (Inositol hexaphosphate kinase 3)	IP6K3 IHPK3
IPMK	Q8NFU5	ENSG00000151151	253430	IPMK_HUMAN	Inositol polyphosphate multikinase (EC 2.7.1.140) (EC 2.7.1.151) (EC 2.7.1.153) (Inositol 1,3,4,6-tetrakisphosphate 5-kinase)	IPMK IMPK
IRAK1	P51617	ENSG00000184216	3654	IRAK1_HUMAN	Interleukin-1 receptor-associated kinase 1 (IRAK-1) (EC 2.7.11.1)	IRAK1 IRAK
IRAK2	O43187	ENSG00000134070	3656	IRAK2_HUMAN	Interleukin-1 receptor-associated kinase-like 2 (IRAK-2)	IRAK2
IRAK3	Q9Y616	ENSG00000090376	11213	IRAK3_HUMAN	Interleukin-1 receptor-associated kinase 3 (IRAK-3) (EC 2.7.11.1) (IL-1 receptor-associated kinase M) (IRAK-M)	IRAK3
IRAK4	Q9NWZ3	ENSG00000198001	51135	IRAK4_HUMAN	Interleukin-1 receptor-associated kinase 4 (IRAK-4) (EC 2.7.11.1) (Renal carcinoma antigen NY-REN-64)	IRAK4
ITK	Q08881	ENSG00000113263	3702	ITK_HUMAN	Tyrosine-protein kinase ITK/TSK (EC 2.7.10.2) (Interleukin-2-inducible T-cell kinase) (IL-2-inducible T-cell kinase) (Kinase EMT) (T-cell-specific kinase) (Tyrosine-protein kinase Lyk)	ITK EMT LYK
ITPK1	Q13572	ENSG00000100605	3705	ITPK1_HUMAN	Inositol-tetrakisphosphate 1-kinase (EC 2.7.1.134) (Inositol 1,3,4-trisphosphate 5/6-kinase) (Inositol-triphosphate 5/6-kinase) (Ins(1,3,4)P(3) 5/6-kinase) (EC 2.7.1.159)	ITPK1
ITPKA	P23677	ENSG00000137825	3706	IP3KA_HUMAN	Inositol-trisphosphate 3-kinase A (EC 2.7.1.127) (Inositol 1,4,5-trisphosphate 3-kinase A) (IP3 3-kinase A) (IP3K A) (InsP 3-kinase A)	ITPKA
ITPKB	P27987	ENSG00000143772	3707	IP3KB_HUMAN	Inositol-trisphosphate 3-kinase B (EC 2.7.1.127) (Inositol 1,4,5-trisphosphate 3-kinase B) (IP3 3-kinase B) (IP3K B) (InsP 3-kinase B)	ITPKB
ITPKC	Q96DU7	ENSG00000086544	80271	IP3KC_HUMAN	Inositol-trisphosphate 3-kinase C (EC 2.7.1.127) (Inositol 1,4,5-trisphosphate 3-kinase C) (IP3 3-kinase C) (IP3K C) (InsP 3-kinase C)	ITPKC IP3KC
JAK1	P23458	ENSG00000162434	3716	JAK1_HUMAN	Tyrosine-protein kinase JAK1 (EC 2.7.10.2) (Janus kinase 1) (JAK-1)	JAK1 JAK1A JAK1B
JAK2	O60674	ENSG00000096968	3717	JAK2_HUMAN	Tyrosine-protein kinase JAK2 (EC 2.7.10.2) (Janus kinase 2) (JAK-2)	JAK2
JAK3	P52333	ENSG00000105639	3718	JAK3_HUMAN	Tyrosine-protein kinase JAK3 (EC 2.7.10.2) (Janus kinase 3) (JAK-3) (Leukocyte janus kinase) (L-JAK)	JAK3
KALRN	O60229	ENSG00000160145	8997	KALRN_HUMAN	Kalirin (EC 2.7.11.1) (Huntingtin-associated protein-interacting protein) (Protein Duo) (Serine/threonine-protein kinase with Dbl- and pleckstrin homology domain)	KALRN DUET DUO HAPIP TRAD
KDR	P35968	ENSG00000128052	3791	VGFR2_HUMAN	Vascular endothelial growth factor receptor 2 (VEGFR-2) (EC 2.7.10.1) (Fetal liver kinase 1) (FLK-1) (Kinase insert domain receptor) (KDR) (Protein-tyrosine kinase receptor flk-1) (CD antigen CD309)	KDR FLK1 VEGFR2
KHK	P50053	ENSG00000138030	3795	KHK_HUMAN	Ketohexokinase (EC 2.7.1.3) (Hepatic fructokinase)	KHK
KIT	P10721	ENSG00000157404	3815	KIT_HUMAN	Mast/stem cell growth factor receptor Kit (SCFR) (EC 2.7.10.1) (Piebald trait protein) (PBT) (Proto-oncogene c-Kit) (Tyrosine-protein kinase Kit) (p145 c-kit) (v-kit Hardy-Zuckerman 4 feline sarcoma viral oncogene homolog) (CD antigen CD117)	KIT SCFR
KSR1	Q8IVT5	ENSG00000141068	8844	KSR1_HUMAN	Kinase suppressor of Ras 1 (EC 2.7.11.1)	KSR1 KSR
KSR2	Q6VAB6	ENSG00000171435	283455	KSR2_HUMAN	Kinase suppressor of Ras 2 (hKSR2) (EC 2.7.11.1)	KSR2
LATS1	O95835	ENSG00000131023	9113	LATS1_HUMAN	Serine/threonine-protein kinase LATS1 (EC 2.7.11.1) (Large tumor suppressor homolog 1) (WARTS protein kinase) (h-warts)	LATS1 WARTS
LATS2	Q9NRM7	ENSG00000150457	26524	LATS2_HUMAN	Serine/threonine-protein kinase LATS2 (EC 2.7.11.1) (Kinase phosphorylated during mitosis protein) (Large tumor suppressor homolog 2) (Serine/threonine-protein kinase kpm) (Warts-like kinase)	LATS2 KPM
LCK	P06239	ENSG00000182866	3932	LCK_HUMAN	Tyrosine-protein kinase Lck (EC 2.7.10.2) (Leukocyte C-terminal Src kinase) (LSK) (Lymphocyte cell-specific protein-tyrosine kinase) (Protein YT16) (Proto-oncogene Lck) (T cell-specific protein-tyrosine kinase) (p56-LCK)	LCK
LIMK1	P53667	ENSG00000106683	3984	LIMK1_HUMAN	LIM domain kinase 1 (LIMK-1) (EC 2.7.11.1)	LIMK1 LIMK
LIMK2	P53671	ENSG00000182541	3985	LIMK2_HUMAN	LIM domain kinase 2 (LIMK-2) (EC 2.7.11.1)	LIMK2
LMTK2	Q8IWU2	ENSG00000164715	22853	LMTK2_HUMAN	Serine/threonine-protein kinase LMTK2 (EC 2.7.11.1) (Apoptosis-associated tyrosine kinase 2) (Brain-enriched kinase) (hBREK) (CDK5/p35-regulated kinase) (CPRK) (Kinase/phosphatase/inhibitor 2) (Lemur tyrosine kinase 2) (Serine/threonine-protein kinase KPI-2)	LMTK2 AATYK2 BREK KIAA1079 KPI2 LMR2
LMTK3	Q96Q04	ENSG00000142235	114783	LMTK3_HUMAN	Serine/threonine-protein kinase LMTK3 (EC 2.7.11.1) (Lemur tyrosine kinase 3)	LMTK3 KIAA1883 TYKLM3
LRRK1	Q38SD2	ENSG00000154237	79705	LRRK1_HUMAN	Leucine-rich repeat serine/threonine-protein kinase 1 (EC 2.7.11.1)	LRRK1 KIAA1790
LRRK2	Q5S007	ENSG00000188906	120892	LRRK2_HUMAN	Leucine-rich repeat serine/threonine-protein kinase 2 (EC 2.7.11.1) (EC 3.6.5.-) (Dardarin)	LRRK2 PARK8
LTK	P29376	ENSG00000062524	4058	LTK_HUMAN	Leukocyte tyrosine kinase receptor (EC 2.7.10.1) (Protein tyrosine kinase 1)	LTK TYK1
LYN	P07948	ENSG00000254087	4067	LYN_HUMAN	Tyrosine-protein kinase Lyn (EC 2.7.10.2) (Lck/Yes-related novel protein tyrosine kinase) (V-yes-1 Yamaguchi sarcoma viral related oncogene homolog) (p53Lyn) (p56Lyn)	LYN JTK8
MAFIP	Q8WZ33	ENSG00000277400	727764	MAFIP_HUMAN	MaFF-interacting protein (Tektin-4 like protein PP5644)	MAFIP MIP PP5644
MAG	P20916	ENSG00000105695	4099	MAG_HUMAN	Myelin-associated glycoprotein (Siglec-4a)	MAG GMA
MAGI2	Q86UL8	ENSG00000187391	9863	MAGI2_HUMAN	Membrane-associated guanylate kinase, WW and PDZ domain-containing protein 2 (Atrophin-1-interacting protein 1) (AIP-1) (Atrophin-1-interacting protein A) (Membrane-associated guanylate kinase inverted 2) (MAGI-2)	MAGI2 ACVRINP1 AIP1 KIAA0705
MAK	P20794	ENSG00000111837	4117	MAK_HUMAN	Serine/threonine-protein kinase MAK (EC 2.7.11.1) (Male germ cell-associated kinase)	MAK
MAP2K1	Q02750	ENSG00000169032	5604	MP2K1_HUMAN	Dual specificity mitogen-activated protein kinase kinase 1 (MAP kinase kinase 1) (MAPKK 1) (MKK1) (EC 2.7.12.2) (ERK activator kinase 1) (MAPK/ERK kinase 1) (MEK 1)	MAP2K1 MEK1 PRKMK1
MAP2K2	P36507	ENSG00000126934	5605	MP2K2_HUMAN	Dual specificity mitogen-activated protein kinase kinase 2 (MAP kinase kinase 2) (MAPKK 2) (EC 2.7.12.2) (ERK activator kinase 2) (MAPK/ERK kinase 2) (MEK 2)	MAP2K2 MEK2 MKK2 PRKMK2
MAP2K3	P46734	ENSG00000034152	5606	MP2K3_HUMAN	Dual specificity mitogen-activated protein kinase kinase 3 (MAP kinase kinase 3) (MAPKK 3) (EC 2.7.12.2) (MAPK/ERK kinase 3) (MEK 3) (Stress-activated protein kinase kinase 2) (SAPK kinase 2) (SAPKK-2) (SAPKK2)	MAP2K3 MEK3 MKK3 PRKMK3 SKK2
MAP2K4	P45985	ENSG00000065559	6416	MP2K4_HUMAN	Dual specificity mitogen-activated protein kinase kinase 4 (MAP kinase kinase 4) (MAPKK 4) (EC 2.7.12.2) (JNK-activating kinase 1) (MAPK/ERK kinase 4) (MEK 4) (SAPK/ERK kinase 1) (SEK1) (Stress-activated protein kinase kinase 1) (SAPK kinase 1) (SAPKK-1) (SAPKK1) (c-Jun N-terminal kinase kinase 1) (JNKK)	MAP2K4 JNKK1 MEK4 MKK4 PRKMK4 SEK1 SERK1 SKK1
MAP2K5	Q13163	ENSG00000137764	5607	MP2K5_HUMAN	Dual specificity mitogen-activated protein kinase kinase 5 (MAP kinase kinase 5) (MAPKK 5) (EC 2.7.12.2) (MAPK/ERK kinase 5) (MEK 5)	MAP2K5 MEK5 MKK5 PRKMK5
MAP2K6	P52564	ENSG00000108984	5608	MP2K6_HUMAN	Dual specificity mitogen-activated protein kinase kinase 6 (MAP kinase kinase 6) (MAPKK 6) (EC 2.7.12.2) (MAPK/ERK kinase 6) (MEK 6) (Stress-activated protein kinase kinase 3) (SAPK kinase 3) (SAPKK-3) (SAPKK3)	MAP2K6 MEK6 MKK6 PRKMK6 SKK3
MAP2K7	O14733	ENSG00000076984	5609	MP2K7_HUMAN	Dual specificity mitogen-activated protein kinase kinase 7 (MAP kinase kinase 7) (MAPKK 7) (EC 2.7.12.2) (JNK-activating kinase 2) (MAPK/ERK kinase 7) (MEK 7) (Stress-activated protein kinase kinase 4) (SAPK kinase 4) (SAPKK-4) (SAPKK4) (c-Jun N-terminal kinase kinase 2) (JNK kinase 2) (JNKK 2)	MAP2K7 JNKK2 MEK7 MKK7 PRKMK7 SKK4
MAP3K1	Q13233	ENSG00000095015	4214	M3K1_HUMAN	Mitogen-activated protein kinase kinase kinase 1 (EC 2.7.11.25) (MAPK/ERK kinase kinase 1) (MEK kinase 1) (MEKK 1)	MAP3K1 MAPKKK1 MEKK MEKK1
MAP3K10	Q02779	ENSG00000130758	4294	M3K10_HUMAN	Mitogen-activated protein kinase kinase kinase 10 (EC 2.7.11.25) (Mixed lineage kinase 2) (Protein kinase MST)	MAP3K10 MLK2 MST
MAP3K11	Q16584	ENSG00000173327	4296	M3K11_HUMAN	Mitogen-activated protein kinase kinase kinase 11 (EC 2.7.11.25) (Mixed lineage kinase 3) (Src-homology 3 domain-containing proline-rich kinase)	MAP3K11 MLK3 PTK1 SPRK
MAP3K12	Q12852	ENSG00000139625	7786	M3K12_HUMAN	Mitogen-activated protein kinase kinase kinase 12 (EC 2.7.11.25) (Dual leucine zipper bearing kinase) (DLK) (Leucine-zipper protein kinase) (ZPK) (MAPK-upstream kinase) (MUK) (Mixed lineage kinase)	MAP3K12 ZPK
MAP3K13	O43283	ENSG00000073803	9175	M3K13_HUMAN	Mitogen-activated protein kinase kinase kinase 13 (EC 2.7.11.25) (Leucine zipper-bearing kinase) (Mixed lineage kinase) (MLK)	MAP3K13 LZK
MAP3K14	Q99558	ENSG00000006062	9020	M3K14_HUMAN	Mitogen-activated protein kinase kinase kinase 14 (EC 2.7.11.25) (NF-kappa-beta-inducing kinase) (HsNIK) (Serine/threonine-protein kinase NIK)	MAP3K14 NIK
MAP3K15	Q6ZN16	ENSG00000180815	389840	M3K15_HUMAN	Mitogen-activated protein kinase kinase kinase 15 (EC 2.7.11.25) (Apoptosis signal-regulating kinase 3) (MAPK/ERK kinase kinase 15) (MEK kinase 15) (MEKK 15)	MAP3K15 ASK3
MAP3K19	Q56UN5	ENSG00000176601	80122	M3K19_HUMAN	Mitogen-activated protein kinase kinase kinase 19 (EC 2.7.11.1) (Regulated in COPD, protein kinase) (SPS1/STE20-related protein kinase YSK4)	MAP3K19 RCK YSK4
MAP3K2	Q9Y2U5	ENSG00000169967	10746	M3K2_HUMAN	Mitogen-activated protein kinase kinase kinase 2 (EC 2.7.11.25) (MAPK/ERK kinase kinase 2) (MEK kinase 2) (MEKK 2)	MAP3K2 MAPKKK2 MEKK2
MAP3K3	Q99759	ENSG00000198909	4215	M3K3_HUMAN	Mitogen-activated protein kinase kinase kinase 3 (EC 2.7.11.25) (MAPK/ERK kinase kinase 3) (MEK kinase 3) (MEKK 3)	MAP3K3 MAPKKK3 MEKK3
MAP3K4	Q9Y6R4	ENSG00000085511	4216	M3K4_HUMAN	Mitogen-activated protein kinase kinase kinase 4 (EC 2.7.11.25) (MAP three kinase 1) (MAPK/ERK kinase kinase 4) (MEK kinase 4) (MEKK 4)	MAP3K4 KIAA0213 MAPKKK4 MEKK4 MTK1
MAP3K5	Q99683	ENSG00000197442	4217	M3K5_HUMAN	Mitogen-activated protein kinase kinase kinase 5 (EC 2.7.11.25) (Apoptosis signal-regulating kinase 1) (ASK-1) (MAPK/ERK kinase kinase 5) (MEK kinase 5) (MEKK 5)	MAP3K5 ASK1 MAPKKK5 MEKK5
MAP3K6	O95382	ENSG00000142733	9064	M3K6_HUMAN	Mitogen-activated protein kinase kinase kinase 6 (EC 2.7.11.25) (Apoptosis signal-regulating kinase 2)	MAP3K6 ASK2 MAPKKK6 MEKK6
MAP3K7	O43318	ENSG00000135341	6885	M3K7_HUMAN	Mitogen-activated protein kinase kinase kinase 7 (EC 2.7.11.25) (Transforming growth factor-beta-activated kinase 1) (TGF-beta-activated kinase 1)	MAP3K7 TAK1
MAP3K8	P41279	ENSG00000107968	1326	M3K8_HUMAN	Mitogen-activated protein kinase kinase kinase 8 (EC 2.7.11.25) (Cancer Osaka thyroid oncogene) (Proto-oncogene c-Cot) (Serine/threonine-protein kinase cot) (Tumor progression locus 2) (TPL-2)	MAP3K8 COT ESTF
MAP3K9	P80192	ENSG00000006432	4293	M3K9_HUMAN	Mitogen-activated protein kinase kinase kinase 9 (EC 2.7.11.25) (Mixed lineage kinase 1)	MAP3K9 MLK1 PRKE1
MAP4K1	Q92918	ENSG00000104814	11184	M4K1_HUMAN	Mitogen-activated protein kinase kinase kinase kinase 1 (EC 2.7.11.1) (Hematopoietic progenitor kinase) (MAPK/ERK kinase kinase kinase 1) (MEK kinase kinase 1) (MEKKK 1)	MAP4K1 HPK1
MAP4K2	Q12851	ENSG00000168067	8491	M4K2_HUMAN	Mitogen-activated protein kinase kinase kinase kinase 2 (EC 2.7.11.1) (B lymphocyte serine/threonine-protein kinase) (Germinal center kinase) (GC kinase) (MAPK/ERK kinase kinase kinase 2) (MEK kinase kinase 2) (MEKKK 2) (Rab8-interacting protein)	MAP4K2 GCK RAB8IP
MAP4K3	Q8IVH8	ENSG00000011566	5871	M4K3_HUMAN	Mitogen-activated protein kinase kinase kinase kinase 3 (EC 2.7.11.1) (Germinal center kinase-related protein kinase) (GLK) (MAPK/ERK kinase kinase kinase 3) (MEK kinase kinase 3) (MEKKK 3)	MAP4K3 RAB8IPL1
MAP4K4	O95819	ENSG00000071054	9448	M4K4_HUMAN	Mitogen-activated protein kinase kinase kinase kinase 4 (EC 2.7.11.1) (HPK/GCK-like kinase HGK) (MAPK/ERK kinase kinase kinase 4) (MEK kinase kinase 4) (MEKKK 4) (Nck-interacting kinase)	MAP4K4 HGK KIAA0687 NIK
MAP4K5	Q9Y4K4	ENSG00000012983	11183	M4K5_HUMAN	Mitogen-activated protein kinase kinase kinase kinase 5 (EC 2.7.11.1) (Kinase homologous to SPS1/STE20) (KHS) (MAPK/ERK kinase kinase kinase 5) (MEK kinase kinase 5) (MEKKK 5)	MAP4K5
MAPK1	P28482	ENSG00000100030	5594	MK01_HUMAN	Mitogen-activated protein kinase 1 (MAP kinase 1) (MAPK 1) (EC 2.7.11.24) (ERT1) (Extracellular signal-regulated kinase 2) (ERK-2) (MAP kinase isoform p42) (p42-MAPK) (Mitogen-activated protein kinase 2) (MAP kinase 2) (MAPK 2)	MAPK1 ERK2 PRKM1 PRKM2
MAPK10	P53779	ENSG00000109339	5602	MK10_HUMAN	Mitogen-activated protein kinase 10 (MAP kinase 10) (MAPK 10) (EC 2.7.11.24) (MAP kinase p49 3F12) (Stress-activated protein kinase 1b) (SAPK1b) (Stress-activated protein kinase JNK3) (c-Jun N-terminal kinase 3)	MAPK10 JNK3 JNK3A PRKM10 SAPK1B
MAPK11	Q15759	ENSG00000185386	5600	MK11_HUMAN	Mitogen-activated protein kinase 11 (MAP kinase 11) (MAPK 11) (EC 2.7.11.24) (Mitogen-activated protein kinase p38 beta) (MAP kinase p38 beta) (p38b) (Stress-activated protein kinase 2b) (SAPK2b) (p38-2)	MAPK11 PRKM11 SAPK2 SAPK2B
MAPK12	P53778	ENSG00000188130	6300	MK12_HUMAN	Mitogen-activated protein kinase 12 (MAP kinase 12) (MAPK 12) (EC 2.7.11.24) (Extracellular signal-regulated kinase 6) (ERK-6) (Mitogen-activated protein kinase p38 gamma) (MAP kinase p38 gamma) (Stress-activated protein kinase 3)	MAPK12 ERK6 SAPK3
MAPK13	O15264	ENSG00000156711	5603	MK13_HUMAN	Mitogen-activated protein kinase 13 (MAP kinase 13) (MAPK 13) (EC 2.7.11.24) (Mitogen-activated protein kinase p38 delta) (MAP kinase p38 delta) (Stress-activated protein kinase 4)	MAPK13 PRKM13 SAPK4
MAPK14	Q16539	ENSG00000112062	1432	MK14_HUMAN	Mitogen-activated protein kinase 14 (MAP kinase 14) (MAPK 14) (EC 2.7.11.24) (Cytokine suppressive anti-inflammatory drug-binding protein) (CSAID-binding protein) (CSBP) (MAP kinase MXI2) (MAX-interacting protein 2) (Mitogen-activated protein kinase p38 alpha) (MAP kinase p38 alpha) (Stress-activated protein kinase 2a) (SAPK2a)	MAPK14 CSBP CSBP1 CSBP2 CSPB1 MXI2 SAPK2A
MAPK15	Q8TD08	ENSG00000181085	225689	MK15_HUMAN	Mitogen-activated protein kinase 15 (MAP kinase 15) (MAPK 15) (EC 2.7.11.24) (Extracellular signal-regulated kinase 7) (ERK-7) (Extracellular signal-regulated kinase 8) (ERK-8)	MAPK15 ERK7 ERK8
MAPK3	P27361	ENSG00000102882	5595	MK03_HUMAN	Mitogen-activated protein kinase 3 (MAP kinase 3) (MAPK 3) (EC 2.7.11.24) (ERT2) (Extracellular signal-regulated kinase 1) (ERK-1) (Insulin-stimulated MAP2 kinase) (MAP kinase isoform p44) (p44-MAPK) (Microtubule-associated protein 2 kinase) (p44-ERK1)	MAPK3 ERK1 PRKM3
MAPK4	P31152	ENSG00000141639	5596	MK04_HUMAN	Mitogen-activated protein kinase 4 (MAP kinase 4) (MAPK 4) (EC 2.7.11.24) (Extracellular signal-regulated kinase 4) (ERK-4) (MAP kinase isoform p63) (p63-MAPK)	MAPK4 ERK4 PRKM4
MAPK6	Q16659	ENSG00000069956	5597	MK06_HUMAN	Mitogen-activated protein kinase 6 (MAP kinase 6) (MAPK 6) (EC 2.7.11.24) (Extracellular signal-regulated kinase 3) (ERK-3) (MAP kinase isoform p97) (p97-MAPK)	MAPK6 ERK3 PRKM6
MAPK7	Q13164	ENSG00000166484	5598	MK07_HUMAN	Mitogen-activated protein kinase 7 (MAP kinase 7) (MAPK 7) (EC 2.7.11.24) (Big MAP kinase 1) (BMK-1) (Extracellular signal-regulated kinase 5) (ERK-5)	MAPK7 BMK1 ERK5 PRKM7
MAPK8	P45983	ENSG00000107643	5599	MK08_HUMAN	Mitogen-activated protein kinase 8 (MAP kinase 8) (MAPK 8) (EC 2.7.11.24) (JNK-46) (Stress-activated protein kinase 1c) (SAPK1c) (Stress-activated protein kinase JNK1) (c-Jun N-terminal kinase 1)	MAPK8 JNK1 PRKM8 SAPK1 SAPK1C
MAPK9	P45984	ENSG00000050748	5601	MK09_HUMAN	Mitogen-activated protein kinase 9 (MAP kinase 9) (MAPK 9) (EC 2.7.11.24) (JNK-55) (Stress-activated protein kinase 1a) (SAPK1a) (Stress-activated protein kinase JNK2) (c-Jun N-terminal kinase 2)	MAPK9 JNK2 PRKM9 SAPK1A
MAPKAPK2	P49137	ENSG00000162889	9261	MAPK2_HUMAN	MAP kinase-activated protein kinase 2 (MAPK-activated protein kinase 2) (MAPKAP kinase 2) (MAPKAP-K2) (MAPKAPK-2) (MK-2) (MK2) (EC 2.7.11.1)	MAPKAPK2
MAPKAPK3	Q16644	ENSG00000114738	7867	MAPK3_HUMAN	MAP kinase-activated protein kinase 3 (MAPK-activated protein kinase 3) (MAPKAP kinase 3) (MAPKAP-K3) (MAPKAPK-3) (MK-3) (EC 2.7.11.1) (Chromosome 3p kinase) (3pK)	MAPKAPK3
MAPKAPK5	Q8IW41	ENSG00000089022	8550	MAPK5_HUMAN	MAP kinase-activated protein kinase 5 (MAPK-activated protein kinase 5) (MAPKAP kinase 5) (MAPKAP-K5) (MAPKAPK-5) (MK-5) (MK5) (EC 2.7.11.1) (p38-regulated/activated protein kinase) (PRAK)	MAPKAPK5 PRAK
MARK1	Q9P0L2	ENSG00000116141	4139	MARK1_HUMAN	Serine/threonine-protein kinase MARK1 (EC 2.7.11.1) (EC 2.7.11.26) (MAP/microtubule affinity-regulating kinase 1) (PAR1 homolog c) (Par-1c) (Par1c)	MARK1 KIAA1477 MARK
MARK2	Q7KZI7	ENSG00000072518	2011	MARK2_HUMAN	Serine/threonine-protein kinase MARK2 (EC 2.7.11.1) (EC 2.7.11.26) (ELKL motif kinase 1) (EMK-1) (MAP/microtubule affinity-regulating kinase 2) (PAR1 homolog) (PAR1 homolog b) (Par-1b) (Par1b)	MARK2 EMK1
MARK3	P27448	ENSG00000075413	4140	MARK3_HUMAN	MAP/microtubule affinity-regulating kinase 3 (EC 2.7.11.1) (C-TAK1) (cTAK1) (Cdc25C-associated protein kinase 1) (ELKL motif kinase 2) (EMK-2) (Protein kinase STK10) (Ser/Thr protein kinase PAR-1) (Par-1a) (Serine/threonine-protein kinase p78)	MARK3 CTAK1 EMK2
MARK4	Q96L34	ENSG00000007047	57787	MARK4_HUMAN	MAP/microtubule affinity-regulating kinase 4 (EC 2.7.11.1) (MAP/microtubule affinity-regulating kinase-like 1)	MARK4 KIAA1860 MARKL1
MARVELD3	Q96A59	ENSG00000140832	91862	MALD3_HUMAN	MARVEL domain-containing protein 3	MARVELD3 MRVLDC3
MAST1	Q9Y2H9	ENSG00000105613	22983	MAST1_HUMAN	Microtubule-associated serine/threonine-protein kinase 1 (EC 2.7.11.1) (Syntrophin-associated serine/threonine-protein kinase)	MAST1 KIAA0973 SAST
MAST2	Q6P0Q8	ENSG00000086015	23139	MAST2_HUMAN	Microtubule-associated serine/threonine-protein kinase 2 (EC 2.7.11.1)	MAST2 KIAA0807 MAST205
MAST3	O60307	ENSG00000099308	23031	MAST3_HUMAN	Microtubule-associated serine/threonine-protein kinase 3 (EC 2.7.11.1)	MAST3 KIAA0561
MAST4	O15021	ENSG00000069020	375449	MAST4_HUMAN	Microtubule-associated serine/threonine-protein kinase 4 (EC 2.7.11.1)	MAST4 KIAA0303
MASTL	Q96GX5	ENSG00000120539	84930	GWL_HUMAN	Serine/threonine-protein kinase greatwall (GW) (GWL) (hGWL) (EC 2.7.11.1) (Microtubule-associated serine/threonine-protein kinase-like) (MAST-L)	MASTL GW GWL THC2
MATK	P42679	ENSG00000007264	4145	MATK_HUMAN	Megakaryocyte-associated tyrosine-protein kinase (EC 2.7.10.2) (CSK homologous kinase) (CHK) (Hematopoietic consensus tyrosine-lacking kinase) (Protein kinase HYL) (Tyrosine-protein kinase CTK)	MATK CTK HYL
MELK	Q14680	ENSG00000165304	9833	MELK_HUMAN	Maternal embryonic leucine zipper kinase (hMELK) (EC 2.7.11.1) (Protein kinase Eg3) (pEg3 kinase) (Protein kinase PK38) (hPK38) (Tyrosine-protein kinase MELK) (EC 2.7.10.2)	MELK KIAA0175
MERTK	Q12866	ENSG00000153208	10461	MERTK_HUMAN	Tyrosine-protein kinase Mer (EC 2.7.10.1) (Proto-oncogene c-Mer) (Receptor tyrosine kinase MerTK)	MERTK MER
MET	P08581	ENSG00000105976	4233	MET_HUMAN	Hepatocyte growth factor receptor (HGF receptor) (EC 2.7.10.1) (HGF/SF receptor) (Proto-oncogene c-Met) (Scatter factor receptor) (SF receptor) (Tyrosine-protein kinase Met)	MET
MINK1	Q8N4C8	ENSG00000141503	50488	MINK1_HUMAN	Misshapen-like kinase 1 (EC 2.7.11.1) (GCK family kinase MiNK) (MAPK/ERK kinase kinase kinase 6) (MEK kinase kinase 6) (MEKKK 6) (Misshapen/NIK-related kinase) (Mitogen-activated protein kinase kinase kinase kinase 6)	MINK1 B55 MAP4K6 MINK YSK2 ZC3
MIP	P30301	ENSG00000135517	4284	MIP_HUMAN	Lens fiber major intrinsic protein (Aquaporin-0) (MIP26) (MP26)	MIP AQP0
MKNK1	Q9BUB5	ENSG00000079277	8569	MKNK1_HUMAN	MAP kinase-interacting serine/threonine-protein kinase 1 (EC 2.7.11.1) (MAP kinase signal-integrating kinase 1) (MAPK signal-integrating kinase 1) (Mnk1)	MKNK1 MNK1
MKNK2	Q9HBH9	ENSG00000099875	2872	MKNK2_HUMAN	MAP kinase-interacting serine/threonine-protein kinase 2 (EC 2.7.11.1) (MAP kinase signal-integrating kinase 2) (MAPK signal-integrating kinase 2) (Mnk2)	MKNK2 GPRK7 MNK2
MLK4	Q5TCX8	ENSG00000143674	84451	M3K21_HUMAN	Mitogen-activated protein kinase kinase kinase 21 (EC 2.7.11.25) (Mitogen-activated protein kinase kinase kinase MLK4) (Mixed lineage kinase 4)	MAP3K21 KIAA1804 MLK4
MLKL	Q8NB16	ENSG00000168404	197259	MLKL_HUMAN	Mixed lineage kinase domain-like protein (hMLKL)	MLKL
MOK	Q9UQ07	ENSG00000080823	5891	MOK_HUMAN	MAPK/MAK/MRK overlapping kinase (EC 2.7.11.22) (MOK protein kinase) (Renal tumor antigen 1) (RAGE-1)	MOK RAGE RAGE1
MOS	P00540	ENSG00000172680	4342	MOS_HUMAN	Proto-oncogene serine/threonine-protein kinase mos (EC 2.7.11.1) (Oocyte maturation factor mos) (Proto-oncogene c-Mos)	MOS
MPHOSPH6	Q99547	ENSG00000135698	4355	MPH6_HUMAN	M-phase phosphoprotein 6	MPHOSPH6 MPP6
MPP1	Q00013	ENSG00000130830	10200	EM55_HUMAN	55 kDa erythrocyte membrane protein (p55) (Membrane protein, palmitoylated 1)	MPP1 DXS552E EMP55
MPP2	Q14168	ENSG00000108852	4356	MPP2_HUMAN	MAGUK p55 subfamily member 2 (Discs large homolog 2) (Protein MPP2)	MPP2 DLG2
MPP3	Q13368	ENSG00000161647	4354	MPP3_HUMAN	MAGUK p55 subfamily member 3 (Discs large homolog 3) (Protein MPP3)	MPP3 DLG3
MPP4	Q96JB8	ENSG00000082126	58538	MPP4_HUMAN	MAGUK p55 subfamily member 4 (Amyotrophic lateral sclerosis 2 chromosomal region candidate gene 5 protein) (Discs large homolog 6)	MPP4 ALS2CR5 DLG6
MPP5	Q8N3R9	ENSG00000072415	64398	MPP5_HUMAN	MAGUK p55 subfamily member 5	MPP5 PALS1
MPP6	Q9NZW5	ENSG00000105926	51678	MPP6_HUMAN	MAGUK p55 subfamily member 6 (Veli-associated MAGUK 1) (VAM-1)	MPP6 VAM1
MST1	P26927	ENSG00000173531	4485	HGFL_HUMAN	Hepatocyte growth factor-like protein (Macrophage stimulatory protein) (Macrophage-stimulating protein) (MSP) [Cleaved into: Hepatocyte growth factor-like protein alpha chain; Hepatocyte growth factor-like protein beta chain]	MST1 D3F15S2 DNF15S2 HGFL
MST1R	Q04912	ENSG00000164078	4486	RON_HUMAN	Macrophage-stimulating protein receptor (MSP receptor) (EC 2.7.10.1) (CDw136) (Protein-tyrosine kinase 8) (p185-Ron) (CD antigen CD136) [Cleaved into: Macrophage-stimulating protein receptor alpha chain; Macrophage-stimulating protein receptor beta chain]	MST1R PTK8 RON
MTOR	P42345	ENSG00000198793	2475	MTOR_HUMAN	Serine/threonine-protein kinase mTOR (EC 2.7.11.1) (FK506-binding protein 12-rapamycin complex-associated protein 1) (FKBP12-rapamycin complex-associated protein) (Mammalian target of rapamycin) (mTOR) (Mechanistic target of rapamycin) (Rapamycin and FKBP12 target 1) (Rapamycin target protein 1)	MTOR FRAP FRAP1 FRAP2 RAFT1 RAPT1
MUSK	O15146	ENSG00000030304	4593	MUSK_HUMAN	Muscle, skeletal receptor tyrosine-protein kinase (EC 2.7.10.1) (Muscle-specific tyrosine-protein kinase receptor) (MuSK) (Muscle-specific kinase receptor)	MUSK
MVK	Q03426	ENSG00000110921	4598	KIME_HUMAN	Mevalonate kinase (MK) (EC 2.7.1.36)	MVK
MYLK	Q15746	ENSG00000065534	4638	MYLK_HUMAN	Myosin light chain kinase, smooth muscle (MLCK) (smMLCK) (EC 2.7.11.18) (Kinase-related protein) (KRP) (Telokin) [Cleaved into: Myosin light chain kinase, smooth muscle, deglutamylated form]	MYLK MLCK MLCK1 MYLK1
MYLK2	Q9H1R3	ENSG00000101306	85366	MYLK2_HUMAN	Myosin light chain kinase 2, skeletal/cardiac muscle (MLCK2) (EC 2.7.11.18)	MYLK2
MYLK3	Q32MK0	ENSG00000140795	91807	MYLK3_HUMAN	Myosin light chain kinase 3 (EC 2.7.11.18) (Cardiac-MyBP-C-associated Ca/CaM kinase) (Cardiac-MLCK)	MYLK3 MLCK
MYLK4	Q86YV6	ENSG00000145949	340156	MYLK4_HUMAN	Myosin light chain kinase family member 4 (EC 2.7.11.1) (Sugen kinase 85) (SgK085)	MYLK4 SGK085
MYO3A	Q8NEV4	ENSG00000095777	53904	MYO3A_HUMAN	Myosin-IIIa (EC 2.7.11.1)	MYO3A
MYO3B	Q8WXR4	ENSG00000071909	140469	MYO3B_HUMAN	Myosin-IIIb (EC 2.7.11.1)	MYO3B
MYT1	Q01538	ENSG00000196132	4661	MYT1_HUMAN	Myelin transcription factor 1 (MyT1) (Myelin transcription factor I) (MyTI) (PLPB1) (Proteolipid protein-binding protein)	MYT1 KIAA0835 KIAA1050 MTF1 MYTI PLPB1
NAALADL1	Q9UQQ1	ENSG00000168060	10004	NALDL_HUMAN	Aminopeptidase NAALADL1 (EC 3.4.11.-) (100 kDa ileum brush border membrane protein) (I100) (Ileal dipeptidylpeptidase) (N-acetylated-alpha-linked acidic dipeptidase-like protein) (NAALADase L)	NAALADL1 NAALADASEL NAALADL
NADK	O95544	ENSG00000008130	65220	NADK_HUMAN	NAD kinase (EC 2.7.1.23) (Poly(P)/ATP NAD kinase)	NADK
NAGK	Q9UJ70	ENSG00000124357	55577	NAGK_HUMAN	N-acetyl-D-glucosamine kinase (N-acetylglucosamine kinase) (EC 2.7.1.59) (GlcNAc kinase)	NAGK
NDUFA10	O95299	ENSG00000130414	4705	NDUAA_HUMAN	NADH dehydrogenase [ubiquinone] 1 alpha subcomplex subunit 10, mitochondrial (Complex I-42kD) (CI-42kD) (NADH-ubiquinone oxidoreductase 42 kDa subunit)	NDUFA10
NEK1	Q96PY6	ENSG00000137601	4750	NEK1_HUMAN	Serine/threonine-protein kinase Nek1 (EC 2.7.11.1) (Never in mitosis A-related kinase 1) (NimA-related protein kinase 1) (Renal carcinoma antigen NY-REN-55)	NEK1 KIAA1901
NEK10	Q6ZWH5	ENSG00000163491	152110	NEK10_HUMAN	Serine/threonine-protein kinase Nek10 (EC 2.7.11.1) (Never in mitosis A-related kinase 10) (NimA-related protein kinase 10)	NEK10
NEK11	Q8NG66	ENSG00000114670	79858	NEK11_HUMAN	Serine/threonine-protein kinase Nek11 (EC 2.7.11.1) (Never in mitosis A-related kinase 11) (NimA-related protein kinase 11)	NEK11
NEK2	P51955	ENSG00000117650	4751	NEK2_HUMAN	Serine/threonine-protein kinase Nek2 (EC 2.7.11.1) (HSPK 21) (Never in mitosis A-related kinase 2) (NimA-related protein kinase 2) (NimA-like protein kinase 1)	NEK2 NEK2A NLK1
NEK3	P51956	ENSG00000136098	4752	NEK3_HUMAN	Serine/threonine-protein kinase Nek3 (EC 2.7.11.1) (HSPK 36) (Never in mitosis A-related kinase 3) (NimA-related protein kinase 3)	NEK3
NEK4	P51957	ENSG00000114904	6787	NEK4_HUMAN	Serine/threonine-protein kinase Nek4 (EC 2.7.11.1) (Never in mitosis A-related kinase 4) (NimA-related protein kinase 4) (Serine/threonine-protein kinase 2) (Serine/threonine-protein kinase NRK2)	NEK4 STK2
NEK5	Q6P3R8	ENSG00000197168	341676	NEK5_HUMAN	Serine/threonine-protein kinase Nek5 (EC 2.7.11.1) (Never in mitosis A-related kinase 5) (NimA-related protein kinase 5)	NEK5
NEK6	Q9HC98	ENSG00000119408	10783	NEK6_HUMAN	Serine/threonine-protein kinase Nek6 (EC 2.7.11.1) (Never in mitosis A-related kinase 6) (NimA-related protein kinase 6) (Protein kinase SID6-1512)	NEK6
NEK7	Q8TDX7	ENSG00000151414	140609	NEK7_HUMAN	Serine/threonine-protein kinase Nek7 (EC 2.7.11.1) (Never in mitosis A-related kinase 7) (NimA-related protein kinase 7)	NEK7
NEK8	Q86SG6	ENSG00000160602	284086	NEK8_HUMAN	Serine/threonine-protein kinase Nek8 (EC 2.7.11.1) (Never in mitosis A-related kinase 8) (NimA-related protein kinase 8) (Nima-related protein kinase 12a)	NEK8 JCK NEK12A
NEK9	Q8TD19	ENSG00000119638	91754	NEK9_HUMAN	Serine/threonine-protein kinase Nek9 (EC 2.7.11.1) (Nercc1 kinase) (Never in mitosis A-related kinase 9) (NimA-related protein kinase 9) (NimA-related kinase 8) (Nek8)	NEK9 KIAA1995 NEK8 NERCC
NIM1K	Q8IY84	ENSG00000177453	167359	NIM1_HUMAN	Serine/threonine-protein kinase NIM1 (EC 2.7.11.1) (NIM1 serine/threonine-protein kinase)	NIM1K NIM1
NLK	Q9UBE8	ENSG00000087095	51701	NLK_HUMAN	Serine/threonine-protein kinase NLK (EC 2.7.11.24) (Nemo-like kinase) (Protein LAK1)	NLK LAK1
NME1-NME2	Q32Q12	ENSG00000243678	654364	Q32Q12_HUMAN	Nucleoside diphosphate kinase (EC 2.7.4.6)	NME1-NME2 hCG_2001850
NME3	Q13232	ENSG00000103024	4832	NDK3_HUMAN	Nucleoside diphosphate kinase 3 (NDK 3) (NDP kinase 3) (EC 2.7.4.6) (DR-nm23) (Nucleoside diphosphate kinase C) (NDPKC) (nm23-H3)	NME3
NME4	O00746	ENSG00000103202	4833	NDKM_HUMAN	Nucleoside diphosphate kinase, mitochondrial (NDK) (NDP kinase, mitochondrial) (EC 2.7.4.6) (Nucleoside diphosphate kinase D) (NDPKD) (nm23-H4)	NME4 NM23D
NME5	P56597	ENSG00000112981	8382	NDK5_HUMAN	Nucleoside diphosphate kinase homolog 5 (NDK-H 5) (NDP kinase homolog 5) (Inhibitor of p53-induced apoptosis-beta) (IPIA-beta) (Testis-specific nm23 homolog) (nm23-H5)	NME5
NME6	O75414	ENSG00000172113	10201	NDK6_HUMAN	Nucleoside diphosphate kinase 6 (NDK 6) (NDP kinase 6) (EC 2.7.4.6) (Inhibitor of p53-induced apoptosis-alpha) (IPIA-alpha) (nm23-H6)	NME6
NME7	Q9Y5B8	ENSG00000143156	29922	NDK7_HUMAN	Nucleoside diphosphate kinase 7 (NDK 7) (NDP kinase 7) (EC 2.7.4.6) (nm23-H7)	NME7
NME8	Q8N427	ENSG00000086288	51314	TXND3_HUMAN	Thioredoxin domain-containing protein 3 (NM23-H8) (NME/NM23 family member 8) (Spermatid-specific thioredoxin-2) (Sptrx-2)	NME8 SPTRX2 TXNDC3
NME9	Q86XW9	ENSG00000181322	347736	TXND6_HUMAN	Thioredoxin domain-containing protein 6 (Thioredoxin-like protein 2) (Txl-2)	NME9 TXL2 TXNDC6
NPR1	P16066	ENSG00000169418	4881	ANPRA_HUMAN	Atrial natriuretic peptide receptor 1 (EC 4.6.1.2) (Atrial natriuretic peptide receptor type A) (ANP-A) (ANPR-A) (NPR-A) (Guanylate cyclase A) (GC-A)	NPR1 ANPRA
NPR2	P20594	ENSG00000159899	4882	ANPRB_HUMAN	Atrial natriuretic peptide receptor 2 (EC 4.6.1.2) (Atrial natriuretic peptide receptor type B) (ANP-B) (ANPR-B) (NPR-B) (Guanylate cyclase B) (GC-B)	NPR2 ANPRB
NRBP1	Q9UHY1	ENSG00000115216	29959	NRBP_HUMAN	Nuclear receptor-binding protein	NRBP1 BCON3 NRBP
NRBP2	Q9NSY0	ENSG00000185189	340371	NRBP2_HUMAN	Nuclear receptor-binding protein 2 (Transformation-related gene 16 protein) (TRG-16)	NRBP2 PP9320 TRG16
NRK	Q7Z2Y5	ENSG00000123572	203447	NRK_HUMAN	Nik-related protein kinase (EC 2.7.11.1)	NRK
NTPCR	Q9BSD7	ENSG00000135778	84284	NTPCR_HUMAN	Cancer-related nucleoside-triphosphatase (NTPase) (EC 3.6.1.15) (Nucleoside triphosphate phosphohydrolase)	NTPCR C1orf57
NTRK1	P04629	ENSG00000198400	4914	NTRK1_HUMAN	High affinity nerve growth factor receptor (EC 2.7.10.1) (Neurotrophic tyrosine kinase receptor type 1) (TRK1-transforming tyrosine kinase protein) (Tropomyosin-related kinase A) (Tyrosine kinase receptor) (Tyrosine kinase receptor A) (Trk-A) (gp140trk) (p140-TrkA)	NTRK1 MTC TRK TRKA
NTRK2	Q16620	ENSG00000148053	4915	NTRK2_HUMAN	BDNF/NT-3 growth factors receptor (EC 2.7.10.1) (GP145-TrkB) (Trk-B) (Neurotrophic tyrosine kinase receptor type 2) (TrkB tyrosine kinase) (Tropomyosin-related kinase B)	NTRK2 TRKB
NTRK3	Q16288	ENSG00000140538	4916	NTRK3_HUMAN	NT-3 growth factor receptor (EC 2.7.10.1) (GP145-TrkC) (Trk-C) (Neurotrophic tyrosine kinase receptor type 3) (TrkC tyrosine kinase)	NTRK3 TRKC
NUAK1	O60285	ENSG00000074590	9891	NUAK1_HUMAN	NUAK family SNF1-like kinase 1 (EC 2.7.11.1) (AMPK-related protein kinase 5) (ARK5) (Omphalocele kinase 1)	NUAK1 ARK5 KIAA0537 OMPHK1
NUAK2	Q9H093	ENSG00000163545	81788	NUAK2_HUMAN	NUAK family SNF1-like kinase 2 (EC 2.7.11.1) (Omphalocele kinase 2) (SNF1/AMP kinase-related kinase) (SNARK)	NUAK2 OMPHK2 SNARK
OBSCN	Q5VST9	ENSG00000154358	84033	OBSCN_HUMAN	Obscurin (EC 2.7.11.1) (Obscurin-RhoGEF) (Obscurin-myosin light chain kinase) (Obscurin-MLCK)	OBSCN KIAA1556 KIAA1639
OSR1	Q8TAX0	ENSG00000143867	130497	OSR1_HUMAN	Protein odd-skipped-related 1	OSR1 ODD
OXSM	Q9NWU1	ENSG00000151093	54995	OXSM_HUMAN	3-oxoacyl-[acyl-carrier-protein] synthase, mitochondrial (EC 2.3.1.41) (Beta-ketoacyl-ACP synthase)	OXSM
OXSR1	O95747	ENSG00000172939	9943	OXSR1_HUMAN	Serine/threonine-protein kinase OSR1 (EC 2.7.11.1) (Oxidative stress-responsive 1 protein)	OXSR1 KIAA1101 OSR1
PAK1	Q13153	ENSG00000149269	5058	PAK1_HUMAN	Serine/threonine-protein kinase PAK 1 (EC 2.7.11.1) (Alpha-PAK) (p21-activated kinase 1) (PAK-1) (p65-PAK)	PAK1
PAK2	Q13177	ENSG00000180370	5062	PAK2_HUMAN	Serine/threonine-protein kinase PAK 2 (EC 2.7.11.1) (Gamma-PAK) (PAK65) (S6/H4 kinase) (p21-activated kinase 2) (PAK-2) (p58) [Cleaved into: PAK-2p27 (p27); PAK-2p34 (p34) (C-t-PAK2)]	PAK2
PAK3	O75914	ENSG00000077264	5063	PAK3_HUMAN	Serine/threonine-protein kinase PAK 3 (EC 2.7.11.1) (Beta-PAK) (Oligophrenin-3) (p21-activated kinase 3) (PAK-3)	PAK3 OPHN3
PAK4	O96013	ENSG00000130669	10298	PAK4_HUMAN	Serine/threonine-protein kinase PAK 4 (EC 2.7.11.1) (p21-activated kinase 4) (PAK-4)	PAK4 KIAA1142
PAK6	Q9NQU5	ENSG00000137843	106821730	PAK6_HUMAN	Serine/threonine-protein kinase PAK 6 (EC 2.7.11.1) (PAK-5) (p21-activated kinase 6) (PAK-6)	PAK6 PAK5
PAK7	Q9P286	ENSG00000101349	57144	PAK5_HUMAN	Serine/threonine-protein kinase PAK 5 (EC 2.7.11.1) (p21-activated kinase 5) (PAK-5) (p21-activated kinase 7) (PAK-7)	PAK5 KIAA1264 PAK7
PAN3	Q58A45	ENSG00000152520	56924	PAN3_HUMAN	PAN2-PAN3 deadenylation complex subunit PAN3 (PAB1P-dependent poly(A)-specific ribonuclease) (Poly(A)-nuclease deadenylation complex subunit 3) (PAN deadenylation complex subunit 3)	PAN3
PANK1	Q8TE04	ENSG00000152782	255967	PANK1_HUMAN	Pantothenate kinase 1 (hPanK) (hPanK1) (EC 2.7.1.33) (Pantothenic acid kinase 1)	PANK1 PANK
PANK3	Q9H999	ENSG00000120137	53354	PANK3_HUMAN	Pantothenate kinase 3 (hPanK3) (EC 2.7.1.33) (Pantothenic acid kinase 3)	PANK3
PAPSS1	O43252	ENSG00000138801	79646	PAPS1_HUMAN	Bifunctional 3'-phosphoadenosine 5'-phosphosulfate synthase 1 (PAPS synthase 1) (PAPSS 1) (Sulfurylase kinase 1) (SK 1) (SK1) [Includes: Sulfate adenylyltransferase (EC 2.7.7.4) (ATP-sulfurylase) (Sulfate adenylate transferase) (SAT); Adenylyl-sulfate kinase (EC 2.7.1.25) (3'-phosphoadenosine-5'-phosphosulfate synthase) (APS kinase) (Adenosine-5'-phosphosulfate 3'-phosphotransferase) (Adenylylsul…	PAPSS1 ATPSK1 PAPSS
PAPSS2	O95340	ENSG00000198682	9061	PAPS2_HUMAN	Bifunctional 3'-phosphoadenosine 5'-phosphosulfate synthase 2 (PAPS synthase 2) (PAPSS 2) (Sulfurylase kinase 2) (SK 2) (SK2) [Includes: Sulfate adenylyltransferase (EC 2.7.7.4) (ATP-sulfurylase) (Sulfate adenylate transferase) (SAT); Adenylyl-sulfate kinase (EC 2.7.1.25) (3'-phosphoadenosine-5'-phosphosulfate synthase) (APS kinase) (Adenosine-5'-phosphosulfate 3'-phosphotransferase) (Adenylylsul…	PAPSS2 ATPSK2
PASK	Q96RG2	ENSG00000115687	9060	PASK_HUMAN	PAS domain-containing serine/threonine-protein kinase (PAS-kinase) (PASKIN) (hPASK) (EC 2.7.11.1)	PASK KIAA0135
PBK	Q96KB5	ENSG00000168078	23178	TOPK_HUMAN	Lymphokine-activated killer T-cell-originated protein kinase (EC 2.7.12.2) (Cancer/testis antigen 84) (CT84) (MAPKK-like protein kinase) (Nori-3) (PDZ-binding kinase) (Spermatogenesis-related protein kinase) (SPK) (T-LAK cell-originated protein kinase)	PBK TOPK
PCK1	P35558	ENSG00000124253	55872	PCKGC_HUMAN	Phosphoenolpyruvate carboxykinase, cytosolic [GTP] (PEPCK-C) (EC 4.1.1.32)	PCK1 PEPCK1
PCK2	Q16822	ENSG00000100889	5105	PCKGM_HUMAN	Phosphoenolpyruvate carboxykinase [GTP], mitochondrial (PEPCK-M) (EC 4.1.1.32)	PCK2 PEPCK2
PDGFRA	P16234	ENSG00000134853	5106	PGFRA_HUMAN	Platelet-derived growth factor receptor alpha (PDGF-R-alpha) (PDGFR-alpha) (EC 2.7.10.1) (Alpha platelet-derived growth factor receptor) (Alpha-type platelet-derived growth factor receptor) (CD140 antigen-like family member A) (CD140a antigen) (Platelet-derived growth factor alpha receptor) (Platelet-derived growth factor receptor 2) (PDGFR-2) (CD antigen CD140a)	PDGFRA PDGFR2 RHEPDGFRA
PDGFRB	P09619	ENSG00000113721	5156	PGFRB_HUMAN	Platelet-derived growth factor receptor beta (PDGF-R-beta) (PDGFR-beta) (EC 2.7.10.1) (Beta platelet-derived growth factor receptor) (Beta-type platelet-derived growth factor receptor) (CD140 antigen-like family member B) (Platelet-derived growth factor receptor 1) (PDGFR-1) (CD antigen CD140b)	PDGFRB PDGFR PDGFR1
PDIK1L	Q8N165	ENSG00000175087	5159	PDK1L_HUMAN	Serine/threonine-protein kinase PDIK1L (EC 2.7.11.1) (PDLIM1-interacting kinase 1-like)	PDIK1L CLIK1L
PDK1	Q15118	ENSG00000152256	149420	PDK1_HUMAN	[Pyruvate dehydrogenase (acetyl-transferring)] kinase isozyme 1, mitochondrial (EC 2.7.11.2) (Pyruvate dehydrogenase kinase isoform 1) (PDH kinase 1)	PDK1 PDHK1
PDK2	Q15119	ENSG00000005882	5163	PDK2_HUMAN	[Pyruvate dehydrogenase (acetyl-transferring)] kinase isozyme 2, mitochondrial (EC 2.7.11.2) (Pyruvate dehydrogenase kinase isoform 2) (PDH kinase 2) (PDKII)	PDK2 PDHK2
PDK3	Q15120	ENSG00000067992	5164	PDK3_HUMAN	[Pyruvate dehydrogenase (acetyl-transferring)] kinase isozyme 3, mitochondrial (EC 2.7.11.2) (Pyruvate dehydrogenase kinase isoform 3)	PDK3 PDHK3
PDK4	Q16654	ENSG00000004799	5165	PDK4_HUMAN	[Pyruvate dehydrogenase (acetyl-transferring)] kinase isozyme 4, mitochondrial (EC 2.7.11.2) (Pyruvate dehydrogenase kinase isoform 4)	PDK4 PDHK4
PDPK1	O15530	ENSG00000140992	5166	PDPK1_HUMAN	3-phosphoinositide-dependent protein kinase 1 (hPDK1) (EC 2.7.11.1)	PDPK1 PDK1
PDXK	O00764	ENSG00000160209	5170	PDXK_HUMAN	Pyridoxal kinase (EC 2.7.1.35) (Pyridoxine kinase)	PDXK C21orf124 C21orf97 PKH PNK PRED79
PDZD2	O15018	ENSG00000133401	8566	PDZD2_HUMAN	PDZ domain-containing protein 2 (Activated in prostate cancer protein) (PDZ domain-containing protein 3) [Cleaved into: Processed PDZ domain-containing protein 2]	PDZD2 AIPC KIAA0300 PDZK3
PEAK1	Q9H792	ENSG00000173517	23037	PEAK1_HUMAN	Inactive tyrosine-protein kinase PEAK1 (Pseudopodium-enriched atypical kinase 1) (Sugen kinase 269) (Tyrosine-protein kinase SgK269)	PEAK1 KIAA2002
PFKFB1	P16118	ENSG00000158571	79834	F261_HUMAN	6-phosphofructo-2-kinase/fructose-2,6-bisphosphatase 1 (6PF-2-K/Fru-2,6-P2ase 1) (PFK/FBPase 1) (6PF-2-K/Fru-2,6-P2ase liver isozyme) [Includes: 6-phosphofructo-2-kinase (EC 2.7.1.105); Fructose-2,6-bisphosphatase (EC 3.1.3.46)]	PFKFB1 F6PK PFRX
PFKFB2	O60825	ENSG00000123836	5207	F262_HUMAN	6-phosphofructo-2-kinase/fructose-2,6-bisphosphatase 2 (6PF-2-K/Fru-2,6-P2ase 2) (PFK/FBPase 2) (6PF-2-K/Fru-2,6-P2ase heart-type isozyme) [Includes: 6-phosphofructo-2-kinase (EC 2.7.1.105); Fructose-2,6-bisphosphatase (EC 3.1.3.46)]	PFKFB2
PFKFB3	Q16875	ENSG00000170525	5208	F263_HUMAN	6-phosphofructo-2-kinase/fructose-2,6-bisphosphatase 3 (6PF-2-K/Fru-2,6-P2ase 3) (PFK/FBPase 3) (6PF-2-K/Fru-2,6-P2ase brain/placenta-type isozyme) (Renal carcinoma antigen NY-REN-56) (iPFK-2) [Includes: 6-phosphofructo-2-kinase (EC 2.7.1.105); Fructose-2,6-bisphosphatase (EC 3.1.3.46)]	PFKFB3
PFKFB4	Q16877	ENSG00000114268	5209	F264_HUMAN	6-phosphofructo-2-kinase/fructose-2,6-bisphosphatase 4 (6PF-2-K/Fru-2,6-P2ase 4) (PFK/FBPase 4) (6PF-2-K/Fru-2,6-P2ase testis-type isozyme) [Includes: 6-phosphofructo-2-kinase (EC 2.7.1.105); Fructose-2,6-bisphosphatase (EC 3.1.3.46)]	PFKFB4
PFKL	P17858	ENSG00000141959	5210	PFKAL_HUMAN	ATP-dependent 6-phosphofructokinase, liver type (ATP-PFK) (PFK-L) (EC 2.7.1.11) (6-phosphofructokinase type B) (Phosphofructo-1-kinase isozyme B) (PFK-B) (Phosphohexokinase)	PFKL
PFKM	P08237	ENSG00000152556	5211	PFKAM_HUMAN	ATP-dependent 6-phosphofructokinase, muscle type (ATP-PFK) (PFK-M) (EC 2.7.1.11) (6-phosphofructokinase type A) (Phosphofructo-1-kinase isozyme A) (PFK-A) (Phosphohexokinase)	PFKM PFKX
PFKP	Q01813	ENSG00000067057	5213	PFKAP_HUMAN	ATP-dependent 6-phosphofructokinase, platelet type (ATP-PFK) (PFK-P) (EC 2.7.1.11) (6-phosphofructokinase type C) (Phosphofructo-1-kinase isozyme C) (PFK-C) (Phosphohexokinase)	PFKP PFKF
PGK1	P00558	ENSG00000102144	5214	PGK1_HUMAN	Phosphoglycerate kinase 1 (EC 2.7.2.3) (Cell migration-inducing gene 10 protein) (Primer recognition protein 2) (PRP 2)	PGK1 PGKA MIG10 OK/SW-cl.110
PGK2	P07205	ENSG00000170950	5230	PGK2_HUMAN	Phosphoglycerate kinase 2 (EC 2.7.2.3) (Phosphoglycerate kinase, testis specific)	PGK2 PGKB
PHKA1	P46020	ENSG00000067177	5232	KPB1_HUMAN	Phosphorylase b kinase regulatory subunit alpha, skeletal muscle isoform (Phosphorylase kinase alpha M subunit)	PHKA1 PHKA
PHKA2	P46019	ENSG00000044446	5255	KPB2_HUMAN	Phosphorylase b kinase regulatory subunit alpha, liver isoform (Phosphorylase kinase alpha L subunit)	PHKA2 PHKLA PYK
PHKB	Q93100	ENSG00000102893	5256	KPBB_HUMAN	Phosphorylase b kinase regulatory subunit beta (Phosphorylase kinase subunit beta)	PHKB
PHKG1	Q16816	ENSG00000164776	5257	PHKG1_HUMAN	Phosphorylase b kinase gamma catalytic chain, skeletal muscle/heart isoform (PHK-gamma-M) (EC 2.7.11.19) (Phosphorylase kinase subunit gamma-1) (Serine/threonine-protein kinase PHKG1) (EC 2.7.11.1) (EC 2.7.11.26)	PHKG1 PHKG
PHKG2	P15735	ENSG00000156873	5260	PHKG2_HUMAN	Phosphorylase b kinase gamma catalytic chain, liver/testis isoform (PHK-gamma-LT) (PHK-gamma-T) (EC 2.7.11.19) (PSK-C3) (Phosphorylase kinase subunit gamma-2)	PHKG2
PI4K2B	Q8TCG2	ENSG00000038210	5261	P4K2B_HUMAN	Phosphatidylinositol 4-kinase type 2-beta (EC 2.7.1.67) (Phosphatidylinositol 4-kinase type II-beta) (PI4KII-BETA)	PI4K2B
PI4KA	P42356	ENSG00000241973	55300	PI4KA_HUMAN	Phosphatidylinositol 4-kinase alpha (PI4-kinase alpha) (PI4K-alpha) (PtdIns-4-kinase alpha) (EC 2.7.1.67)	PI4KA PIK4 PIK4CA
PI4KB	Q9UBF8	ENSG00000143393	5297	PI4KB_HUMAN	Phosphatidylinositol 4-kinase beta (PI4K-beta) (PI4Kbeta) (PtdIns 4-kinase beta) (EC 2.7.1.67) (NPIK) (PI4K92) (PI4KIII)	PI4KB PIK4CB
PIK3C2A	O00443	ENSG00000011405	5298	P3C2A_HUMAN	Phosphatidylinositol 4-phosphate 3-kinase C2 domain-containing subunit alpha (PI3K-C2-alpha) (PtdIns-3-kinase C2 subunit alpha) (EC 2.7.1.154) (Phosphoinositide 3-kinase-C2-alpha)	PIK3C2A
PIK3C2B	O00750	ENSG00000133056	5286	P3C2B_HUMAN	Phosphatidylinositol 4-phosphate 3-kinase C2 domain-containing subunit beta (PI3K-C2-beta) (PtdIns-3-kinase C2 subunit beta) (EC 2.7.1.154) (C2-PI3K) (Phosphoinositide 3-kinase-C2-beta)	PIK3C2B
PIK3C2G	O75747	ENSG00000139144	5287	P3C2G_HUMAN	Phosphatidylinositol 4-phosphate 3-kinase C2 domain-containing subunit gamma (PI3K-C2-gamma) (PtdIns-3-kinase C2 subunit gamma) (EC 2.7.1.154) (Phosphoinositide 3-kinase-C2-gamma)	PIK3C2G
PIK3C3	Q8NEB9	ENSG00000078142	5288	PK3C3_HUMAN	Phosphatidylinositol 3-kinase catalytic subunit type 3 (PI3-kinase type 3) (PI3K type 3) (PtdIns-3-kinase type 3) (EC 2.7.1.137) (Phosphatidylinositol 3-kinase p100 subunit) (Phosphoinositide-3-kinase class 3) (hVps34)	PIK3C3 VPS34
PIK3CA	P42336	ENSG00000121879	5289	PK3CA_HUMAN	Phosphatidylinositol 4,5-bisphosphate 3-kinase catalytic subunit alpha isoform (PI3-kinase subunit alpha) (PI3K-alpha) (PI3Kalpha) (PtdIns-3-kinase subunit alpha) (EC 2.7.1.153) (Phosphatidylinositol 4,5-bisphosphate 3-kinase 110 kDa catalytic subunit alpha) (PtdIns-3-kinase subunit p110-alpha) (p110alpha) (Phosphoinositide-3-kinase catalytic alpha polypeptide) (Serine/threonine protein kinase PI…	PIK3CA
PIK3CB	P42338	ENSG00000051382	5290	PK3CB_HUMAN	Phosphatidylinositol 4,5-bisphosphate 3-kinase catalytic subunit beta isoform (PI3-kinase subunit beta) (PI3K-beta) (PI3Kbeta) (PtdIns-3-kinase subunit beta) (EC 2.7.1.153) (Phosphatidylinositol 4,5-bisphosphate 3-kinase 110 kDa catalytic subunit beta) (PtdIns-3-kinase subunit p110-beta) (p110beta)	PIK3CB PIK3C1
PIK3CD	O00329	ENSG00000171608	5291	PK3CD_HUMAN	Phosphatidylinositol 4,5-bisphosphate 3-kinase catalytic subunit delta isoform (PI3-kinase subunit delta) (PI3K-delta) (PI3Kdelta) (PtdIns-3-kinase subunit delta) (EC 2.7.1.153) (Phosphatidylinositol 4,5-bisphosphate 3-kinase 110 kDa catalytic subunit delta) (PtdIns-3-kinase subunit p110-delta) (p110delta)	PIK3CD
PIK3CG	P48736	ENSG00000105851	5293	PK3CG_HUMAN	Phosphatidylinositol 4,5-bisphosphate 3-kinase catalytic subunit gamma isoform (PI3-kinase subunit gamma) (PI3K-gamma) (PI3Kgamma) (PtdIns-3-kinase subunit gamma) (EC 2.7.1.153) (Phosphatidylinositol 4,5-bisphosphate 3-kinase 110 kDa catalytic subunit gamma) (PtdIns-3-kinase subunit p110-gamma) (p110gamma) (Phosphoinositide-3-kinase catalytic gamma polypeptide) (Serine/threonine protein kinase PI…	PIK3CG
PIK3R2	O00459	ENSG00000105647	5294	P85B_HUMAN	Phosphatidylinositol 3-kinase regulatory subunit beta (PI3-kinase regulatory subunit beta) (PI3K regulatory subunit beta) (PtdIns-3-kinase regulatory subunit beta) (Phosphatidylinositol 3-kinase 85 kDa regulatory subunit beta) (PI3-kinase subunit p85-beta) (PtdIns-3-kinase regulatory subunit p85-beta)	PIK3R2
PIK3R3	Q92569	ENSG00000117461	5296	P55G_HUMAN	Phosphatidylinositol 3-kinase regulatory subunit gamma (PI3-kinase regulatory subunit gamma) (PI3K regulatory subunit gamma) (PtdIns-3-kinase regulatory subunit gamma) (Phosphatidylinositol 3-kinase 55 kDa regulatory subunit gamma) (PI3-kinase subunit p55-gamma) (PtdIns-3-kinase regulatory subunit p55-gamma) (p55PIK)	PIK3R3
PIK3R4	Q99570	ENSG00000196455	8503	PI3R4_HUMAN	Phosphoinositide 3-kinase regulatory subunit 4 (PI3-kinase regulatory subunit 4) (EC 2.7.11.1) (PI3-kinase p150 subunit) (Phosphoinositide 3-kinase adaptor protein)	PIK3R4 VPS15
PIKFYVE	Q9Y2I7	ENSG00000115020	30849	FYV1_HUMAN	1-phosphatidylinositol 3-phosphate 5-kinase (Phosphatidylinositol 3-phosphate 5-kinase) (EC 2.7.1.150) (FYVE finger-containing phosphoinositide kinase) (PIKfyve) (Phosphatidylinositol 3-phosphate 5-kinase type III) (PIPkin-III) (Type III PIP kinase)	PIKFYVE KIAA0981 PIP5K3
PIM1	P11309	ENSG00000137193	200576	PIM1_HUMAN	Serine/threonine-protein kinase pim-1 (EC 2.7.11.1)	PIM1
PIM2	Q9P1W9	ENSG00000102096	5292	PIM2_HUMAN	Serine/threonine-protein kinase pim-2 (EC 2.7.11.1) (Pim-2h)	PIM2
PIM3	Q86V86	ENSG00000198355	11040	PIM3_HUMAN	Serine/threonine-protein kinase pim-3 (EC 2.7.11.1)	PIM3
PIN1	Q13526	ENSG00000127445	415116	PIN1_HUMAN	Peptidyl-prolyl cis-trans isomerase NIMA-interacting 1 (EC 5.2.1.8) (Peptidyl-prolyl cis-trans isomerase Pin1) (PPIase Pin1) (Rotamase Pin1)	PIN1
PINK1	Q9BXM7	ENSG00000158828	5300	PINK1_HUMAN	Serine/threonine-protein kinase PINK1, mitochondrial (EC 2.7.11.1) (BRPK) (PTEN-induced putative kinase protein 1)	PINK1
PIP4K2A	P48426	ENSG00000150867	65018	PI42A_HUMAN	Phosphatidylinositol 5-phosphate 4-kinase type-2 alpha (EC 2.7.1.149) (1-phosphatidylinositol 5-phosphate 4-kinase 2-alpha) (Diphosphoinositide kinase 2-alpha) (PIP5KIII) (Phosphatidylinositol 5-phosphate 4-kinase type II alpha) (PI(5)P 4-kinase type II alpha) (PIP4KII-alpha) (PtdIns(4)P-5-kinase B isoform) (PtdIns(4)P-5-kinase C isoform) (PtdIns(5)P-4-kinase isoform 2-alpha)	PIP4K2A PIP5K2 PIP5K2A
PIP4K2B	P78356	ENSG00000276293	5305	PI42B_HUMAN	Phosphatidylinositol 5-phosphate 4-kinase type-2 beta (EC 2.7.1.149) (1-phosphatidylinositol 5-phosphate 4-kinase 2-beta) (Diphosphoinositide kinase 2-beta) (Phosphatidylinositol 5-phosphate 4-kinase type II beta) (PI(5)P 4-kinase type II beta) (PIP4KII-beta) (PtdIns(5)P-4-kinase isoform 2-beta)	PIP4K2B PIP5K2B
PIP4K2C	Q8TBX8	ENSG00000166908	8396	PI42C_HUMAN	Phosphatidylinositol 5-phosphate 4-kinase type-2 gamma (EC 2.7.1.149) (Phosphatidylinositol 5-phosphate 4-kinase type II gamma) (PI(5)P 4-kinase type II gamma) (PIP4KII-gamma)	PIP4K2C PIP5K2C
PIP5K1A	Q99755	ENSG00000143398	79837	PI51A_HUMAN	Phosphatidylinositol 4-phosphate 5-kinase type-1 alpha (PIP5K1-alpha) (PtdIns(4)P-5-kinase 1 alpha) (EC 2.7.1.68) (68 kDa type I phosphatidylinositol 4-phosphate 5-kinase alpha) (Phosphatidylinositol 4-phosphate 5-kinase type I alpha) (PIP5KIalpha)	PIP5K1A
PIP5K1B	O14986	ENSG00000107242	8394	PI51B_HUMAN	Phosphatidylinositol 4-phosphate 5-kinase type-1 beta (PIP5K1-beta) (PtdIns(4)P-5-kinase 1 beta) (EC 2.7.1.68) (Phosphatidylinositol 4-phosphate 5-kinase type I beta) (PIP5KIbeta) (Protein STM-7) (Type I phosphatidylinositol 4-phosphate 5-kinase beta)	PIP5K1B STM7
PIP5K1C	O60331	ENSG00000186111	8395	PI51C_HUMAN	Phosphatidylinositol 4-phosphate 5-kinase type-1 gamma (PIP5K1-gamma) (PtdIns(4)P-5-kinase 1 gamma) (EC 2.7.1.68) (Phosphatidylinositol 4-phosphate 5-kinase type I gamma) (PIP5KIgamma)	PIP5K1C KIAA0589
PKD1	P98161	ENSG00000008710	23396	PKD1_HUMAN	Polycystin-1 (PC1) (Autosomal dominant polycystic kidney disease 1 protein)	PKD1
PKD2L1	Q9P0L9	ENSG00000107593	5310	PK2L1_HUMAN	Polycystic kidney disease 2-like 1 protein (Polycystin-2 homolog) (Polycystin-2L1) (Polycystin-L) (Polycystin-L1)	PKD2L1 PKD2L PKDL TRPP3
PKD2L2	Q9NZM6	ENSG00000078795	9033	PK2L2_HUMAN	Polycystic kidney disease 2-like 2 protein (Polycystin-2L2) (Polycystin-L2)	PKD2L2
PKDCC	Q504Y2	ENSG00000162878	27039	PKDCC_HUMAN	Extracellular tyrosine-protein kinase PKDCC (EC 2.7.10.2) (Protein kinase domain-containing protein, cytoplasmic) (Protein kinase-like protein SgK493) (Sugen kinase 493) (Vertebrate lonesome kinase)	PKDCC SGK493 VLK
PKLR	P30613	ENSG00000143627	91461	KPYR_HUMAN	Pyruvate kinase PKLR (EC 2.7.1.40) (Pyruvate kinase 1) (Pyruvate kinase isozymes L/R) (R-type/L-type pyruvate kinase) (Red cell/liver pyruvate kinase)	PKLR PK1 PKL
PKM	P14618	ENSG00000067225	5313	KPYM_HUMAN	Pyruvate kinase PKM (EC 2.7.1.40) (Cytosolic thyroid hormone-binding protein) (CTHBP) (Opa-interacting protein 3) (OIP-3) (Pyruvate kinase 2/3) (Pyruvate kinase muscle isozyme) (Thyroid hormone-binding protein 1) (THBP1) (Tumor M2-PK) (p58)	PKM OIP3 PK2 PK3 PKM2
PKMYT1	Q99640	ENSG00000127564	5315	PMYT1_HUMAN	Membrane-associated tyrosine- and threonine-specific cdc2-inhibitory kinase (EC 2.7.11.1) (Myt1 kinase)	PKMYT1 MYT1
PKN1	Q16512	ENSG00000123143	9088	PKN1_HUMAN	Serine/threonine-protein kinase N1 (EC 2.7.11.13) (Protease-activated kinase 1) (PAK-1) (Protein kinase C-like 1) (Protein kinase C-like PKN) (Protein kinase PKN-alpha) (Protein-kinase C-related kinase 1) (Serine-threonine protein kinase N)	PKN1 PAK1 PKN PRK1 PRKCL1
PKN2	Q16513	ENSG00000065243	5585	PKN2_HUMAN	Serine/threonine-protein kinase N2 (EC 2.7.11.13) (PKN gamma) (Protein kinase C-like 2) (Protein-kinase C-related kinase 2)	PKN2 PRK2 PRKCL2
PKN3	Q6P5Z2	ENSG00000160447	5586	PKN3_HUMAN	Serine/threonine-protein kinase N3 (EC 2.7.11.13) (Protein kinase PKN-beta) (Protein-kinase C-related kinase 3)	PKN3 PKNBETA
PLK1	P53350	ENSG00000166851	29941	PLK1_HUMAN	Serine/threonine-protein kinase PLK1 (EC 2.7.11.21) (Polo-like kinase 1) (PLK-1) (Serine/threonine-protein kinase 13) (STPK13)	PLK1 PLK
PLK2	Q9NYY3	ENSG00000145632	5347	PLK2_HUMAN	Serine/threonine-protein kinase PLK2 (EC 2.7.11.21) (Polo-like kinase 2) (PLK-2) (hPlk2) (Serine/threonine-protein kinase SNK) (hSNK) (Serum-inducible kinase)	PLK2 SNK
PLK3	Q9H4B4	ENSG00000173846	10769	PLK3_HUMAN	Serine/threonine-protein kinase PLK3 (EC 2.7.11.21) (Cytokine-inducible serine/threonine-protein kinase) (FGF-inducible kinase) (Polo-like kinase 3) (PLK-3) (Proliferation-related kinase)	PLK3 CNK FNK PRK
PLK4	O00444	ENSG00000142731	1263	PLK4_HUMAN	Serine/threonine-protein kinase PLK4 (EC 2.7.11.21) (Polo-like kinase 4) (PLK-4) (Serine/threonine-protein kinase 18) (Serine/threonine-protein kinase Sak)	PLK4 SAK STK18
PMVK	Q15126	ENSG00000163344	10733	PMVK_HUMAN	Phosphomevalonate kinase (PMKase) (hPMK) (EC 2.7.4.2)	PMVK PMKI
PNCK	Q6P2M8	ENSG00000130822	10654	KCC1B_HUMAN	Calcium/calmodulin-dependent protein kinase type 1B (EC 2.7.11.17) (CaM kinase I beta) (CaM kinase IB) (CaM-KI beta) (CaMKI-beta) (Pregnancy up-regulated non-ubiquitously-expressed CaM kinase)	PNCK
POLK	Q9UBT6	ENSG00000122008	139728	POLK_HUMAN	DNA polymerase kappa (EC 2.7.7.7) (DINB protein) (DINP)	POLK DINB1
POLR2K	P53803	ENSG00000147669	51426	RPAB4_HUMAN	DNA-directed RNA polymerases I, II, and III subunit RPABC4 (RNA polymerases I, II, and III subunit ABC4) (ABC10-alpha) (DNA-directed RNA polymerase II subunit K) (RNA polymerase II 7.0 kDa subunit) (RPB7.0) (RPB10alpha)	POLR2K
POLR3K	Q9Y2Y1	ENSG00000161980	5440	RPC10_HUMAN	DNA-directed RNA polymerase III subunit RPC10 (RNA polymerase III subunit C10) (DNA-directed RNA polymerase III subunit K) (RNA polymerase III 12.5 kDa subunit) (RPC12.5) (RNA polymerase III subunit C11) (HsC11p) (RPC11) (hRPC11)	POLR3K RPC11 My010
POMK	Q9H5K3	ENSG00000185900	51728	SG196_HUMAN	Protein O-mannose kinase (POMK) (EC 2.7.1.183) (Protein kinase-like protein SgK196) (Sugen kinase 196)	POMK SGK196
PRAG1	Q86YV5	ENSG00000275342	84197	PRAG1_HUMAN	Inactive tyrosine-protein kinase PRAG1 (PEAK1-related kinase-activating pseudokinase 1) (Pragmin) (Sugen kinase 223) (SgK223)	PRAG1 SGK223
PRKAA1	Q13131	ENSG00000132356	157285	AAPK1_HUMAN	5'-AMP-activated protein kinase catalytic subunit alpha-1 (AMPK subunit alpha-1) (EC 2.7.11.1) (Acetyl-CoA carboxylase kinase) (ACACA kinase) (EC 2.7.11.27) (Hydroxymethylglutaryl-CoA reductase kinase) (HMGCR kinase) (EC 2.7.11.31) (Tau-protein kinase PRKAA1) (EC 2.7.11.26)	PRKAA1 AMPK1
PRKAA2	P54646	ENSG00000162409	5562	AAPK2_HUMAN	5'-AMP-activated protein kinase catalytic subunit alpha-2 (AMPK subunit alpha-2) (EC 2.7.11.1) (Acetyl-CoA carboxylase kinase) (ACACA kinase) (EC 2.7.11.27) (Hydroxymethylglutaryl-CoA reductase kinase) (HMGCR kinase) (EC 2.7.11.31)	PRKAA2 AMPK AMPK2
PRKAB2	O43741	ENSG00000131791	5563	AAKB2_HUMAN	5'-AMP-activated protein kinase subunit beta-2 (AMPK subunit beta-2)	PRKAB2
PRKACA	P17612	ENSG00000072062	5565	KAPCA_HUMAN	cAMP-dependent protein kinase catalytic subunit alpha (PKA C-alpha) (EC 2.7.11.11)	PRKACA PKACA
PRKACB	P22694	ENSG00000142875	5566	KAPCB_HUMAN	cAMP-dependent protein kinase catalytic subunit beta (PKA C-beta) (EC 2.7.11.11)	PRKACB
PRKACG	P22612	ENSG00000165059	5567	KAPCG_HUMAN	cAMP-dependent protein kinase catalytic subunit gamma (PKA C-gamma) (EC 2.7.11.11)	PRKACG
PRKAG1	P54619	ENSG00000181929	5568	AAKG1_HUMAN	5'-AMP-activated protein kinase subunit gamma-1 (AMPK gamma1) (AMPK subunit gamma-1) (AMPKg)	PRKAG1
PRKAG2	Q9UGJ0	ENSG00000106617	5571	AAKG2_HUMAN	5'-AMP-activated protein kinase subunit gamma-2 (AMPK gamma2) (AMPK subunit gamma-2) (H91620p)	PRKAG2
PRKAG3	Q9UGI9	ENSG00000115592	51422	AAKG3_HUMAN	5'-AMP-activated protein kinase subunit gamma-3 (AMPK gamma3) (AMPK subunit gamma-3)	PRKAG3 AMPKG3
PRKAR1A	P10644	ENSG00000108946	53632	KAP0_HUMAN	cAMP-dependent protein kinase type I-alpha regulatory subunit (Tissue-specific extinguisher 1) (TSE1)	PRKAR1A PKR1 PRKAR1 TSE1
PRKAR1B	P31321	ENSG00000188191	5573	KAP1_HUMAN	cAMP-dependent protein kinase type I-beta regulatory subunit	PRKAR1B
PRKAR2A	P13861	ENSG00000114302	5575	KAP2_HUMAN	cAMP-dependent protein kinase type II-alpha regulatory subunit	PRKAR2A PKR2 PRKAR2
PRKAR2B	P31323	ENSG00000005249	5576	KAP3_HUMAN	cAMP-dependent protein kinase type II-beta regulatory subunit	PRKAR2B
PRKCA	P17252	ENSG00000154229	5577	KPCA_HUMAN	Protein kinase C alpha type (PKC-A) (PKC-alpha) (EC 2.7.11.13)	PRKCA PKCA PRKACA
PRKCB	P05771	ENSG00000166501	5578	KPCB_HUMAN	Protein kinase C beta type (PKC-B) (PKC-beta) (EC 2.7.11.13)	PRKCB PKCB PRKCB1
PRKCD	Q05655	ENSG00000163932	5579	KPCD_HUMAN	Protein kinase C delta type (EC 2.7.11.13) (Tyrosine-protein kinase PRKCD) (EC 2.7.10.2) (nPKC-delta) [Cleaved into: Protein kinase C delta type regulatory subunit; Protein kinase C delta type catalytic subunit (Sphingosine-dependent protein kinase-1) (SDK1)]	PRKCD
PRKCE	Q02156	ENSG00000171132	5580	KPCE_HUMAN	Protein kinase C epsilon type (EC 2.7.11.13) (nPKC-epsilon)	PRKCE PKCE
PRKCG	P05129	ENSG00000126583	5581	KPCG_HUMAN	Protein kinase C gamma type (PKC-gamma) (EC 2.7.11.13)	PRKCG PKCG
PRKCH	P24723	ENSG00000027075	5582	KPCL_HUMAN	Protein kinase C eta type (EC 2.7.11.13) (PKC-L) (nPKC-eta)	PRKCH PKCL PRKCL
PRKCI	P41743	ENSG00000163558	5583	KPCI_HUMAN	Protein kinase C iota type (EC 2.7.11.13) (Atypical protein kinase C-lambda/iota) (PRKC-lambda/iota) (aPKC-lambda/iota) (nPKC-iota)	PRKCI DXS1179E
PRKCQ	Q04759	ENSG00000065675	5584	KPCT_HUMAN	Protein kinase C theta type (EC 2.7.11.13) (nPKC-theta)	PRKCQ PRKCT
PRKCZ	Q05513	ENSG00000067606	5588	KPCZ_HUMAN	Protein kinase C zeta type (EC 2.7.11.13) (nPKC-zeta)	PRKCZ PKC2
PRKD1	Q15139	ENSG00000184304	5590	KPCD1_HUMAN	Serine/threonine-protein kinase D1 (EC 2.7.11.13) (Protein kinase C mu type) (Protein kinase D) (nPKC-D1) (nPKC-mu)	PRKD1 PKD PKD1 PRKCM
PRKD2	Q9BZL6	ENSG00000105287	5587	KPCD2_HUMAN	Serine/threonine-protein kinase D2 (EC 2.7.11.13) (nPKC-D2)	PRKD2 PKD2 HSPC187
PRKD3	O94806	ENSG00000115825	25865	KPCD3_HUMAN	Serine/threonine-protein kinase D3 (EC 2.7.11.13) (Protein kinase C nu type) (Protein kinase EPK2) (nPKC-nu)	PRKD3 EPK2 PRKCN
PRKDC	P78527	ENSG00000253729	23683	PRKDC_HUMAN	DNA-dependent protein kinase catalytic subunit (DNA-PK catalytic subunit) (DNA-PKcs) (EC 2.7.11.1) (DNPK1) (p460)	PRKDC HYRC HYRC1
PRKG1	Q13976	ENSG00000185532	5591	KGP1_HUMAN	cGMP-dependent protein kinase 1 (cGK 1) (cGK1) (EC 2.7.11.12) (cGMP-dependent protein kinase I) (cGKI)	PRKG1 PRKG1B PRKGR1A PRKGR1B
PRKG2	Q13237	ENSG00000138669	5592	KGP2_HUMAN	cGMP-dependent protein kinase 2 (cGK 2) (cGK2) (EC 2.7.11.12) (cGMP-dependent protein kinase II) (cGKII)	PRKG2 PRKGR2
PRKX	P51817	ENSG00000183943	5593	PRKX_HUMAN	cAMP-dependent protein kinase catalytic subunit PRKX (PrKX) (Protein kinase X) (Protein kinase X-linked) (Serine/threonine-protein kinase PRKX) (EC 2.7.11.1) (Protein kinase PKX1)	PRKX PKX1
PRKY	O43930	ENSG00000099725	5613	PRKY_HUMAN	Putative serine/threonine-protein kinase PRKY (EC 2.7.11.1)	PRKY
PRPF4B	Q13523	ENSG00000112739	8899	PRP4B_HUMAN	Serine/threonine-protein kinase PRP4 homolog (EC 2.7.11.1) (PRP4 kinase) (PRP4 pre-mRNA-processing factor 4 homolog)	PRPF4B KIAA0536 PRP4 PRP4H PRP4K
PRPS1	P60891	ENSG00000147224	5631	PRPS1_HUMAN	Ribose-phosphate pyrophosphokinase 1 (EC 2.7.6.1) (PPRibP) (Phosphoribosyl pyrophosphate synthase I) (PRS-I)	PRPS1
PRPS1L1	P21108	ENSG00000229937	221823	PRPS3_HUMAN	Ribose-phosphate pyrophosphokinase 3 (EC 2.7.6.1) (Phosphoribosyl pyrophosphate synthase 1-like 1) (PRPS1-like 1) (Phosphoribosyl pyrophosphate synthase III) (PRS-III)	PRPS1L1 PRPS3 PRPSL
PRPS2	P11908	ENSG00000101911	5634	PRPS2_HUMAN	Ribose-phosphate pyrophosphokinase 2 (EC 2.7.6.1) (PPRibP) (Phosphoribosyl pyrophosphate synthase II) (PRS-II)	PRPS2
PSKH1	P11801	ENSG00000159792	5681	KPSH1_HUMAN	Serine/threonine-protein kinase H1 (EC 2.7.11.1) (Protein serine kinase H1) (PSK-H1)	PSKH1
PSKH2	Q96QS6	ENSG00000147613	85481	KPSH2_HUMAN	Serine/threonine-protein kinase H2 (EC 2.7.11.1) (Protein serine kinase H2) (PSK-H2)	PSKH2
PTK2	Q05397	ENSG00000169398	5747	FAK1_HUMAN	Focal adhesion kinase 1 (FADK 1) (EC 2.7.10.2) (Focal adhesion kinase-related nonkinase) (FRNK) (Protein phosphatase 1 regulatory subunit 71) (PPP1R71) (Protein-tyrosine kinase 2) (p125FAK) (pp125FAK)	PTK2 FAK FAK1
PTK2B	Q14289	ENSG00000120899	2185	FAK2_HUMAN	Protein-tyrosine kinase 2-beta (EC 2.7.10.2) (Calcium-dependent tyrosine kinase) (CADTK) (Calcium-regulated non-receptor proline-rich tyrosine kinase) (Cell adhesion kinase beta) (CAK-beta) (CAKB) (Focal adhesion kinase 2) (FADK 2) (Proline-rich tyrosine kinase 2) (Related adhesion focal tyrosine kinase) (RAFTK)	PTK2B FAK2 PYK2 RAFTK
PTK6	Q13882	ENSG00000101213	5753	PTK6_HUMAN	Protein-tyrosine kinase 6 (EC 2.7.10.2) (Breast tumor kinase) (Tyrosine-protein kinase BRK)	PTK6 BRK
PTK7	Q13308	ENSG00000112655	5754	PTK7_HUMAN	Inactive tyrosine-protein kinase 7 (Colon carcinoma kinase 4) (CCK-4) (Protein-tyrosine kinase 7) (Pseudo tyrosine kinase receptor 7) (Tyrosine-protein kinase-like 7)	PTK7 CCK4
PXK	Q7Z7A4	ENSG00000168297	54899	PXK_HUMAN	PX domain-containing protein kinase-like protein (Modulator of Na,K-ATPase) (MONaKA)	PXK
RAB32	Q13637	ENSG00000118508	10981	RAB32_HUMAN	Ras-related protein Rab-32	RAB32
RAB38	P57729	ENSG00000123892	23682	RAB38_HUMAN	Ras-related protein Rab-38 (Melanoma antigen NY-MEL-1)	RAB38
RAD18	Q9NS91	ENSG00000070950	56852	RAD18_HUMAN	E3 ubiquitin-protein ligase RAD18 (EC 2.3.2.27) (Postreplication repair protein RAD18) (hHR18) (hRAD18) (RING finger protein 73) (RING-type E3 ubiquitin transferase RAD18)	RAD18 RNF73
RAF1	P04049	ENSG00000132155	5894	RAF1_HUMAN	RAF proto-oncogene serine/threonine-protein kinase (EC 2.7.11.1) (Proto-oncogene c-RAF) (cRaf) (Raf-1)	RAF1 RAF
RALB	P11234	ENSG00000144118	5899	RALB_HUMAN	Ras-related protein Ral-B	RALB
RAPGEF3	O95398	ENSG00000079337	10411	RPGF3_HUMAN	Rap guanine nucleotide exchange factor 3 (Exchange factor directly activated by cAMP 1) (Exchange protein directly activated by cAMP 1) (EPAC 1) (Rap1 guanine-nucleotide-exchange factor directly activated by cAMP) (cAMP-regulated guanine nucleotide exchange factor I) (cAMP-GEFI)	RAPGEF3 CGEF1 EPAC EPAC1
RAPGEF4	Q8WZA2	ENSG00000091428	11069	RPGF4_HUMAN	Rap guanine nucleotide exchange factor 4 (Exchange factor directly activated by cAMP 2) (Exchange protein directly activated by cAMP 2) (EPAC 2) (cAMP-regulated guanine nucleotide exchange factor II) (cAMP-GEFII)	RAPGEF4 CGEF2 EPAC2
RBKS	Q9H477	ENSG00000171174	64080	RBSK_HUMAN	Ribokinase (RK) (EC 2.7.1.15)	RBKS RBSK
RET	P07949	ENSG00000165731	5979	RET_HUMAN	Proto-oncogene tyrosine-protein kinase receptor Ret (EC 2.7.10.1) (Cadherin family member 12) (Proto-oncogene c-Ret) [Cleaved into: Soluble RET kinase fragment; Extracellular cell-membrane anchored RET cadherin 120 kDa fragment]	RET CDHF12 CDHR16 PTC RET51
RFK	Q969G6	ENSG00000135002	55312	RIFK_HUMAN	Riboflavin kinase (EC 2.7.1.26) (ATP:riboflavin 5'-phosphotransferase) (Flavokinase)	RFK
RIOK1	Q9BRS2	ENSG00000124784	83732	RIOK1_HUMAN	Serine/threonine-protein kinase RIO1 (EC 2.7.11.1) (EC 3.6.3.-) (RIO kinase 1)	RIOK1 RIO1
RIOK2	Q9BVS4	ENSG00000058729	55781	RIOK2_HUMAN	Serine/threonine-protein kinase RIO2 (EC 2.7.11.1) (RIO kinase 2)	RIOK2 RIO2
RIOK3	O14730	ENSG00000101782	8780	RIOK3_HUMAN	Serine/threonine-protein kinase RIO3 (EC 2.7.11.1) (RIO kinase 3) (sudD homolog)	RIOK3 SUDD
RIPK1	Q13546	ENSG00000137275	8737	RIPK1_HUMAN	Receptor-interacting serine/threonine-protein kinase 1 (EC 2.7.11.1) (Cell death protein RIP) (Receptor-interacting protein 1) (RIP-1)	RIPK1 RIP RIP1
RIPK2	O43353	ENSG00000104312	8767	RIPK2_HUMAN	Receptor-interacting serine/threonine-protein kinase 2 (EC 2.7.11.1) (CARD-containing interleukin-1 beta-converting enzyme-associated kinase) (CARD-containing IL-1 beta ICE-kinase) (RIP-like-interacting CLARP kinase) (Receptor-interacting protein 2) (RIP-2) (Tyrosine-protein kinase RIPK2) (EC 2.7.10.2)	RIPK2 CARDIAK RICK RIP2 UNQ277/PRO314/PRO34092
RIPK3	Q9Y572	ENSG00000129465	11035	RIPK3_HUMAN	Receptor-interacting serine/threonine-protein kinase 3 (EC 2.7.11.1) (RIP-like protein kinase 3) (Receptor-interacting protein 3) (RIP-3)	RIPK3 RIP3
RIPK4	P57078	ENSG00000183421	54101	RIPK4_HUMAN	Receptor-interacting serine/threonine-protein kinase 4 (EC 2.7.11.1) (Ankyrin repeat domain-containing protein 3) (PKC-delta-interacting protein kinase)	RIPK4 ANKRD3 DIK
RNASEL	Q05823	ENSG00000135828	6041	RN5A_HUMAN	2-5A-dependent ribonuclease (2-5A-dependent RNase) (EC 3.1.26.-) (Ribonuclease 4) (Ribonuclease L) (RNase L)	RNASEL RNS4
ROCK1	Q13464	ENSG00000067900	6093	ROCK1_HUMAN	Rho-associated protein kinase 1 (EC 2.7.11.1) (Renal carcinoma antigen NY-REN-35) (Rho-associated, coiled-coil-containing protein kinase 1) (Rho-associated, coiled-coil-containing protein kinase I) (ROCK-I) (p160 ROCK-1) (p160ROCK)	ROCK1
ROCK2	O75116	ENSG00000134318	9475	ROCK2_HUMAN	Rho-associated protein kinase 2 (EC 2.7.11.1) (Rho kinase 2) (Rho-associated, coiled-coil-containing protein kinase 2) (Rho-associated, coiled-coil-containing protein kinase II) (ROCK-II) (p164 ROCK-2)	ROCK2 KIAA0619
ROR1	Q01973	ENSG00000185483	4919	ROR1_HUMAN	Inactive tyrosine-protein kinase transmembrane receptor ROR1 (Neurotrophic tyrosine kinase, receptor-related 1)	ROR1 NTRKR1
ROR2	Q01974	ENSG00000169071	4920	ROR2_HUMAN	Tyrosine-protein kinase transmembrane receptor ROR2 (EC 2.7.10.1) (Neurotrophic tyrosine kinase, receptor-related 2)	ROR2 NTRKR2
ROS1	P08922	ENSG00000047936	6098	ROS1_HUMAN	Proto-oncogene tyrosine-protein kinase ROS (EC 2.7.10.1) (Proto-oncogene c-Ros) (Proto-oncogene c-Ros-1) (Receptor tyrosine kinase c-ros oncogene 1) (c-Ros receptor tyrosine kinase)	ROS1 MCF3 ROS
RPS6KA1	Q15418	ENSG00000117676	6195	KS6A1_HUMAN	Ribosomal protein S6 kinase alpha-1 (S6K-alpha-1) (EC 2.7.11.1) (90 kDa ribosomal protein S6 kinase 1) (p90-RSK 1) (p90RSK1) (p90S6K) (MAP kinase-activated protein kinase 1a) (MAPK-activated protein kinase 1a) (MAPKAP kinase 1a) (MAPKAPK-1a) (Ribosomal S6 kinase 1) (RSK-1)	RPS6KA1 MAPKAPK1A RSK1
RPS6KA2	Q15349	ENSG00000071242	6196	KS6A2_HUMAN	Ribosomal protein S6 kinase alpha-2 (S6K-alpha-2) (EC 2.7.11.1) (90 kDa ribosomal protein S6 kinase 2) (p90-RSK 2) (p90RSK2) (MAP kinase-activated protein kinase 1c) (MAPK-activated protein kinase 1c) (MAPKAP kinase 1c) (MAPKAPK-1c) (Ribosomal S6 kinase 3) (RSK-3) (pp90RSK3)	RPS6KA2 MAPKAPK1C RSK3
RPS6KA3	P51812	ENSG00000177189	6197	KS6A3_HUMAN	Ribosomal protein S6 kinase alpha-3 (S6K-alpha-3) (EC 2.7.11.1) (90 kDa ribosomal protein S6 kinase 3) (p90-RSK 3) (p90RSK3) (Insulin-stimulated protein kinase 1) (ISPK-1) (MAP kinase-activated protein kinase 1b) (MAPK-activated protein kinase 1b) (MAPKAP kinase 1b) (MAPKAPK-1b) (Ribosomal S6 kinase 2) (RSK-2) (pp90RSK2)	RPS6KA3 ISPK1 MAPKAPK1B RSK2
RPS6KA4	O75676	ENSG00000162302	8986	KS6A4_HUMAN	Ribosomal protein S6 kinase alpha-4 (S6K-alpha-4) (EC 2.7.11.1) (90 kDa ribosomal protein S6 kinase 4) (Nuclear mitogen- and stress-activated protein kinase 2) (Ribosomal protein kinase B) (RSKB)	RPS6KA4 MSK2
RPS6KA5	O75582	ENSG00000100784	9252	KS6A5_HUMAN	Ribosomal protein S6 kinase alpha-5 (S6K-alpha-5) (EC 2.7.11.1) (90 kDa ribosomal protein S6 kinase 5) (Nuclear mitogen- and stress-activated protein kinase 1) (RSK-like protein kinase) (RSKL)	RPS6KA5 MSK1
RPS6KA6	Q9UK32	ENSG00000072133	27330	KS6A6_HUMAN	Ribosomal protein S6 kinase alpha-6 (S6K-alpha-6) (EC 2.7.11.1) (90 kDa ribosomal protein S6 kinase 6) (p90-RSK 6) (p90RSK6) (Ribosomal S6 kinase 4) (RSK-4) (pp90RSK4)	RPS6KA6 RSK4
RPS6KB1	P23443	ENSG00000108443	6198	KS6B1_HUMAN	Ribosomal protein S6 kinase beta-1 (S6K-beta-1) (S6K1) (EC 2.7.11.1) (70 kDa ribosomal protein S6 kinase 1) (P70S6K1) (p70-S6K 1) (Ribosomal protein S6 kinase I) (Serine/threonine-protein kinase 14A) (p70 ribosomal S6 kinase alpha) (p70 S6 kinase alpha) (p70 S6K-alpha) (p70 S6KA)	RPS6KB1 STK14A
RPS6KB2	Q9UBS0	ENSG00000175634	6199	KS6B2_HUMAN	Ribosomal protein S6 kinase beta-2 (S6K-beta-2) (S6K2) (EC 2.7.11.1) (70 kDa ribosomal protein S6 kinase 2) (P70S6K2) (p70-S6K 2) (S6 kinase-related kinase) (SRK) (Serine/threonine-protein kinase 14B) (p70 ribosomal S6 kinase beta) (S6K-beta) (p70 S6 kinase beta) (p70 S6K-beta) (p70 S6KB) (p70-beta)	RPS6KB2 STK14B
RPS6KC1	Q96S38	ENSG00000136643	26750	KS6C1_HUMAN	Ribosomal protein S6 kinase delta-1 (S6K-delta-1) (EC 2.7.11.1) (52 kDa ribosomal protein S6 kinase) (Ribosomal S6 kinase-like protein with two PSK domains 118 kDa protein) (SPHK1-binding protein)	RPS6KC1 RPK118
RPS6KL1	Q9Y6S9	ENSG00000198208	83694	RPKL1_HUMAN	Ribosomal protein S6 kinase-like 1 (EC 2.7.11.1)	RPS6KL1
RSKR	Q96LW2	ENSG00000167524	124923	KS6R_HUMAN	Ribosomal protein S6 kinase-related protein (EC 2.7.11.1) (Sugen kinase 494)	RSKR SGK494
RYK	P34925	ENSG00000163785	6259	RYK_HUMAN	Tyrosine-protein kinase RYK (EC 2.7.10.1)	RYK JTK5A
SBK1	Q52WX2	ENSG00000188322	388228	SBK1_HUMAN	Serine/threonine-protein kinase SBK1 (EC 2.7.11.1) (SH3-binding kinase 1)	SBK1
SBK2	P0C263	ENSG00000187550	646643	SBK2_HUMAN	Serine/threonine-protein kinase SBK2 (EC 2.7.11.1) (SH3-binding domain kinase family member 2) (Sugen kinase 69) (SgK069)	SBK2 SGK069
SBK3	P0C264	ENSG00000231274	100130827	SBK3_HUMAN	Uncharacterized serine/threonine-protein kinase SBK3 (EC 2.7.11.1) (SH3-binding domain kinase family member 3) (Sugen kinase 110)	SBK3 SGK110
SCYL1	Q96KG9	ENSG00000142186	57410	SCYL1_HUMAN	N-terminal kinase-like protein (Coated vesicle-associated kinase of 90 kDa) (SCY1-like protein 1) (Telomerase regulation-associated protein) (Telomerase transcriptional element-interacting factor) (Teratoma-associated tyrosine kinase)	SCYL1 CVAK90 GKLP NTKL TAPK TEIF TRAP HT019
SCYL2	Q6P3W7	ENSG00000136021	55681	SCYL2_HUMAN	SCY1-like protein 2 (Coated vesicle-associated kinase of 104 kDa)	SCYL2 CVAK104 KIAA1360
SCYL3	Q8IZE3	ENSG00000000457	57147	PACE1_HUMAN	Protein-associating with the carboxyl-terminal domain of ezrin (Ezrin-binding protein PACE-1) (SCY1-like protein 3)	SCYL3 PACE1
SERPINA2	P20848	ENSG00000258597	390502	A1ATR_HUMAN	Putative alpha-1-antitrypsin-related protein (Protease inhibitor 1-like) (Serpin A2)	SERPINA2 ARGS ATR PIL SERPINA2P
SGK1	O00141	ENSG00000118515	6446	SGK1_HUMAN	Serine/threonine-protein kinase Sgk1 (EC 2.7.11.1) (Serum/glucocorticoid-regulated kinase 1)	SGK1 SGK
SGK2	Q9HBY8	ENSG00000101049	10110	SGK2_HUMAN	Serine/threonine-protein kinase Sgk2 (EC 2.7.11.1) (Serum/glucocorticoid-regulated kinase 2)	SGK2
SGK3	Q96BR1	ENSG00000104205	23678	SGK3_HUMAN	Serine/threonine-protein kinase Sgk3 (EC 2.7.11.1) (Cytokine-independent survival kinase) (Serum/glucocorticoid-regulated kinase 3) (Serum/glucocorticoid-regulated kinase-like)	SGK3 CISK SGKL
SHPK	Q9UHJ6	ENSG00000197417	23729	SHPK_HUMAN	Sedoheptulokinase (SHK) (EC 2.7.1.14) (Carbohydrate kinase-like protein)	SHPK CARKL
SIK1	P57059	ENSG00000142178	150094	SIK1_HUMAN	Serine/threonine-protein kinase SIK1 (EC 2.7.11.1) (Salt-inducible kinase 1) (SIK-1) (Serine/threonine-protein kinase SNF1-like kinase 1) (Serine/threonine-protein kinase SNF1LK)	SIK1 SIK SNF1LK
SIK2	Q9H0K1	ENSG00000170145	23235	SIK2_HUMAN	Serine/threonine-protein kinase SIK2 (EC 2.7.11.1) (Qin-induced kinase) (Salt-inducible kinase 2) (SIK-2) (Serine/threonine-protein kinase SNF1-like kinase 2)	SIK2 KIAA0781 QIK SNF1LK2
SIK3	Q9Y2K2	ENSG00000160584	23387	SIK3_HUMAN	Serine/threonine-protein kinase SIK3 (EC 2.7.11.1) (Salt-inducible kinase 3) (SIK-3) (Serine/threonine-protein kinase QSK)	SIK3 KIAA0999 QSK L19
SLK	Q9H2G2	ENSG00000065613	9748	SLK_HUMAN	STE20-like serine/threonine-protein kinase (STE20-like kinase) (hSLK) (EC 2.7.11.1) (CTCL tumor antigen se20-9) (STE20-related serine/threonine-protein kinase) (STE20-related kinase) (Serine/threonine-protein kinase 2)	SLK KIAA0204 STK2
SMG1	Q96Q15	ENSG00000157106	23049	SMG1_HUMAN	Serine/threonine-protein kinase SMG1 (SMG-1) (hSMG-1) (EC 2.7.11.1) (61E3.4) (Lambda/iota protein kinase C-interacting protein) (Lambda-interacting protein)	SMG1 ATX KIAA0421 LIP
SNRK	Q9NRH2	ENSG00000163788	54861	SNRK_HUMAN	SNF-related serine/threonine-protein kinase (EC 2.7.11.1) (SNF1-related kinase)	SNRK KIAA0096 SNFRK
SPEG	Q15772	ENSG00000072195	10290	SPEG_HUMAN	Striated muscle preferentially expressed protein kinase (EC 2.7.11.1) (Aortic preferentially expressed protein 1) (APEG-1)	SPEG APEG1 KIAA1297
SPHK1	Q9NYA1	ENSG00000176170	8877	SPHK1_HUMAN	Sphingosine kinase 1 (SK 1) (SPK 1) (EC 2.7.1.91) (Acetyltransferase SPHK1) (EC 2.3.1.-)	SPHK1 SK1 SPHK SPK
SPHK2	Q9NRA0	ENSG00000063176	56848	SPHK2_HUMAN	Sphingosine kinase 2 (SK 2) (SPK 2) (EC 2.7.1.91)	SPHK2 SK2
SRC	P12931	ENSG00000197122	6714	SRC_HUMAN	Proto-oncogene tyrosine-protein kinase Src (EC 2.7.10.2) (Proto-oncogene c-Src) (pp60c-src) (p60-Src)	SRC SRC1
SRM	P19623	ENSG00000116649	6723	SPEE_HUMAN	Spermidine synthase (SPDSY) (EC 2.5.1.16) (Putrescine aminopropyltransferase)	SRM SPS1 SRML1
SRMS	Q9H3Y6	ENSG00000125508	6725	SRMS_HUMAN	Tyrosine-protein kinase Srms (EC 2.7.10.2)	SRMS C20orf148
SRPK1	Q96SB4	ENSG00000096063	6732	SRPK1_HUMAN	SRSF protein kinase 1 (EC 2.7.11.1) (SFRS protein kinase 1) (Serine/arginine-rich protein-specific kinase 1) (SR-protein-specific kinase 1)	SRPK1
SRPK2	P78362	ENSG00000135250	6733	SRPK2_HUMAN	SRSF protein kinase 2 (EC 2.7.11.1) (SFRS protein kinase 2) (Serine/arginine-rich protein-specific kinase 2) (SR-protein-specific kinase 2) [Cleaved into: SRSF protein kinase 2 N-terminal; SRSF protein kinase 2 C-terminal]	SRPK2
SRPK3	Q9UPE1	ENSG00000184343	26576	SRPK3_HUMAN	SRSF protein kinase 3 (EC 2.7.11.1) (Muscle-specific serine kinase 1) (MSSK-1) (Serine/arginine-rich protein-specific kinase 3) (SR-protein-specific kinase 3) (Serine/threonine-protein kinase 23)	SRPK3 MSSK1 STK23
STC1	P52823	ENSG00000159167	6781	STC1_HUMAN	Stanniocalcin-1 (STC-1)	STC1 STC
STK10	O94804	ENSG00000072786	6793	STK10_HUMAN	Serine/threonine-protein kinase 10 (EC 2.7.11.1) (Lymphocyte-oriented kinase)	STK10 LOK
STK11	Q15831	ENSG00000118046	6794	STK11_HUMAN	Serine/threonine-protein kinase STK11 (EC 2.7.11.1) (Liver kinase B1) (LKB1) (hLKB1) (Renal carcinoma antigen NY-REN-19)	STK11 LKB1 PJS
STK16	O75716	ENSG00000115661	8576	STK16_HUMAN	Serine/threonine-protein kinase 16 (EC 2.7.11.1) (Myristoylated and palmitoylated serine/threonine-protein kinase) (MPSK) (Protein kinase PKL12) (TGF-beta-stimulated factor 1) (TSF-1) (Tyrosine-protein kinase STK16) (EC 2.7.10.2) (hPSK)	STK16 MPSK1 PKL12 TSF1
STK17A	Q9UEE5	ENSG00000164543	9263	ST17A_HUMAN	Serine/threonine-protein kinase 17A (EC 2.7.11.1) (DAP kinase-related apoptosis-inducing protein kinase 1)	STK17A DRAK1
STK17B	O94768	ENSG00000081320	9262	ST17B_HUMAN	Serine/threonine-protein kinase 17B (EC 2.7.11.1) (DAP kinase-related apoptosis-inducing protein kinase 2)	STK17B DRAK2
STK19	P49842	ENSG00000204344	8859	STK19_HUMAN	Serine/threonine-protein kinase 19 (EC 2.7.11.1) (Protein G11) (Protein RP1)	STK19 G11 RP1
STK24	Q9Y6E0	ENSG00000102572	8428	STK24_HUMAN	Serine/threonine-protein kinase 24 (EC 2.7.11.1) (Mammalian STE20-like protein kinase 3) (MST-3) (STE20-like kinase MST3) [Cleaved into: Serine/threonine-protein kinase 24 36 kDa subunit (Mammalian STE20-like protein kinase 3 N-terminal) (MST3/N); Serine/threonine-protein kinase 24 12 kDa subunit (Mammalian STE20-like protein kinase 3 C-terminal) (MST3/C)]	STK24 MST3 STK3
STK25	O00506	ENSG00000115694	10494	STK25_HUMAN	Serine/threonine-protein kinase 25 (EC 2.7.11.1) (Ste20-like kinase) (Sterile 20/oxidant stress-response kinase 1) (SOK-1) (Ste20/oxidant stress response kinase 1)	STK25 SOK1 YSK1
STK26	Q9P289	ENSG00000134602	51765	STK26_HUMAN	Serine/threonine-protein kinase 26 (EC 2.7.11.1) (MST3 and SOK1-related kinase) (Mammalian STE20-like protein kinase 4) (MST-4) (STE20-like kinase MST4) (Serine/threonine-protein kinase MASK)	STK26 MASK MST4
STK3	Q13188	ENSG00000104375	6788	STK3_HUMAN	Serine/threonine-protein kinase 3 (EC 2.7.11.1) (Mammalian STE20-like protein kinase 2) (MST-2) (STE20-like kinase MST2) (Serine/threonine-protein kinase Krs-1) [Cleaved into: Serine/threonine-protein kinase 3 36kDa subunit (MST2/N); Serine/threonine-protein kinase 3 20kDa subunit (MST2/C)]	STK3 KRS1 MST2
STK31	Q9BXU1	ENSG00000196335	56164	STK31_HUMAN	Serine/threonine-protein kinase 31 (EC 2.7.11.1) (Serine/threonine-protein kinase NYD-SPK) (Sugen kinase 396) (SgK396)	STK31 SGK396
STK32A	Q8WU08	ENSG00000169302	202374	ST32A_HUMAN	Serine/threonine-protein kinase 32A (EC 2.7.11.1) (Yet another novel kinase 1)	STK32A YANK1
STK32B	Q9NY57	ENSG00000152953	55351	ST32B_HUMAN	Serine/threonine-protein kinase 32B (EC 2.7.11.1) (Yet another novel kinase 2)	STK32B YANK2 UNQ3003/PRO9744
STK32C	Q86UX6	ENSG00000165752	282974	ST32C_HUMAN	Serine/threonine-protein kinase 32C (EC 2.7.11.1) (PKE) (Yet another novel kinase 3)	STK32C YANK3
STK33	Q9BYT3	ENSG00000130413	65975	STK33_HUMAN	Serine/threonine-protein kinase 33 (EC 2.7.11.1)	STK33
STK35	Q8TDR2	ENSG00000125834	140901	STK35_HUMAN	Serine/threonine-protein kinase 35 (EC 2.7.11.1) (CLP-36-interacting kinase 1) (CLIK-1) (PDLIM1-interacting kinase 1) (Serine/threonine-protein kinase 35 L1)	STK35 CLIK1 PDIK1 STK35L1
STK36	Q9NRP7	ENSG00000163482	27148	STK36_HUMAN	Serine/threonine-protein kinase 36 (EC 2.7.11.1) (Fused homolog)	STK36 KIAA1278
STK38	Q15208	ENSG00000112079	11329	STK38_HUMAN	Serine/threonine-protein kinase 38 (EC 2.7.11.1) (NDR1 protein kinase) (Nuclear Dbf2-related kinase 1)	STK38 NDR1
STK38L	Q9Y2H1	ENSG00000211455	23012	ST38L_HUMAN	Serine/threonine-protein kinase 38-like (EC 2.7.11.1) (NDR2 protein kinase) (Nuclear Dbf2-related kinase 2)	STK38L KIAA0965 NDR2
STK39	Q9UEW8	ENSG00000198648	27347	STK39_HUMAN	STE20/SPS1-related proline-alanine-rich protein kinase (Ste-20-related kinase) (EC 2.7.11.1) (DCHT) (Serine/threonine-protein kinase 39)	STK39 SPAK
STK4	Q13043	ENSG00000101109	6789	STK4_HUMAN	Serine/threonine-protein kinase 4 (EC 2.7.11.1) (Mammalian STE20-like protein kinase 1) (MST-1) (STE20-like kinase MST1) (Serine/threonine-protein kinase Krs-2) [Cleaved into: Serine/threonine-protein kinase 4 37kDa subunit (MST1/N); Serine/threonine-protein kinase 4 18kDa subunit (MST1/C)]	STK4 KRS2 MST1
STK40	Q8N2I9	ENSG00000196182	83931	STK40_HUMAN	Serine/threonine-protein kinase 40 (EC 2.7.11.1) (SINK-homologous serine/threonine-protein kinase) (Sugen kinase 495) (SgK495)	STK40 SGK495 SHIK
STKLD1	Q8NE28	ENSG00000198870	169436	STKL1_HUMAN	Serine/threonine kinase-like domain-containing protein STKLD1 (Serine/threonine kinase-like domain-containing protein 1) (Sugen kinase 071)	STKLD1 C9orf96 SGK071
STRADA	Q7RTN6	ENSG00000266173	92335	STRAA_HUMAN	STE20-related kinase adapter protein alpha (STRAD alpha) (STE20-related adapter protein) (Serologically defined breast cancer antigen NY-BR-96)	STRADA LYK5 STRAD
STRADB	Q9C0K7	ENSG00000082146	55437	STRAB_HUMAN	STE20-related kinase adapter protein beta (STRAD beta) (Amyotrophic lateral sclerosis 2 chromosomal region candidate gene 2 protein) (CALS-21) (ILP-interacting protein) (Pseudokinase ALS2CR2)	STRADB ALS2CR2 ILPIP PRO1038
STYK1	Q6J9G0	ENSG00000060140	55359	STYK1_HUMAN	Tyrosine-protein kinase STYK1 (EC 2.7.10.2) (Novel oncogene with kinase domain) (Protein PK-unique) (Serine/threonine/tyrosine kinase 1)	STYK1 NOK
SYK	P43405	ENSG00000165025	6850	KSYK_HUMAN	Tyrosine-protein kinase SYK (EC 2.7.10.2) (Spleen tyrosine kinase) (p72-Syk)	SYK
TAF1	P21675	ENSG00000147133	6872	TAF1_HUMAN	Transcription initiation factor TFIID subunit 1 (EC 2.3.1.48) (EC 2.7.11.1) (Cell cycle gene 1 protein) (TBP-associated factor 250 kDa) (p250) (Transcription initiation factor TFIID 250 kDa subunit) (TAF(II)250) (TAFII-250) (TAFII250)	TAF1 BA2R CCG1 CCGS TAF2A
TAF1L	Q8IZX4	ENSG00000122728	138474	TAF1L_HUMAN	Transcription initiation factor TFIID subunit 1-like (TAF(II)210) (TBP-associated factor 1-like) (TBP-associated factor 210 kDa) (Transcription initiation factor TFIID 210 kDa subunit)	TAF1L
TAF9	Q16594	ENSG00000273841	6880	TAF9_HUMAN	Transcription initiation factor TFIID subunit 9 (RNA polymerase II TBP-associated factor subunit G) (STAF31/32) (Transcription initiation factor TFIID 31 kDa subunit) (TAFII-31) (TAFII31) (Transcription initiation factor TFIID 32 kDa subunit) (TAFII-32) (TAFII32)	TAF9 TAF2G TAFII31
TANK	Q92844	ENSG00000136560	10010	TANK_HUMAN	TRAF family member-associated NF-kappa-B activator (TRAF-interacting protein) (I-TRAF)	TANK ITRAF TRAF2
TAOK1	Q7L7X3	ENSG00000160551	57551	TAOK1_HUMAN	Serine/threonine-protein kinase TAO1 (EC 2.7.11.1) (Kinase from chicken homolog B) (hKFC-B) (MARK Kinase) (MARKK) (Prostate-derived sterile 20-like kinase 2) (PSK-2) (PSK2) (Prostate-derived STE20-like kinase 2) (Thousand and one amino acid protein kinase 1) (TAOK1) (hTAOK1)	TAOK1 KIAA1361 MAP3K16 MARKK
TAOK2	Q9UL54	ENSG00000149930	9344	TAOK2_HUMAN	Serine/threonine-protein kinase TAO2 (EC 2.7.11.1) (Kinase from chicken homolog C) (hKFC-C) (Prostate-derived sterile 20-like kinase 1) (PSK-1) (PSK1) (Prostate-derived STE20-like kinase 1) (Thousand and one amino acid protein kinase 2)	TAOK2 KIAA0881 MAP3K17 PSK PSK1 UNQ2971/PRO7431
TAOK3	Q9H2K8	ENSG00000135090	51347	TAOK3_HUMAN	Serine/threonine-protein kinase TAO3 (EC 2.7.11.1) (Cutaneous T-cell lymphoma-associated antigen HD-CL-09) (CTCL-associated antigen HD-CL-09) (Dendritic cell-derived protein kinase) (JNK/SAPK-inhibitory kinase) (Jun kinase-inhibitory kinase) (Kinase from chicken homolog A) (hKFC-A) (Thousand and one amino acid protein 3)	TAOK3 DPK JIK KDS MAP3K18
TBCK	Q8TEA7	ENSG00000145348	93627	TBCK_HUMAN	TBC domain-containing protein kinase-like protein	TBCK TBCKL HSPC302
TBK1	Q9UHD2	ENSG00000183735	29110	TBK1_HUMAN	Serine/threonine-protein kinase TBK1 (EC 2.7.11.1) (NF-kappa-B-activating kinase) (T2K) (TANK-binding kinase 1)	TBK1 NAK
TEC	P42680	ENSG00000135605	7006	TEC_HUMAN	Tyrosine-protein kinase Tec (EC 2.7.10.2)	TEC PSCTK4
TEK	Q02763	ENSG00000120156	7010	TIE2_HUMAN	Angiopoietin-1 receptor (EC 2.7.10.1) (Endothelial tyrosine kinase) (Tunica interna endothelial cell kinase) (Tyrosine kinase with Ig and EGF homology domains-2) (Tyrosine-protein kinase receptor TEK) (Tyrosine-protein kinase receptor TIE-2) (hTIE2) (p140 TEK) (CD antigen CD202b)	TEK TIE2 VMCM VMCM1
TESK1	Q15569	ENSG00000107140	7016	TESK1_HUMAN	Dual specificity testis-specific protein kinase 1 (EC 2.7.12.1) (Testicular protein kinase 1)	TESK1
TESK2	Q96S53	ENSG00000070759	10420	TESK2_HUMAN	Dual specificity testis-specific protein kinase 2 (EC 2.7.12.1) (Testicular protein kinase 2)	TESK2
TEX14	Q8IWB6	ENSG00000121101	56155	TEX14_HUMAN	Inactive serine/threonine-protein kinase TEX14 (Protein kinase-like protein SgK307) (Sugen kinase 307) (Testis-expressed sequence 14) (Testis-expressed sequence 14 protein)	TEX14 SGK307
TGFBR1	P36897	ENSG00000106799	7046	TGFR1_HUMAN	TGF-beta receptor type-1 (TGFR-1) (EC 2.7.11.30) (Activin A receptor type II-like protein kinase of 53kD) (Activin receptor-like kinase 5) (ALK-5) (ALK5) (Serine/threonine-protein kinase receptor R4) (SKR4) (TGF-beta type I receptor) (Transforming growth factor-beta receptor type I) (TGF-beta receptor type I) (TbetaR-I)	TGFBR1 ALK5 SKR4
TGFBR2	P37173	ENSG00000163513	7048	TGFR2_HUMAN	TGF-beta receptor type-2 (TGFR-2) (EC 2.7.11.30) (TGF-beta type II receptor) (Transforming growth factor-beta receptor type II) (TGF-beta receptor type II) (TbetaR-II)	TGFBR2
TIE1	P35590	ENSG00000066056	7075	TIE1_HUMAN	Tyrosine-protein kinase receptor Tie-1 (EC 2.7.10.1)	TIE1 TIE
TJP1	Q07157	ENSG00000104067	7082	ZO1_HUMAN	Tight junction protein ZO-1 (Tight junction protein 1) (Zona occludens protein 1) (Zonula occludens protein 1)	TJP1 ZO1
TJP2	Q9UDY2	ENSG00000119139	9414	ZO2_HUMAN	Tight junction protein ZO-2 (Tight junction protein 2) (Zona occludens protein 2) (Zonula occludens protein 2)	TJP2 X104 ZO2
TJP3	O95049	ENSG00000105289	27134	ZO3_HUMAN	Tight junction protein ZO-3 (Tight junction protein 3) (Zona occludens protein 3) (Zonula occludens protein 3)	TJP3 ZO3
TK1	P04183	ENSG00000167900	7083	KITH_HUMAN	Thymidine kinase, cytosolic (EC 2.7.1.21)	TK1
TK2	O00142	ENSG00000166548	7084	KITM_HUMAN	Thymidine kinase 2, mitochondrial (EC 2.7.1.21) (Mt-TK)	TK2
TKFC	Q3LXA3	ENSG00000149476	26007	TKFC_HUMAN	Triokinase/FMN cyclase (Bifunctional ATP-dependent dihydroxyacetone kinase/FAD-AMP lyase (cyclizing)) [Includes: ATP-dependent dihydroxyacetone kinase (DHA kinase) (EC 2.7.1.28) (EC 2.7.1.29) (Glycerone kinase) (Triokinase) (Triose kinase); FAD-AMP lyase (cyclizing) (EC 4.6.1.15) (FAD-AMP lyase (cyclic FMN forming)) (FMN cyclase)]	TKFC DAK
TLK1	Q9UKI8	ENSG00000198586	9874	TLK1_HUMAN	Serine/threonine-protein kinase tousled-like 1 (EC 2.7.11.1) (PKU-beta) (Tousled-like kinase 1)	TLK1 KIAA0137
TLK2	Q86UE8	ENSG00000146872	11011	TLK2_HUMAN	Serine/threonine-protein kinase tousled-like 2 (EC 2.7.11.1) (HsHPK) (PKU-alpha) (Tousled-like kinase 2)	TLK2
TNIK	Q9UKE5	ENSG00000154310	23043	TNIK_HUMAN	TRAF2 and NCK-interacting protein kinase (EC 2.7.11.1)	TNIK KIAA0551
TNK1	Q13470	ENSG00000174292	8711	TNK1_HUMAN	Non-receptor tyrosine-protein kinase TNK1 (EC 2.7.10.2) (CD38 negative kinase 1)	TNK1
TNK2	Q07912	ENSG00000061938	10188	ACK1_HUMAN	Activated CDC42 kinase 1 (ACK-1) (EC 2.7.10.2) (EC 2.7.11.1) (Tyrosine kinase non-receptor protein 2)	TNK2 ACK1
TNNI3K	Q59H18	ENSG00000116783	51086	TNI3K_HUMAN	Serine/threonine-protein kinase TNNI3K (EC 2.7.11.1) (Cardiac ankyrin repeat kinase) (Cardiac troponin I-interacting kinase) (TNNI3-interacting kinase)	TNNI3K CARK
TP53RK	Q96S44	ENSG00000172315	112858	PRPK_HUMAN	EKC/KEOPS complex subunit TP53RK (EC 3.6.-.-) (Atypical serine/threonine protein kinase TP53RK) (Nori-2) (TP53-regulating kinase) (EC 2.7.11.1) (p53-related protein kinase)	TP53RK C20orf64 PRPK
TPK1	Q9H3S4	ENSG00000196511	27010	TPK1_HUMAN	Thiamin pyrophosphokinase 1 (hTPK1) (EC 2.7.6.2) (Placental protein 20) (PP20) (Thiamine pyrophosphokinase 1)	TPK1
TRIB1	Q96RU8	ENSG00000173334	10221	TRIB1_HUMAN	Tribbles homolog 1 (TRB-1) (G-protein-coupled receptor-induced gene 2 protein) (GIG-2) (SKIP1)	TRIB1 C8FW GIG2 TRB1
TRIB2	Q92519	ENSG00000071575	28951	TRIB2_HUMAN	Tribbles homolog 2 (TRB-2)	TRIB2 TRB2
TRIB3	Q96RU7	ENSG00000101255	57761	TRIB3_HUMAN	Tribbles homolog 3 (TRB-3) (Neuronal cell death-inducible putative kinase) (SINK) (p65-interacting inhibitor of NF-kappa-B)	TRIB3 C20orf97 NIPK SKIP3 TRB3
TRIM24	O15164	ENSG00000122779	8805	TIF1A_HUMAN	Transcription intermediary factor 1-alpha (TIF1-alpha) (EC 2.3.2.27) (E3 ubiquitin-protein ligase TRIM24) (RING finger protein 82) (RING-type E3 ubiquitin transferase TIF1-alpha) (Tripartite motif-containing protein 24)	TRIM24 RNF82 TIF1 TIF1A
TRIM28	Q13263	ENSG00000130726	10155	TIF1B_HUMAN	Transcription intermediary factor 1-beta (TIF1-beta) (E3 SUMO-protein ligase TRIM28) (EC 2.3.2.27) (KRAB-associated protein 1) (KAP-1) (KRAB-interacting protein 1) (KRIP-1) (Nuclear corepressor KAP-1) (RING finger protein 96) (RING-type E3 ubiquitin transferase TIF1-beta) (Tripartite motif-containing protein 28)	TRIM28 KAP1 RNF96 TIF1B
TRIM33	Q9UPN9	ENSG00000197323	51592	TRI33_HUMAN	E3 ubiquitin-protein ligase TRIM33 (EC 2.3.2.27) (Ectodermin homolog) (RET-fused gene 7 protein) (Protein Rfg7) (RING-type E3 ubiquitin transferase TRIM33) (Transcription intermediary factor 1-gamma) (TIF1-gamma) (Tripartite motif-containing protein 33)	TRIM33 KIAA1113 RFG7 TIF1G
TRIM66	O15016	ENSG00000166436	9866	TRI66_HUMAN	Tripartite motif-containing protein 66	TRIM66 C11orf29 KIAA0298
TRIO	O75962	ENSG00000038382	7204	TRIO_HUMAN	Triple functional domain protein (EC 2.7.11.1) (PTPRF-interacting protein)	TRIO
TRPM6	Q9BX84	ENSG00000119121	140803	TRPM6_HUMAN	Transient receptor potential cation channel subfamily M member 6 (EC 2.7.11.1) (Channel kinase 2) (Melastatin-related TRP cation channel 6)	TRPM6 CHAK2
TRPM7	Q96QT4	ENSG00000092439	54822	TRPM7_HUMAN	Transient receptor potential cation channel subfamily M member 7 (EC 2.7.11.1) (Channel-kinase 1) (Long transient receptor potential channel 7) (LTrpC-7) (LTrpC7)	TRPM7 CHAK1 LTRPC7
TRRAP	Q9Y4A5	ENSG00000196367	8295	TRRAP_HUMAN	Transformation/transcription domain-associated protein (350/400 kDa PCAF-associated factor) (PAF350/400) (STAF40) (Tra1 homolog)	TRRAP PAF400
TSSK1B	Q9BXA7	ENSG00000212122	83942	TSSK1_HUMAN	Testis-specific serine/threonine-protein kinase 1 (TSK-1) (TSK1) (TSSK-1) (Testis-specific kinase 1) (EC 2.7.11.1) (Serine/threonine-protein kinase 22A)	TSSK1B SPOGA1 SPOGA4 STK22A STK22D TSSK1 FKSG81
TSSK2	Q96PF2	ENSG00000206203	23617	TSSK2_HUMAN	Testis-specific serine/threonine-protein kinase 2 (TSK-2) (TSK2) (TSSK-2) (Testis-specific kinase 2) (EC 2.7.11.1) (DiGeorge syndrome protein G) (DGS-G) (Serine/threonine-protein kinase 22B)	TSSK2 DGSG SPOGA2 STK22B
TSSK3	Q96PN8	ENSG00000162526	81629	TSSK3_HUMAN	Testis-specific serine/threonine-protein kinase 3 (TSK-3) (TSSK-3) (Testis-specific kinase 3) (EC 2.7.11.1) (Serine/threonine-protein kinase 22C)	TSSK3 SPOGA3 STK22C
TSSK4	Q6SA08	ENSG00000139908	283629	TSSK4_HUMAN	Testis-specific serine/threonine-protein kinase 4 (TSK-4) (TSSK-4) (Testis-specific kinase 4) (EC 2.7.11.1) (Serine/threonine-protein kinase 22E)	TSSK4 C14orf20 STK22E TSSK5
TSSK6	Q9BXA6	ENSG00000178093	83983	TSSK6_HUMAN	Testis-specific serine/threonine-protein kinase 6 (TSK-6) (TSSK-6) (Testis-specific kinase 6) (EC 2.7.11.1) (Cancer/testis antigen 72) (CT72) (Serine/threonine-protein kinase SSTK) (Small serine/threonine kinase)	TSSK6 SSTK FKSG82
TTBK1	Q5TCY1	ENSG00000146216	84630	TTBK1_HUMAN	Tau-tubulin kinase 1 (EC 2.7.11.1) (Brain-derived tau kinase)	TTBK1 BDTK KIAA1855
TTBK2	Q6IQ55	ENSG00000128881	146057	TTBK2_HUMAN	Tau-tubulin kinase 2 (EC 2.7.11.1)	TTBK2 KIAA0847
TTK	P33981	ENSG00000112742	7272	TTK_HUMAN	Dual specificity protein kinase TTK (EC 2.7.12.1) (Phosphotyrosine picked threonine-protein kinase) (PYT)	TTK MPS1 MPS1L1
TTN	Q8WZ42	ENSG00000155657	7273	TITIN_HUMAN	Titin (EC 2.7.11.1) (Connectin) (Rhabdomyosarcoma antigen MU-RMS-40.14)	TTN
TWF1	Q12792	ENSG00000151239	5756	TWF1_HUMAN	Twinfilin-1 (Protein A6) (Protein tyrosine kinase 9)	TWF1 PTK9
TWF2	Q6IBS0	ENSG00000247596	11344	TWF2_HUMAN	Twinfilin-2 (A6-related protein) (hA6RP) (Protein tyrosine kinase 9-like) (Twinfilin-1-like protein)	TWF2 PTK9L MSTP011
TXK	P42681	ENSG00000074966	7294	TXK_HUMAN	Tyrosine-protein kinase TXK (EC 2.7.10.2) (Protein-tyrosine kinase 4) (Resting lymphocyte kinase)	TXK PTK4 RLK
TYK2	P29597	ENSG00000105397	7297	TYK2_HUMAN	Non-receptor tyrosine-protein kinase TYK2 (EC 2.7.10.2)	TYK2
TYRO3	Q06418	ENSG00000092445	7301	TYRO3_HUMAN	Tyrosine-protein kinase receptor TYRO3 (EC 2.7.10.1) (Tyrosine-protein kinase BYK) (Tyrosine-protein kinase DTK) (Tyrosine-protein kinase RSE) (Tyrosine-protein kinase SKY) (Tyrosine-protein kinase TIF)	TYRO3 BYK DTK RSE SKY TIF
UCK1	Q9HA47	ENSG00000130717	83549	UCK1_HUMAN	Uridine-cytidine kinase 1 (UCK 1) (EC 2.7.1.48) (Cytidine monophosphokinase 1) (Uridine monophosphokinase 1)	UCK1 URK1
UCK2	Q9BZX2	ENSG00000143179	7371	UCK2_HUMAN	Uridine-cytidine kinase 2 (UCK 2) (EC 2.7.1.48) (Cytidine monophosphokinase 2) (Testis-specific protein TSA903) (Uridine monophosphokinase 2)	UCK2 UMPK
UCKL1	Q9NWZ5	ENSG00000198276	54963	UCKL1_HUMAN	Uridine-cytidine kinase-like 1 (EC 2.7.1.48)	UCKL1 URKL1 F538
UHMK1	Q8TAS1	ENSG00000152332	127933	UHMK1_HUMAN	Serine/threonine-protein kinase Kist (EC 2.7.11.1) (Kinase interacting with stathmin) (PAM COOH-terminal interactor protein 2) (P-CIP2) (U2AF homology motif kinase 1)	UHMK1 KIS KIST
ULK1	O75385	ENSG00000177169	8408	ULK1_HUMAN	Serine/threonine-protein kinase ULK1 (EC 2.7.11.1) (Autophagy-related protein 1 homolog) (ATG1) (hATG1) (Unc-51-like kinase 1)	ULK1 KIAA0722
ULK2	Q8IYT8	ENSG00000083290	9706	ULK2_HUMAN	Serine/threonine-protein kinase ULK2 (EC 2.7.11.1) (Unc-51-like kinase 2)	ULK2 KIAA0623
ULK3	Q6PHR2	ENSG00000140474	25989	ULK3_HUMAN	Serine/threonine-protein kinase ULK3 (EC 2.7.11.1) (Unc-51-like kinase 3)	ULK3
ULK4	Q96C45	ENSG00000168038	54986	ULK4_HUMAN	Serine/threonine-protein kinase ULK4 (EC 2.7.11.1) (Unc-51-like kinase 4)	ULK4
VRK1	Q99986	ENSG00000100749	7443	VRK1_HUMAN	Serine/threonine-protein kinase VRK1 (EC 2.7.11.1) (Vaccinia-related kinase 1)	VRK1
VRK2	Q86Y07	ENSG00000028116	7444	VRK2_HUMAN	Serine/threonine-protein kinase VRK2 (EC 2.7.11.1) (Vaccinia-related kinase 2)	VRK2
VRK3	Q8IV63	ENSG00000105053	51231	VRK3_HUMAN	Inactive serine/threonine-protein kinase VRK3 (Serine/threonine-protein pseudokinase VRK3) (Vaccinia-related kinase 3)	VRK3
WEE1	P30291	ENSG00000166483	7465	WEE1_HUMAN	Wee1-like protein kinase (WEE1hu) (EC 2.7.10.2) (Wee1A kinase)	WEE1
WEE2	P0C1S8	ENSG00000214102	494551	WEE2_HUMAN	Wee1-like protein kinase 2 (EC 2.7.10.2) (Wee1-like protein kinase 1B) (Wee1B kinase)	WEE2 WEE1B
WNK1	Q9H4A3	ENSG00000060237	65125	WNK1_HUMAN	Serine/threonine-protein kinase WNK1 (EC 2.7.11.1) (Erythrocyte 65 kDa protein) (p65) (Kinase deficient protein) (Protein kinase lysine-deficient 1) (Protein kinase with no lysine 1) (hWNK1)	WNK1 HSN2 KDP KIAA0344 PRKWNK1
WNK2	Q9Y3S1	ENSG00000165238	65268	WNK2_HUMAN	Serine/threonine-protein kinase WNK2 (EC 2.7.11.1) (Antigen NY-CO-43) (Protein kinase lysine-deficient 2) (Protein kinase with no lysine 2) (Serologically defined colon cancer antigen 43)	WNK2 KIAA1760 PRKWNK2 SDCCAG43 P/OKcl.13
WNK3	Q9BYP7	ENSG00000196632	65267	WNK3_HUMAN	Serine/threonine-protein kinase WNK3 (EC 2.7.11.1) (Protein kinase lysine-deficient 3) (Protein kinase with no lysine 3)	WNK3 KIAA1566 PRKWNK3
WNK4	Q96J92	ENSG00000126562	65266	WNK4_HUMAN	Serine/threonine-protein kinase WNK4 (EC 2.7.11.1) (Protein kinase lysine-deficient 4) (Protein kinase with no lysine 4)	WNK4 PRKWNK4
XYLB	O75191	ENSG00000093217	9942	XYLB_HUMAN	Xylulose kinase (Xylulokinase) (EC 2.7.1.17)	XYLB
YES1	P07947	ENSG00000176105	7525	YES_HUMAN	Tyrosine-protein kinase Yes (EC 2.7.10.2) (Proto-oncogene c-Yes) (p61-Yes)	YES1 YES
ZAP70	P43403	ENSG00000115085	7535	ZAP70_HUMAN	Tyrosine-protein kinase ZAP-70 (EC 2.7.10.2) (70 kDa zeta-chain associated protein) (Syk-related tyrosine kinase)	ZAP70 SRK

## Sheet: Table S2
Table S2: Complete list of 'upregulated genes' obtained through Differential RNA Seq analysis of GBM patient data under the following categories: Primary GBM vs. Adjacent normal tissue, Recurrent GBM vs. Adjacent normal tissue and Primary vs. Recurrent GBMs
Source:
https://xenabrowser.net/datapages/?dataset=TCGA-GBM.htseq_counts.tsv&host=https%3A%2F%2Fgdc.xenahubs.net&removeHub=https%3A%2F%2Fxena.treehouse.gi.ucsc.edu%3A443
DESeq2 package (version 1.24.0) in RStudio
DESeq2-Result [Differential Expression analysis]-Primary Tumor vs Adjacent Normal									DESeq2-Result [Differential Expression analysis]-Recurrent Tumor vs Adjacent Normal									DESeq2-Result [Differential Expression analysis]-Primary Tumor vs Recurrent Tumor
Ensembl ID	Gene ID	baseMean	log2FoldChange	lfcSE	stat	pvalue	padj		Ensembl ID	Gene ID	baseMean	log2FoldChange	lfcSE	stat	pvalue	padj		Ensembl ID	Gene ID	baseMean	log2FoldChange	lfcSE	stat	pvalue	padj
ENSG00000128710.5	HOXD10	324.108	10.8038	1.18586	9.1105	8.2e-20	6.65e-18		ENSG00000257017.7	HP	1861.44	10.73	1.16624	9.20056	3.56e-20	7.95e-18		ENSG00000242021.2	RP11-268G12.3	5.47867	4.27941	1.09891	3.89424	9.8509e-05	0.00883746
ENSG00000000005.5	TNMD	18.0903	1.84004	0.820407	2.24284	0.0249073	0.0594777		ENSG00000173432.9	SAA1	5234.93	10.715	1.21783	8.79842	1.39e-18	2.25e-16		ENSG00000184302.6	SIX6	65.3786	4.17463	0.748207	5.57952	2.41186e-08	3.02521e-05
ENSG00000183072.9	NKX2-5	298.607	10.1084	1.1886	8.50445	1.82e-17	1.07e-15		ENSG00000128710.5	HOXD10	174.204	10.4458	1.32166	7.90356	2.71e-15	2.67e-13		ENSG00000139515.5	PDX1	8.37456	3.94306	1.10427	3.57075	0.000355967	0.0194319
ENSG00000128714.5	HOXD13	295.434	10.093	1.28517	7.85345	4.05e-15	1.6e-13		ENSG00000183072.9	NKX2-5	239.589	10.3283	1.20863	8.54542	1.28e-17	1.8e-15		ENSG00000215612.6	HMX1	141.405	3.85163	0.708244	5.43829	5.37951e-08	5.74403e-05
ENSG00000204542.2	C6orf15	179.104	9.94803	1.53226	6.49239	8.45e-11	1.61e-09		ENSG00000255071.2	SAA2-SAA4	214.219	10.1663	1.77832	5.71681	1.09e-08	2.16e-07		ENSG00000204542.2	C6orf15	170.661	3.63411	0.773711	4.69698	2.64036e-06	0.0011747
ENSG00000128709.11	HOXD9	256.841	9.89109	1.1653	8.48799	2.1e-17	1.23e-15		ENSG00000134028.13	ADAMDEC1	163.416	9.77607	1.16257	8.40904	4.13e-17	5.36e-15		ENSG00000270097.1	LA16c-380H5.3	5.86939	3.4473	1.06383	3.24045	0.00119341	0.0363048
ENSG00000180818.4	HOXC10	484.554	9.61583	1.16518	8.25268	1.55e-16	7.73e-15		ENSG00000128714.5	HOXD13	144.421	9.59757	1.43574	6.68476	2.31e-11	9.42e-10		ENSG00000125813.12	PAX1	26.0495	3.43775	0.79428	4.32814	1.50376e-05	0.00340182
ENSG00000134028.13	ADAMDEC1	204.658	9.56321	1.19634	7.99375	1.31e-15	5.6e-14		ENSG00000012223.11	LTF	41623.6	9.49775	0.941706	10.0857	6.39e-24	2.97e-21		ENSG00000271287.1	BCRP9	2.24913	3.42556	1.28949	2.65652	0.00789526	NA
ENSG00000123388.4	HOXC11	133.171	9.52097	1.29454	7.35471	1.91e-13	5.85e-12		ENSG00000128709.11	HOXD9	124.245	9.38026	1.27756	7.34234	2.1e-13	1.42e-11		ENSG00000259280.1	RP11-122D10.1	4.01511	3.37146	1.10198	3.05944	0.00221748	0.0502614
ENSG00000105997.21	HOXA3	279.057	9.43371	1.15039	8.20047	2.39e-16	1.16e-14		ENSG00000253293.4	HOXA10	260.267	9.3292	1.20636	7.73334	1.05e-14	9.12e-13		ENSG00000279578.1	RP4-815D20.1	34.432	3.35827	0.713756	4.70507	2.53784e-06	0.00116235
ENSG00000105996.6	HOXA2	178.62	9.36715	1.23464	7.58697	3.27e-14	1.12e-12		ENSG00000180818.4	HOXC10	243.925	9.15546	1.21042	7.56386	3.91e-14	3.03e-12		ENSG00000232835.1	AC107057.1	5.72592	3.33925	1.05905	3.15307	0.00161565	0.0424072
ENSG00000106004.4	HOXA5	393.935	9.35841	1.04902	8.92111	4.62e-19	3.43e-17		ENSG00000134339.7	SAA2	1100.22	9.06821	1.15781	7.8322	4.79e-15	4.49e-13		ENSG00000258116.1	RP11-493L12.6	3.29648	3.3357	1.06151	3.14241	0.00167565	NA
ENSG00000253293.4	HOXA10	350.832	9.21752	1.1076	8.32205	8.65e-17	4.51e-15		ENSG00000128713.12	HOXD11	96.7011	9.01831	1.3045	6.91323	4.74e-12	2.28e-10		ENSG00000270168.1	LA16c-380H5.4	12.835	3.30025	0.890922	3.70431	0.000211965	0.014583
ENSG00000254416.4	RP11-347E10.1	107.117	9.20731	1.0931	8.42314	3.67e-17	2.05e-15		ENSG00000254416.4	RP11-347E10.1	64.6852	9.01361	1.26012	7.15301	8.49e-13	5.02e-11		ENSG00000164438.5	TLX3	1.71645	3.28716	1.31659	2.49672	0.0125347	NA
ENSG00000228630.4	HOTAIR	159	9.19967	1.31814	6.97928	2.97e-12	7.35e-11		ENSG00000249001.4	RP11-742B18.1	89.6552	8.90732	1.26196	7.05832	1.69e-12	9.1e-11		ENSG00000205215.7	KRT17P7	7.97984	3.23427	0.725004	4.46104	8.15638e-06	0.0024071
ENSG00000128713.12	HOXD11	150.599	9.12074	1.18481	7.69808	1.38e-14	5e-13		ENSG00000105997.21	HOXA3	126.612	8.83053	1.15306	7.65836	1.88e-14	1.56e-12		ENSG00000251325.1	RP11-415C15.3	2.22602	3.1955	1.32622	2.40948	0.0159753	NA
ENSG00000122592.7	HOXA7	145.887	9.07503	1.20625	7.52335	5.34e-14	1.78e-12		ENSG00000197576.12	HOXA4	111.492	8.64512	1.33819	6.46033	1.04e-10	3.61e-09		ENSG00000261711.5	FRG2DP	13.1885	3.19109	0.985933	3.23662	0.00120953	0.0364862
ENSG00000257017.7	HP	844.954	9.05491	1.09273	8.28653	1.17e-16	5.94e-15		ENSG00000105996.6	HOXA2	70.9207	8.57252	1.30889	6.54946	5.77e-11	2.15e-09		ENSG00000236494.1	RP11-89N17.4	138.856	3.17478	0.711025	4.46507	8.00411e-06	0.0024071
ENSG00000123364.4	HOXC13	137.929	8.99434	1.35085	6.6583	2.77e-11	5.8e-10		ENSG00000237380.5	HOXD-AS2	46.4548	8.53484	1.42572	5.98635	2.15e-09	5.25e-08		ENSG00000170590.7	LINC00266-3	1.58232	3.14934	0.98416	3.20003	0.00137414	NA
ENSG00000237380.5	HOXD-AS2	90.26	8.95923	1.08349	8.26884	1.35e-16	6.82e-15		ENSG00000122592.7	HOXA7	66.4022	8.47624	1.19955	7.06617	1.59e-12	8.67e-11		ENSG00000154997.8	SEPT14	98.805	3.06271	0.674921	4.53788	5.68219e-06	0.00207781
ENSG00000005073.5	HOXA11	83.0459	8.83504	1.24156	7.11608	1.11e-12	2.97e-11		ENSG00000168779.18	SHOX2	433.916	8.45938	0.730219	11.5847	4.93e-31	7.24e-28		ENSG00000073734.8	ABCB11	5.45191	3.029	0.839283	3.60904	0.000307333	0.0178347
ENSG00000197576.12	HOXA4	181.396	8.81228	1.23479	7.13665	9.56e-13	2.6e-11		ENSG00000069011.14	PITX1	290.366	8.45604	0.864127	9.78564	1.3e-22	4.87e-20		ENSG00000227455.2	RP11-300M24.1	106.905	3.01947	0.665836	4.53486	5.76418e-06	0.00207931
ENSG00000253552.6	HOXA-AS2	180.669	8.80642	1.1841	7.43724	1.03e-13	3.26e-12		ENSG00000106004.4	HOXA5	144.316	8.45462	1.01059	8.36604	5.96e-17	7.3e-15		ENSG00000273906.1	RP11-115H13.1	6.84558	2.98939	1.26219	2.36842	0.0178642	0.146481
ENSG00000182742.5	HOXB4	239.317	8.68105	1.24187	6.9903	2.74e-12	6.83e-11		ENSG00000182742.5	HOXB4	135.813	8.40179	1.18907	7.06586	1.6e-12	8.67e-11		ENSG00000249808.2	LINC01377	3.04593	2.97347	1.19401	2.49033	0.0127625	NA
ENSG00000173432.9	SAA1	1759.58	8.60386	1.14898	7.48824	6.98e-14	2.29e-12		ENSG00000260027.4	HOXB7	272.429	8.38303	1.03947	8.06473	7.34e-16	7.75e-14		ENSG00000267014.4	LINC01532	69.298	2.96842	0.670201	4.42915	9.46067e-06	0.00258112
ENSG00000168779.18	SHOX2	697.293	8.60033	0.723298	11.8904	1.33e-32	7.07e-30		ENSG00000123388.4	HOXC11	37.6199	8.23425	1.30538	6.30795	2.83e-10	8.75e-09		ENSG00000163497.2	FEV	25.3908	2.93769	0.664499	4.42092	9.82829e-06	0.00262356
ENSG00000078399.14	HOXA9	100.607	8.5389	1.33577	6.39251	1.63e-10	2.91e-09		ENSG00000175879.8	HOXD8	168.388	8.2017	1.31154	6.25351	4.01e-10	1.19e-08		ENSG00000259508.1	RP11-661D19.3	2.91158	2.90732	1.07665	2.70033	0.00692703	NA
ENSG00000175879.8	HOXD8	303.639	8.52685	1.04828	8.13411	4.15e-16	1.9e-14		ENSG00000253552.6	HOXA-AS2	79.4335	8.15642	1.25037	6.52318	6.88e-11	2.52e-09		ENSG00000250597.4	RP11-725M22.1	2.41742	2.87236	0.934368	3.07412	0.00211125	NA
ENSG00000163064.6	EN1	363.681	8.48766	0.950152	8.93295	4.15e-19	3.1e-17		ENSG00000124102.4	PI3	675.142	8.14001	1.04296	7.80472	5.96e-15	5.45e-13		ENSG00000165588.15	OTX2	10.8112	2.83815	1.03128	2.75206	0.00592223	0.0843917
ENSG00000012223.11	LTF	27111.2	8.34118	1.0859	7.68132	1.57e-14	5.63e-13		ENSG00000188257.9	PLA2G2A	4110.89	8.0796	1.40634	5.74514	9.18e-09	1.87e-07		ENSG00000242407.1	CTD-2377D24.4	2.02428	2.82416	1.31062	2.15482	0.0311759	NA
ENSG00000089225.18	TBX5	186.831	8.33886	1.4289	5.83585	5.35e-09	7.06e-08		ENSG00000123364.4	HOXC13	50.3608	8.07773	1.3478	5.99329	2.06e-09	5.07e-08		ENSG00000183090.5	FREM3	47.7896	2.81063	0.745741	3.7689	0.000163966	0.0123204
ENSG00000254369.5	HOXA-AS3	54.108	8.22239	1.11086	7.40179	1.34e-13	4.19e-12		ENSG00000228630.4	HOTAIR	48.4259	8.02023	1.33749	5.99647	2.02e-09	5e-08		ENSG00000163646.9	CLRN1	4.62754	2.80991	1.02091	2.75234	0.00591704	0.0843917
ENSG00000136574.16	GATA4	76.2212	8.13823	1.35559	6.00347	1.93e-09	2.81e-08		ENSG00000211955.2	IGHV3-33	103.194	8.01899	1.60953	4.9822	6.29e-07	7.26e-06		ENSG00000269345.1	VN1R85P	3.02747	2.77774	1.37109	2.02594	0.0427713	NA
ENSG00000004846.15	ABCB5	5.62737	1.11526	0.802356	1.38998	0.164535	0.277698		ENSG00000136574.16	GATA4	47.9771	8.00775	1.33568	5.99527	2.03e-09	5.02e-08		ENSG00000237396.1	LINC01384	1.1703	2.76483	1.22207	2.26242	0.0236717	NA
ENSG00000106006.6	HOXA6	50.9592	8.13691	1.12966	7.20297	5.89e-13	1.66e-11		ENSG00000108511.9	HOXB6	71.6748	8.00712	1.25419	6.38432	1.72e-10	5.61e-09		ENSG00000277918.1	U1	3.82208	2.75808	0.891913	3.09232	0.00198596	0.0472911
ENSG00000255071.2	SAA2-SAA4	75.6957	8.12753	1.74257	4.6641	3.1e-06	2.21e-05		ENSG00000130675.13	MNX1	44.9864	7.91524	1.49969	5.27792	1.31e-07	1.87e-06		ENSG00000176040.12	TMPRSS7	27.6542	2.71569	0.670581	4.04975	5.12713e-05	0.00664387
ENSG00000120068.6	HOXB8	72.4535	8.06561	1.48962	5.41454	6.14e-08	6.48e-07		ENSG00000106006.6	HOXA6	29.2378	7.87397	1.17009	6.72935	1.7e-11	7.1e-10		ENSG00000180697.7	C3orf22	2.48216	2.71438	0.850729	3.19065	0.00141954	NA
ENSG00000069011.14	PITX1	312.086	8.01383	0.980994	8.16909	3.11e-16	1.47e-14		ENSG00000244575.3	IGKV1-27	43.7787	7.8718	1.68113	4.68245	2.83e-06	2.63e-05		ENSG00000228933.6	RP11-268G12.1	3.76393	2.7066	1.09561	2.47041	0.0134958	0.127125
ENSG00000180806.4	HOXC9	102.408	7.98753	1.21429	6.57795	4.77e-11	9.54e-10		ENSG00000164047.4	CAMP	28.3975	7.82241	1.51196	5.17368	2.3e-07	3.05e-06		ENSG00000205266.8	KRT17P5	2.51439	2.70371	0.765499	3.53196	0.000412493	NA
ENSG00000184302.6	SIX6	68.6207	7.98555	1.46874	5.43702	5.42e-08	5.78e-07		ENSG00000120068.6	HOXB8	41.4161	7.79487	1.36261	5.72054	1.06e-08	2.12e-07		ENSG00000249621.1	CTD-2544H17.1	6.49252	2.69374	0.853607	3.15571	0.00160105	0.0421069
ENSG00000260027.4	HOXB7	286.247	7.91681	0.95385	8.29985	1.04e-16	5.34e-15		ENSG00000211651.3	IGLV1-44	81.2318	7.65528	1.64199	4.66219	3.13e-06	2.87e-05		ENSG00000272827.1	RP11-445P19.3	1.83415	2.6904	0.835602	3.21972	0.00128316	NA
ENSG00000250451.4	HOXC-AS1	41.2918	7.83244	1.2947	6.04961	1.45e-09	2.17e-08		ENSG00000168447.9	SCNN1B	385.714	7.65351	1.17038	6.53932	6.18e-11	2.28e-09		ENSG00000169297.7	NR0B1	85.6944	2.68777	0.7182	3.74236	0.000182298	0.0133689
ENSG00000249641.2	HOXC13-AS	40.7681	7.81254	1.4777	5.28694	1.24e-07	1.22e-06		ENSG00000178776.4	C5orf46	37.4096	7.64746	1.72671	4.42892	9.47e-06	7.45e-05		ENSG00000280924.1	LINC00628	1.52947	2.68128	0.811903	3.30246	0.000958414	NA
ENSG00000250133.2	HOXC-AS2	38.6912	7.73823	1.19415	6.48009	9.17e-11	1.73e-09		ENSG00000211666.2	IGLV2-14	179.24	7.64065	1.54423	4.94789	7.5e-07	8.44e-06		ENSG00000185559.12	DLK1	158.731	2.66482	0.683165	3.90069	9.59183e-05	0.00876864
ENSG00000005102.11	MEOX1	3.656	1.37726	0.84098	1.63768	0.101489	0.189358		ENSG00000180806.4	HOXC9	54.8028	7.62004	1.30284	5.8488	4.95e-09	1.09e-07		ENSG00000089116.3	LHX5	19.5501	2.65982	0.765807	3.47322	0.00051425	0.0231491
ENSG00000185686.16	PRAME	57.8529	7.73632	1.18265	6.54152	6.09e-11	1.2e-09		ENSG00000163064.6	EN1	136.69	7.61687	0.966756	7.87879	3.31e-15	3.22e-13		ENSG00000251264.1	RP11-545H22.1	1.76653	2.64395	1.69127	1.56329	0.117984	NA
ENSG00000101057.14	MYBL2	2026.99	7.68225	0.528349	14.5401	6.75e-48	2.48e-44		ENSG00000254369.5	HOXA-AS3	23.0424	7.52468	1.09175	6.89228	5.49e-12	2.61e-10		ENSG00000280081.2	MGC39584	3.00376	2.64049	0.91043	2.90027	0.00372838	NA
ENSG00000230798.4	FOXD3-AS1	240.275	7.6759	0.821687	9.34163	9.49e-21	8.91e-19		ENSG00000120075.5	HOXB5	50.2755	7.49601	1.39124	5.38803	7.12e-08	1.11e-06		ENSG00000278189.1	RNA5-8S5	1.38981	2.63802	2.24928	1.17283	0.240865	NA
ENSG00000124102.4	PI3	690.387	7.62866	1.12175	6.80066	1.04e-11	2.35e-10		ENSG00000005073.5	HOXA11	21.5253	7.42161	1.46115	5.07929	3.79e-07	4.71e-06		ENSG00000236164.1	RP11-268F1.3	1.76279	2.63795	1.058	2.49335	0.0126545	NA
ENSG00000008196.11	TFAP2B	51.5288	7.57425	1.3698	5.52947	3.21e-08	3.59e-07		ENSG00000101057.14	MYBL2	1129.69	7.36835	0.601338	12.2533	1.61e-34	4.74e-31		ENSG00000250957.1	RP11-248N22.1	1.44851	2.5932	1.028	2.52257	0.0116502	NA
ENSG00000249001.4	RP11-742B18.1	51.505	7.57166	1.23136	6.14901	7.8e-10	1.23e-08		ENSG00000211967.3	IGHV3-53	20.3027	7.34162	1.84565	3.97779	6.96e-05	0.000411539		ENSG00000176812.7	RP11-629O4.1	3.75281	2.58492	0.751707	3.43873	0.000584453	0.0245305
ENSG00000164093.14	PITX2	76.6451	7.56991	1.556	4.86499	1.14e-06	9.04e-06		ENSG00000100985.7	MMP9	1477.93	7.25209	0.93359	7.76796	7.98e-15	7.1e-13		ENSG00000247381.2	PDX1-AS1	1.092	2.55742	1.38843	1.84195	0.0654825	NA
ENSG00000164107.8	HAND2	149.626	7.54592	1.16493	6.47758	9.32e-11	1.76e-09		ENSG00000108821.12	COL1A1	85058.5	7.24766	1.00557	7.20751	5.7e-13	3.49e-11		ENSG00000163331.9	DAPL1	96.2134	2.54654	0.585089	4.35239	1.3466e-05	0.00318108
ENSG00000037965.5	HOXC8	69.0725	7.41978	1.20819	6.14125	8.19e-10	1.29e-08		ENSG00000230798.4	FOXD3-AS1	115.027	7.14926	0.934137	7.65333	1.96e-14	1.61e-12		ENSG00000166509.9	CLEC3A	1.91179	2.53741	0.824585	3.07719	0.00208959	NA
ENSG00000130675.13	MNX1	45.2893	7.38663	1.32729	5.56519	2.62e-08	2.97e-07		ENSG00000137745.10	MMP13	59.7298	7.14871	1.39599	5.1209	3.04e-07	3.9e-06		ENSG00000172156.3	CCL11	1.64822	2.53561	1.4043	1.80561	0.07098	NA
ENSG00000144820.6	GPR128	30.2298	7.38055	1.39111	5.3055	1.12e-07	1.12e-06		ENSG00000171848.12	RRM2	1541.2	7.11122	0.555259	12.807	1.5e-37	5.87e-34		ENSG00000139266.5	MARCH9	6044.78	2.5338	0.538811	4.70257	2.56906e-06	0.00116235
ENSG00000280890.1	ELDR	96.6202	7.37251	1.30893	5.63247	1.78e-08	2.1e-07		ENSG00000133937.4	GSC	73.8099	7.10516	0.893541	7.95169	1.84e-15	1.83e-13		ENSG00000261275.1	RP11-760D2.11	2.23185	2.53095	1.28207	1.97412	0.0483681	NA
ENSG00000240990.8	HOXA11-AS	45.0039	7.36881	1.25287	5.88152	4.07e-09	5.51e-08		ENSG00000231817.6	LINC01198	88.5509	7.10294	1.29276	5.4944	3.92e-08	6.6e-07		ENSG00000143278.3	F13B	2.20993	2.52263	0.967993	2.60604	0.00915963	NA
ENSG00000107807.11	TLX1	65.1452	7.3344	1.40669	5.21395	1.85e-07	1.75e-06		ENSG00000126787.11	DLGAP5	406.476	7.09755	0.661973	10.7218	8.04e-27	6.59e-24		ENSG00000105929.14	ATP6V0A4	29.6375	2.51877	0.676019	3.72588	0.000194632	0.0138547
ENSG00000168078.8	PBK	1255.75	7.27243	0.490623	14.8228	1.04e-49	5.28e-46		ENSG00000131747.13	TOP2A	3250.85	7.08521	0.626846	11.3029	1.27e-29	1.6e-26		ENSG00000202538.1	RNU4-2	91.2967	2.51465	0.597512	4.20854	2.57028e-05	0.00430323
ENSG00000175063.15	UBE2C	1645.31	7.27101	0.489063	14.8672	5.38e-50	3.11e-46		ENSG00000211673.2	IGLV3-1	16.5082	7.04743	1.30349	5.40659	6.42e-08	1.01e-06		ENSG00000260972.1	RP1-58B11.1	1.58451	2.50731	0.854967	2.93264	0.00336093	NA
ENSG00000120093.10	HOXB3	758.927	7.26542	0.815932	8.90445	5.37e-19	3.91e-17		ENSG00000276566.1	IGKV1D-13	16.1533	7.01471	2.4181	2.90092	0.00372066	0.0122716		ENSG00000180264.9	GPR144	27.9051	2.50575	0.615918	4.06831	4.73549e-05	0.00659547
ENSG00000100985.7	MMP9	2154.86	7.2584	0.792806	9.15533	5.42e-20	4.55e-18		ENSG00000211959.2	IGHV4-39	35.7562	7.00344	1.32591	5.28197	1.28e-07	1.84e-06		ENSG00000279999.1	AL353997.3	0.984584	2.49263	0.89906	2.77249	0.00556294	NA
ENSG00000171848.12	RRM2	2435.65	7.24777	0.416257	17.4118	6.72e-68	1.36e-63		ENSG00000029559.6	IBSP	1166.14	6.90992	0.878277	7.86759	3.62e-15	3.5e-13		ENSG00000205809.8	KLRC2	206.34	2.4833	0.691325	3.59209	0.00032804	0.0183382
ENSG00000133937.4	GSC	115.748	7.22289	0.914846	7.8952	2.9e-15	1.17e-13		ENSG00000165304.6	MELK	564.224	6.90232	0.63792	10.82	2.77e-27	2.5e-24		ENSG00000034239.9	EFCAB1	110.369	2.48217	0.634337	3.91302	9.11507e-05	0.008614
ENSG00000133110.13	POSTN	10040	7.22057	0.993291	7.26934	3.61e-13	1.05e-11		ENSG00000082929.7	LINC01587	21.7718	6.86165	1.11034	6.17975	6.42e-10	1.82e-08		ENSG00000248550.3	OTX2-AS1	2.13256	2.47986	1.28887	1.92406	0.0543473	NA
ENSG00000131747.13	TOP2A	5093.97	7.19798	0.466785	15.4204	1.19e-53	1.21e-49		ENSG00000120093.10	HOXB3	392.582	6.85496	0.722965	9.48173	2.5e-21	7.11e-19		ENSG00000231934.1	RP4-610C12.1	3.00639	2.45851	1.01301	2.42693	0.0152273	NA
ENSG00000130600.14	H19	1827.92	7.1276	1.04477	6.82214	8.97e-12	2.04e-10		ENSG00000196604.10	POTEF	21.3464	6.84146	0.998929	6.8488	7.45e-12	3.41e-10		ENSG00000226939.1	AC062021.1	4.12148	2.44669	0.841873	2.90625	0.00365787	0.0662113
ENSG00000105991.7	HOXA1	81.6624	7.10393	0.99605	7.1321	9.88e-13	2.68e-11		ENSG00000168078.8	PBK	645.072	6.8395	0.666774	10.2576	1.09e-24	6.03e-22		ENSG00000172179.10	PRL	2.64004	2.44618	0.947171	2.58261	0.0098055	NA
ENSG00000171540.7	OTP	235.102	7.08607	0.905294	7.82737	4.98e-15	1.93e-13		ENSG00000235649.2	MXRA5Y	133.763	6.81515	1.58306	4.30503	1.67e-05	0.000120742		ENSG00000232211.1	RP11-395D3.1	2.08942	2.42965	1.01522	2.39323	0.0167006	NA
ENSG00000126787.11	DLGAP5	576.747	7.06233	0.523521	13.4901	1.79e-41	3.29e-38		ENSG00000134460.14	IL2RA	392.962	6.81248	0.909918	7.48691	7.05e-14	5.21e-12		ENSG00000197888.2	UGT2B17	5.25632	2.42394	0.857479	2.82681	0.00470135	0.0749833
ENSG00000134339.7	SAA2	389.868	7.03599	1.18714	5.92683	3.09e-09	4.29e-08		ENSG00000175063.15	UBE2C	826.766	6.80305	0.624756	10.8891	1.3e-27	1.31e-24		ENSG00000278047.1	FP671120.6	1.76968	2.40131	1.17341	2.04644	0.0407133	NA
ENSG00000237730.1	RP11-459A10.1	23.445	6.98527	0.992573	7.03754	1.96e-12	5.01e-11		ENSG00000008196.11	TFAP2B	20.5504	6.78558	1.28182	5.29372	1.2e-07	1.74e-06		ENSG00000225523.2	IGKV6D-21	1.5237	2.40118	1.68387	1.42599	0.15387	NA
ENSG00000108511.9	HOXB6	48.2667	6.90247	1.28222	5.38324	7.32e-08	7.63e-07		ENSG00000105991.7	HOXA1	44.7223	6.77037	1.01405	6.67657	2.45e-11	9.9e-10		ENSG00000261213.1	RP11-510C10.4	1.06239	2.38407	4.09207	0.582608	0.560157	NA
ENSG00000197757.7	HOXC6	134.262	6.88542	0.918409	7.49711	6.52e-14	2.15e-12		ENSG00000273983.1	HIST1H3G	13.635	6.76279	1.25727	5.37894	7.49e-08	1.16e-06		ENSG00000249481.5	SPATS1	1.25833	2.37646	0.948236	2.50619	0.012204	NA
ENSG00000109705.7	NKX3-2	67.3354	6.87658	1.09682	6.26959	3.62e-10	6.09e-09		ENSG00000211660.3	IGLV2-23	173.132	6.74733	1.59559	4.22874	2.35e-05	0.000162106		ENSG00000102313.8	ITIH6	1.5236	2.37556	0.947381	2.5075	0.012159	NA
ENSG00000231817.6	LINC01198	109.849	6.86772	1.14009	6.02383	1.7e-09	2.51e-08		ENSG00000211951.2	IGHV2-26	13.3075	6.73119	2.12009	3.17496	0.00149859	0.00567109		ENSG00000268079.1	BNIP3P30	1.11972	2.37501	1.2292	1.93215	0.0533407	NA
ENSG00000196604.10	POTEF	32.1103	6.86594	0.9409	7.2972	2.94e-13	8.72e-12		ENSG00000166741.6	NNMT	9146.64	6.72756	0.878577	7.65733	1.9e-14	1.56e-12		ENSG00000266279.1	RP11-849F2.4	3.04368	2.37292	0.709033	3.3467	0.000817798	NA
ENSG00000170166.5	HOXD4	31.2951	6.85215	1.15789	5.91778	3.26e-09	4.51e-08		ENSG00000112984.10	KIF20A	582.763	6.71485	0.609993	11.0081	3.49e-28	3.97e-25		ENSG00000135446.15	CDK4	18807.7	2.35629	0.516299	4.5638	5.02363e-06	0.00190631
ENSG00000165304.6	MELK	758.18	6.80064	0.507638	13.3966	6.33e-41	1.02e-37		ENSG00000280890.1	ELDR	42.1374	6.71052	1.1768	5.70235	1.18e-08	2.33e-07		ENSG00000267653.1	RP1-193H18.3	6.31639	2.35427	0.65957	3.5694	0.000357796	0.0194521
ENSG00000273983.1	HIST1H3G	19.9088	6.77246	1.10644	6.12096	9.3e-10	1.45e-08		ENSG00000125726.9	CD70	232.922	6.70283	1.15058	5.8256	5.69e-09	1.23e-07		ENSG00000277644.1	FP236383.12	1.22953	2.3497	1.79092	1.312	0.18952	NA
ENSG00000015413.8	DPEP1	410.667	6.7692	0.742231	9.12007	7.51e-20	6.13e-18		ENSG00000250133.2	HOXC-AS2	12.9838	6.6914	1.25377	5.337	9.45e-08	1.42e-06		ENSG00000248528.1	CTC-458G6.2	7.90447	2.34937	0.631738	3.7189	0.000200096	0.0140193
ENSG00000213867.4	RP11-829H16.2	20.1024	6.75287	0.980157	6.88958	5.6e-12	1.32e-10		ENSG00000211662.2	IGLV3-21	120.213	6.69127	1.53906	4.34764	1.38e-05	0.000102392		ENSG00000188000.3	OR7D2	19.8458	2.33456	0.547111	4.26707	1.98054e-05	0.00383105
ENSG00000188257.9	PLA2G2A	2349.64	6.73293	1.0804	6.23187	4.61e-10	7.59e-09		ENSG00000250451.4	HOXC-AS1	12.8517	6.68439	1.31495	5.08338	3.71e-07	4.62e-06		ENSG00000223863.1	AC008074.4	0.873873	2.33274	1.29839	1.79664	0.0723932	NA
ENSG00000120075.5	HOXB5	41.8897	6.69771	1.36771	4.89704	9.73e-07	7.8e-06		ENSG00000275385.1	CCL18	309.326	6.66551	1.06904	6.23504	4.52e-10	1.32e-08		ENSG00000203811.1	HIST2H3C	13.1024	2.32116	0.605179	3.83549	0.000125315	0.0103246
ENSG00000154997.8	SEPT14	102.869	6.67093	1.24801	5.34526	9.03e-08	9.19e-07		ENSG00000133110.13	POSTN	4690.07	6.66036	0.871604	7.6415	2.15e-14	1.75e-12		ENSG00000234238.1	RP11-430L16.1	5.25462	2.31973	0.731321	3.17197	0.00151411	0.0405799
ENSG00000112984.10	KIF20A	808.527	6.66058	0.453768	14.6784	8.87e-49	3.99e-45		ENSG00000241755.1	IGKV1-9	12.4679	6.63896	2.06101	3.22122	0.00127648	0.00496375		ENSG00000254139.1	CTD-2339F6.1	98.6494	2.3181	0.645132	3.59322	0.000326614	0.0183382
ENSG00000178999.11	AURKB	676.207	6.60679	0.502767	13.1409	1.92e-39	2.43e-36		ENSG00000129173.11	E2F8	120.752	6.58958	0.780492	8.44285	3.1e-17	4.12e-15		ENSG00000184895.7	SRY	12.2369	2.31248	0.92889	2.4895	0.0127921	0.124016
ENSG00000196656.7	AC004057.1	56.5694	6.59151	0.950018	6.9383	3.97e-12	9.55e-11		ENSG00000133048.11	CHI3L1	192830	6.56993	0.686608	9.56868	1.08e-21	3.35e-19		ENSG00000012504.12	NR1H4	10.1054	2.31119	0.571211	4.04613	5.20718e-05	0.006715
ENSG00000187140.5	FOXD3	94.7591	6.584	1.00676	6.53979	6.16e-11	1.21e-09		ENSG00000185686.16	PRAME	17.2601	6.5314	1.00712	6.48525	8.86e-11	3.12e-09		ENSG00000233236.1	AP001171.1	0.896866	2.31066	1.09756	2.10527	0.0352682	NA
ENSG00000007174.16	DNAH9	1156.62	1.1592	0.499901	2.31886	0.0204027	0.0503514		ENSG00000239855.1	IGKV1-6	25.5274	6.51597	1.78625	3.64785	0.000264444	0.00128992		ENSG00000255372.1	CTD-3064C13.1	1.19139	2.30846	0.976777	2.36334	0.018111	NA
ENSG00000235115.3	CHCHD2P8	17.47	6.58113	1.079	6.09927	1.07e-09	1.64e-08		ENSG00000170689.9	HOXB9	25.3268	6.50377	1.19122	5.45977	4.77e-08	7.86e-07		ENSG00000229762.1	RP11-419M24.1	1.03279	2.30809	1.4899	1.54916	0.121343	NA
ENSG00000241755.1	IGKV1-9	17.3914	6.58021	1.58796	4.14382	3.42e-05	0.000188845		ENSG00000270550.1	IGHV3-30	58.8405	6.49831	1.30332	4.98595	6.17e-07	7.14e-06		ENSG00000188162.9	OTOG	18.3823	2.29755	0.712202	3.22599	0.0012554	0.0369071
ENSG00000258910.2	RP11-19E11.1	38.5286	6.57884	1.16546	5.64484	1.65e-08	1.97e-07		ENSG00000213886.3	UBD	119.75	6.49338	0.902752	7.19288	6.34e-13	3.85e-11		ENSG00000158764.6	ITLN2	4.46055	2.29709	0.801335	2.86657	0.0041494	0.0706297
ENSG00000159184.7	HOXB13	174.226	6.54532	1.20804	5.41812	6.02e-08	6.36e-07		ENSG00000211637.2	IGLV4-69	47.4207	6.49033	1.63681	3.96524	7.33e-05	0.000430132		ENSG00000205312.7	KRT17P4	16.5389	2.29499	0.583112	3.93576	8.29343e-05	0.0083815
ENSG00000129173.11	E2F8	167.049	6.54033	0.621676	10.5205	6.95e-26	1.34e-23		ENSG00000213867.4	RP11-829H16.2	11.3906	6.48574	1.05152	6.168	6.92e-10	1.94e-08		ENSG00000197241.3	SLC2A7	0.86711	2.29364	0.768976	2.98272	0.00285698	NA
ENSG00000007314.10	SCN4A	19.9868	1.02552	0.835464	1.22749	0.21964	0.34605		ENSG00000130600.14	H19	803.184	6.47841	0.956241	6.77488	1.25e-11	5.34e-10		ENSG00000007350.15	TKTL1	151.284	2.285	0.513126	4.45311	8.46352e-06	0.00245571
ENSG00000168447.9	SCNN1B	257.64	6.53744	0.981694	6.65935	2.75e-11	5.76e-10		ENSG00000164107.8	HAND2	49.2228	6.47827	1.28512	5.041	4.63e-07	5.6e-06		ENSG00000235743.1	RP11-439H9.1	8.81444	2.28428	0.894818	2.55278	0.0106866	0.11288
ENSG00000178458.5	H3F3AP6	72.1515	6.5115	0.773946	8.41338	3.98e-17	2.21e-15		ENSG00000211941.3	IGHV3-11	57.7321	6.46514	1.87045	3.45647	0.000547302	0.00240725		ENSG00000240474.3	RN7SL116P	1.78048	2.28317	0.944676	2.41688	0.0156542	NA
ENSG00000237125.7	HAND2-AS1	36.6101	6.50147	1.34148	4.84649	1.26e-06	9.84e-06		ENSG00000224373.3	IGHV4-59	59.4607	6.45329	1.54646	4.17294	3.01e-05	0.00020056		ENSG00000276737.1	FP236383.7	1.50213	2.27609	2.86542	0.79433	0.427003	NA
ENSG00000118113.10	MMP8	16.4111	6.48843	1.48429	4.37139	1.23e-05	7.61e-05		ENSG00000211947.2	IGHV3-21	24.4397	6.45256	1.53617	4.20041	2.66e-05	0.000180532		ENSG00000274355.1	RP11-395E19.3	1.60668	2.26639	1.18369	1.91468	0.0555328	NA
ENSG00000243479.3	MNX1-AS1	16.1873	6.48112	1.42575	4.54577	5.47e-06	3.67e-05		ENSG00000227145.1	IL21-AS1	10.8986	6.45175	1.32692	4.86221	1.16e-06	1.23e-05		ENSG00000204365.4	C10orf126	3.06183	2.26281	0.729839	3.10042	0.00193249	NA
ENSG00000112238.11	PRDM13	35.6915	6.46609	1.52342	4.24447	2.19e-05	0.000127227		ENSG00000280411.1	IGHV1-69-2	34.4966	6.44325	1.93987	3.32148	0.000895413	0.00367653		ENSG00000179813.5	FAM216B	9.37582	2.26261	0.862112	2.6245	0.00867757	0.102495
ENSG00000237987.1	RP11-503C24.2	15.8845	6.45316	1.24151	5.19783	2.02e-07	1.89e-06		ENSG00000237730.1	RP11-459A10.1	10.813	6.4245	1.02996	6.23764	4.44e-10	1.3e-08		ENSG00000231777.1	MTND4P21	2.20136	2.24973	1.03805	2.16727	0.0302145	NA
ENSG00000173917.10	HOXB2	469.208	6.43193	0.850313	7.5642	3.9e-14	1.33e-12		ENSG00000249641.2	HOXC13-AS	10.693	6.42051	1.49668	4.28983	1.79e-05	0.000128261		ENSG00000186895.2	FGF3	1.80323	2.22517	1.25473	1.77343	0.0761577	NA
ENSG00000077274.8	CAPN6	77.4742	6.3914	1.25514	5.09217	3.54e-07	3.14e-06		ENSG00000178999.11	AURKB	410.61	6.41969	0.622221	10.3174	5.88e-25	3.4e-22		ENSG00000176601.10	MAP3K19	125.583	2.22365	0.638915	3.48035	0.00050076	0.0229337
ENSG00000137745.10	MMP13	51.163	6.39004	1.44537	4.42105	9.82e-06	6.2e-05		ENSG00000237988.3	OR2I1P	102.169	6.41492	0.985829	6.50713	7.66e-11	2.75e-09		ENSG00000183644.12	C11orf88	32.795	2.22099	0.599798	3.70289	0.000213156	0.0145897
ENSG00000135451.11	TROAP	709.3	6.38743	0.489027	13.0615	5.46e-39	6.51e-36		ENSG00000101825.7	MXRA5	6435.02	6.388	1.06592	5.99297	2.06e-09	5.07e-08		ENSG00000200795.1	RNU4-1	28.5589	2.21689	0.626003	3.54134	0.000398103	0.0202804
ENSG00000229637.3	PRAC2	33.5773	6.37639	1.53476	4.15465	3.26e-05	0.000180961		ENSG00000189057.9	FAM111B	407.532	6.37876	0.723097	8.82144	1.13e-18	1.86e-16		ENSG00000198153.8	ZNF849P	2.823	2.2094	0.936371	2.35954	0.0182978	NA
ENSG00000082929.7	LINC01587	22.3534	6.37336	1.12479	5.66625	1.46e-08	1.75e-07		ENSG00000197757.7	HOXC6	65.316	6.37596	0.912037	6.9909	2.73e-12	1.39e-10		ENSG00000180475.4	OR10Q1	0.916486	2.20858	0.978572	2.25694	0.0240118	NA
ENSG00000258675.1	RP11-299L17.3	66.7037	6.35003	0.93318	6.80472	1.01e-11	2.29e-10		ENSG00000196656.7	AC004057.1	33.7831	6.37154	1.0288	6.19318	5.9e-10	1.68e-08		ENSG00000259530.1	RP11-259A24.1	1.33289	2.20296	0.780757	2.82157	0.00477898	NA
ENSG00000275713.1	HIST1H2BH	32.9678	6.34008	1.09793	5.77455	7.72e-09	9.85e-08		ENSG00000250568.1	RP11-333E13.2	10.214	6.35916	0.996752	6.37988	1.77e-10	5.76e-09		ENSG00000129514.5	FOXA1	8.68152	2.19925	0.907332	2.42386	0.0153564	0.136414
ENSG00000211673.2	IGLV3-1	14.2022	6.28434	1.78813	3.51447	0.00044064	0.00182103		ENSG00000214285.2	NPS	10.1191	6.33773	1.5818	4.00667	6.16e-05	0.000371257		ENSG00000275877.1	5_8S_rRNA	0.782013	2.19721	1.66969	1.31594	0.188194	NA
ENSG00000250568.1	RP11-333E13.2	14.401	6.26467	0.960885	6.51969	7.05e-11	1.37e-09		ENSG00000109705.7	NKX3-2	31.9035	6.33227	1.10437	5.73385	9.82e-09	1.99e-07		ENSG00000227743.1	RP4-745K6.1	1.5078	2.19478	0.738844	2.97056	0.00297254	NA
ENSG00000235363.1	SNRPGP10	266.865	6.25982	0.466221	13.4267	4.22e-41	7.11e-38		ENSG00000077274.8	CAPN6	50.9213	6.32396	1.20888	5.23126	1.68e-07	2.32e-06		ENSG00000256642.1	LINC00273	1.48487	2.18239	1.00175	2.17857	0.0293639	NA
ENSG00000259394.2	RP11-244F12.1	21.1436	6.25499	0.947236	6.60341	4.02e-11	8.15e-10		ENSG00000037965.5	HOXC8	22.1466	6.30832	1.17766	5.35668	8.48e-08	1.29e-06		ENSG00000228304.1	OR4K6P	2.38477	2.1781	1.26496	1.72187	0.0850938	NA
ENSG00000251151.2	HOXC-AS3	13.7714	6.25326	1.20539	5.18774	2.13e-07	1.98e-06		ENSG00000211685.3	IGLC7	14.7694	6.30083	2.24719	2.80388	0.00504923	0.0158573		ENSG00000186329.8	TMEM212	2.39475	2.17635	0.969903	2.24388	0.0248398	NA
ENSG00000125492.8	BARHL1	20.5632	6.25115	1.14061	5.48052	4.24e-08	4.64e-07		ENSG00000148735.13	PLEKHS1	74.837	6.28848	0.971775	6.47112	9.73e-11	3.38e-09		ENSG00000237164.1	SLC25A15P2	1.47462	2.17192	1.66265	1.3063	0.19145	NA
ENSG00000136231.12	IGF2BP3	561.615	6.24127	0.594997	10.4896	9.65e-26	1.82e-23		ENSG00000254709.5	IGLL5	154.183	6.28583	1.42688	4.4053	1.06e-05	8.17e-05		ENSG00000150275.16	PCDH15	448.899	2.1651	0.567024	3.81836	0.000134341	0.0108342
ENSG00000089685.13	BIRC5	2839.31	6.23587	0.477643	13.0555	5.91e-39	6.84e-36		ENSG00000273812.1	WI2-87327B8.2	32.1189	6.28286	1.05306	5.96627	2.43e-09	5.85e-08		ENSG00000262152.5	LA16c-380H5.1	14.7139	2.16479	0.652871	3.31581	0.000913784	0.0319274
ENSG00000260057.4	LINC01571	20.348	6.23476	1.14472	5.44656	5.14e-08	5.5e-07		ENSG00000144820.6	GPR128	9.53543	6.25097	1.26511	4.94105	7.77e-07	8.71e-06		ENSG00000123407.3	HOXC12	2.08288	2.15608	1.06795	2.01889	0.0434982	NA
ENSG00000260850.1	RP11-437L7.1	29.8702	6.20561	1.21077	5.12533	2.97e-07	2.68e-06		ENSG00000078399.14	HOXA9	14.4437	6.2454	1.1996	5.20624	1.93e-07	2.62e-06		ENSG00000275676.1	RP11-101E5.1	0.784113	2.15531	1.00877	2.13658	0.0326323	NA
ENSG00000008323.14	PLEKHG6	18.7867	1.42582	0.687347	2.07438	0.0380436	0.0846045		ENSG00000229314.5	ORM1	9.28937	6.21892	1.97901	3.14244	0.00167545	0.00622613		ENSG00000269155.2	RP3-431P23.5	69.2857	2.15362	0.543095	3.96545	7.32587e-05	0.007958
ENSG00000174279.4	EVX2	19.7329	6.19071	1.15008	5.38286	7.33e-08	7.64e-07		ENSG00000106031.7	HOXA13	83.484	6.20978	1.05514	5.88524	3.97e-09	9.01e-08		ENSG00000157330.8	C1orf158	163.345	2.15355	0.662035	3.25293	0.00114223	0.0356899
ENSG00000008394.11	MGST1	3830.36	1.04005	0.53806	1.93296	0.0532414	0.112034		ENSG00000178458.5	H3F3AP6	40.3387	6.20916	0.76302	8.1376	4.03e-16	4.44e-14		ENSG00000250928.1	CTB-161M19.2	0.881907	2.15202	0.781061	2.75525	0.00586477	NA
ENSG00000214047.4	RPS11P7	13.6866	6.18918	0.974903	6.34851	2.17e-10	3.81e-09		ENSG00000204542.2	C6orf15	9.27843	6.20646	1.34336	4.62009	3.84e-06	3.42e-05		ENSG00000226690.5	AC005281.1	10.5477	2.14909	0.700668	3.0672	0.00216078	0.0495957
ENSG00000249921.2	CTC-329H14.1	13.8203	6.17594	0.961424	6.42374	1.33e-10	2.42e-09		ENSG00000243479.3	MNX1-AS1	9.12862	6.19757	1.40582	4.40849	1.04e-05	8.07e-05		ENSG00000126890.13	CTAG2	1.09491	2.14488	1.38458	1.54912	0.121353	NA
ENSG00000170689.9	HOXB9	28.3948	6.13735	1.18487	5.17977	2.22e-07	2.06e-06		ENSG00000260850.1	RP11-437L7.1	20.431	6.18848	1.23755	5.00058	5.72e-07	6.7e-06		ENSG00000007171.15	NOS2	1157.79	2.14007	0.596711	3.58644	0.000335218	0.0185265
ENSG00000278500.1	AC009336.19	12.4968	6.11108	1.21146	5.04441	4.55e-07	3.94e-06		ENSG00000254919.1	RP11-698N11.2	182.039	6.18002	0.877648	7.04157	1.9e-12	1.01e-10		ENSG00000224419.1	KRT18P27	1.72422	2.13891	1.28869	1.65976	0.0969625	NA
ENSG00000138136.6	LBX1	27.6507	6.09731	1.31348	4.6421	3.45e-06	2.43e-05		ENSG00000136542.7	GALNT5	277.533	6.16872	0.845126	7.29918	2.9e-13	1.91e-11		ENSG00000258650.1	HSBP1P1	1.15098	2.13627	0.635309	3.36258	0.00077219	NA
ENSG00000229965.1	RP11-118H4.1	12.6358	6.08249	0.991741	6.13314	8.62e-10	1.35e-08		ENSG00000236453.4	AC003092.1	12.9949	6.12149	1.29075	4.74258	2.11e-06	2.04e-05		ENSG00000266743.1	RP11-94B19.6	3.0838	2.12027	0.96184	2.20439	0.0274967	NA
ENSG00000227854.1	RP11-307O1.1	12.6237	6.06513	1.00582	6.03004	1.64e-09	2.42e-08		ENSG00000156234.7	CXCL13	87.2027	6.12148	0.977086	6.26504	3.73e-10	1.12e-08		ENSG00000199899.2	Y_RNA	7.17108	2.12013	0.765012	2.77136	0.00558226	0.0822801
ENSG00000255399.3	TBX5-AS1	66.0898	6.06004	1.33403	4.54265	5.56e-06	3.71e-05		ENSG00000168542.11	COL3A1	20067.8	6.11896	0.756066	8.09316	5.81e-16	6.21e-14		ENSG00000266875.2	RN7SL408P	2.20597	2.11698	0.872537	2.42624	0.0152564	NA
ENSG00000080986.11	NDC80	662.616	6.04768	0.439295	13.7668	4.04e-43	9.62e-40		ENSG00000235363.1	SNRPGP10	162.175	6.08134	0.572854	10.6159	2.51e-26	1.89e-23		ENSG00000120937.8	NPPB	9.13527	2.11368	0.66073	3.19901	0.00137901	0.0387957
ENSG00000129195.14	FAM64A	1372.2	6.04734	0.509232	11.8754	1.59e-32	8.35e-30		ENSG00000107159.11	CA9	1030.75	6.08126	0.751246	8.09491	5.73e-16	6.14e-14		ENSG00000258548.4	LINC00645	95.5424	2.10735	0.586534	3.59289	0.000327026	0.0183382
ENSG00000106031.7	HOXA13	108.162	6.0471	0.994792	6.07876	1.21e-09	1.84e-08		ENSG00000107807.11	TLX1	18.8524	6.07854	1.46142	4.15934	3.19e-05	0.000210991		ENSG00000151615.3	POU4F2	3.50299	2.10424	0.818951	2.56944	0.0101864	NA
ENSG00000164047.4	CAMP	12.0003	6.04185	1.3154	4.59315	4.37e-06	3e-05		ENSG00000259394.2	RP11-244F12.1	12.5659	6.07798	0.95684	6.35214	2.12e-10	6.79e-09		ENSG00000164093.14	PITX2	74.1523	2.10201	0.796622	2.63865	0.00832371	0.100313
ENSG00000228938.3	SNRPD2P1	12.4818	6.04118	0.973764	6.20395	5.51e-10	8.92e-09		ENSG00000244437.1	IGKV3-15	51.8217	6.07585	1.58051	3.84422	0.000120936	0.000659111		ENSG00000201185.1	RNA5SP202	3.36475	2.09486	0.76371	2.743	0.00608807	NA
ENSG00000106511.5	MEOX2	1580.28	6.02235	0.736137	8.18102	2.81e-16	1.34e-14		ENSG00000118113.10	MMP8	8.39452	6.07468	1.37071	4.43179	9.35e-06	7.37e-05		ENSG00000186493.10	C5orf38	101.423	2.09358	0.725462	2.88586	0.00390345	0.0681982
ENSG00000133048.11	CHI3L1	190651	6.02074	0.819122	7.35024	1.98e-13	6.04e-12		ENSG00000235743.1	RP11-439H9.1	8.30016	6.05623	2.46916	2.45275	0.0141768	0.0374291		ENSG00000211829.5	TRDC	454.03	2.09082	0.646385	3.23464	0.00121794	0.0366039
ENSG00000170549.3	IRX1	494.114	6.01093	1.07368	5.59842	2.16e-08	2.51e-07		ENSG00000187140.5	FOXD3	45.2932	6.0507	1.04201	5.80676	6.37e-09	1.36e-07		ENSG00000271044.1	RP11-255M6.1	1.00358	2.0901	0.895978	2.33275	0.0196611	NA
ENSG00000239198.1	RPL5P22	18.0823	6.00942	0.984181	6.10601	1.02e-09	1.58e-08		ENSG00000148773.11	MKI67	1736.36	6.04743	0.653058	9.26018	2.04e-20	4.83e-18		ENSG00000111012.8	CYP27B1	301.605	2.08754	0.533903	3.90996	9.23108e-05	0.008614
ENSG00000213553.4	RPLP0P6	1796.22	6.00847	0.334538	17.9605	3.97e-72	1.61e-67		ENSG00000121552.3	CSTA	230.114	6.04109	0.757319	7.97693	1.5e-15	1.52e-13		ENSG00000259974.2	LINC00261	3.82554	2.08408	0.935104	2.22871	0.0258331	0.177886
ENSG00000115163.13	CENPA	328.082	6.00193	0.488644	12.2828	1.12e-34	8.89e-32		ENSG00000211663.2	IGLV3-19	61.4644	6.0381	1.31875	4.57867	4.68e-06	4.05e-05		ENSG00000231599.1	LINC01037	1.9483	2.07951	0.807335	2.57577	0.0100016	NA
ENSG00000227145.1	IL21-AS1	11.5846	5.99595	1.19314	5.02536	5.02e-07	4.31e-06		ENSG00000136231.12	IGF2BP3	331.931	6.01671	0.548603	10.9673	5.49e-28	5.86e-25		ENSG00000229191.1	RP11-168O16.1	60.1248	2.07033	0.526561	3.93179	8.4316e-05	0.0083815
ENSG00000183242.10	WT1-AS	16.959	5.97128	1.5153	3.94067	8.13e-05	0.000408224		ENSG00000135451.11	TROAP	379.387	6.01627	0.659886	9.11713	7.71e-20	1.66e-17		ENSG00000280614.1	CH507-513H4.4	14.7526	2.06256	1.01424	2.0336	0.041992	0.225792
ENSG00000233429.8	HOTAIRM1	394.111	5.96217	0.662154	9.0042	2.17e-19	1.68e-17		ENSG00000124731.11	TREM1	1313.37	6.01366	0.920996	6.52951	6.6e-11	2.42e-09		ENSG00000254896.1	OPCML-IT1	12.6661	2.04241	0.670447	3.04634	0.00231649	0.0515303
ENSG00000078898.6	BPIFB2	37.5966	5.96038	1.21311	4.91332	8.95e-07	7.25e-06		ENSG00000275713.1	HIST1H2BH	17.9856	6.01058	1.07968	5.56698	2.59e-08	4.59e-07		ENSG00000226764.2	AC010145.4	0.696154	2.04087	1.11594	1.82884	0.0674237	NA
ENSG00000254919.1	RP11-698N11.2	224.904	5.9584	0.685592	8.69088	3.6e-18	2.32e-16		ENSG00000248187.1	RP11-184M15.1	12.0672	6.00892	1.18907	5.05348	4.34e-07	5.28e-06		ENSG00000183921.7	SDR42E2	22.5862	2.03136	0.507847	3.99993	6.33604e-05	0.00751026
ENSG00000131203.11	IDO1	74.3974	5.94563	1.05156	5.65413	1.57e-08	1.87e-07		ENSG00000249921.2	CTC-329H14.1	8.10603	6.00383	0.999388	6.00751	1.88e-09	4.7e-08		ENSG00000273805.1	RP11-620J15.4	6.45421	2.02793	0.6169	3.2873	0.00101154	0.0333747
ENSG00000189057.9	FAM111B	432.916	5.94392	0.524751	11.3271	9.63e-30	3.2e-27		ENSG00000109805.8	NCAPG	580.501	5.99906	0.624878	9.60037	7.97e-22	2.6e-19		ENSG00000187492.7	CDHR4	12.7018	2.02507	0.612938	3.30388	0.000953559	0.0324259
ENSG00000237676.1	RPL30P4	25.6238	5.94098	0.965209	6.15512	7.5e-10	1.19e-08		ENSG00000197123.8	ZNF679	7.94329	5.98987	2.4964	2.3994	0.0164219	0.0422433		ENSG00000225840.2	AC010970.2	394.067	2.02459	0.720003	2.81192	0.00492471	0.0765639
ENSG00000188523.7	C9orf171	160.496	5.91478	0.812515	7.2796	3.35e-13	9.83e-12		ENSG00000237541.3	HLA-DQA2	794.653	5.98648	0.873219	6.85565	7.1e-12	3.27e-10		ENSG00000265717.1	RP11-94B19.7	3.12788	2.02169	1.01365	1.99446	0.0461023	NA
ENSG00000125798.13	FOXA2	11.0133	5.91356	1.57811	3.74724	0.000178791	0.00082027		ENSG00000229965.1	RP11-118H4.1	8.00005	5.97634	1.05182	5.68188	1.33e-08	2.57e-07		ENSG00000262890.1	RP11-424M24.5	18.5721	2.0208	0.657097	3.07534	0.00210259	0.0489757
ENSG00000253173.3	RP11-152C15.1	11.2476	5.9105	0.958685	6.16521	7.04e-10	1.12e-08		ENSG00000211945.2	IGHV1-18	80.2826	5.96926	1.8443	3.2366	0.00120963	0.00473777		ENSG00000036565.13	SLC18A1	43.3771	2.01849	0.544008	3.7104	0.000206928	0.0143527
ENSG00000164879.6	CA3	1819.72	5.90046	0.871297	6.77204	1.27e-11	2.82e-10		ENSG00000277559.1	RP11-434E6.4	11.6979	5.95637	1.15591	5.15296	2.56e-07	3.36e-06		ENSG00000268940.4	CT45A1	1.33625	2.01286	1.06461	1.8907	0.058664	NA
ENSG00000123485.10	HJURP	688.584	5.90026	0.44587	13.2331	5.65e-40	7.62e-37		ENSG00000235115.3	CHCHD2P8	7.95725	5.95047	1.14433	5.19996	1.99e-07	2.7e-06		ENSG00000237179.4	AC007392.4	1.04043	2.00922	0.91459	2.19686	0.0280308	NA
ENSG00000109805.8	NCAPG	778.726	5.89769	0.430315	13.7055	9.41e-43	1.9e-39		ENSG00000240990.8	HOXA11-AS	11.413	5.91405	1.43414	4.12376	3.73e-05	0.000240991		ENSG00000116726.4	PRAMEF12	0.821274	2.00852	0.943348	2.12914	0.0332423	NA
ENSG00000179873.13	NLRP11	23.9818	5.8925	1.32238	4.45597	8.35e-06	5.36e-05		ENSG00000211677.2	IGLC2	229.784	5.91396	1.09241	5.41369	6.17e-08	9.79e-07		ENSG00000215474.5	SKOR2	16.9791	1.9986	0.818063	2.44309	0.0145622	0.132704
ENSG00000157330.8	C1orf158	168.857	5.87809	1.10434	5.32271	1.02e-07	1.03e-06		ENSG00000214047.4	RPS11P7	7.60291	5.90788	1.03941	5.68389	1.32e-08	2.55e-07		ENSG00000260973.1	RP11-105C19.2	1.15143	1.99787	0.929647	2.14906	0.0316297	NA
ENSG00000148735.13	PLEKHS1	80.9704	5.86806	0.945911	6.20361	5.52e-10	8.94e-09		ENSG00000211934.3	IGHV1-2	11.1866	5.90193	1.55195	3.80292	0.000143002	0.000761598		ENSG00000170498.8	KISS1	11.3143	1.99578	0.785057	2.54221	0.0110153	0.114592
ENSG00000233730.1	RP4-666F24.3	10.4928	5.85972	1.51175	3.87612	0.000106138	0.000516378		ENSG00000274267.1	HIST1H3B	7.4638	5.89915	1.26258	4.67231	2.98e-06	2.75e-05		ENSG00000260041.4	RP11-355E10.1	1.13082	1.99133	0.783477	2.54165	0.011033	NA
ENSG00000233101.9	HOXB-AS3	10.3914	5.84311	1.58924	3.67667	0.000236302	0.00104886		ENSG00000144810.14	COL8A1	3323.86	5.89126	0.755722	7.79554	6.41e-15	5.81e-13		ENSG00000237987.1	RP11-503C24.2	15.3882	1.98913	0.570218	3.48837	0.000485976	0.022568
ENSG00000187714.6	SLC18A3	46.1247	5.82884	1.46862	3.96892	7.22e-05	0.000368212		ENSG00000211952.3	IGHV4-28	7.39898	5.87991	2.18034	2.69678	0.00700125	0.0208073		ENSG00000250538.4	RP11-92A5.2	74.1121	1.98646	0.589227	3.3713	0.000748151	0.0283858
ENSG00000226690.5	AC005281.1	15.2943	5.82066	1.46279	3.97915	6.92e-05	0.000354726		ENSG00000227094.1	RP11-565P22.2	48.8196	5.87312	1.22799	4.7827	1.73e-06	1.72e-05		ENSG00000201098.1	RNY1	9.13338	1.98356	0.570337	3.47788	0.000505391	0.0229828
ENSG00000029559.6	IBSP	790.013	5.80611	0.852383	6.81162	9.65e-12	2.19e-10		ENSG00000251593.1	MSNP1	39.6386	5.86607	0.817262	7.17771	7.09e-13	4.27e-11		ENSG00000124557.11	BTN1A1	8.46372	1.98251	0.601808	3.29426	0.000986802	0.0330511
ENSG00000213539.4	YBX1P6	23.0833	5.80218	0.948537	6.11698	9.54e-10	1.49e-08		ENSG00000211640.3	IGLV6-57	23.0727	5.86141	1.27952	4.58095	4.63e-06	4.02e-05		ENSG00000230258.5	AC002539.1	0.96246	1.97857	0.777309	2.5454	0.0109151	NA
ENSG00000105011.7	ASF1B	1026.26	5.7989	0.431096	13.4515	3.02e-41	5.31e-38		ENSG00000115457.8	IGFBP2	17368.4	5.86098	0.515513	11.3692	5.95e-30	8.07e-27		ENSG00000230876.5	LINC00486	21.6139	1.97831	0.765046	2.58587	0.00971341	0.107768
ENSG00000134460.14	IL2RA	282.67	5.79827	0.998449	5.80728	6.35e-09	8.26e-08		ENSG00000124491.14	F13A1	13240.7	5.84928	0.909285	6.43283	1.25e-10	4.23e-09		ENSG00000205057.4	CLLU1OS	3.90688	1.97493	0.795864	2.48149	0.0130834	0.125529
ENSG00000230897.1	RPS18P12	288.333	5.79636	0.475554	12.1886	3.57e-34	2.63e-31		ENSG00000102359.5	SRPX2	1682.84	5.84231	0.647453	9.02352	1.82e-19	3.6e-17		ENSG00000253880.1	RP11-124B13.1	1.08587	1.95945	0.889989	2.20166	0.0276896	NA
ENSG00000231313.2	CLIC1P1	22.5149	5.77351	0.977522	5.90627	3.5e-09	4.81e-08		ENSG00000184661.12	CDCA2	244.222	5.83715	0.673982	8.66068	4.69e-18	7.01e-16		ENSG00000248498.3	ASNSP1	2.66428	1.95709	0.682636	2.86696	0.00414436	NA
ENSG00000226702.1	MIR217HG	9.84042	5.7646	1.49538	3.85495	0.000115752	0.000558126		ENSG00000089685.13	BIRC5	1512.45	5.83418	0.654855	8.90912	5.14e-19	9.02e-17		ENSG00000223665.1	CTB-111F10.1	1.76697	1.95487	0.695807	2.80949	0.00496194	NA
ENSG00000240023.1	RP11-561B11.1	10.2875	5.76295	0.963329	5.98233	2.2e-09	3.16e-08		ENSG00000072694.17	FCGR2B	1023.1	5.83178	0.695837	8.38094	5.25e-17	6.52e-15		ENSG00000125798.13	FOXA2	10.6389	1.95423	0.838753	2.32992	0.0198102	0.15439
ENSG00000115457.8	IGFBP2	23265.7	5.74908	0.509749	11.2783	1.68e-29	5.36e-27		ENSG00000184106.7	TREML3P	23.5447	5.82923	1.13836	5.12074	3.04e-07	3.91e-06		ENSG00000149656.7	LINC00266-1	5.88092	1.95072	0.668651	2.9174	0.00352967	0.0653479
ENSG00000274267.1	HIST1H3B	9.71842	5.72953	1.1379	5.03517	4.77e-07	4.12e-06		ENSG00000171657.5	GPR82	129.834	5.82681	0.626608	9.29898	1.42e-20	3.52e-18		ENSG00000201741.1	Y_RNA	1.1027	1.95041	0.710975	2.74328	0.00608281	NA
ENSG00000229108.1	MEOX2-AS1	308.659	5.72639	0.837963	6.83371	8.27e-12	1.9e-10		ENSG00000258910.2	RP11-19E11.1	15.9913	5.82315	1.06033	5.49185	3.98e-08	6.68e-07		ENSG00000249267.5	LINC00939	5.53622	1.94578	0.63204	3.07858	0.00207992	0.0487458
ENSG00000148773.11	MKI67	2002.49	5.72453	0.506655	11.2987	1.33e-29	4.32e-27		ENSG00000106178.5	CCL24	15.6827	5.81235	1.40842	4.12685	3.68e-05	0.000238302		ENSG00000237163.1	RP4-771M4.2	0.780321	1.94424	0.82697	2.35105	0.0187207	NA
ENSG00000183631.4	PRR32	41.5909	5.71412	1.0144	5.63301	1.77e-08	2.1e-07		ENSG00000202111.1	VTRNA1-2	7.01913	5.81024	1.46076	3.97755	6.96e-05	0.000411881		ENSG00000170748.6	RBMXL2	1.05783	1.94032	0.712738	2.72235	0.00648187	NA
ENSG00000251593.1	MSNP1	51.7221	5.71109	0.739392	7.72404	1.13e-14	4.16e-13		ENSG00000233101.9	HOXB-AS3	6.99957	5.80711	1.47139	3.94668	7.92e-05	0.000459203		ENSG00000233842.1	AC062031.1	1.23331	1.93874	0.719207	2.69567	0.00702478	NA
ENSG00000234147.1	RP3-460G2.2	147.963	5.70408	0.869634	6.55917	5.41e-11	1.07e-09		ENSG00000143355.14	LHX9	232.947	5.79254	0.822882	7.03934	1.93e-12	1.03e-10		ENSG00000279328.1	RP11-203H19.2	15.3962	1.93798	0.537667	3.60442	0.000312853	0.0181156
ENSG00000007968.6	E2F2	399.034	5.70036	0.536334	10.6284	2.2e-26	4.64e-24		ENSG00000105011.7	ASF1B	709.716	5.7885	0.540761	10.7044	9.71e-27	7.78e-24		ENSG00000227835.7	CARM1P1	4.04132	1.93782	0.623448	3.10822	0.00188216	0.0457164
ENSG00000277559.1	RP11-434E6.4	14.0319	5.69713	1.10914	5.13652	2.8e-07	2.54e-06		ENSG00000253173.3	RP11-152C15.1	6.99886	5.78456	1.01725	5.68644	1.3e-08	2.52e-07		ENSG00000248399.1	RP11-503N18.4	12.8162	1.9374	0.603461	3.21048	0.00132512	0.0380762
ENSG00000211666.2	IGLV2-14	67.7459	5.69557	1.29669	4.3924	1.12e-05	6.99e-05		ENSG00000231313.2	CLIC1P1	15.4823	5.78432	1.02753	5.62936	1.81e-08	3.35e-07		ENSG00000053438.8	NNAT	4303.9	1.93355	0.629513	3.07149	0.00212991	0.0491408
ENSG00000012504.12	NR1H4	10.6498	1.10354	0.847061	1.30279	0.192647	0.313741		ENSG00000146276.10	GABRR1	29.4688	5.77945	1.4555	3.97077	7.16e-05	0.00042216		ENSG00000274428.1	U1	1.30754	1.92921	0.849326	2.27146	0.0231193	NA
ENSG00000224953.1	SRIP3	9.67042	5.68593	0.969836	5.86278	4.55e-09	6.1e-08		ENSG00000177575.11	CD163	16005.8	5.76256	0.88265	6.5287	6.63e-11	2.43e-09		ENSG00000173237.4	C11orf86	4.20145	1.92767	0.753814	2.55722	0.0105511	0.112145
ENSG00000171657.5	GPR82	169.219	5.67634	0.613431	9.25343	2.17e-20	1.95e-18		ENSG00000211966.2	IGHV5-51	72.7472	5.75941	1.25326	4.59554	4.32e-06	3.78e-05		ENSG00000260120.1	RP11-177B4.2	1.43163	1.92139	0.721379	2.6635	0.00773331	NA
ENSG00000235743.1	RP11-439H9.1	9.16018	5.65081	1.63092	3.4648	0.000530633	0.00214735		ENSG00000258675.1	RP11-299L17.3	30.9437	5.75515	1.00569	5.72258	1.05e-08	2.1e-07		ENSG00000168903.8	BTNL3	2.68591	1.91406	0.788361	2.4279	0.0151865	NA
ENSG00000176842.13	IRX5	124.587	5.64915	0.756515	7.46734	8.18e-14	2.66e-12		ENSG00000211970.3	IGHV4-61	6.69742	5.74539	2.23077	2.57552	0.0100089	0.0280196		ENSG00000215018.8	COL28A1	1086.25	1.90391	0.480922	3.95888	7.53014e-05	0.00804038
ENSG00000220472.1	RP11-69L16.5	168.974	5.64902	0.496565	11.3762	5.5e-30	1.89e-27		ENSG00000138180.14	CEP55	349.195	5.74178	0.584966	9.81557	9.65e-23	3.78e-20		ENSG00000183542.5	KLRC4	14.5085	1.90372	0.668859	2.84621	0.00442426	0.0725883
ENSG00000170439.6	METTL7B	6216.42	5.645	0.65136	8.66648	4.46e-18	2.82e-16		ENSG00000258932.4	CTD-3006G17.2	10.0857	5.73973	1.39358	4.1187	3.81e-05	0.000245441		ENSG00000242101.3	RN7SL416P	1.72929	1.90215	0.704892	2.6985	0.00696521	NA
ENSG00000213851.3	RP11-324J13.1	13.9238	5.63975	0.941428	5.99063	2.09e-09	3.02e-08		ENSG00000080986.11	NDC80	371.518	5.73846	0.543162	10.5649	4.33e-26	3.12e-23		ENSG00000164746.12	C7orf57	229.733	1.90106	0.572076	3.32308	0.000890287	0.0313941
ENSG00000093009.8	CDC45	550.719	5.6331	0.473361	11.9002	1.18e-32	6.37e-30		ENSG00000228938.3	SNRPD2P1	6.63211	5.71962	1.02535	5.57823	2.43e-08	4.34e-07		ENSG00000228750.4	RP11-242F24.1	0.875371	1.89936	0.686595	2.76635	0.00566879	NA
ENSG00000163081.2	CCDC140	8.95526	5.62599	1.38965	4.04848	5.16e-05	0.000273693		ENSG00000113083.11	LOX	4804.09	5.71794	0.727295	7.86192	3.78e-15	3.61e-13		ENSG00000228909.1	AC008281.1	1.0516	1.89804	0.853655	2.22343	0.0261871	NA
ENSG00000220105.2	RP11-307I14.2	13.7803	5.61387	0.990698	5.66658	1.46e-08	1.75e-07		ENSG00000237676.1	RPL30P4	14.8254	5.71201	0.96428	5.9236	3.15e-09	7.34e-08		ENSG00000186710.10	CCDC42B	99.273	1.89739	0.538947	3.52056	0.000430636	0.0213364
ENSG00000013588.5	GPRC5A	450.482	1.01114	0.625639	1.61617	0.106057	0.196128		ENSG00000213553.4	RPLP0P6	1014.93	5.71152	0.322818	17.6927	4.77e-70	1.68e-65		ENSG00000254041.1	RP11-574O7.1	5.7029	1.89736	0.721585	2.62943	0.00855283	0.101875
ENSG00000158164.6	TMSB15A	549.447	5.60626	0.88629	6.32554	2.52e-10	4.37e-09		ENSG00000164294.12	GPX8	1198.58	5.70547	0.577791	9.87462	5.36e-23	2.17e-20		ENSG00000224109.1	CENPVP3	1.77329	1.89623	0.939022	2.01936	0.0434494	NA
ENSG00000169253.3	RP11-220D10.1	29.2502	5.60442	0.898875	6.23493	4.52e-10	7.47e-09		ENSG00000227854.1	RP11-307O1.1	6.56408	5.69828	0.993041	5.73822	9.57e-09	1.95e-07		ENSG00000170549.3	IRX1	479.064	1.89428	0.667392	2.83832	0.00453513	0.0735932
ENSG00000184661.12	CDCA2	296.245	5.59967	0.496783	11.2719	1.81e-29	5.72e-27		ENSG00000239198.1	RPL5P22	9.78954	5.68767	1.00715	5.64731	1.63e-08	3.07e-07		ENSG00000225647.1	AC005487.2	6.23011	1.89281	0.684552	2.76503	0.00569178	0.0828486
ENSG00000253187.2	HOXA10-AS	13.0786	5.5958	1.53609	3.64288	0.000269605	0.00117868		ENSG00000170166.5	HOXD4	9.6404	5.68707	1.28572	4.42326	9.72e-06	7.61e-05		ENSG00000207205.1	RNVU1-15	1.51215	1.88927	0.686866	2.75056	0.0059493	NA
ENSG00000227850.1	SEPT2P1	13.3116	5.59354	0.951981	5.87569	4.21e-09	5.68e-08		ENSG00000007968.6	E2F2	272.927	5.67996	0.626063	9.0725	1.16e-19	2.39e-17		ENSG00000171956.6	FOXB1	14.9877	1.88253	0.69694	2.70113	0.00691033	0.0911793
ENSG00000204434.5	POTEKP	38.7405	5.57744	0.768134	7.26102	3.84e-13	1.11e-11		ENSG00000131203.11	IDO1	42.569	5.67663	0.968093	5.86372	4.53e-09	1.01e-07		ENSG00000015413.8	DPEP1	398.07	1.87513	0.439894	4.26269	2.01978e-05	0.00385115
ENSG00000236502.1	SIX3-AS1	8.61948	5.5638	1.45565	3.82222	0.000132255	0.000627533		ENSG00000235644.1	AC010095.7	6.49861	5.67592	1.00938	5.62316	1.87e-08	3.46e-07		ENSG00000166415.13	WDR72	21.1791	1.87045	0.710508	2.63256	0.00847447	0.101352
ENSG00000244245.1	RP11-120B7.1	28.1954	5.56048	0.89174	6.23554	4.5e-10	7.44e-09		ENSG00000204362.5	RP11-380J14.1	6.35233	5.66576	1.10558	5.12469	2.98e-07	3.84e-06		ENSG00000196350.8	ZNF729	3.61973	1.86971	0.875954	2.13448	0.0328033	0.200195
ENSG00000203812.2	HIST2H2AA4	8.6373	5.55699	1.06689	5.20857	1.9e-07	1.79e-06		ENSG00000204434.5	POTEKP	27.6498	5.65381	0.781536	7.23424	4.68e-13	2.93e-11		ENSG00000226197.2	RP11-536O18.1	21.2664	1.86487	0.535484	3.48259	0.000496583	0.0228155
ENSG00000184895.7	SRY	12.6973	5.55481	1.67753	3.31129	0.000928659	0.00350906		ENSG00000234961.1	RP11-124N14.3	137.723	5.64675	0.584047	9.66832	4.11e-22	1.44e-19		ENSG00000241449.4	RP11-545G3.1	1.47423	1.86313	0.786771	2.36807	0.0178811	NA
ENSG00000232389.1	RP11-134K13.2	18.9041	5.54146	0.972716	5.69689	1.22e-08	1.49e-07		ENSG00000211896.5	IGHG1	1942.5	5.64054	0.927386	6.08219	1.19e-09	3.13e-08		ENSG00000236385.1	RP11-114M1.2	0.771393	1.86051	1.75556	1.05978	0.289245	NA
ENSG00000204362.5	RP11-380J14.1	8.4144	5.53975	1.23441	4.48777	7.2e-06	4.69e-05		ENSG00000240382.3	IGKV1-17	9.34906	5.63995	1.53469	3.67498	0.000237865	0.00117704		ENSG00000225765.1	AC068535.3	24.8163	1.85916	0.53734	3.45993	0.000540312	0.0235671
ENSG00000251705.1	RNA5-8SP6	12.624	5.53341	1.27757	4.33119	1.48e-05	8.97e-05		ENSG00000189320.7	FAM180A	567.791	5.62494	1.00993	5.56961	2.55e-08	4.53e-07		ENSG00000249061.1	RP11-72L22.1	5.70768	1.85331	0.830909	2.23046	0.0257172	0.177462
ENSG00000016082.13	ISL1	1.55576	3.11003	2.097	1.48308	0.138052	0.242314		ENSG00000230897.1	RPS18P12	175.971	5.60928	0.531032	10.563	4.42e-26	3.12e-23		ENSG00000276422.1	RP11-144A16.8	0.624104	1.84606	1.19825	1.54063	0.123407	NA
ENSG00000016490.14	CLCA1	0.645297	1.8734	1.36296	1.37451	0.169283	0.283795		ENSG00000211670.2	IGLV3-9	6.02267	5.59334	2.1142	2.64561	0.00815449	0.0235736		ENSG00000268560.1	CTD-2332E11.2	1.62668	1.84516	0.766942	2.40586	0.0161343	NA
ENSG00000254545.1	RP11-84A19.3	149.036	5.53193	0.783788	7.05795	1.69e-12	4.36e-11		ENSG00000123485.10	HJURP	383.183	5.57906	0.583015	9.56934	1.08e-21	3.35e-19		ENSG00000224417.2	RP11-503C24.6	1.53857	1.845	0.958207	1.92547	0.0541708	NA
ENSG00000213791.4	RP11-941H19.2	12.8986	5.53019	0.986385	5.60652	2.06e-08	2.4e-07		ENSG00000211653.2	IGLV1-40	92.346	5.57366	1.20156	4.6387	3.51e-06	3.17e-05		ENSG00000277350.1	RP11-395E19.6	1.61099	1.84448	0.93006	1.98319	0.0473463	NA
ENSG00000232858.1	RPL34P27	27.9421	5.52635	0.917335	6.02436	1.7e-09	2.5e-08		ENSG00000213539.4	YBX1P6	13.0112	5.55021	0.960742	5.777	7.6e-09	1.59e-07		ENSG00000279123.1	RP11-424M24.3	3.30916	1.8426	0.54948	3.35335	0.000798385	NA
ENSG00000205215.7	KRT17P7	8.34171	5.52392	1.29218	4.27488	1.91e-05	0.000112691		ENSG00000211638.2	IGLV8-61	13.0706	5.54655	1.47222	3.76747	0.00016491	0.000861106		ENSG00000275356.2	RP5-907C10.4	4.8775	1.83803	0.583689	3.14898	0.00163839	0.0426685
ENSG00000135903.17	PAX3	152.487	5.52277	0.991005	5.5729	2.51e-08	2.86e-07		ENSG00000115163.13	CENPA	165.37	5.53939	0.570421	9.71106	2.71e-22	9.64e-20		ENSG00000256093.1	RP11-158L12.2	1.72517	1.8368	0.645096	2.84733	0.0044087	NA
ENSG00000229314.5	ORM1	8.42136	5.52071	1.43097	3.85802	0.000114309	0.000551823		ENSG00000187714.6	SLC18A3	26.114	5.53873	1.33626	4.14493	3.4e-05	0.000222871		ENSG00000232363.1	RP1-102D24.5	1.37763	1.83193	0.90028	2.03485	0.0418665	NA
ENSG00000232883.1	RP11-302I18.1	27.5038	5.50976	0.90136	6.11272	9.79e-10	1.52e-08		ENSG00000244245.1	RP11-120B7.1	19.0229	5.53561	0.911581	6.07253	1.26e-09	3.3e-08		ENSG00000239930.2	AP001625.4	1.34177	1.82987	0.679387	2.69342	0.00707237	NA
ENSG00000234961.1	RP11-124N14.3	180.458	5.50925	0.462778	11.9047	1.12e-32	6.12e-30		ENSG00000089225.18	TBX5	18.6027	5.53481	1.27794	4.33103	1.48e-05	0.000109232		ENSG00000203645.2	LINC00501	1.61105	1.82968	0.621904	2.94207	0.0032603	NA
ENSG00000241511.1	RPS15AP24	45.4261	5.5066	0.721879	7.62814	2.38e-14	8.31e-13		ENSG00000064886.12	CHI3L2	20139.5	5.53322	0.724164	7.64085	2.16e-14	1.75e-12		ENSG00000277764.1	Vax2os1_3	2.453	1.82499	0.615726	2.96396	0.00303707	NA
ENSG00000184106.7	TREML3P	27.3601	5.50497	1.0952	5.02645	5e-07	4.29e-06		ENSG00000251546.1	IGKV1D-39	5.90438	5.5318	1.50725	3.67013	0.000242426	0.00119659		ENSG00000167858.11	TEKT1	272.691	1.82338	0.562158	3.24354	0.00118054	0.0360969
ENSG00000187243.15	MAGED4B	96.7269	5.49762	0.547187	10.0471	9.46e-24	1.31e-21		ENSG00000259439.2	RP11-89K21.1	13.0562	5.52985	1.51625	3.64705	0.000265266	0.00129339		ENSG00000251752.1	RNU4-29P	1.12383	1.821	0.655853	2.77654	0.00549408	NA
ENSG00000270882.2	HIST2H4A	12.3721	5.49254	1.00175	5.48295	4.18e-08	4.58e-07		ENSG00000120708.15	TGFBI	12660	5.52573	0.687429	8.03827	9.11e-16	9.48e-14		ENSG00000250821.1	RP11-345F18.1	1.59751	1.81366	0.9347	1.94037	0.0523352	NA
ENSG00000019169.10	MARCO	368.483	2.15911	1.0216	2.11346	0.0345613	0.0781698		ENSG00000211972.2	IGHV3-66	5.83124	5.5248	1.61779	3.41503	0.000637744	0.00275133		ENSG00000277244.1	FP236383.11	1.03042	1.81333	1.28378	1.4125	0.157804	NA
ENSG00000211959.2	IGHV4-39	18.1845	5.49095	1.51457	3.62543	0.000288485	0.0012523		ENSG00000164093.14	PITX2	12.8452	5.516	1.37604	4.00859	6.11e-05	0.000368624		ENSG00000259058.1	RP11-488C13.4	0.856798	1.81246	0.770025	2.35377	0.0185843	NA
ENSG00000230203.1	CTB-1048E9.7	8.49844	5.47849	1.00109	5.47254	4.44e-08	4.83e-07		ENSG00000232389.1	RP11-134K13.2	12.784	5.50077	0.952174	5.77707	7.6e-09	1.59e-07		ENSG00000163206.5	SMCP	1.72144	1.8113	1.30158	1.39162	0.164036	NA
ENSG00000231878.1	SNRPFP1	8.27374	5.47787	0.950322	5.76422	8.2e-09	1.04e-07		ENSG00000166527.6	CLEC4D	12.5813	5.49101	1.38164	3.97428	7.06e-05	0.000416633		ENSG00000200156.1	RNU5B-1	3.14739	1.80993	0.726564	2.49109	0.0127353	NA
ENSG00000236468.1	RP11-104D3.2	18.5877	5.4701	0.952507	5.74285	9.31e-09	1.16e-07		ENSG00000231991.4	ANXA2P2	458.243	5.48294	0.58328	9.40019	5.45e-21	1.47e-18		ENSG00000205663.5	RP11-706O15.5	4.52597	1.80838	1.06116	1.70416	0.0883517	0.323621
ENSG00000244251.1	RP11-64K12.1	26.3118	5.46719	0.914118	5.98084	2.22e-09	3.18e-08		ENSG00000179869.13	ABCA13	137.393	5.47284	0.75167	7.2809	3.32e-13	2.15e-11		ENSG00000233708.1	RP11-342M1.7	2.35845	1.80832	0.573407	3.15364	0.00161246	NA
ENSG00000224238.2	WARS2-IT1	68.1456	5.46617	0.67252	8.12789	4.37e-16	2e-14		ENSG00000127129.8	EDN2	8.32875	5.46941	1.27894	4.27653	1.9e-05	0.000134794		ENSG00000165409.14	TSHR	138.071	1.80626	0.603483	2.99305	0.002762	0.0569775
ENSG00000020219.9	CCT8L1P	1.95831	1.39779	0.923039	1.51434	0.12994	0.230968		ENSG00000236468.1	RP11-104D3.2	12.504	5.45998	0.978653	5.57908	2.42e-08	4.33e-07		ENSG00000188833.8	ENTPD8	11.4004	1.80575	0.470056	3.84155	0.000122258	0.0102272
ENSG00000170178.6	HOXD12	11.8234	5.45458	1.19832	4.55184	5.32e-06	3.58e-05		ENSG00000173917.10	HOXB2	164.631	5.45289	0.726907	7.50149	6.31e-14	4.71e-12		ENSG00000170788.12	DYDC1	0.810934	1.80539	0.991447	1.82096	0.0686124	NA
ENSG00000248187.1	RP11-184M15.1	12.0076	5.45442	1.14508	4.76335	1.9e-06	1.43e-05		ENSG00000171540.7	OTP	52.8396	5.45252	0.800917	6.80784	9.91e-12	4.39e-10		ENSG00000236511.1	LINC01231	2.32099	1.80425	0.682158	2.64492	0.00817105	NA
ENSG00000251604.1	LINC01385	7.93827	5.44909	1.22901	4.43373	9.26e-06	5.88e-05		ENSG00000261614.1	CSDAP1	12.1213	5.43511	1.02171	5.3196	1.04e-07	1.54e-06		ENSG00000236520.2	GPC6-AS1	0.686878	1.80405	0.786631	2.29339	0.0218256	NA
ENSG00000178776.4	C5orf46	11.9409	5.44348	1.44334	3.77146	0.000162297	0.00075244		ENSG00000164879.6	CA3	914.368	5.43452	0.735884	7.38503	1.52e-13	1.05e-11		ENSG00000279205.1	RP11-632P5.1	10.7007	1.80368	0.54007	3.33971	0.000838658	0.0304173
ENSG00000272196.2	HIST2H2AA4	8.02082	5.44068	1.03971	5.23288	1.67e-07	1.6e-06		ENSG00000211598.2	IGKV4-1	146.046	5.42967	1.45424	3.73368	0.000188704	0.000968321		ENSG00000261350.1	RP11-80F22.14	0.64109	1.80345	2.55909	0.704723	0.480983	NA
ENSG00000224820.2	BTF3P4	8.25338	5.43773	0.955524	5.69083	1.26e-08	1.54e-07		ENSG00000129195.14	FAM64A	617.808	5.42753	0.601511	9.02316	1.83e-19	3.6e-17		ENSG00000271214.1	RP11-9M16.3	1.4742	1.80044	0.627106	2.87103	0.00409132	NA
ENSG00000021852.11	C8B	0.488591	1.46651	1.08119	1.35638	0.174978	0.290922		ENSG00000239951.1	IGKV3-20	149.379	5.42535	1.18726	4.56964	4.89e-06	4.2e-05		ENSG00000118271.8	TTR	7.70877	1.79944	0.636937	2.82515	0.00472584	0.0751037
ENSG00000242660.1	RP11-1094M14.1	8.31851	5.43508	1.01395	5.36033	8.31e-08	8.53e-07		ENSG00000254521.5	SIGLEC12	58.8513	5.42296	1.14014	4.75638	1.97e-06	1.93e-05		ENSG00000253839.1	RP11-431D12.1	4.31828	1.79829	0.693934	2.59144	0.0095576	0.107667
ENSG00000235644.1	AC010095.7	8.2504	5.42802	0.96788	5.60816	2.04e-08	2.38e-07		ENSG00000227850.1	SEPT2P1	8.00742	5.42281	0.962445	5.63441	1.76e-08	3.27e-07		ENSG00000230622.1	UQCRHP1	2.01231	1.79725	0.58994	3.04649	0.00231528	NA
ENSG00000204072.3	ARMCX7P	11.9893	5.42753	0.963968	5.6304	1.8e-08	2.12e-07		ENSG00000254395.1	IGHV4-55	5.3782	5.41872	2.06301	2.62661	0.00862395	0.0247194		ENSG00000260926.2	RP11-380D11.2	3.10355	1.79643	0.529868	3.39033	0.000698086	NA
ENSG00000156234.7	CXCL13	78.1515	5.42677	1.12123	4.84002	1.3e-06	1.01e-05		ENSG00000270882.2	HIST2H4A	8.21872	5.416	1.07042	5.05968	4.2e-07	5.14e-06		ENSG00000238189.2	ENOX1-AS2	6.435	1.79514	0.595041	3.01683	0.00255433	0.0542876
ENSG00000176294.4	OR4N2	25.8367	5.42525	1.62817	3.33211	0.000861896	0.00328933		ENSG00000137812.18	CASC5	412.56	5.40723	0.584466	9.25157	2.21e-20	5.08e-18		ENSG00000158497.2	HMHB1	1.91218	1.79386	0.782926	2.29123	0.0219503	NA
ENSG00000258932.4	CTD-3006G17.2	11.6362	5.42493	1.43609	3.77757	0.000158364	0.000736656		ENSG00000243466.1	IGKV1-5	165.411	5.40532	1.12924	4.7867	1.7e-06	1.69e-05		ENSG00000186471.11	AKAP14	29.7052	1.79358	0.668933	2.68125	0.00733471	0.0942801
ENSG00000251583.1	AC008427.2	11.8617	5.42361	0.985919	5.50107	3.77e-08	4.16e-07		ENSG00000125492.8	BARHL1	7.87297	5.40434	1.29921	4.15972	3.19e-05	0.000210791		ENSG00000274618.1	HIST1H4F	0.946952	1.79205	0.78041	2.2963	0.0216587	NA
ENSG00000227094.1	RP11-565P22.2	51.3521	5.42025	0.934647	5.79925	6.66e-09	8.62e-08		ENSG00000254545.1	RP11-84A19.3	94.258	5.40423	0.704328	7.67289	1.68e-14	1.41e-12		ENSG00000221845.4	C7orf65	1.86914	1.79189	0.971125	1.84516	0.0650137	NA
ENSG00000214027.3	ARPC3P5	12.096	5.41822	0.977834	5.54104	3.01e-08	3.37e-07		ENSG00000242660.1	RP11-1094M14.1	5.36324	5.39723	1.18216	4.56557	4.98e-06	4.27e-05		ENSG00000153993.12	SEMA3D	137.114	1.7892	0.57439	3.11496	0.00183969	0.0452466
ENSG00000217239.3	RP1-182O16.1	12.2	5.4182	0.971749	5.57571	2.47e-08	2.82e-07		ENSG00000122861.14	PLAU	4589.89	5.39406	0.744806	7.24223	4.41e-13	2.79e-11		ENSG00000266613.1	RFWD2P1	1.02967	1.78783	0.631142	2.83269	0.00461587	NA
ENSG00000172789.3	HOXC5	7.64342	5.40472	1.14785	4.70855	2.49e-06	1.82e-05		ENSG00000090659.16	CD209	780.381	5.3922	1.00014	5.39147	6.99e-08	1.09e-06		ENSG00000230062.5	ANKRD66	7.63951	1.78701	0.828594	2.15668	0.0310308	0.195092
ENSG00000230148.7	HOXB-AS1	81.0295	5.39914	0.877725	6.15129	7.69e-10	1.22e-08		ENSG00000134013.14	LOXL2	6132.9	5.39063	0.804047	6.70437	2.02e-11	8.33e-10		ENSG00000226542.1	AC114814.4	0.828676	1.78431	0.889632	2.00567	0.0448912	NA
ENSG00000204277.1	RP11-219G17.4	33.013	5.39912	1.01506	5.31903	1.04e-07	1.04e-06		ENSG00000232325.3	AC093627.7	5.25118	5.39018	1.47594	3.65202	0.000260182	0.0012723		ENSG00000214581.4	RP11-80F22.10	0.843054	1.78354	1.68609	1.05779	0.290149	NA
ENSG00000243388.1	RPL3P3	17.5797	5.39418	0.946581	5.6986	1.21e-08	1.48e-07		ENSG00000169253.3	RP11-220D10.1	17.2049	5.37693	0.984919	5.45926	4.78e-08	7.87e-07		ENSG00000229865.1	RPL31P54	1.84333	1.7827	0.849588	2.09832	0.0358771	NA
ENSG00000244575.3	IGKV1-27	11.4105	5.38467	1.72516	3.12126	0.00180081	0.00627141		ENSG00000175877.3	WBSCR28	5.30734	5.37615	1.31508	4.08807	4.35e-05	0.000274725		ENSG00000091583.9	APOH	9.64025	1.78196	0.684556	2.60309	0.00923872	0.106209
ENSG00000266928.1	CTB-70G10.1	7.56131	5.38284	1.10523	4.87035	1.11e-06	8.83e-06		ENSG00000138136.6	LBX1	11.6072	5.37609	1.14877	4.67986	2.87e-06	2.66e-05		ENSG00000167494.8	NOS2P2	2.71163	1.78163	0.565432	3.15091	0.0016276	NA
ENSG00000138180.14	CEP55	390.595	5.38211	0.41102	13.0945	3.54e-39	4.34e-36		ENSG00000115590.12	IL1R2	98.0259	5.3729	0.768502	6.99139	2.72e-12	1.39e-10		ENSG00000198807.11	PAX9	9.82274	1.78083	0.72359	2.4611	0.013851	0.128605
ENSG00000169393.7	ELSPBP1	7.54171	5.37784	1.46402	3.67334	0.000239396	0.00106058		ENSG00000118193.10	KIF14	238.187	5.37133	0.607864	8.83641	9.88e-19	1.64e-16		ENSG00000204347.3	BTBD17	685.35	1.77848	0.438551	4.05535	5.00599e-05	0.006597
ENSG00000279274.1	AC012005.3	7.66528	5.37705	1.0385	5.17769	2.25e-07	2.08e-06		ENSG00000171658.7	RP11-443P15.2	17.3627	5.36889	1.21657	4.41314	1.02e-05	7.93e-05		ENSG00000269720.1	CTD-2521M24.5	12.8736	1.77844	0.533583	3.33302	0.000859077	0.03064
ENSG00000228007.1	AC011933.2	7.96049	5.37602	0.960905	5.59475	2.21e-08	2.55e-07		ENSG00000188219.13	POTEE	27.904	5.36704	0.738785	7.26469	3.74e-13	2.41e-11		ENSG00000159182.4	PRAC1	1.60553	1.77728	1.30289	1.3641	0.172535	NA
ENSG00000118193.10	KIF14	343.015	5.36814	0.468893	11.4485	2.39e-30	8.65e-28		ENSG00000266928.1	CTB-70G10.1	5.12573	5.36531	1.27602	4.20472	2.61e-05	0.000177676		ENSG00000234104.1	RP5-1177M21.1	37.4398	1.77545	0.661336	2.68465	0.00726067	0.0937871
ENSG00000104055.13	TGM5	115.964	5.36469	0.878946	6.10355	1.04e-09	1.6e-08		ENSG00000261295.1	RP11-524D16__A.3	172.363	5.36208	0.741287	7.23348	4.71e-13	2.94e-11		ENSG00000148386.8	LCN9	3.7859	1.77134	0.717894	2.46742	0.0136092	0.127558
ENSG00000150244.11	TRIM48	7.50662	5.36358	2.12084	2.52899	0.0114392	0.030813		ENSG00000260057.4	LINC01571	7.8745	5.36094	1.22045	4.39258	1.12e-05	8.6e-05		ENSG00000274886.1	RP11-192I3.3	0.596549	1.77038	1.35757	1.30408	0.192206	NA
ENSG00000237649.6	KIFC1	1155.55	5.36143	0.451991	11.8618	1.87e-32	9.7e-30		ENSG00000220105.2	RP11-307I14.2	7.86455	5.35936	1.08289	4.94912	7.45e-07	8.4e-06		ENSG00000223742.1	RP11-149B9.2	1.31203	1.76901	0.804138	2.19988	0.0278156	NA
ENSG00000239552.2	HOXB-AS2	7.38345	5.35276	1.39807	3.82868	0.000128833	0.000613091		ENSG00000115414.17	FN1	172086	5.3569	0.733774	7.30047	2.87e-13	1.89e-11		ENSG00000189295.12	ANKRD62P1-PARP4P3	1.11551	1.76884	1.39132	1.27135	0.203605	NA
ENSG00000188219.13	POTEE	40.6475	5.34844	0.69991	7.64161	2.15e-14	7.52e-13		ENSG00000241511.1	RPS15AP24	28.2841	5.35573	0.780149	6.86501	6.65e-12	3.09e-10		ENSG00000263547.1	RP11-1O2.1	1.19608	1.76504	1.39999	1.26076	0.207396	NA
ENSG00000115590.12	IL1R2	138.264	5.34354	0.833716	6.40931	1.46e-10	2.64e-09		ENSG00000240023.1	RP11-561B11.1	5.15822	5.35284	0.987929	5.41825	6.02e-08	9.57e-07		ENSG00000198028.3	ZNF560	30.2331	1.76421	0.617781	2.85573	0.00429381	0.0715474
ENSG00000213774.3	AC010904.1	7.74135	5.34342	0.955305	5.59342	2.23e-08	2.57e-07		ENSG00000220472.1	RP11-69L16.5	95.1565	5.34641	0.529771	10.0919	6e-24	2.86e-21		ENSG00000206552.4	KRBOX1-AS1	1.55601	1.76131	0.702761	2.50627	0.0122011	NA
ENSG00000143355.14	LHX9	245.645	5.34141	0.819153	6.52065	7e-11	1.36e-09		ENSG00000253821.1	RP11-246K15.1	7.60472	5.3464	1.31153	4.07647	4.57e-05	0.00028746		ENSG00000225280.5	RP11-227D2.3	1.31025	1.76069	0.740538	2.37759	0.0174264	NA
ENSG00000146648.14	EGFR	72172.2	5.33483	0.812793	6.56357	5.25e-11	1.04e-09		ENSG00000213791.4	RP11-941H19.2	7.72637	5.34634	1.04507	5.11575	3.12e-07	4e-06		ENSG00000163885.10	CCDC37	70.7034	1.75704	0.552029	3.18288	0.00145818	0.0400029
ENSG00000257907.2	EEF1A1P17	65.7071	5.33277	0.607406	8.77958	1.64e-18	1.1e-16		ENSG00000197587.9	DMBX1	45.9927	5.33828	1.09427	4.87842	1.07e-06	1.14e-05		ENSG00000281181.1	CH507-513H4.3	17.945	1.75508	0.775694	2.2626	0.0236606	0.170885
ENSG00000133115.10	STOML3	16.2581	5.32995	1.51387	3.52076	0.000430317	0.00178511		ENSG00000179873.13	NLRP11	11.2483	5.3324	1.24789	4.27314	1.93e-05	0.000136637		ENSG00000245651.2	RP11-620J15.2	28.1583	1.75488	0.502501	3.49229	0.000478893	0.0224667
ENSG00000219146.1	RPS4XP8	11.3061	5.32926	0.977958	5.44938	5.05e-08	5.43e-07		ENSG00000224953.1	SRIP3	5.10728	5.33067	1.07866	4.94195	7.73e-07	8.67e-06		ENSG00000175267.13	VWA3A	274.86	1.7528	0.533617	3.28476	0.0010207	0.0335961
ENSG00000166803.9	KIAA0101	776.555	5.32773	0.447445	11.907	1.09e-32	6.03e-30		ENSG00000219146.1	RPS4XP8	7.65995	5.32706	1.05541	5.04739	4.48e-07	5.43e-06		ENSG00000268696.1	ZNF723P	2.04938	1.7479	1.15183	1.5175	0.129141	NA
ENSG00000228847.1	ATP5G2P4	24.2883	5.32453	0.880827	6.04492	1.49e-09	2.23e-08		ENSG00000172061.8	LRRC15	90.0964	5.32258	0.997932	5.33361	9.63e-08	1.44e-06		ENSG00000165810.15	BTNL9	207.598	1.74743	0.355665	4.91314	8.96279e-07	0.000556401
ENSG00000166741.6	NNMT	4996.1	5.31588	0.741648	7.16765	7.63e-13	2.12e-11		ENSG00000146674.13	IGFBP3	22092.7	5.31865	0.920289	5.77933	7.5e-09	1.57e-07		ENSG00000173157.15	ADAMTS20	11.5037	1.74591	0.641114	2.72325	0.00646428	0.0881676
ENSG00000214612.3	RPS19P1	71.5862	5.31139	0.585266	9.07517	1.13e-19	9.1e-18		ENSG00000196834.10	POTEI	16.3191	5.31681	0.925157	5.74693	9.09e-09	1.86e-07		ENSG00000261765.1	RP11-498D10.3	1.28779	1.74544	0.671157	2.60065	0.00930482	NA
ENSG00000128652.10	HOXD3	24.2259	5.30711	1.03491	5.12811	2.93e-07	2.64e-06		ENSG00000243388.1	RPL3P3	11.2141	5.31623	0.982131	5.41295	6.2e-08	9.83e-07		ENSG00000255399.3	TBX5-AS1	64.4976	1.74504	0.741139	2.35453	0.0185461	0.149568
ENSG00000233971.1	RPS20P10	16.6125	5.30229	0.985799	5.37867	7.5e-08	7.79e-07		ENSG00000223722.3	RP11-467L13.5	33.4355	5.31504	0.773239	6.87374	6.25e-12	2.93e-10		ENSG00000229757.2	RP4-738P11.4	1.21847	1.74107	0.729606	2.38632	0.017018	NA
ENSG00000170162.12	VGLL2	49.2721	5.2953	1.12024	4.72693	2.28e-06	1.68e-05		ENSG00000250144.1	RP11-553P9.1	81.838	5.30893	0.520034	10.2088	1.81e-24	9.25e-22		ENSG00000135903.17	PAX3	148.262	1.7347	0.590169	2.93933	0.0032892	0.0624839
ENSG00000213315.5	CTD-3035D6.1	107.83	5.29287	0.542776	9.75148	1.82e-22	2.13e-20		ENSG00000228007.1	AC011933.2	4.97844	5.30662	1.06287	4.99272	5.95e-07	6.93e-06		ENSG00000264458.1	RP11-220C2.1	6.65159	1.72878	0.468481	3.69018	0.000224099	0.0148685
ENSG00000137804.11	NUSAP1	2353.23	5.29144	0.395677	13.3731	8.68e-41	1.35e-37		ENSG00000237125.7	HAND2-AS1	11.0476	5.30309	1.37152	3.86658	0.000110372	0.000608305		ENSG00000159184.7	HOXB13	168.804	1.72858	0.698054	2.47629	0.0132756	0.126546
ENSG00000253676.1	TAGLN2P1	90.7343	5.28566	0.557361	9.48338	2.46e-21	2.48e-19		ENSG00000106511.5	MEOX2	665.043	5.30188	0.723857	7.32449	2.4e-13	1.59e-11		ENSG00000271593.1	RP11-335E6.4	3.29089	1.72528	0.620966	2.77838	0.00546312	NA
ENSG00000230829.3	CTD-2186M15.1	7.47678	5.27975	0.968736	5.45015	5.03e-08	5.41e-07		ENSG00000232858.1	RPL34P27	16.4468	5.29663	0.934083	5.67041	1.42e-08	2.73e-07		ENSG00000232505.2	XXbac-BPG308J9.3	0.577333	1.72402	1.497	1.15165	0.249466	NA
ENSG00000213128.3	RPL32P31	7.36092	5.27654	0.963158	5.47838	4.29e-08	4.69e-07		ENSG00000217239.3	RP1-182O16.1	7.50045	5.29656	0.999589	5.29874	1.17e-07	1.7e-06		ENSG00000179902.11	C1orf194	246.965	1.72354	0.439143	3.92479	8.6806e-05	0.00848791
ENSG00000223823.1	LINC01342	7.02058	5.27625	1.18548	4.45071	8.56e-06	5.48e-05		ENSG00000253676.1	TAGLN2P1	62.8413	5.29387	0.642356	8.24133	1.7e-16	1.95e-14		ENSG00000197921.5	HES5	189.577	1.72331	0.488457	3.52808	0.000418591	0.0209022
ENSG00000235251.2	RP11-384B12.2	7.48854	5.2735	0.946155	5.57362	2.5e-08	2.85e-07		ENSG00000179750.14	APOBEC3B	139.56	5.29086	0.660412	8.01146	1.13e-15	1.17e-13		ENSG00000240328.1	RP11-841C19.1	0.698655	1.71995	0.624687	2.7533	0.00589978	NA
ENSG00000177776.8	RPS2P2	7.29675	5.27125	0.95171	5.53871	3.05e-08	3.42e-07		ENSG00000213851.3	RP11-324J13.1	7.30883	5.28913	0.997341	5.30323	1.14e-07	1.66e-06		ENSG00000257004.1	RP11-180M15.3	1.3104	1.71598	0.683035	2.51228	0.0119953	NA
ENSG00000159217.8	IGF2BP1	22.9047	5.26713	1.21516	4.33451	1.46e-05	8.85e-05		ENSG00000237649.6	KIFC1	769.076	5.28864	0.604887	8.74319	2.27e-18	3.55e-16		ENSG00000173557.13	C2orf70	43.0602	1.71569	0.432341	3.96837	7.23671e-05	0.00794966
ENSG00000233503.1	HNRNPLP1	16.2255	5.262	0.937147	5.61492	1.97e-08	2.3e-07		ENSG00000274736.3	CCL23	15.6401	5.28116	1.31662	4.01116	6.04e-05	0.000365136		ENSG00000260008.1	RP11-732A21.2	2.01994	1.71416	0.695812	2.46353	0.0137576	NA
ENSG00000169679.13	BUB1	986.55	5.26076	0.395323	13.3075	2.09e-40	3.03e-37		ENSG00000211956.2	IGHV4-34	25.8679	5.2802	1.22145	4.32288	1.54e-05	0.000112784		ENSG00000181085.13	MAPK15	50.004	1.71395	0.605286	2.83164	0.00463105	0.0744707
ENSG00000250144.1	RP11-553P9.1	114.468	5.26031	0.472808	11.1257	9.41e-29	2.74e-26		ENSG00000093009.8	CDC45	299.624	5.27874	0.562536	9.38383	6.36e-21	1.67e-18		ENSG00000243900.3	RN7SL320P	1.9812	1.7125	0.595628	2.87511	0.00403885	NA
ENSG00000239839.4	DEFA3	6.89086	5.25199	1.42546	3.6844	0.000229239	0.0010223		ENSG00000233971.1	RPS20P10	10.914	5.27089	0.99897	5.27633	1.32e-07	1.88e-06		ENSG00000228171.1	AC121251.1	1.1764	1.70663	0.701849	2.43162	0.0150313	NA
ENSG00000136918.6	WDR38	161.633	5.24699	0.999629	5.24893	1.53e-07	1.48e-06		ENSG00000112238.11	PRDM13	10.723	5.25541	1.44739	3.63097	0.000282361	0.00136504		ENSG00000263489.1	CTC-264K15.6	0.679512	1.70607	1.21024	1.40969	0.158631	NA
ENSG00000264458.1	RP11-220C2.1	6.83991	5.24664	1.0839	4.84052	1.3e-06	1.01e-05		ENSG00000230203.1	CTB-1048E9.7	4.8843	5.25343	1.07673	4.87904	1.07e-06	1.14e-05		ENSG00000236078.1	LINC01447	19.8214	1.70519	0.656494	2.59742	0.00939276	0.106856
ENSG00000107159.11	CA9	837.634	5.2428	0.801485	6.54136	6.1e-11	1.2e-09		ENSG00000269242.1	CTD-2192J16.22	126.589	5.24957	0.512354	10.246	1.23e-24	6.49e-22		ENSG00000256237.1	RP11-434C1.2	0.64341	1.70107	0.813719	2.09048	0.0365743	NA
ENSG00000235207.1	TUBBP6	15.4127	5.23864	1.09072	4.80291	1.56e-06	1.2e-05		ENSG00000129988.5	LBP	53.4102	5.2443	0.994596	5.27279	1.34e-07	1.91e-06		ENSG00000171540.7	OTP	228.885	1.70106	0.482518	3.52538	0.000422882	0.0210212
ENSG00000075218.17	GTSE1	681.062	5.23627	0.442835	11.8244	2.92e-32	1.44e-29		ENSG00000183242.10	WT1-AS	7.15227	5.23589	1.39481	3.75383	0.000174156	0.000903233		ENSG00000257480.1	MRPL2P1	0.831156	1.69785	0.614725	2.76196	0.00574552	NA
ENSG00000216676.2	RP1-15D7.1	7.25794	5.22906	0.967895	5.40251	6.57e-08	6.9e-07		ENSG00000117122.12	MFAP2	433.342	5.23371	0.780876	6.70236	2.05e-11	8.43e-10		ENSG00000127928.11	GNGT1	0.960165	1.69729	1.2788	1.32725	0.184425	NA
ENSG00000102359.5	SRPX2	1593.73	5.22816	0.638017	8.19439	2.52e-16	1.22e-14		ENSG00000078898.6	BPIFB2	15.6926	5.23218	1.18535	4.41403	1.01e-05	7.9e-05		ENSG00000265554.1	RP11-419J16.1	3.16499	1.69695	0.606438	2.79822	0.00513843	NA
ENSG00000235962.5	RP11-462L8.2	15.6636	5.22267	0.973602	5.36427	8.13e-08	8.37e-07		ENSG00000280744.1	LINC01173	4.69505	5.23143	1.57351	3.32469	0.000885184	0.00364089		ENSG00000112041.11	TULP1	12.0924	1.69569	0.499896	3.39208	0.000693638	0.027167
ENSG00000274374.1	RP5-878I13.1	10.3308	5.21948	0.968528	5.38908	7.08e-08	7.4e-07		ENSG00000232883.1	RP11-302I18.1	15.4429	5.22215	0.932359	5.601	2.13e-08	3.86e-07		ENSG00000260593.1	RP11-432I5.2	5.44739	1.69566	0.625508	2.71086	0.00671088	0.0899048
ENSG00000233846.2	RP11-307L3.2	44.7461	5.21733	0.684101	7.62654	2.41e-14	8.41e-13		ENSG00000224820.2	BTF3P4	4.78508	5.22195	1.01065	5.16694	2.38e-07	3.15e-06		ENSG00000260403.1	RP11-616M22.1	1.28231	1.69446	0.740339	2.28877	0.0220929	NA
ENSG00000269155.2	RP3-431P23.5	71.6433	5.21641	0.970953	5.37246	7.77e-08	8.03e-07		ENSG00000166803.9	KIAA0101	502.91	5.2144	0.584608	8.91948	4.68e-19	8.26e-17		ENSG00000267112.1	RP11-839G9.1	0.535387	1.69123	0.897807	1.88373	0.0596012	NA
ENSG00000240382.3	IGKV1-17	10.0991	5.21435	1.6761	3.111	0.00186455	0.00646666		ENSG00000104055.13	TGM5	72.8659	5.21256	0.815686	6.3904	1.65e-10	5.44e-09		ENSG00000259457.1	RP11-279F6.2	0.592152	1.69049	0.79728	2.12032	0.0339792	NA
ENSG00000246095.2	LINC01096	6.73294	5.20658	1.28694	4.04569	5.22e-05	0.000276466		ENSG00000211659.2	IGLV3-25	19.7727	5.1943	1.30741	3.97296	7.1e-05	0.000418566		ENSG00000277555.1	CTA-38K21.5	2.814	1.69046	0.505545	3.34383	0.000826292	NA
ENSG00000216412.4	RPL12P2	7.30477	5.20529	0.985043	5.28433	1.26e-07	1.24e-06		ENSG00000204072.3	ARMCX7P	6.87202	5.1929	1.03609	5.01203	5.39e-07	6.38e-06		ENSG00000242766.1	IGKV1D-17	1.24163	1.69004	1.47862	1.14298	0.253047	NA
ENSG00000250895.1	CTD-2158P22.4	10.3238	5.20486	0.967866	5.37767	7.55e-08	7.83e-07		ENSG00000226608.3	FTLP3	1164.55	5.18788	0.454106	11.4244	3.16e-30	4.46e-27		ENSG00000231802.1	AC009502.1	0.666	1.6871	0.749138	2.25205	0.0243191	NA
ENSG00000137812.18	CASC5	515.41	5.19895	0.447001	11.6307	2.88e-31	1.2e-28		ENSG00000244251.1	RP11-64K12.1	15.0246	5.18604	0.940237	5.51567	3.47e-08	5.92e-07		ENSG00000204688.8	OR2H1	0.800413	1.68641	0.805931	2.0925	0.036394	NA
ENSG00000108846.14	ABCC3	3298.17	5.19329	0.67708	7.67013	1.72e-14	6.11e-13		ENSG00000231475.3	IGHV4-31	28.2458	5.17601	1.55247	3.33405	0.000855916	0.00353991		ENSG00000271584.1	RP11-89C3.4	10.8244	1.68515	0.723729	2.32843	0.0198893	0.154743
ENSG00000129810.13	SGOL1	258.248	5.1914	0.489569	10.604	2.85e-26	5.93e-24		ENSG00000230829.3	CTD-2186M15.1	4.63989	5.17531	1.13161	4.57338	4.8e-06	4.14e-05		ENSG00000225127.2	LINC00237	169.12	1.68505	0.419318	4.01854	5.85596e-05	0.00730463
ENSG00000228118.3	LOC124685	36.709	5.18719	0.729322	7.11234	1.14e-12	3.05e-11		ENSG00000278500.1	AC009336.19	4.4978	5.17401	1.55101	3.3359	0.000850247	0.00352039		ENSG00000281255.1	AL139099.2	1.20574	1.6845	0.737974	2.2826	0.0224537	NA
ENSG00000213886.3	UBD	70.0252	5.18265	0.909836	5.69625	1.22e-08	1.5e-07		ENSG00000137804.11	NUSAP1	1496.45	5.15639	0.540507	9.53991	1.43e-21	4.35e-19		ENSG00000186226.8	LCE1E	1.29891	1.68421	0.913472	1.84375	0.0652196	NA
ENSG00000258245.1	RP11-114H23.3	6.93163	5.18046	0.978332	5.2952	1.19e-07	1.17e-06		ENSG00000090382.5	LYZ	2728.43	5.15589	0.657593	7.84056	4.49e-15	4.22e-13		ENSG00000181997.8	AQP7P2	2.15989	1.68301	0.870554	1.93326	0.0532038	NA
ENSG00000127129.8	EDN2	9.79189	5.17978	1.28131	4.04256	5.29e-05	0.000279532		ENSG00000243455.3	RPS18P13	6.84179	5.15357	1.04546	4.92947	8.25e-07	9.14e-06		ENSG00000201321.1	RNA5S9	1.05811	1.682	1.30227	1.29159	0.196499	NA
ENSG00000258841.1	EEF1A1P2	15.2597	5.17948	0.966478	5.35913	8.36e-08	8.57e-07		ENSG00000251039.2	IGKV2D-40	4.46648	5.14693	1.74723	2.94576	0.00322158	0.0108718		ENSG00000261316.1	CTC-400I9.1	1.66289	1.68087	1.22109	1.37654	0.168654	NA
ENSG00000036565.13	SLC18A1	45.215	1.95927	0.867629	2.25819	0.0239339	0.057556		ENSG00000122133.15	PAEP	4.39908	5.14668	1.52597	3.37273	0.000744262	0.00314603		ENSG00000253308.2	RP1-170O19.17	2.21097	1.67841	0.788745	2.12795	0.0333408	NA
ENSG00000236801.1	RPL24P8	173.762	5.17917	0.445155	11.6345	2.75e-31	1.16e-28		ENSG00000203446.2	AC004988.1	6.6059	5.14262	1.1999	4.28589	1.82e-05	0.000130131		ENSG00000271897.1	RP11-679B17.2	0.989621	1.67692	0.679244	2.4688	0.0135568	NA
ENSG00000211651.3	IGLV1-44	21.1814	5.17583	1.42195	3.63995	0.000272693	0.00119077		ENSG00000213128.3	RPL32P31	4.51892	5.14058	0.999691	5.14217	2.72e-07	3.54e-06		ENSG00000276950.3	GSTTP2	0.75514	1.67515	0.758231	2.20928	0.027155	NA
ENSG00000214541.3	RPS4XP3	36.0779	5.17303	0.722177	7.16311	7.89e-13	2.18e-11		ENSG00000214027.3	ARPC3P5	6.66502	5.13762	0.996817	5.15402	2.55e-07	3.35e-06		ENSG00000111087.8	GLI1	152.942	1.67473	0.482824	3.46861	0.000523167	0.0232626
ENSG00000151725.10	CENPU	989.361	5.16845	0.426312	12.1236	7.92e-34	5.34e-31		ENSG00000243238.1	IGKV2-30	6.6061	5.13694	2.04666	2.50992	0.0120759	0.0328008		ENSG00000242953.1	RP11-803B1.3	1.76808	1.67355	0.773089	2.16475	0.0304066	NA
ENSG00000225511.5	LINC00475	118.174	5.16822	0.898488	5.75213	8.81e-09	1.11e-07		ENSG00000049249.7	TNFRSF9	81.7101	5.13389	0.827297	6.20562	5.45e-10	1.56e-08		ENSG00000229770.1	CTA-796E4.4	4.04408	1.67352	0.565283	2.9605	0.00307142	0.0607773
ENSG00000237506.3	RPSAP15	91.9185	5.16672	0.521486	9.90769	3.85e-23	4.88e-21		ENSG00000046774.9	MAGEC2	6.66356	5.13352	1.31235	3.9117	9.16e-05	0.000520486		ENSG00000254223.1	RP11-419K12.1	1.70129	1.67219	1.14519	1.46018	0.14424	NA
ENSG00000280800.1	CH507-513H4.6	36.3148	5.166	0.963442	5.36203	8.23e-08	8.47e-07		ENSG00000187243.15	MAGED4B	51.6704	5.13016	0.619525	8.2808	1.22e-16	1.45e-14		ENSG00000179520.9	SLC17A8	96.5651	1.66912	0.618621	2.69814	0.00697288	0.0917027
ENSG00000234287.1	RP11-761N21.2	151.982	5.16506	0.464626	11.1166	1.04e-28	3.01e-26		ENSG00000187498.13	COL4A1	18761.5	5.12667	0.570506	8.98619	2.56e-19	4.85e-17		ENSG00000264151.4	RP11-739N10.1	6.56159	1.66806	0.692596	2.40841	0.0160222	0.138998
ENSG00000213307.4	RPL18P11	6.94107	5.16403	0.966785	5.34145	9.22e-08	9.37e-07		ENSG00000211973.2	IGHV1-69	4.43208	5.12666	1.64987	3.10731	0.001888	0.00690609		ENSG00000163586.8	FABP1	3.68938	1.66599	0.712513	2.33819	0.0193772	0.152843
ENSG00000254170.1	CTD-2073O6.1	9.94326	5.16048	1.02167	5.05103	4.39e-07	3.82e-06		ENSG00000279274.1	AC012005.3	4.51284	5.12634	1.15146	4.45204	8.51e-06	6.81e-05		ENSG00000161610.1	HCRT	3.53122	1.66437	0.562224	2.96033	0.00307309	NA
ENSG00000229985.2	RP11-40H20.5	6.81432	5.16018	0.966151	5.34096	9.25e-08	9.39e-07		ENSG00000236502.1	SIX3-AS1	4.33063	5.11935	1.48899	3.43815	0.000585712	0.00255232		ENSG00000214563.2	GAPDHP15	2.34909	1.6626	0.633811	2.62318	0.00871141	NA
ENSG00000186973.9	FAM183A	134.361	5.15845	1.02641	5.0257	5.02e-07	4.3e-06		ENSG00000257907.2	EEF1A1P17	38.8904	5.1187	0.631486	8.10579	5.24e-16	5.65e-14		ENSG00000165349.10	SLC7A3	186.213	1.66004	0.519423	3.19593	0.00139381	0.0391234
ENSG00000236453.4	AC003092.1	9.64273	5.155	1.30914	3.93769	8.23e-05	0.000412859		ENSG00000224114.1	RP11-343H5.4	291.495	5.11841	0.892552	5.73458	9.78e-09	1.98e-07		ENSG00000268789.1	VN1R87P	0.646126	1.65435	1.10934	1.4913	0.135884	NA
ENSG00000157456.6	CCNB2	1066.62	5.14992	0.434409	11.855	2.03e-32	1.04e-29		ENSG00000169679.13	BUB1	623.036	5.11621	0.515435	9.926	3.21e-23	1.35e-20		ENSG00000262492.1	RP11-1099M24.8	1.42162	1.65396	0.677686	2.4406	0.0146628	NA
ENSG00000243859.3	RPL5P17	28.2882	5.14642	0.804406	6.39778	1.58e-10	2.83e-09		ENSG00000074410.12	CA12	7864.49	5.11407	0.736974	6.93928	3.94e-12	1.94e-10		ENSG00000233730.1	RP4-666F24.3	10.2482	1.65027	0.796482	2.07195	0.0382699	0.21578
ENSG00000232385.2	RPS3AP25	42.4677	5.14444	0.69896	7.36013	1.84e-13	5.64e-12		ENSG00000233846.2	RP11-307L3.2	28.9875	5.11396	0.72842	7.02061	2.21e-12	1.15e-10		ENSG00000255479.1	RP11-672A2.6	0.927104	1.64641	0.725876	2.26817	0.0233186	NA
ENSG00000224114.1	RP11-343H5.4	427.274	5.14051	0.799118	6.43273	1.25e-10	2.3e-09		ENSG00000214460.3	TPT1P6	32.6498	5.10805	0.725073	7.04488	1.86e-12	9.93e-11		ENSG00000184454.6	NCMAP	141.328	1.64502	0.599209	2.74532	0.00604518	0.0850958
ENSG00000242083.2	RPL7AP31	21.1206	5.13928	0.898051	5.72271	1.05e-08	1.3e-07		ENSG00000253832.1	CTD-2168K21.1	4.29658	5.10246	1.60219	3.18468	0.00144914	0.00551593		ENSG00000074771.3	NOX3	4.19044	1.63927	0.710468	2.30731	0.0210374	0.160266
ENSG00000269242.1	CTD-2192J16.22	167.865	5.13679	0.474708	10.821	2.74e-27	6.64e-25		ENSG00000180172.6	RPS12P23	9.79394	5.10016	1.03949	4.90639	9.28e-07	1.01e-05		ENSG00000186715.9	MST1L	49.6674	1.63821	0.379103	4.32127	1.55136e-05	0.00342848
ENSG00000164920.8	OSR2	94.4282	5.13669	0.762502	6.73663	1.62e-11	3.53e-10		ENSG00000224406.4	RP11-48F14.1	4.28539	5.10002	1.36938	3.72433	0.000195835	0.0009995		ENSG00000275493.1	RP11-157L3.4	1.00009	1.63748	0.726084	2.25522	0.0241198	NA
ENSG00000229994.1	RPL5P4	105.115	5.13667	0.485775	10.5742	3.93e-26	7.83e-24		ENSG00000203812.2	HIST2H2AA4	4.32094	5.09526	1.04105	4.89436	9.86e-07	1.07e-05		ENSG00000277671.1	pRNA	2.06673	1.63643	3.26588	0.501069	0.616323	NA
ENSG00000234782.3	TPT1P9	229.297	5.12865	0.447259	11.4669	1.94e-30	7.12e-28		ENSG00000211938.2	IGHV3-7	4.30335	5.09351	2.33812	2.17847	0.0293713	0.0679274		ENSG00000267308.1	AC004510.3	0.734192	1.63634	0.801	2.04288	0.0410648	NA
ENSG00000136542.7	GALNT5	193.897	5.12688	0.830429	6.17378	6.67e-10	1.07e-08		ENSG00000129810.13	SGOL1	168.963	5.08849	0.632289	8.04773	8.43e-16	8.8e-14		ENSG00000176566.4	DCAF4L2	9.1373	1.63576	0.560667	2.91753	0.00352812	0.0653479
ENSG00000229950.1	TFAP2A-AS1	84.2086	5.12599	0.759952	6.74515	1.53e-11	3.34e-10		ENSG00000121743.3	GJA3	73.228	5.08466	0.805969	6.30875	2.81e-10	8.72e-09		ENSG00000254299.1	CTB-54I1.1	1.33936	1.63553	1.07432	1.5224	0.12791	NA
ENSG00000171320.13	ESCO2	362.742	5.11681	0.472096	10.8385	2.26e-27	5.62e-25		ENSG00000211976.2	IGHV3-73	6.32907	5.08028	1.61779	3.14026	0.001688	0.00626682		ENSG00000278775.1	pRNA	1.82529	1.63524	2.51351	0.65058	0.515318	NA
ENSG00000258476.4	RP11-76E17.3	26.395	5.11432	1.01067	5.06033	4.19e-07	3.65e-06		ENSG00000255074.1	RP11-140L24.3	6.44292	5.07188	0.994985	5.09745	3.44e-07	4.34e-06		ENSG00000154645.12	CHODL	460.647	1.63479	0.576977	2.83338	0.00460591	0.0742901
ENSG00000154839.8	SKA1	341.87	5.11113	0.45442	11.2476	2.38e-29	7.41e-27		ENSG00000108846.14	ABCC3	2103.84	5.07083	0.603133	8.40749	4.19e-17	5.41e-15		ENSG00000249263.2	PARP4P3	1.24677	1.63361	0.972408	1.67997	0.0929633	NA
ENSG00000277043.1	EEF1A1P42	6.54862	5.10973	0.964346	5.29865	1.17e-07	1.16e-06		ENSG00000213750.4	KB-1683C8.1	6.31262	5.06944	0.985485	5.14411	2.69e-07	3.5e-06		ENSG00000216921.6	AC131097.4	16.3479	1.63038	0.530283	3.07454	0.00210829	0.0489807
ENSG00000225971.1	CTA-85E5.6	6.6533	5.1054	1.00641	5.07291	3.92e-07	3.44e-06		ENSG00000213315.5	CTD-3035D6.1	63.9861	5.06882	0.557759	9.08783	1.01e-19	2.12e-17		ENSG00000174226.7	SNX31	80.5963	1.62901	0.492803	3.30561	0.000947712	0.0323797
ENSG00000179750.14	APOBEC3B	176.404	5.10293	0.552704	9.23266	2.64e-20	2.34e-18		ENSG00000228118.3	LOC124685	23.3696	5.06746	0.796362	6.36326	1.98e-10	6.35e-09		ENSG00000169550.11	MUC15	0.537782	1.62854	1.10865	1.46894	0.141849	NA
ENSG00000226082.2	RP11-24H1.1	6.61859	5.09685	0.964457	5.28469	1.26e-07	1.24e-06		ENSG00000231878.1	SNRPFP1	4.25357	5.06674	1.02226	4.9564	7.18e-07	8.15e-06		ENSG00000235643.1	RP1-69M21.2	0.64256	1.62604	0.800944	2.03016	0.0423407	NA
ENSG00000211829.5	TRDC	471.047	5.09479	1.04364	4.88174	1.05e-06	8.38e-06		ENSG00000204277.1	RP11-219G17.4	18.1218	5.06459	1.02061	4.96233	6.97e-07	7.93e-06		ENSG00000227157.1	AC068535.2	100.951	1.62585	0.36456	4.45974	8.20581e-06	0.0024071
ENSG00000241411.1	RP11-192C21.1	9.58211	5.09248	0.961249	5.29778	1.17e-07	1.16e-06		ENSG00000112299.7	VNN1	104.003	5.06398	0.781103	6.48311	8.99e-11	3.16e-09		ENSG00000240541.2	TM4SF1-AS1	0.788709	1.62549	0.730453	2.22531	0.0260603	NA
ENSG00000231298.5	LINC00704	9.34278	5.08956	1.0493	4.85045	1.23e-06	9.66e-06		ENSG00000234782.3	TPT1P9	152.236	5.06039	0.478176	10.5827	3.58e-26	2.63e-23		ENSG00000231405.1	CTA-992D9.7	1.74407	1.62499	0.848139	1.91595	0.0553712	NA
ENSG00000178429.9	RPS3AP5	326.055	5.0881	0.591344	8.60429	7.68e-18	4.76e-16		ENSG00000269985.1	RP1-232P20.1	14.2304	5.0603	1.25987	4.01654	5.91e-05	0.000358255		ENSG00000218305.3	CDC14C	15.7232	1.62207	0.565584	2.86795	0.00413137	0.0705669
ENSG00000213750.4	KB-1683C8.1	9.52121	5.08608	0.947949	5.36535	8.08e-08	8.33e-07		ENSG00000275830.1	RP11-403A3.3	1778.69	5.06001	0.770391	6.56812	5.1e-11	1.92e-09		ENSG00000213264.3	NIP7P2	0.674807	1.61697	0.641733	2.51969	0.011746	NA
ENSG00000213296.4	RP5-1106E3.1	6.41341	5.08524	0.947578	5.36657	8.02e-08	8.28e-07		ENSG00000157456.6	CCNB2	703.769	5.05856	0.586719	8.62178	6.59e-18	9.69e-16		ENSG00000257159.1	RP11-58A17.3	1.79976	1.615	0.884238	1.82643	0.0677854	NA
ENSG00000211967.3	IGHV3-53	6.17801	5.08345	1.883	2.69965	0.00694128	0.0200484		ENSG00000211679.2	IGLC3	237.208	5.05661	1.38789	3.64337	0.000269094	0.00130929		ENSG00000205835.7	GMNC	15.0356	1.61455	0.833648	1.93673	0.0527782	0.252732
ENSG00000112742.8	TTK	515.825	5.07951	0.46937	10.822	2.71e-27	6.61e-25		ENSG00000197172.9	MAGEA6	6.22645	5.04871	1.48965	3.38919	0.000700998	0.00298714		ENSG00000265944.1	LINC01387	2.53819	1.6128	0.963756	1.67346	0.0942375	NA
ENSG00000243455.3	RPS18P13	9.46852	5.07912	0.983943	5.162	2.44e-07	2.24e-06		ENSG00000066279.15	ASPM	560.567	5.04525	0.644993	7.82217	5.19e-15	4.83e-13		ENSG00000172023.6	REG1B	2.01744	1.61214	1.0597	1.52132	0.12818	NA
ENSG00000233270.1	SNRPEP4	85.3933	5.07255	0.608059	8.3422	7.29e-17	3.87e-15		ENSG00000226012.1	AP001434.2	4.11744	5.04412	1.65283	3.05181	0.00227463	0.00811823		ENSG00000267740.4	AC024592.12	0.73657	1.61185	0.660163	2.44159	0.0146226	NA
ENSG00000179869.13	ABCA13	149.877	5.072	0.863861	5.87131	4.32e-09	5.82e-08		ENSG00000216676.2	RP1-15D7.1	4.11995	5.04218	0.995862	5.06313	4.12e-07	5.07e-06		ENSG00000215833.3	QRSL1P1	0.895877	1.60886	0.783191	2.05424	0.0399521	NA
ENSG00000266899.1	AKR1B1P7	6.3197	5.06674	0.946023	5.35583	8.52e-08	8.72e-07		ENSG00000251587.1	LDHAP1	4.15415	5.04161	1.08596	4.64251	3.44e-06	3.12e-05		ENSG00000231944.1	PHKA1-AS1	0.850962	1.60444	0.789427	2.03241	0.0421126	NA
ENSG00000121552.3	CSTA	169.579	5.06294	0.617982	8.19271	2.55e-16	1.23e-14		ENSG00000163017.12	ACTG2	1199.32	5.04013	0.847039	5.95029	2.68e-09	6.38e-08		ENSG00000204296.10	C6orf10	1.17478	1.60389	0.802772	1.99794	0.0457234	NA
ENSG00000242327.1	CTD-2184D3.1	13.8035	5.0539	0.972617	5.19619	2.03e-07	1.9e-06		ENSG00000222022.1	AC112721.1	4.10519	5.03911	2.19747	2.29314	0.0218399	0.0533287		ENSG00000196758.3	AC079612.1	4.20305	1.60381	0.679801	2.35924	0.0183126	0.148578
ENSG00000223540.1	RPS15AP5	6.35085	5.05136	0.974608	5.18297	2.18e-07	2.03e-06		ENSG00000258476.4	RP11-76E17.3	17.3819	5.03381	1.0076	4.99584	5.86e-07	6.84e-06		ENSG00000260577.2	RP11-615I2.2	60.1223	1.60369	0.549083	2.92068	0.00349273	0.0648816
ENSG00000138435.13	CHRNA1	558.156	5.04252	0.975871	5.16719	2.38e-07	2.19e-06		ENSG00000222038.3	POTEJ	17.8832	5.0336	0.804681	6.2554	3.96e-10	1.18e-08		ENSG00000253998.3	IGKV2-29	1.69124	1.60027	1.63379	0.979488	0.327339	NA
ENSG00000196834.10	POTEI	20.0768	5.04211	0.861158	5.85503	4.77e-09	6.36e-08		ENSG00000266378.1	RP11-214O1.3	6.17272	5.0278	1.13398	4.43374	9.26e-06	7.32e-05		ENSG00000120057.4	SFRP5	32.2118	1.59665	0.601497	2.65447	0.00794331	0.0981206
ENSG00000234797.5	RPS3AP6	700.974	5.03784	0.414387	12.1573	5.25e-34	3.73e-31		ENSG00000231123.1	SPATA20P1	9.15116	5.02703	1.59219	3.15731	0.00159234	0.00596633		ENSG00000264015.1	RP11-176N18.2	1.61663	1.59569	0.916113	1.7418	0.0815429	NA
ENSG00000236111.5	RP11-630I5.1	14.043	5.0352	0.952422	5.28673	1.25e-07	1.22e-06		ENSG00000165891.14	E2F7	322.983	5.02579	0.56179	8.94602	3.69e-19	6.63e-17		ENSG00000243197.6	TUSC7	0.925026	1.59481	0.878005	1.8164	0.0693088	NA
ENSG00000237541.3	HLA-DQA2	589.565	5.02941	0.815114	6.1702	6.82e-10	1.09e-08		ENSG00000214541.3	RPS4XP3	22.2619	5.02089	0.740529	6.78014	1.2e-11	5.18e-10		ENSG00000257953.1	RP11-620J15.1	16.3399	1.59406	0.493962	3.22709	0.00125057	0.0368754
ENSG00000232835.1	AC107057.1	5.99401	5.02829	1.73759	2.89383	0.00380574	0.0119803		ENSG00000232216.1	IGHV3-43	4.08625	5.01921	2.36702	2.12047	0.0339661	0.076341		ENSG00000175206.9	NPPA	315.205	1.59405	0.562668	2.83301	0.00461118	0.0743302
ENSG00000213526.3	SETP8	8.93365	5.02441	0.94788	5.30068	1.15e-07	1.14e-06		ENSG00000211642.2	IGLV10-54	4.04455	5.01892	1.57497	3.18668	0.00143917	0.00548448		ENSG00000243049.3	RN7SL33P	1.03213	1.59073	1.07982	1.47314	0.140712	NA
ENSG00000237285.1	HNRNPA1P2	6.05048	5.02195	0.944948	5.31453	1.07e-07	1.07e-06		ENSG00000258245.1	RP11-114H23.3	4.10021	5.01891	1.02046	4.91828	8.73e-07	9.6e-06		ENSG00000228877.2	RP11-473E2.4	1.6223	1.58937	0.650359	2.44384	0.0145319	NA
ENSG00000229119.3	CTB-63M22.1	298.044	5.02075	0.400855	12.5251	5.44e-36	4.79e-33		ENSG00000164692.16	COL1A2	32733.1	5.01763	0.837576	5.99066	2.09e-09	5.14e-08		ENSG00000264916.2	RN7SL230P	1.99608	1.58922	0.884443	1.79686	0.0723577	NA
ENSG00000198353.7	HOXC4	304.321	5.01903	0.453106	11.077	1.62e-28	4.53e-26		ENSG00000134668.11	SPOCD1	2940.5	5.01533	0.629386	7.96861	1.6e-15	1.62e-13		ENSG00000237480.1	RP5-947P14.1	0.52749	1.58913	1.40031	1.13484	0.256444	NA
ENSG00000223722.3	RP11-467L13.5	39.3068	5.01753	0.733203	6.84331	7.74e-12	1.78e-10		ENSG00000266899.1	AKR1B1P7	4.12605	5.01444	0.970268	5.16809	2.36e-07	3.13e-06		ENSG00000272727.1	RP11-142A22.4	15.9032	1.58383	0.372496	4.25195	2.11918e-05	0.00390867
ENSG00000218358.2	RAET1K	8.80806	5.01652	1.0251	4.89367	9.9e-07	7.93e-06		ENSG00000211665.2	IGLV3-16	4.06474	5.01391	3.35216	1.49573	0.134725	0.230079		ENSG00000254744.3	CTD-3076O17.1	2.84181	1.58277	0.620983	2.54881	0.0108092	NA
ENSG00000134668.11	SPOCD1	4200.44	5.01198	0.69021	7.26154	3.83e-13	1.11e-11		ENSG00000149948.12	HMGA2	226.404	5.01264	0.940124	5.33189	9.72e-08	1.45e-06		ENSG00000269124.1	AC007193.10	6.52592	1.58262	0.545753	2.89989	0.00373295	0.0668774
ENSG00000240036.4	RP11-587D21.1	45.6571	5.00948	0.614488	8.15229	3.57e-16	1.67e-14		ENSG00000223648.3	IGHV3-64	4.02146	5.01073	3.35217	1.49477	0.134974	0.230414		ENSG00000229559.2	RP1-153P14.3	2.07993	1.58231	0.8014	1.97444	0.0483319	NA
ENSG00000211650.2	IGLV5-45	5.94502	5.0093	1.67619	2.98851	0.00280345	0.00920867		ENSG00000112742.8	TTK	339.243	5.00567	0.587013	8.52735	1.5e-17	2.1e-15		ENSG00000180318.3	ALX1	5.19549	1.5812	0.807928	1.95711	0.0503347	0.24681
ENSG00000214460.3	TPT1P6	44.2603	5.00783	0.671353	7.45931	8.7e-14	2.81e-12		ENSG00000187474.4	FPR3	953.614	5.00405	0.597326	8.37742	5.41e-17	6.69e-15		ENSG00000205662.2	RP11-706O15.7	0.888451	1.57697	1.29333	1.21931	0.222727	NA
ENSG00000232203.3	SLC25A6P2	9.07198	5.00743	0.953292	5.25278	1.5e-07	1.45e-06		ENSG00000075218.17	GTSE1	402.572	4.9979	0.553139	9.03551	1.63e-19	3.25e-17		ENSG00000112309.9	B3GAT2	1216.28	1.57604	0.44814	3.51684	0.000436716	0.0214143
ENSG00000219023.1	RP3-340B19.2	69.659	5.00409	0.551726	9.06987	1.19e-19	9.52e-18		ENSG00000233429.8	HOTAIRM1	139.833	4.99241	0.628873	7.93866	2.04e-15	2.02e-13		ENSG00000179008.7	C14orf39	8.18758	1.57569	0.640211	2.4612	0.0138472	0.128605
ENSG00000261614.1	CSDAP1	13.1245	5.00275	0.982473	5.092	3.54e-07	3.14e-06		ENSG00000248538.5	RP11-10A14.5	3.97667	4.99118	1.25175	3.98736	6.68e-05	0.000397499		ENSG00000233714.1	AC012506.2	0.613319	1.57118	0.851231	1.84578	0.0649245	NA
ENSG00000049247.12	UTS2	3.46244	1.29643	1.15928	1.1183	0.263437	0.398284		ENSG00000115009.10	CCL20	292.725	4.99048	1.03003	4.84497	1.27e-06	1.32e-05		ENSG00000244355.6	LY6G6D	4.03774	1.57118	0.691577	2.27188	0.0230939	0.168342
ENSG00000224861.1	YBX1P1	322.346	5.00122	0.335699	14.8979	3.4e-50	2.29e-46		ENSG00000223540.1	RPS15AP5	4.08631	4.98795	1.04604	4.76839	1.86e-06	1.84e-05		ENSG00000277112.2	RP11-755J8.1	3.04539	1.56835	0.690503	2.27132	0.0231276	NA
ENSG00000169840.4	GSX1	258.681	4.99369	0.852939	5.85469	4.78e-09	6.37e-08		ENSG00000237425.1	RPSAP2	4.10266	4.9874	1.05234	4.73936	2.14e-06	2.07e-05		ENSG00000237806.1	FAUP2	2.46579	1.56722	0.775077	2.02202	0.0431743	NA
ENSG00000273812.1	WI2-87327B8.2	19.013	4.99014	1.09107	4.57362	4.79e-06	3.26e-05		ENSG00000154839.8	SKA1	218.259	4.98505	0.579481	8.60261	7.79e-18	1.14e-15		ENSG00000235007.2	RP11-344B5.4	1.97569	1.5672	0.646044	2.42585	0.0152726	NA
ENSG00000250081.1	CTD-2116N20.1	8.48602	4.98436	1.0489	4.75198	2.01e-06	1.5e-05		ENSG00000211592.5	IGKC	1476.22	4.98209	1.03996	4.79067	1.66e-06	1.67e-05		ENSG00000239381.4	RP11-4B14.3	27.0235	1.56631	0.556108	2.81656	0.00485408	0.0757981
ENSG00000242169.2	RP11-219G10.1	13.2522	4.98184	0.967051	5.15158	2.58e-07	2.36e-06		ENSG00000232383.1	AC010677.5	4.0123	4.98144	1.04041	4.78795	1.68e-06	1.69e-05		ENSG00000273877.3	RP11-635O16.2	0.64172	1.56326	1.13962	1.37174	0.170145	NA
ENSG00000186493.10	C5orf38	104.899	4.97534	1.20158	4.14066	3.46e-05	0.000191053		ENSG00000213296.4	RP5-1106E3.1	3.98079	4.98021	1.05447	4.72296	2.32e-06	2.21e-05		ENSG00000201432.1	Y_RNA	0.98127	1.56268	0.754329	2.07162	0.0383009	NA
ENSG00000237931.1	CLIC4P3	8.71273	4.96829	0.98823	5.02747	4.97e-07	4.27e-06		ENSG00000139329.4	LUM	2796.03	4.97888	0.797438	6.2436	4.28e-10	1.26e-08		ENSG00000253189.1	RP11-158A14.1	0.693888	1.56197	0.916867	1.7036	0.0884561	NA
ENSG00000214389.2	RPS3AP26	538.859	4.96828	0.408959	12.1486	5.84e-34	4.07e-31		ENSG00000213526.3	SETP8	5.81389	4.97764	0.975948	5.10031	3.39e-07	4.29e-06		ENSG00000268981.4	CTC-457E21.9	1.38758	1.56177	1.09522	1.42598	0.153875	NA
ENSG00000230228.2	RP11-4M23.4	8.97244	4.96335	0.953165	5.20723	1.92e-07	1.8e-06		ENSG00000251604.1	LINC01385	4.05256	4.97729	1.11864	4.44941	8.61e-06	6.87e-05		ENSG00000228262.7	LINC01320	1.06025	1.55613	0.906257	1.7171	0.0859611	NA
ENSG00000254300.1	LINC01111	5.65994	4.96321	1.22957	4.03654	5.42e-05	0.000286196		ENSG00000015413.8	DPEP1	82.6072	4.97463	0.937701	5.30513	1.13e-07	1.65e-06		ENSG00000172155.9	LCE1D	1.35581	1.5556	0.900144	1.72816	0.083959	NA
ENSG00000214629.3	RPSAP6	8.73081	4.96308	0.979925	5.06475	4.09e-07	3.58e-06		ENSG00000211650.2	IGLV5-45	3.91965	4.96917	1.72737	2.87673	0.00401824	0.0130735		ENSG00000137142.4	IGFBPL1	133.998	1.55464	0.62579	2.48429	0.0129811	0.125052
ENSG00000255074.1	RP11-140L24.3	8.85238	4.96204	0.955642	5.19236	2.08e-07	1.94e-06		ENSG00000230978.1	LINC00160	4.0022	4.96698	1.64962	3.01099	0.00260394	0.00910915		ENSG00000227877.5	LINC00948	1.48698	1.55354	0.643979	2.41241	0.0158473	NA
ENSG00000237425.1	RPSAP2	5.94945	4.96009	0.958959	5.17237	2.31e-07	2.14e-06		ENSG00000156970.11	BUB1B	475.475	4.96447	0.590714	8.40419	4.31e-17	5.5e-15		ENSG00000146521.8	LINC01558	15.534	1.55183	0.485947	3.19342	0.00140597	0.0392892
ENSG00000253821.1	RP11-246K15.1	8.56891	4.95878	1.35314	3.66464	0.000247689	0.00109242		ENSG00000178172.5	SPINK6	8.78189	4.95999	1.24708	3.9773	6.97e-05	0.000412052		ENSG00000276759.2	RP11-80I3.1	1.56552	1.55159	0.83091	1.86734	0.0618545	NA
ENSG00000177447.6	CBX3P1	5.7968	4.95441	0.958897	5.16678	2.38e-07	2.19e-06		ENSG00000183395.4	PMCH	3.97932	4.95592	1.07958	4.5906	4.42e-06	3.86e-05		ENSG00000221055.1	MIR1302-3	3.30999	1.55107	0.479204	3.23676	0.00120895	NA
ENSG00000226855.1	RP11-350G8.3	42.5738	4.94937	0.645706	7.66506	1.79e-14	6.33e-13		ENSG00000233503.1	HNRNPLP1	8.70034	4.95401	0.958598	5.16798	2.37e-07	3.13e-06		ENSG00000253235.1	RP11-434I12.4	0.594117	1.54779	1.02683	1.50734	0.131723	NA
ENSG00000229453.2	SPINK8	177.497	4.94863	0.581524	8.50975	1.74e-17	1.03e-15		ENSG00000221867.7	MAGEA3	5.82896	4.95375	1.56057	3.17431	0.00150191	0.00568001		ENSG00000260183.1	RP11-109P11.1	1.11781	1.54528	0.816317	1.893	0.0583585	NA
ENSG00000270276.2	HIST2H4B	5.72621	4.94594	1.0117	4.88873	1.01e-06	8.11e-06		ENSG00000227019.2	OR7E101P	3.96254	4.95165	1.3542	3.65653	0.000255654	0.00125329		ENSG00000266578.1	RP11-838N2.5	29.583	1.54169	0.357685	4.31018	1.6312e-05	0.00345502
ENSG00000233287.1	AC009362.2	18.7272	4.94266	0.901635	5.48188	4.21e-08	4.61e-07		ENSG00000171049.8	FPR2	205.285	4.94978	0.841008	5.88554	3.97e-09	9.01e-08		ENSG00000254271.1	RP11-131N11.4	0.833943	1.54073	1.13178	1.36133	0.173408	NA
ENSG00000164853.8	UNCX	5.5428	4.94222	1.57524	3.13744	0.00170428	0.0059841		ENSG00000242169.2	RP11-219G10.1	8.9187	4.94776	1.00383	4.92889	8.27e-07	9.16e-06		ENSG00000237136.5	C4orf51	1.55949	1.53718	0.715876	2.14727	0.0317717	NA
ENSG00000227706.3	RP11-301G19.1	6.18152	4.94059	1.04926	4.70866	2.49e-06	1.82e-05		ENSG00000235251.2	RP11-384B12.2	3.97806	4.94765	0.981279	5.04204	4.61e-07	5.57e-06		ENSG00000219941.1	KRT18P50	0.584329	1.53668	1.19434	1.28663	0.198224	NA
ENSG00000224209.5	LINC00466	5.53034	4.93816	1.15574	4.27271	1.93e-05	0.000113692		ENSG00000232801.1	SDCBPP3	12.5506	4.94296	0.88949	5.55707	2.74e-08	4.83e-07		ENSG00000231299.1	RP11-419M24.6	0.592107	1.53314	1.01742	1.50689	0.131839	NA
ENSG00000269985.1	RP1-232P20.1	18.4126	4.93518	1.1081	4.45372	8.44e-06	5.41e-05		ENSG00000250081.1	CTD-2116N20.1	5.73522	4.94237	1.21453	4.06937	4.71e-05	0.000294882		ENSG00000188078.5	RP5-1119A7.11	0.728501	1.53262	0.680152	2.25336	0.0242367	NA
ENSG00000231991.4	ANXA2P2	448.584	4.92736	0.479608	10.2737	9.26e-25	1.51e-22		ENSG00000272196.2	HIST2H2AA4	3.9051	4.94205	1.04597	4.72486	2.3e-06	2.2e-05		ENSG00000258474.1	RP11-187E13.1	1.5117	1.53234	0.721555	2.12366	0.0336982	NA
ENSG00000279388.1	RP11-897M7.2	8.20989	4.92569	1.41306	3.48584	0.000490599	0.00200337		ENSG00000211647.1	IGLV5-48	3.87667	4.93932	2.1893	2.25611	0.0240635	0.0577386		ENSG00000197301.6	RP11-366L20.2	14.2278	1.53159	0.554071	2.76426	0.00570527	0.0828486
ENSG00000234009.1	RPL5P34	265.592	4.92555	0.369035	13.3471	1.23e-40	1.85e-37		ENSG00000251511.1	RP11-171N4.1	3.83043	4.93894	3.35239	1.47326	0.140681	0.238027		ENSG00000279211.1	RP11-570J4.2	1.61266	1.53125	0.773234	1.98032	0.0476672	NA
ENSG00000235655.3	H3F3AP4	998.456	4.92447	0.298663	16.4884	4.45e-61	6e-57		ENSG00000267045.1	AC006126.4	17.0753	4.93848	0.950165	5.1975	2.02e-07	2.73e-06		ENSG00000223779.5	RP11-403I13.4	1.37268	1.53081	0.831772	1.84042	0.065706	NA
ENSG00000213763.4	ACTBP2	257.854	4.9215	0.326796	15.0599	2.97e-51	2.41e-47		ENSG00000215899.3	RP11-439L8.2	12.7169	4.93693	0.906087	5.44863	5.08e-08	8.29e-07		ENSG00000123297.15	TSFM	3083.7	1.53045	0.416999	3.67015	0.000242409	0.0155549
ENSG00000271579.1	RP11-116D17.3	5.46761	4.92064	1.25458	3.92214	8.78e-05	0.000436551		ENSG00000233952.1	FTLP15	5.88998	4.93623	1.0369	4.76054	1.93e-06	1.9e-05		ENSG00000239893.1	ZNF736P9Y	1.4427	1.52991	0.962324	1.58981	0.111878	NA
ENSG00000253426.4	RP11-10A14.4	5.6064	4.9182	1.05473	4.66301	3.12e-06	2.22e-05		ENSG00000277749.1	RP11-60L3.6	3.81396	4.93091	2.37913	2.07257	0.0382128	0.0840218		ENSG00000261024.5	GS1-279B7.1	0.572331	1.52978	0.717258	2.13282	0.0329396	NA
ENSG00000186466.5	AQP7P1	17.2923	4.91554	1.29098	3.8076	0.000140323	0.00066109		ENSG00000254780.1	RP11-793I11.1	3.88107	4.92772	1.08909	4.52462	6.05e-06	5.04e-05		ENSG00000103355.11	PRSS33	20.1264	1.52897	0.596351	2.56387	0.0103511	0.111058
ENSG00000233565.1	RP11-42D20.1	5.80733	4.91308	0.965994	5.08604	3.66e-07	3.23e-06		ENSG00000274374.1	RP5-878I13.1	5.8222	4.92744	1.0564	4.66438	3.1e-06	2.84e-05		ENSG00000257477.1	LINC01154	0.628323	1.52853	0.712978	2.14387	0.0320434	NA
ENSG00000258445.3	RP11-307P22.1	5.62801	4.91164	0.976896	5.0278	4.96e-07	4.26e-06		ENSG00000242327.1	CTD-2184D3.1	8.67406	4.92596	1.03111	4.77733	1.78e-06	1.76e-05		ENSG00000228024.1	CYP1D1P	0.939799	1.52846	0.837721	1.82454	0.0680701	NA
ENSG00000251587.1	LDHAP1	5.60366	4.908	0.967004	5.07547	3.87e-07	3.4e-06		ENSG00000104918.6	RETN	28.7339	4.92547	1.04159	4.72881	2.26e-06	2.16e-05		ENSG00000260611.1	RP11-352B15.2	1.06651	1.52702	1.43854	1.06151	0.288458	NA
ENSG00000052850.5	ALX4	63.4735	1.31443	0.775775	1.69435	0.0901996	0.171705		ENSG00000226702.1	MIR217HG	3.77596	4.91925	1.31466	3.74186	0.000182666	0.000941554		ENSG00000226703.1	NPM1P4	0.67116	1.52644	0.637691	2.39371	0.0166791	NA
ENSG00000237751.2	LINC01143	5.41335	4.90398	1.13336	4.32693	1.51e-05	9.12e-05		ENSG00000246228.5	CASC8	8.6013	4.91849	1.27019	3.87224	0.000107838	0.000596486		ENSG00000249413.2	RP11-25H12.1	0.916372	1.52459	1.77174	0.860504	0.389511	NA
ENSG00000225912.1	RP13-258O15.1	24.0525	4.90268	0.799363	6.13323	8.61e-10	1.35e-08		ENSG00000156869.11	FRRS1	102.626	4.91559	0.548043	8.96935	2.98e-19	5.54e-17		ENSG00000229403.1	RP4-718N17.2	6.3313	1.52328	0.552524	2.75694	0.00583446	0.083857
ENSG00000234238.1	RP11-430L16.1	5.44982	4.90129	1.34057	3.65613	0.000256056	0.00112638		ENSG00000151725.10	CENPU	581.192	4.91488	0.524933	9.36287	7.76e-21	2.01e-18		ENSG00000228372.6	RP11-85L21.4	0.993842	1.52307	0.684128	2.22629	0.0259945	NA
ENSG00000254780.1	RP11-793I11.1	5.79668	4.9006	0.94852	5.16657	2.38e-07	2.2e-06		ENSG00000251151.2	HOXC-AS3	3.83144	4.91288	1.29509	3.79347	0.000148555	0.000786068		ENSG00000124440.14	HIF3A	982.299	1.52137	0.435056	3.49696	0.000470593	0.0222731
ENSG00000188765.7	TMSB4XP2	95.6368	4.9002	0.507078	9.66361	4.3e-22	4.84e-20		ENSG00000257336.1	PRELID2P1	3.76961	4.91089	1.15852	4.23892	2.25e-05	0.000155841		ENSG00000233217.1	MROH3P	3.33524	1.52095	0.618631	2.45858	0.0139489	NA
ENSG00000175877.3	WBSCR28	5.37779	4.89841	1.28323	3.81725	0.00013495	0.000638973		ENSG00000274576.2	IGHV2-70	5.68388	4.90844	1.71177	2.86747	0.00413772	0.0133968		ENSG00000248576.1	RP11-834C11.8	1.6975	1.52003	0.614144	2.47504	0.0133221	NA
ENSG00000065328.15	MCM10	338.534	4.89447	0.493888	9.91009	3.76e-23	4.79e-21		ENSG00000232385.2	RPS3AP25	24.947	4.90751	0.759668	6.46007	1.05e-10	3.61e-09		ENSG00000200446.1	RNU6-1085P	0.810122	1.51926	0.680661	2.23204	0.0256125	NA
ENSG00000180172.6	RPS12P23	12.3745	4.8939	0.975568	5.01646	5.26e-07	4.49e-06		ENSG00000237506.3	RPSAP15	53.4178	4.90665	0.572868	8.56506	1.08e-17	1.54e-15		ENSG00000268643.1	AC006486.9	0.946143	1.51614	0.701405	2.16158	0.0306507	NA
ENSG00000156970.11	BUB1B	651.982	4.8938	0.426382	11.4775	1.71e-30	6.42e-28		ENSG00000235962.5	RP11-462L8.2	8.36017	4.90401	0.979431	5.007	5.53e-07	6.53e-06		ENSG00000235535.6	RP11-532N4.2	0.688774	1.5155	1.00128	1.51356	0.130137	NA
ENSG00000242814.2	RP11-436H11.1	47.5109	4.89181	0.594329	8.2308	1.86e-16	9.17e-15		ENSG00000253426.4	RP11-10A14.4	3.82093	4.89415	1.0558	4.63551	3.56e-06	3.22e-05		ENSG00000235023.1	AP001626.2	41.7292	1.51537	0.351483	4.31137	1.62247e-05	0.00345502
ENSG00000231848.1	AC012354.8	18.2057	4.8835	0.871709	5.60221	2.12e-08	2.46e-07		ENSG00000211639.2	IGLV4-60	3.69357	4.88943	2.32018	2.10735	0.0350872	0.0783512		ENSG00000252010.1	SCARNA5	10.4997	1.51533	0.636762	2.37974	0.0173248	0.144476
ENSG00000215899.3	RP11-439L8.2	18.1197	4.88289	0.890424	5.48378	4.16e-08	4.56e-07		ENSG00000124564.16	SLC17A3	3.73063	4.88934	1.23315	3.96492	7.34e-05	0.000430626		ENSG00000275301.1	AL928761.1	0.564854	1.51296	1.15365	1.31145	0.189704	NA
ENSG00000232801.1	SDCBPP3	17.8138	4.88099	0.874884	5.57902	2.42e-08	2.77e-07		ENSG00000224238.2	WARS2-IT1	31.9096	4.88493	0.665995	7.33478	2.22e-13	1.49e-11		ENSG00000112280.14	COL9A1	348.491	1.51206	0.426573	3.54467	0.000393101	0.0202186
ENSG00000211947.2	IGHV3-21	11.9673	4.88063	1.59853	3.0532	0.00226413	0.0076449		ENSG00000188765.7	TMSB4XP2	65.9529	4.8847	0.543234	8.99188	2.43e-19	4.63e-17		ENSG00000272342.1	RP13-539J13.1	3.90893	1.50963	0.957261	1.57704	0.114787	0.367578
ENSG00000244076.1	CTC-512J14.1	5.64699	4.87535	0.990573	4.92174	8.58e-07	6.99e-06		ENSG00000214612.3	RPS19P1	36.9686	4.88404	0.599906	8.14135	3.91e-16	4.32e-14		ENSG00000279924.1	RP11-341D18.2	0.714316	1.50847	1.28442	1.17444	0.240218	NA
ENSG00000240371.1	RPS4XP13	29.3245	4.87432	0.727675	6.69848	2.11e-11	4.53e-10		ENSG00000231298.5	LINC00704	5.53123	4.88365	1.24553	3.92096	8.82e-05	0.000504062		ENSG00000235142.6	RP1-60O19.1	1.3255	1.50746	0.762019	1.97825	0.0479006	NA
ENSG00000224406.4	RP11-48F14.1	5.2638	4.87402	1.15444	4.22198	2.42e-05	0.000138977		ENSG00000180061.8	TMEM150B	71.6146	4.88205	0.752352	6.48906	8.64e-11	3.05e-09		ENSG00000121634.5	GJA8	0.612017	1.50586	0.936637	1.60773	0.107895	NA
ENSG00000219773.1	RP11-506B6.3	17.5778	4.87331	0.899244	5.41934	5.98e-08	6.32e-07		ENSG00000251583.1	AC008427.2	5.57377	4.88147	0.986067	4.95044	7.4e-07	8.35e-06		ENSG00000264201.1	MIR4701	0.938459	1.50585	0.680986	2.21128	0.0270166	NA
ENSG00000232672.1	RP4-706L14.2	8.1508	4.87245	0.943737	5.16293	2.43e-07	2.23e-06		ENSG00000223829.4	AC004870.4	3.71384	4.88124	1.26892	3.84676	0.000119689	0.000652818		ENSG00000265984.1	RP11-699A5.2	2.15397	1.50553	0.956802	1.57351	0.115601	NA
ENSG00000239323.1	CTD-2213F21.1	5.59171	4.87183	0.990341	4.91935	8.68e-07	7.06e-06		ENSG00000188488.12	SERPINA5	898.095	4.87672	0.763639	6.38616	1.7e-10	5.56e-09		ENSG00000129654.7	FOXJ1	1899.34	1.50532	0.453891	3.31649	0.000911567	0.0318917
ENSG00000216866.5	RPS2P55	115.301	4.87127	0.420049	11.5969	4.27e-31	1.73e-28		ENSG00000236801.1	RPL24P8	98.1807	4.87459	0.499564	9.75768	1.71e-22	6.28e-20		ENSG00000198576.3	ARC	4274.78	1.50363	0.373635	4.02432	5.71393e-05	0.00722437
ENSG00000254012.1	RP11-546B8.5	12.3805	4.87094	0.968107	5.0314	4.87e-07	4.19e-06		ENSG00000213763.4	ACTBP2	173.415	4.8743	0.377757	12.9033	4.31e-38	2.17e-34		ENSG00000131482.8	G6PC	1.13519	1.50161	0.653559	2.2976	0.0215848	NA
ENSG00000090889.11	KIF4A	1068.15	4.86824	0.391228	12.4435	1.52e-35	1.25e-32		ENSG00000110079.15	MS4A4A	2022.49	4.87228	0.692293	7.03789	1.95e-12	1.03e-10		ENSG00000225498.1	AC002064.5	1.74622	1.50156	0.735239	2.04227	0.0411247	NA
ENSG00000233380.1	RPS2P48	23.8281	4.8637	0.765308	6.35521	2.08e-10	3.65e-09		ENSG00000251705.1	RNA5-8SP6	5.48526	4.87077	1.12423	4.33253	1.47e-05	0.000108676		ENSG00000264869.1	RP11-526H11.1	0.605107	1.50112	1.03374	1.45213	0.146464	NA
ENSG00000244331.1	CTB-47B8.1	12.203	4.86014	0.962623	5.04885	4.44e-07	3.85e-06		ENSG00000241746.1	RP11-941H19.1	16.0571	4.86827	0.873917	5.57064	2.54e-08	4.51e-07		ENSG00000138669.8	PRKG2	37.4498	1.49971	0.668737	2.2426	0.0249226	0.174915
ENSG00000280441.1	CH507-528H12.1	5.47176	4.85249	1.10993	4.3719	1.23e-05	7.6e-05		ENSG00000174279.4	EVX2	5.45769	4.86529	1.13959	4.26932	1.96e-05	0.00013861		ENSG00000234455.1	AC067960.1	2.09873	1.49827	0.843015	1.77728	0.0755229	NA
ENSG00000235459.5	RPS26P31	17.2147	4.84684	0.947706	5.11429	3.15e-07	2.82e-06		ENSG00000219023.1	RP3-340B19.2	43.8375	4.86464	0.623076	7.80745	5.84e-15	5.35e-13		ENSG00000197308.7	GATA3-AS1	3.77313	1.49667	0.829931	1.80337	0.0713309	0.292534
ENSG00000215474.5	SKOR2	17.5127	4.84569	1.49035	3.25138	0.00114847	0.00422452		ENSG00000146648.14	EGFR	36194.4	4.86372	0.82178	5.91852	3.25e-09	7.54e-08		ENSG00000280989.1	LINC00581	1.53972	1.49537	0.796831	1.87665	0.0605663	NA
ENSG00000143476.16	DTL	774.065	4.84427	0.442189	10.9552	6.27e-28	1.68e-25		ENSG00000188060.6	RAB42	328.771	4.85318	0.4038	12.0188	2.83e-33	6.57e-30		ENSG00000242034.1	RP11-1396O13.1	2.99737	1.49401	0.862299	1.73259	0.0831685	NA
ENSG00000240509.1	RPL34P18	73.5585	4.84229	0.526821	9.19152	3.87e-20	3.34e-18		ENSG00000159184.7	HOXB13	37.3542	4.84995	1.04759	4.62964	3.66e-06	3.29e-05		ENSG00000137473.16	TTC29	35.8678	1.4939	0.528981	2.82411	0.00474119	0.0751711
ENSG00000212695.5	RP11-134K1.2	23.3188	4.84143	0.806901	6.00003	1.97e-09	2.86e-08		ENSG00000216412.4	RPL12P2	3.72024	4.84918	1.00236	4.83775	1.31e-06	1.36e-05		ENSG00000235330.2	RP11-165F24.2	2.73855	1.49241	0.50836	2.93574	0.00332748	NA
ENSG00000232383.1	AC010677.5	5.51872	4.84124	0.961732	5.03388	4.81e-07	4.14e-06		ENSG00000177776.8	RPS2P2	3.56769	4.84673	1.0375	4.67153	2.99e-06	2.76e-05		ENSG00000136918.6	WDR38	158.171	1.49232	0.607878	2.45497	0.0140897	0.129955
ENSG00000226608.3	FTLP3	1309.39	4.84092	0.413262	11.7139	1.08e-31	4.81e-29		ENSG00000171320.13	ESCO2	210.504	4.84647	0.551181	8.79288	1.46e-18	2.36e-16		ENSG00000266307.1	MIR5093	0.467035	1.49119	1.31874	1.13077	0.258152	NA
ENSG00000245694.7	CRNDE	485.083	4.8406	0.47632	10.1625	2.92e-24	4.42e-22		ENSG00000234147.1	RP3-460G2.2	57.6712	4.84535	0.937153	5.17029	2.34e-07	3.1e-06		ENSG00000130950.12	NUTM2F	1.15532	1.49063	0.903726	1.64943	0.0990593	NA
ENSG00000231414.1	AC016700.6	23.2267	4.83823	0.819472	5.90408	3.55e-09	4.87e-08		ENSG00000231414.1	AC016700.6	16.0805	4.84024	0.872932	5.54481	2.94e-08	5.13e-07		ENSG00000236311.5	TLX1NB	4.44266	1.49004	0.840688	1.77241	0.0763265	0.302946
ENSG00000226945.1	RP11-564A8.4	34.1549	4.8362	0.676952	7.14407	9.06e-13	2.47e-11		ENSG00000229994.1	RPL5P4	59.5874	4.83917	0.520949	9.28915	1.56e-20	3.78e-18		ENSG00000108878.4	CACNG1	44.7498	1.48808	0.447699	3.32383	0.0008879	0.0313513
ENSG00000228285.2	LYPLA2P1	11.7229	4.8338	0.938569	5.15019	2.6e-07	2.38e-06		ENSG00000218358.2	RAET1K	5.41773	4.83711	1.14717	4.21655	2.48e-05	0.000169915		ENSG00000280217.1	RP11-638F5.2	4.77795	1.4876	0.752888	1.97586	0.0481703	0.240891
ENSG00000225267.1	RPL8P2	7.96839	4.83121	0.967448	4.99377	5.92e-07	4.98e-06		ENSG00000226082.2	RP11-24H1.1	3.71477	4.83638	1.06173	4.55517	5.23e-06	4.45e-05		ENSG00000237571.1	AC073284.4	0.538744	1.48524	0.708601	2.09602	0.0360804	NA
ENSG00000164362.17	TERT	43.3948	4.82729	0.8904	5.42148	5.91e-08	6.25e-07		ENSG00000229119.3	CTB-63M22.1	183.09	4.8362	0.448656	10.7793	4.31e-27	3.71e-24		ENSG00000265349.1	RP11-55L4.2	0.689527	1.48508	0.896925	1.65574	0.0977737	NA
ENSG00000240376.1	RP11-36C20.1	490.293	4.82405	0.37304	12.9317	2.98e-38	3.35e-35		ENSG00000230406.2	AC079834.1	3.52359	4.83443	0.992043	4.8732	1.1e-06	1.17e-05		ENSG00000232355.2	RP11-263F14.3	0.853206	1.48407	0.772971	1.91996	0.0548634	NA
ENSG00000211662.2	IGLV3-21	47.9133	4.8236	1.3691	3.52319	0.000426388	0.00177026		ENSG00000258841.1	EEF1A1P2	8.07165	4.83326	0.99024	4.8809	1.06e-06	1.13e-05		ENSG00000236508.1	ATP13A5-AS1	20.417	1.48163	0.497762	2.97658	0.00291487	0.0589021
ENSG00000162723.8	SLAMF9	60.9168	4.82342	0.897671	5.37326	7.73e-08	8e-07		ENSG00000213307.4	RPL18P11	3.56262	4.83299	1.02764	4.70299	2.56e-06	2.41e-05		ENSG00000267670.1	CTB-55O6.4	0.944636	1.4813	0.770475	1.92259	0.054532	NA
ENSG00000202111.1	VTRNA1-2	5.10068	4.81985	1.56768	3.07451	0.00210849	0.00719317		ENSG00000240036.4	RP11-587D21.1	27.8287	4.83015	0.611647	7.89696	2.86e-15	2.8e-13		ENSG00000201643.1	SNORA14A	1.03361	1.48057	0.75756	1.95439	0.0506547	NA
ENSG00000243225.2	RP11-7F17.1	7.84917	4.81772	0.974969	4.94141	7.76e-07	6.37e-06		ENSG00000254300.1	LINC01111	3.56088	4.82343	1.52196	3.16922	0.00152847	0.00576314		ENSG00000231720.1	RP11-568A7.3	0.660738	1.48027	1.36591	1.08373	0.278485	NA
ENSG00000216548.2	RP11-471B18.1	5.55055	4.81588	1.00836	4.77595	1.79e-06	1.35e-05		ENSG00000226945.1	RP11-564A8.4	23.367	4.822	0.674017	7.15413	8.42e-13	5.01e-11		ENSG00000119440.8	LCN1P1	1.81508	1.4801	0.616864	2.3994	0.0164221	NA
ENSG00000120708.15	TGFBI	11160.2	4.81492	0.586074	8.21555	2.11e-16	1.03e-14		ENSG00000234287.1	RP11-761N21.2	83.1801	4.82162	0.439256	10.9768	4.94e-28	5.45e-25		ENSG00000226903.1	LINC00354	1.42601	1.47847	0.88536	1.66991	0.0949378	NA
ENSG00000181433.8	SAGE1	7.59484	4.81394	1.21791	3.95261	7.73e-05	0.000390789		ENSG00000164920.8	OSR2	52.9467	4.82119	0.687257	7.01512	2.3e-12	1.19e-10		ENSG00000261857.5	MIA	24.3813	1.47728	0.510081	2.89616	0.00377755	0.0673563
ENSG00000228981.3	RP11-364L4.1	61.1236	4.81391	0.543694	8.85408	8.44e-19	6e-17		ENSG00000170439.6	METTL7B	2452.81	4.81714	0.51811	9.29753	1.44e-20	3.54e-18		ENSG00000248505.1	RP11-319E12.1	1.27348	1.47678	0.712037	2.07402	0.0380772	NA
ENSG00000222038.3	POTEJ	22.8723	4.81323	0.768666	6.2618	3.81e-10	6.38e-09		ENSG00000214389.2	RPS3AP26	338.466	4.81705	0.502379	9.58848	8.94e-22	2.87e-19		ENSG00000183914.13	DNAH2	60.3749	1.47555	0.486495	3.03302	0.00242119	0.052933
ENSG00000142945.11	KIF2C	1153.95	4.80828	0.408064	11.7832	4.77e-32	2.27e-29		ENSG00000237931.1	CLIC4P3	5.305	4.81544	1.03718	4.64284	3.44e-06	3.11e-05		ENSG00000235994.4	RP3-470B24.5	21.6113	1.47358	0.550709	2.67579	0.00745541	0.0950404
ENSG00000205312.7	KRT17P4	17.1655	4.80458	1.18397	4.05803	4.95e-05	0.000264127		ENSG00000172789.3	HOXC5	3.59969	4.81095	1.1606	4.14522	3.39e-05	0.000222633		ENSG00000249641.2	HOXC13-AS	39.8214	1.4726	0.739948	1.99015	0.0465749	0.23718
ENSG00000217027.1	TPT1P4	133.836	4.80451	0.458819	10.4715	1.17e-25	2.17e-23		ENSG00000242083.2	RPL7AP31	11.5386	4.81028	0.911526	5.27718	1.31e-07	1.88e-06		ENSG00000170561.11	IRX2	81.8219	1.47165	0.751416	1.9585	0.0501719	0.246308
ENSG00000253954.3	HMGN1P38	44.399	4.80255	0.549102	8.74619	2.21e-18	1.46e-16		ENSG00000271579.1	RP11-116D17.3	3.5052	4.80531	1.18049	4.07062	4.69e-05	0.000293621		ENSG00000142449.11	FBN3	514.363	1.47152	0.518769	2.83656	0.0045603	0.0739117
ENSG00000165588.15	OTX2	11.2763	4.80164	1.84726	2.59933	0.00934065	0.0259012		ENSG00000162723.8	SLAMF9	41.9114	4.80288	0.767791	6.25545	3.96e-10	1.18e-08		ENSG00000224442.1	AC017035.2	0.619995	1.47135	0.640049	2.2988	0.0215161	NA
ENSG00000240125.1	RP11-58O9.1	7.88265	4.80154	0.946749	5.07161	3.94e-07	3.46e-06		ENSG00000151388.9	ADAMTS12	382.592	4.80258	0.573847	8.3691	5.81e-17	7.16e-15		ENSG00000232396.2	RP1-76B20.11	2.70651	1.471	0.645929	2.27733	0.0227663	NA
ENSG00000170312.14	CDK1	1362.03	4.80133	0.405829	11.8309	2.7e-32	1.35e-29		ENSG00000090889.11	KIF4A	708.588	4.8013	0.533619	8.9976	2.31e-19	4.45e-17		ENSG00000276867.1	CTD-2358C21.5	2.25964	1.47	0.549715	2.67412	0.00749265	NA
ENSG00000236330.1	RPL5P9	28.3826	4.80098	0.741312	6.47633	9.4e-11	1.77e-09		ENSG00000240459.2	RP11-477G18.1	3.63658	4.7967	1.0536	4.55266	5.3e-06	4.49e-05		ENSG00000256571.1	RP11-274J7.2	0.842923	1.46865	0.740757	1.98264	0.0474075	NA
ENSG00000234664.1	HMGN2P5	436.991	4.7979	0.328125	14.6222	2.03e-48	8.21e-45		ENSG00000188523.7	C9orf171	51.3132	4.79185	0.837925	5.71871	1.07e-08	2.14e-07		ENSG00000176076.7	KCNE5	453.736	1.46831	0.572563	2.56445	0.010334	0.110919
ENSG00000228462.1	RP11-445N18.3	11.5749	4.79685	0.974349	4.92314	8.52e-07	6.95e-06		ENSG00000041982.13	TNC	40097.4	4.79032	0.662492	7.23076	4.8e-13	3e-11		ENSG00000227609.2	TMEM183AP1	3.41695	1.46741	0.544397	2.69548	0.00702863	NA
ENSG00000254502.1	FNTAL1	7.8684	4.79144	0.960744	4.98723	6.13e-07	5.14e-06		ENSG00000226855.1	RP11-350G8.3	26.3601	4.78951	0.652398	7.34139	2.11e-13	1.43e-11		ENSG00000196666.4	FAM180B	47.6192	1.46724	0.527402	2.78202	0.00540221	0.0805173
ENSG00000229367.1	HMGN2P19	5.21057	4.79076	0.964126	4.96902	6.73e-07	5.6e-06		ENSG00000241411.1	RP11-192C21.1	5.20201	4.78897	0.983855	4.86755	1.13e-06	1.2e-05		ENSG00000253929.1	CASC21	1.73461	1.46698	0.610821	2.40165	0.0163212	NA
ENSG00000234488.1	AC096664.1	11.5205	4.78642	0.973245	4.918	8.74e-07	7.11e-06		ENSG00000240371.1	RPS4XP13	19.1541	4.78616	0.780455	6.13253	8.65e-10	2.37e-08		ENSG00000236653.1	AC005235.1	7.19086	1.46652	0.795702	1.84305	0.0653215	0.278667
ENSG00000279423.1	RP11-671J11.5	5.26361	4.78604	0.960238	4.98422	6.22e-07	5.21e-06		ENSG00000235655.3	H3F3AP4	629.77	4.78426	0.358776	13.335	1.45e-40	1.28e-36		ENSG00000224209.5	LINC00466	5.41248	1.46649	0.533031	2.75122	0.00593735	0.0844838
ENSG00000060718.17	COL11A1	1515.6	1.05229	0.854646	1.23126	0.218227	0.344305		ENSG00000211937.3	IGHV2-5	5.19949	4.78334	2.94013	1.62691	0.103755	0.187286		ENSG00000222724.1	RNU2-63P	0.666746	1.46516	0.748914	1.95637	0.0504211	NA
ENSG00000165891.14	E2F7	393.996	4.78577	0.459226	10.4214	1.98e-25	3.61e-23		ENSG00000124657.1	OR2B6	7.79124	4.78152	1.23065	3.88537	0.000102175	0.000571437		ENSG00000251357.4	AP000350.10	0.56834	1.46487	0.754323	1.94196	0.0521415	NA
ENSG00000226098.4	SEC11B	7.70454	4.78083	0.961287	4.97337	6.58e-07	5.48e-06		ENSG00000250895.1	CTD-2158P22.4	5.22372	4.78056	1.0088	4.73885	2.15e-06	2.07e-05		ENSG00000266335.1	RP11-25O3.1	0.929953	1.46365	0.722567	2.02563	0.0428032	NA
ENSG00000111206.11	FOXM1	2251.47	4.77501	0.406705	11.7407	7.88e-32	3.63e-29		ENSG00000196344.10	ADH7	3.52582	4.77811	1.65891	2.88027	0.00397336	0.0129485		ENSG00000130829.16	DUSP9	64.9822	1.46353	0.486886	3.00591	0.0026479	0.0556121
ENSG00000275830.1	RP11-403A3.3	2077.37	4.77421	0.532347	8.96823	3.01e-19	2.3e-17		ENSG00000213704.3	EEF1A1P15	5.23881	4.7754	1.04543	4.56787	4.93e-06	4.23e-05		ENSG00000252321.1	RN7SKP83	1.06895	1.46348	0.948134	1.54354	0.122701	NA
ENSG00000234354.3	RPS26P47	22.1082	4.77389	0.884017	5.40022	6.66e-08	6.98e-07		ENSG00000143476.16	DTL	515.286	4.77409	0.577081	8.27283	1.31e-16	1.54e-14		ENSG00000172554.10	SNTG2	17.4523	1.46328	0.575974	2.54053	0.0110684	0.114868
ENSG00000226243.1	RPL37AP1	98.297	4.77157	0.446271	10.6921	1.11e-26	2.48e-24		ENSG00000223823.1	LINC01342	3.34864	4.77351	1.32074	3.61427	0.0003012	0.00144502		ENSG00000248409.1	KB-1269D1.8	4.84722	1.46307	0.570856	2.56293	0.0103793	0.111181
ENSG00000228034.1	HMGN2P21	5.18753	4.76923	0.962618	4.95443	7.25e-07	5.99e-06		ENSG00000211962.2	IGHV1-46	42.7848	4.77025	1.28613	3.70901	0.000208075	0.00105086		ENSG00000273093.1	RP11-532L16.3	0.774456	1.46179	0.771175	1.89553	0.0580222	NA
ENSG00000240950.1	RP11-372E1.1	75.7443	4.76587	0.491421	9.69813	3.07e-22	3.5e-20		ENSG00000233287.1	AC009362.2	11.4314	4.76991	0.967878	4.92822	8.3e-07	9.19e-06		ENSG00000277260.1	FAM74A7	0.571638	1.46127	1.4667	0.996298	0.319105	NA
ENSG00000185834.10	RPL12P4	194.601	4.75863	0.371261	12.8175	1.31e-37	1.29e-34		ENSG00000239559.2	RPL37P2	55.9992	4.76897	0.463666	10.2854	8.2e-25	4.59e-22		ENSG00000181378.12	CCDC108	62.2105	1.46091	0.558205	2.61715	0.00886662	0.10357
ENSG00000237668.1	RPS15AP38	37.9707	4.75664	0.631955	7.52688	5.2e-14	1.74e-12		ENSG00000157551.16	KCNJ15	151.005	4.76855	0.926444	5.14716	2.64e-07	3.45e-06		ENSG00000229246.1	LINC00377	3.40903	1.46041	0.742529	1.96681	0.0492056	NA
ENSG00000217716.3	RPS10P3	121.471	4.75367	0.452288	10.5103	7.75e-26	1.48e-23		ENSG00000170162.12	VGLL2	24.0567	4.7685	1.04942	4.54393	5.52e-06	4.65e-05		ENSG00000140481.12	CCDC33	15.4956	1.46017	0.688514	2.12075	0.0339428	0.204024
ENSG00000258754.6	LINC01579	853.182	4.75195	0.512422	9.27352	1.8e-20	1.63e-18		ENSG00000211669.2	IGLV3-10	15.0348	4.76793	1.24239	3.83772	0.000124183	0.000674412		ENSG00000281732.1	CTA-299D3.8	2.18144	1.46005	0.63444	2.30132	0.0213734	NA
ENSG00000124657.1	OR2B6	10.9908	4.75121	1.11464	4.26255	2.02e-05	0.000118403		ENSG00000169495.4	HTRA4	18.6324	4.76035	0.919053	5.17963	2.22e-07	2.97e-06		ENSG00000236667.1	AC104076.2	0.93117	1.45935	0.629491	2.31831	0.0204327	NA
ENSG00000164294.12	GPX8	890.195	4.74932	0.546054	8.69753	3.39e-18	2.2e-16		ENSG00000196154.10	S100A4	2088.75	4.75902	0.641239	7.42161	1.16e-13	8.21e-12		ENSG00000229654.1	RP1-60O19.2	6.88121	1.45807	0.493771	2.95292	0.00314783	0.0615591
ENSG00000158402.17	CDC25C	258.268	4.74889	0.470004	10.1039	5.31e-24	7.73e-22		ENSG00000279423.1	RP11-671J11.5	3.39419	4.75803	0.985355	4.82875	1.37e-06	1.41e-05		ENSG00000229108.1	MEOX2-AS1	300.543	1.4575	0.511553	2.84916	0.00438352	0.0722932
ENSG00000164746.12	C7orf57	237.145	4.74696	0.931731	5.09478	3.49e-07	3.1e-06		ENSG00000239552.2	HOXB-AS2	3.3498	4.75694	1.24569	3.81871	0.000134154	0.000721119		ENSG00000237585.1	LINC00407	1.8309	1.45694	0.590468	2.46743	0.0136087	NA
ENSG00000066279.15	ASPM	658.624	4.74601	0.475439	9.98238	1.82e-23	2.41e-21		ENSG00000181458.9	TMEM45A	1848.15	4.75344	0.605441	7.85119	4.12e-15	3.89e-13		ENSG00000201441.1	RNU6-646P	0.649851	1.45645	0.661579	2.20148	0.027702	NA
ENSG00000224415.1	RP11-401L13.4	63.8865	4.74264	0.490422	9.67053	4.02e-22	4.54e-20		ENSG00000159217.8	IGF2BP1	11.1345	4.75323	1.01578	4.67938	2.88e-06	2.66e-05		ENSG00000232173.2	OR2H5P	1.65856	1.45636	0.733254	1.98616	0.0470161	NA
ENSG00000166530.8	HSBP1P2	5.2988	4.73906	0.957067	4.95166	7.36e-07	6.07e-06		ENSG00000163081.2	CCDC140	3.45072	4.75197	1.77966	2.67015	0.00758173	0.0221957		ENSG00000263371.2	AP000673.1	0.826668	1.45577	0.736813	1.97576	0.0481816	NA
ENSG00000261557.1	EEF1A1P38	90.5	4.73262	0.472952	10.0066	1.43e-23	1.91e-21		ENSG00000143768.10	LEFTY2	262.22	4.74939	0.737193	6.44253	1.17e-10	4.01e-09		ENSG00000183798.4	EMILIN3	1664.22	1.45568	0.466681	3.11923	0.00181325	0.045027
ENSG00000236972.2	FABP5P1	21.5499	4.7316	0.930398	5.08556	3.67e-07	3.24e-06		ENSG00000254012.1	RP11-546B8.5	7.67804	4.74804	0.97709	4.85937	1.18e-06	1.24e-05		ENSG00000186940.6	CHCHD2P9	208.982	1.45532	0.367819	3.95662	7.60173e-05	0.0080457
ENSG00000242640.1	RP11-302F12.1	5.12076	4.73074	0.975996	4.84709	1.25e-06	9.81e-06		ENSG00000242512.7	LINC01206	69.9338	4.74738	0.801008	5.92676	3.09e-09	7.21e-08		ENSG00000231589.1	AC009110.1	2.14206	1.4551	0.800333	1.81811	0.0690466	NA
ENSG00000211642.2	IGLV10-54	4.85031	4.73044	1.61119	2.93598	0.00332493	0.010657		ENSG00000177508.11	IRX3	151.79	4.7461	0.79357	5.9807	2.22e-09	5.42e-08		ENSG00000238250.1	ST6GAL2-IT1	2.61649	1.4535	0.609597	2.38437	0.0171086	NA
ENSG00000215088.3	RPS5P3	7.57496	4.73023	0.997209	4.74346	2.1e-06	1.56e-05		ENSG00000261557.1	EEF1A1P38	62.8708	4.73777	0.488758	9.69349	3.21e-22	1.13e-19		ENSG00000235726.4	AC010148.1	1.25021	1.45302	0.732423	1.98386	0.0472719	NA
ENSG00000258282.2	BTF3P2	4.94396	4.7299	0.94617	4.99899	5.76e-07	4.86e-06		ENSG00000279388.1	RP11-897M7.2	4.98433	4.73595	1.39186	3.40261	0.000667454	0.0028601		ENSG00000267677.1	RP11-27G24.1	1.8681	1.45259	0.674466	2.15369	0.0312644	NA
ENSG00000187498.13	COL4A1	20546.1	4.72957	0.456062	10.3704	3.38e-25	5.98e-23		ENSG00000243537.1	CTC-458A3.1	3.30615	4.73527	0.986427	4.80043	1.58e-06	1.6e-05		ENSG00000228592.1	D21S2088E	42.6004	1.45232	0.345133	4.208	2.57636e-05	0.00430323
ENSG00000213448.3	RPS23P2	5.15187	4.72876	0.958973	4.93106	8.18e-07	6.69e-06		ENSG00000232368.1	FTLP2	190.359	4.73405	0.491675	9.62842	6.07e-22	2.02e-19		ENSG00000213973.7	ZNF99	11.8554	1.45228	0.601178	2.41572	0.0157042	0.137761
ENSG00000237988.3	OR2I1P	46.1548	4.7285	0.914934	5.16814	2.36e-07	2.18e-06		ENSG00000170178.6	HOXD12	5.05189	4.73174	1.21023	3.90977	9.24e-05	0.000524149		ENSG00000237389.1	RP11-402L1.4	0.541802	1.45026	0.705342	2.05612	0.0397713	NA
ENSG00000235001.3	EIF4A1P2	63.2017	4.72795	0.486629	9.71571	2.58e-22	2.97e-20		ENSG00000254170.1	CTD-2073O6.1	5.04234	4.73119	1.12679	4.19883	2.68e-05	0.000181556		ENSG00000228802.1	AC073641.2	1.04386	1.44987	0.613275	2.36414	0.0180719	NA
ENSG00000259079.1	RP1-261D10.1	11.1786	4.72595	0.950635	4.97136	6.65e-07	5.53e-06		ENSG00000257927.1	MRPS36P5	3.3614	4.73038	1.61397	2.93089	0.00337993	0.0113272		ENSG00000240990.8	HOXA11-AS	43.8426	1.44885	0.559732	2.58847	0.00964025	0.107768
ENSG00000234115.2	RP11-288G3.4	4.98497	4.72538	0.96084	4.91797	8.74e-07	7.11e-06		ENSG00000233747.1	RPL36AP13	3.35658	4.72974	1.08518	4.35849	1.31e-05	9.83e-05		ENSG00000276399.1	FLJ36000	1.52051	1.44868	1.21231	1.19497	0.232099	NA
ENSG00000239559.2	RPL37P2	77.8565	4.72331	0.48064	9.82713	8.6e-23	1.04e-20		ENSG00000218069.2	RSL24D1P1	3.39233	4.7288	1.13808	4.15509	3.25e-05	0.000214394		ENSG00000161649.11	CD300LG	18.9165	1.44828	0.511773	2.82992	0.00465602	0.0746066
ENSG00000243537.1	CTC-458A3.1	5.07028	4.72314	0.954456	4.94852	7.48e-07	6.16e-06		ENSG00000243859.3	RPL5P17	14.6467	4.72673	0.831411	5.68519	1.31e-08	2.53e-07		ENSG00000231324.1	AP000696.2	23.5683	1.44753	0.60535	2.39122	0.0167923	0.142318
ENSG00000231940.1	RPS7P3	21.0763	4.72111	0.812365	5.81156	6.19e-09	8.07e-08		ENSG00000102007.9	PLP2	4339.11	4.72497	0.549955	8.59156	8.58e-18	1.24e-15		ENSG00000250609.1	RP11-158C21.2	0.555182	1.44705	0.707494	2.04532	0.0408236	NA
ENSG00000241746.1	RP11-941H19.1	21.1688	4.71958	0.798049	5.91389	3.34e-09	4.61e-08		ENSG00000182718.15	ANXA2	22748.6	4.72353	0.522273	9.04418	1.51e-19	3.02e-17		ENSG00000136352.16	NKX2-1	22.3829	1.44621	0.717293	2.01621	0.0437784	0.230524
ENSG00000242078.1	RP11-738B7.1	4.74432	4.71826	1.40558	3.35679	0.000788519	0.00303937		ENSG00000110077.13	MS4A6A	4291.82	4.72217	0.620268	7.61311	2.68e-14	2.12e-12		ENSG00000269586.6	CT45A10	1.94283	1.44612	0.803375	1.80006	0.0718518	NA
ENSG00000223829.4	AC004870.4	4.77384	4.71457	1.29011	3.65439	0.000257793	0.0011334		ENSG00000186832.7	KRT16	47.7118	4.72188	0.874731	5.39809	6.74e-08	1.06e-06		ENSG00000232192.1	RP11-62I21.1	3.43883	1.44568	0.692669	2.08712	0.0368777	NA
ENSG00000211934.3	IGHV1-2	7.12416	4.70924	1.64283	2.86654	0.00414991	0.0129088		ENSG00000065328.15	MCM10	209.202	4.72023	0.604594	7.80726	5.84e-15	5.35e-13		ENSG00000249367.1	FABP5P12	0.780357	1.44334	0.77015	1.87411	0.0609153	NA
ENSG00000241061.3	RPL5P1	89.7421	4.70693	0.479029	9.82598	8.7e-23	1.05e-20		ENSG00000277043.1	EEF1A1P42	3.41766	4.71543	1.02337	4.60774	4.07e-06	3.6e-05		ENSG00000253372.4	RP11-44N11.1	3.58452	1.4431	0.517956	2.78614	0.00533398	0.0799917
ENSG00000240480.1	RPL29P2	7.50779	4.70658	0.958649	4.90959	9.13e-07	7.37e-06		ENSG00000225912.1	RP13-258O15.1	14.5049	4.71458	0.791574	5.95596	2.59e-09	6.18e-08		ENSG00000239821.3	RN7SL513P	1.04639	1.44294	0.671959	2.14737	0.031764	NA
ENSG00000270550.1	IGHV3-30	24.343	4.70353	1.5422	3.04989	0.00228922	0.00771804		ENSG00000242814.2	RP11-436H11.1	28.9059	4.71138	0.579184	8.13451	4.14e-16	4.54e-14		ENSG00000197057.7	DTHD1	65.008	1.44285	0.545289	2.64602	0.00814445	0.0993058
ENSG00000172746.6	RP11-344H11.4	7.36507	4.69869	0.964667	4.87079	1.11e-06	8.81e-06		ENSG00000228847.1	ATP5G2P4	10.9493	4.71038	0.890695	5.28843	1.23e-07	1.78e-06		ENSG00000231427.4	LINC01445	56.3264	1.44261	0.588283	2.45224	0.0141971	0.130418
ENSG00000143768.10	LEFTY2	363.495	4.69717	0.695906	6.74972	1.48e-11	3.25e-10		ENSG00000240376.1	RP11-36C20.1	315.707	4.70626	0.357964	13.1473	1.76e-39	1.04e-35		ENSG00000229876.1	CASC20	0.921674	1.44129	1.19198	1.20916	0.2266	NA
ENSG00000233747.1	RPL36AP13	5.12306	4.69534	0.991491	4.73564	2.18e-06	1.61e-05		ENSG00000229752.1	RPL7P10	4.95817	4.70414	1.01746	4.62341	3.77e-06	3.37e-05		ENSG00000235689.1	AP000351.13	6.9122	1.4406	0.678611	2.12287	0.0337645	0.203351
ENSG00000266378.1	RP11-214O1.3	7.02007	4.69518	1.19249	3.93728	8.24e-05	0.000413415		ENSG00000132432.12	SEC61G	18790	4.70238	0.847477	5.54869	2.88e-08	5.04e-07		ENSG00000203995.8	ZYG11A	9.95499	1.44049	0.498016	2.89246	0.00382237	0.0675589
ENSG00000230406.2	AC079834.1	5.08071	4.69243	0.951324	4.93252	8.12e-07	6.64e-06		ENSG00000253796.1	RP11-1084E5.1	4.99914	4.70207	1.36261	3.45078	0.000558967	0.00245		ENSG00000266202.1	RP1-66C13.4	0.729276	1.43945	0.706439	2.03761	0.0415889	NA
ENSG00000233057.1	EEF1A1P14	104.302	4.69126	0.430342	10.9012	1.14e-27	2.95e-25		ENSG00000222057.1	RNU4-62P	4.90739	4.70197	1.17847	3.98991	6.61e-05	0.00039385		ENSG00000171786.5	NHLH1	238.906	1.4386	0.559508	2.57119	0.0101349	0.110031
ENSG00000213183.3	RPS7P8	7.41334	4.68921	0.978156	4.79393	1.64e-06	1.25e-05		ENSG00000234380.1	LINC01426	140.399	4.69837	0.616502	7.62101	2.52e-14	2.02e-12		ENSG00000235084.3	CHCHD2P6	214.696	1.43851	0.346598	4.15037	3.31939e-05	0.00521223
ENSG00000124564.16	SLC17A3	4.74092	4.68879	1.28976	3.63539	0.000277562	0.00120942		ENSG00000181374.6	CCL13	62.0323	4.6965	1.23302	3.80895	0.000139558	0.000746412		ENSG00000205293.3	RP11-1112C15.1	4.51091	1.43826	0.72961	1.97127	0.0486935	0.242414
ENSG00000181104.6	F2R	4478.27	4.68633	0.374466	12.5147	6.2e-36	5.34e-33		ENSG00000224861.1	YBX1P1	181.618	4.69568	0.298986	15.7053	1.39e-55	2.45e-51		ENSG00000234787.6	LINC00458	2.18199	1.43789	0.761615	1.88796	0.0590318	NA
ENSG00000166926.7	MS4A6E	4.66321	4.68388	1.28953	3.63224	0.000280976	0.00122272		ENSG00000270276.2	HIST2H4B	3.30252	4.69493	1.20304	3.90254	9.52e-05	0.00053799		ENSG00000255807.1	PTP4A1P2	0.764193	1.43693	0.684958	2.09783	0.0359198	NA
ENSG00000230402.2	LINC01349	4.62063	4.68035	1.1026	4.24485	2.19e-05	0.000127064		ENSG00000226532.1	RP5-1052M9.1	7.41383	4.69106	1.04046	4.50863	6.52e-06	5.39e-05		ENSG00000159625.13	DRC7	123.309	1.43615	0.493505	2.91009	0.00361323	0.0660174
ENSG00000223822.2	EEF1A1P1	36.0557	4.67441	0.62566	7.47116	7.95e-14	2.59e-12		ENSG00000267461.1	RP11-120M18.5	7.27099	4.69075	1.1979	3.9158	9.01e-05	0.000513207		ENSG00000273428.3	RP4-539M6.22	5.11881	1.43511	0.442018	3.24673	0.0011674	0.0359967
ENSG00000203446.2	AC004988.1	7.14816	4.67392	1.21938	3.83304	0.000126571	0.000603533		ENSG00000234797.5	RPS3AP6	384.067	4.69044	0.473706	9.90158	4.1e-23	1.7e-20		ENSG00000227499.1	RP11-419M24.4	2.56751	1.43471	0.600577	2.38888	0.0168996	NA
ENSG00000132432.12	SEC61G	26354.1	4.6739	0.864568	5.40606	6.44e-08	6.77e-07		ENSG00000142945.11	KIF2C	740.529	4.6887	0.528132	8.8779	6.81e-19	1.16e-16		ENSG00000037897.15	METTL1	1949.21	1.4345	0.419619	3.41857	0.000629501	0.0256157
ENSG00000218472.2	RP1-140K8.2	4.99158	4.67264	0.959131	4.87174	1.11e-06	8.78e-06		ENSG00000213661.3	RP11-510I6.2	5.01001	4.68847	1.07773	4.35032	1.36e-05	0.000101319		ENSG00000224416.2	IFNA22P	1.05807	1.43437	0.796529	1.80078	0.0717378	NA
ENSG00000154545.15	MAGED4	93.3433	4.66566	0.491768	9.48754	2.37e-21	2.4e-19		ENSG00000198353.7	HOXC4	169.611	4.68779	0.52243	8.97304	2.88e-19	5.41e-17		ENSG00000274295.1	RP11-1081M5.3	3.73944	1.43339	0.578731	2.47679	0.0132571	0.126546
ENSG00000205293.3	RP11-1112C15.1	4.60852	4.66423	1.39275	3.34893	0.00081125	0.0031172		ENSG00000235385.1	GS1-600G8.5	25.8509	4.68758	0.969155	4.83677	1.32e-06	1.37e-05		ENSG00000139151.13	PLCZ1	1.62132	1.43324	0.992442	1.44415	0.148696	NA
ENSG00000213661.3	RP11-510I6.2	7.3918	4.66262	0.986613	4.72588	2.29e-06	1.68e-05		ENSG00000233380.1	RPS2P48	14.306	4.68727	0.778925	6.01761	1.77e-09	4.44e-08		ENSG00000271360.1	RP11-138I18.1	0.427638	1.43115	0.914892	1.56428	0.117751	NA
ENSG00000270933.1	CTD-2227E11.1	15.2551	4.66204	1.05205	4.4314	9.36e-06	5.94e-05		ENSG00000227706.3	RP11-301G19.1	3.25536	4.68551	1.09489	4.27942	1.87e-05	0.000133431		ENSG00000225792.1	AC004540.4	503.889	1.42933	0.45709	3.12702	0.00176588	0.0443447
ENSG00000225416.1	AC104843.3	7.21972	4.66191	0.973528	4.78867	1.68e-06	1.28e-05		ENSG00000237285.1	HNRNPA1P2	3.18392	4.68352	0.987752	4.7416	2.12e-06	2.05e-05		ENSG00000206702.1	RNU1-11P	1.67803	1.42765	1.01629	1.40477	0.16009	NA
ENSG00000137869.12	CYP19A1	222.742	4.65816	0.66374	7.01806	2.25e-12	5.69e-11		ENSG00000163661.3	PTX3	1987.95	4.67778	0.772324	6.05676	1.39e-09	3.58e-08		ENSG00000224944.1	CASC6	4.55682	1.42747	0.554093	2.57623	0.00998849	0.109323
ENSG00000117122.12	MFAP2	420.842	4.65697	0.740824	6.2862	3.25e-10	5.51e-09		ENSG00000243225.2	RP11-7F17.1	4.8673	4.67682	1.09093	4.28701	1.81e-05	0.000129632		ENSG00000227777.1	RP4-738P11.3	0.669276	1.42745	0.744951	1.91617	0.055344	NA
ENSG00000236311.5	TLX1NB	4.54154	4.65137	1.52552	3.04905	0.00229569	0.00773728		ENSG00000228285.2	LYPLA2P1	7.15857	4.67574	0.983223	4.75553	1.98e-06	1.94e-05		ENSG00000243715.1	CACNA2D3-AS1	0.445591	1.42634	0.879473	1.62181	0.104844	NA
ENSG00000232362.1	ATP5LP2	10.485	4.64625	0.971226	4.78391	1.72e-06	1.3e-05		ENSG00000157227.11	MMP14	14374.1	4.66961	0.630983	7.40053	1.36e-13	9.49e-12		ENSG00000225588.2	AC096669.1	4.1099	1.42585	0.736987	1.9347	0.0530265	0.252986
ENSG00000232893.1	IQCA1-AS1	10.1351	4.64589	1.08462	4.28341	1.84e-05	0.000108818		ENSG00000106366.8	SERPINE1	15285.6	4.66912	0.814227	5.73442	9.78e-09	1.98e-07		ENSG00000233272.1	PNPT1P2	1.07482	1.42571	0.770972	1.84924	0.0644237	NA
ENSG00000182383.8	RPL27AP5	15.3593	4.6415	0.895951	5.18052	2.21e-07	2.06e-06		ENSG00000228034.1	HMGN2P21	3.13901	4.66418	1.0451	4.46289	8.09e-06	6.52e-05		ENSG00000250456.1	AC006552.1	0.516126	1.42559	1.69292	0.842087	0.399739	NA
ENSG00000244585.1	RPL12P33	10.5304	4.63916	0.96706	4.79718	1.61e-06	1.23e-05		ENSG00000255398.2	HCAR3	10.5011	4.66026	1.33667	3.48647	0.000489442	0.00219186		ENSG00000081842.16	PCDHA6	45.5632	1.42329	0.650715	2.18727	0.0287227	0.187876
ENSG00000211663.2	IGLV3-19	33.8607	4.63829	1.30136	3.56418	0.000365	0.00153923		ENSG00000217027.1	TPT1P4	84.3609	4.65964	0.527543	8.83272	1.02e-18	1.69e-16		ENSG00000280382.1	RP11-804H8.7	0.742832	1.42268	0.854476	1.66497	0.0959181	NA
ENSG00000129988.5	LBP	50.2374	4.63669	1.10468	4.19733	2.7e-05	0.00015309		ENSG00000204194.1	RPL12P1	3.12966	4.657	1.05066	4.43247	9.32e-06	7.35e-05		ENSG00000273950.1	Metazoa_SRP	1.05949	1.42213	0.642996	2.21173	0.0269853	NA
ENSG00000188060.6	RAB42	406.988	4.63578	0.408675	11.3434	7.99e-30	2.7e-27		ENSG00000211950.2	IGHV1-24	17.7386	4.65647	2.19299	2.12335	0.0337248	0.0759374		ENSG00000177673.3	C2orf57	1.20969	1.42151	0.799971	1.77696	0.0755752	NA
ENSG00000108821.12	COL1A1	20246.2	4.63533	0.822906	5.63288	1.77e-08	2.1e-07		ENSG00000275395.3	FCGBP	20991.9	4.6555	0.665042	7.00031	2.55e-12	1.31e-10		ENSG00000251151.2	HOXC-AS3	13.4711	1.42107	0.529545	2.68358	0.00728396	0.0939315
ENSG00000271707.1	ATP1B3P1	10.3376	4.63385	0.945927	4.89874	9.65e-07	7.74e-06		ENSG00000232672.1	RP4-706L14.2	4.65878	4.65526	0.979696	4.75174	2.02e-06	1.97e-05		ENSG00000248740.4	RP11-328K4.1	0.91965	1.41939	1.00273	1.41552	0.156915	NA
ENSG00000227682.2	ATP5A1P2	10.4325	4.63192	0.964485	4.80248	1.57e-06	1.2e-05		ENSG00000176842.13	IRX5	44.2733	4.65261	0.925122	5.02919	4.93e-07	5.9e-06		ENSG00000179755.3	CTD-2144E22.5	1.14155	1.41873	0.977132	1.45193	0.146521	NA
ENSG00000235064.1	SLC25A5P2	10.2909	4.62797	0.954628	4.84793	1.25e-06	9.77e-06		ENSG00000211789.2	TRAV12-2	3.11335	4.64933	1.39134	3.34163	0.000832877	0.00345761		ENSG00000253399.1	AC078852.2	0.864219	1.41867	0.710052	1.99798	0.0457188	NA
ENSG00000213704.3	EEF1A1P15	7.1469	4.62364	0.960619	4.81319	1.49e-06	1.14e-05		ENSG00000280441.1	CH507-528H12.1	3.20522	4.64754	1.10219	4.21663	2.48e-05	0.000169889		ENSG00000259575.1	RP11-39M21.2	1.37504	1.41864	0.701233	2.02307	0.0430663	NA
ENSG00000253796.1	RP11-1084E5.1	6.62541	4.62083	1.16481	3.96703	7.28e-05	0.000370813		ENSG00000228462.1	RP11-445N18.3	7.24293	4.64499	0.973216	4.77283	1.82e-06	1.8e-05		ENSG00000278599.3	TBC1D3E	3.26539	1.4181	0.750783	1.88883	0.058914	NA
ENSG00000219391.1	AC019129.1	4.7189	4.62066	0.969616	4.76546	1.88e-06	1.41e-05		ENSG00000225416.1	AC104843.3	4.73953	4.64068	1.04718	4.4316	9.35e-06	7.38e-05		ENSG00000254740.2	RP11-334E6.3	1.42164	1.41776	0.635646	2.23043	0.025719	NA
ENSG00000234964.4	FABP5P7	123.545	4.6182	0.701426	6.58403	4.58e-11	9.2e-10		ENSG00000172322.12	CLEC12A	66.4852	4.6402	0.742135	6.25249	4.04e-10	1.2e-08		ENSG00000232001.1	AC108868.6	0.555071	1.41691	0.914814	1.54885	0.121418	NA
ENSG00000147869.4	CER1	9.96906	4.61783	1.24072	3.72189	0.000197738	0.000897031		ENSG00000233057.1	EEF1A1P14	69.8241	4.63759	0.461169	10.0562	8.63e-24	3.85e-21		ENSG00000164488.10	DACT2	70.7908	1.41624	0.581933	2.43368	0.0149462	0.134635
ENSG00000218175.2	AC016739.2	568.746	4.61751	0.322856	14.3021	2.12e-46	6.61e-43		ENSG00000177447.6	CBX3P1	3.17128	4.63323	1.00828	4.59519	4.32e-06	3.78e-05		ENSG00000254718.5	CTD-2184C24.2	17.7113	1.41581	0.317347	4.4614	8.14273e-06	0.0024071
ENSG00000229000.1	SEPT7P8	6.93317	4.61505	0.968273	4.76627	1.88e-06	1.41e-05		ENSG00000229985.2	RP11-40H20.5	3.17756	4.63184	1.02979	4.49786	6.86e-06	5.63e-05		ENSG00000279774.1	RP11-278H7.5	0.721716	1.41559	0.866312	1.63405	0.102249	NA
ENSG00000169245.5	CXCL10	997.585	4.61495	0.74791	6.17046	6.81e-10	1.09e-08		ENSG00000214629.3	RPSAP6	4.72131	4.62547	1.01201	4.57056	4.86e-06	4.19e-05		ENSG00000105880.4	DLX5	369.693	1.4147	0.643965	2.19685	0.028031	0.185788
ENSG00000241429.1	EEF1A1P25	63.3098	4.61126	0.504529	9.13973	6.26e-20	5.18e-18		ENSG00000158164.6	TMSB15A	194.493	4.62511	0.85614	5.40228	6.58e-08	1.04e-06		ENSG00000264449.4	RP11-945C19.4	1.24822	1.41313	0.679654	2.07919	0.0375997	NA
ENSG00000123219.11	CENPK	473.428	4.60946	0.419082	10.9989	3.87e-28	1.04e-25		ENSG00000213448.3	RPS23P2	3.11562	4.62156	1.00011	4.62104	3.82e-06	3.4e-05		ENSG00000224963.2	U82695.9	4.96416	1.41267	0.554293	2.54859	0.0108159	0.113624
ENSG00000242060.1	RPS3AP49	49.0384	4.60943	0.601136	7.66787	1.75e-14	6.21e-13		ENSG00000275874.1	LINC00162	7.10521	4.62026	1.25098	3.69331	0.000221356	0.00110574		ENSG00000270207.1	RP11-157E16.1	6.98082	1.41249	0.442768	3.19015	0.00142201	0.0394995
ENSG00000241556.1	RP11-490G8.1	44.4909	4.6089	0.562137	8.19889	2.43e-16	1.17e-14		ENSG00000219773.1	RP11-506B6.3	10.1932	4.61811	0.939791	4.91397	8.92e-07	9.79e-06		ENSG00000279444.1	RP11-715H19.2	0.892671	1.41226	0.700933	2.01483	0.0439229	NA
ENSG00000227365.1	AC008060.5	4.35458	4.60836	1.36071	3.38672	0.000707335	0.00276701		ENSG00000261025.1	RP11-84D1.2	3.10606	4.61667	1.14124	4.04531	5.23e-05	0.000322697		ENSG00000243300.2	LINC00359	2.35383	1.41217	0.600538	2.35151	0.0186974	NA
ENSG00000213309.3	RPL9P18	28.9461	4.6081	0.712803	6.46476	1.01e-10	1.89e-09		ENSG00000234009.1	RPL5P34	149.375	4.6103	0.392223	11.7543	6.71e-32	1.32e-28		ENSG00000186439.11	TRDN	37.9562	1.41158	0.677168	2.08454	0.037111	0.212747
ENSG00000124731.11	TREM1	717.265	4.60387	0.738741	6.23205	4.6e-10	7.59e-09		ENSG00000235207.1	TUBBP6	6.87642	4.60949	1.02051	4.51684	6.28e-06	5.2e-05		ENSG00000279551.1	RP11-588G21.1	4.50174	1.41153	0.604733	2.33414	0.0195883	0.153746
ENSG00000233514.1	RP11-570P14.1	24.6301	4.60341	0.70103	6.56664	5.15e-11	1.02e-09		ENSG00000224415.1	RP11-401L13.4	40.1977	4.60868	0.548614	8.40059	4.44e-17	5.63e-15		ENSG00000214252.4	AZGP1P2	0.658192	1.41125	0.923359	1.52839	0.126416	NA
ENSG00000216938.3	RPL7P58	4.64083	4.59791	0.96856	4.74716	2.06e-06	1.53e-05		ENSG00000187037.7	GPR141	49.5192	4.60863	0.835056	5.51895	3.41e-08	5.82e-07		ENSG00000253642.4	RP11-317N12.1	30.4556	1.40835	0.650671	2.16445	0.0304299	0.193634
ENSG00000244437.1	IGKV3-15	27.148	4.59596	1.40519	3.27071	0.00107277	0.00398187		ENSG00000137869.12	CYP19A1	151.568	4.60651	0.715724	6.43615	1.23e-10	4.15e-09		ENSG00000205944.10	DAZ2	0.675443	1.4079	1.68508	0.835514	0.403428	NA
ENSG00000235508.3	RPS2P7	144.842	4.5957	0.381099	12.0591	1.74e-33	1.12e-30		ENSG00000211897.6	IGHG3	182.101	4.60173	0.971683	4.73583	NA	NA		ENSG00000133665.11	DYDC2	34.8898	1.40784	0.616991	2.28178	0.0225023	0.166208
ENSG00000237186.1	RP11-229A12.2	4.7322	4.59505	0.986838	4.65633	3.22e-06	2.28e-05		ENSG00000280800.1	CH507-513H4.6	17.0613	4.60062	0.877425	5.24332	1.58e-07	2.2e-06		ENSG00000174279.4	EVX2	19.3137	1.40772	0.465042	3.02708	0.00246927	0.0534588
ENSG00000240087.3	RP11-254B13.1	123.025	4.59178	0.433724	10.5869	3.43e-26	6.97e-24		ENSG00000172746.6	RP11-344H11.4	4.63276	4.59914	1.01462	4.53288	5.82e-06	4.87e-05		ENSG00000215117.5	LINC00588	3.71269	1.40756	1.18612	1.18669	0.235348	0.521876
ENSG00000168505.6	GBX2	162.559	4.58876	0.838687	5.47136	4.47e-08	4.86e-07		ENSG00000246095.2	LINC01096	3.16146	4.59715	1.43148	3.21147	0.00132059	0.00510769		ENSG00000257885.1	RP11-474C8.4	2.77233	1.40751	0.44883	3.13596	0.00171291	NA
ENSG00000243620.1	RP11-649A16.1	31.6779	4.58674	1.07958	4.24863	2.15e-05	0.000125172		ENSG00000138755.5	CXCL9	197.842	4.59709	0.65967	6.96878	3.2e-12	1.6e-10		ENSG00000275212.1	RP3-446N13.5	1.78668	1.4075	0.751346	1.8733	0.0610264	NA
ENSG00000228205.1	RP11-778D9.4	233.32	4.58045	0.405368	11.2995	1.32e-29	4.31e-27		ENSG00000257219.4	RP11-54A9.1	33.7357	4.59705	0.881932	5.21247	1.86e-07	2.54e-06		ENSG00000162624.13	LHX8	2.9428	1.40747	1.123	1.25332	0.210091	NA
ENSG00000273615.1	RP11-1136G4.2	34.6123	4.58029	0.915911	5.0008	5.71e-07	4.82e-06		ENSG00000229367.1	HMGN2P19	3.04227	4.59577	1.15508	3.97875	6.93e-05	0.000409944		ENSG00000232983.2	RP11-296L22.7	1.19165	1.40381	0.775782	1.80955	0.0703658	NA
ENSG00000237493.3	RP11-603J24.7	90.186	4.57874	0.455007	10.063	8.05e-24	1.14e-21		ENSG00000259727.1	RP11-1069G10.2	3.03301	4.59503	1.57537	2.91679	0.00353653	0.0117613		ENSG00000132677.11	RHBG	18.3973	1.40376	0.394032	3.56256	0.000367251	0.0195689
ENSG00000241081.1	RP11-488C13.1	42.6336	4.5764	0.559961	8.17271	3.02e-16	1.43e-14		ENSG00000158104.10	HPD	126.347	4.59074	0.615479	7.45881	8.73e-14	6.34e-12		ENSG00000260492.2	CISTR	10.3748	1.40343	0.428272	3.27695	0.00104935	0.0341292
ENSG00000217241.1	CBX3P9	42.7355	4.57196	0.558727	8.18281	2.77e-16	1.33e-14		ENSG00000251354.3	RP11-697N18.1	3.06299	4.58873	1.17445	3.90712	9.34e-05	0.00052891		ENSG00000229702.1	RP1-274L7.1	1.00266	1.40287	0.807064	1.73823	0.0821697	NA
ENSG00000226532.1	RP5-1052M9.1	9.85158	4.57137	1.00026	4.57019	4.87e-06	3.31e-05		ENSG00000211935.3	IGHV1-3	2.99984	4.58717	3.29926	1.39036	0.164418	0.268724		ENSG00000159387.7	IRX6	4.84464	1.40163	0.706983	1.98256	0.0474169	0.23898
ENSG00000230629.2	RPS23P8	316.275	4.56863	0.332902	13.7236	7.33e-43	1.65e-39		ENSG00000270933.1	CTD-2227E11.1	10.1158	4.58435	1.14536	4.00255	6.27e-05	0.000376811		ENSG00000260015.1	RP11-510M2.5	0.512874	1.40089	0.901797	1.55344	0.120317	NA
ENSG00000064886.12	CHI3L2	14827.4	4.56847	0.777275	5.87755	4.16e-09	5.63e-08		ENSG00000236111.5	RP11-630I5.1	6.74515	4.58122	0.98154	4.66738	3.05e-06	2.81e-05		ENSG00000277984.1	RP11-735A19.3	2.26216	1.40013	0.561012	2.49573	0.0125698	NA
ENSG00000196183.5	RPS2P4	38.1699	4.56026	0.567224	8.03962	9.01e-16	3.92e-14		ENSG00000230148.7	HOXB-AS1	32.3227	4.58036	0.739789	6.19143	5.96e-10	1.69e-08		ENSG00000237063.1	RP4-550H1.5	0.747679	1.39924	0.64459	2.17075	0.0299501	NA
ENSG00000197301.6	RP11-366L20.2	14.599	4.55936	1.17311	3.88656	0.000101673	0.000496627		ENSG00000166825.12	ANPEP	1720.05	4.57781	0.916601	4.99433	5.9e-07	6.89e-06		ENSG00000164821.4	DEFA4	1.77859	1.39885	0.945065	1.48016	0.138831	NA
ENSG00000233952.1	FTLP15	6.57909	4.55877	1.01903	4.47364	7.69e-06	4.98e-05		ENSG00000212695.5	RP11-134K1.2	13.3486	4.57719	0.827117	5.5339	3.13e-08	5.41e-07		ENSG00000232463.1	RP11-195C7.2	1.22928	1.39663	0.58628	2.3822	0.0172098	NA
ENSG00000271711.1	RP11-392O18.2	6.53633	4.55543	0.952153	4.78435	1.72e-06	1.3e-05		ENSG00000226243.1	RPL37AP1	59.7877	4.57635	0.446528	10.2488	1.2e-24	6.4e-22		ENSG00000229259.1	LRRC37A12P	0.989187	1.39662	0.698087	2.00064	0.0454316	NA
ENSG00000241494.1	RP11-796G6.1	41.8897	4.55347	0.579664	7.85536	3.99e-15	1.58e-13		ENSG00000228844.1	RP11-467I20.3	6.89192	4.57558	1.03033	4.44091	8.96e-06	7.11e-05		ENSG00000254055.1	RP11-17A4.4	2.65119	1.39482	0.851681	1.63772	0.10148	NA
ENSG00000213201.3	FABP5P10	4.41029	4.55281	1.07273	4.24415	2.19e-05	0.000127388		ENSG00000271707.1	ATP1B3P1	6.81585	4.57535	0.983038	4.6543	3.25e-06	2.97e-05		ENSG00000243944.4	RP11-167H9.4	1.05006	1.39362	0.716191	1.94588	0.0516696	NA
ENSG00000181260.8	MTHFD2P7	4.47505	4.55142	0.997284	4.56381	5.02e-06	3.4e-05		ENSG00000240480.1	RPL29P2	4.5511	4.57479	1.02805	4.44996	8.59e-06	6.86e-05		ENSG00000205054.5	LINC01121	12.8354	1.39354	0.567269	2.45658	0.0140268	0.12965
ENSG00000213432.2	RP11-624L12.1	19.2603	4.55101	0.795402	5.72165	1.05e-08	1.31e-07		ENSG00000226098.4	SEC11B	4.51168	4.57469	1.03029	4.44018	8.99e-06	7.13e-05		ENSG00000042304.9	C2orf83	1.6382	1.39346	0.605972	2.29955	0.0214737	NA
ENSG00000242206.2	RPS26P35	4.39554	4.54623	1.02441	4.4379	9.08e-06	5.78e-05		ENSG00000198099.7	ADH4	9.87773	4.57329	1.29217	3.53924	0.000401282	0.00184005		ENSG00000215805.3	RP11-438O11.1	0.550004	1.39301	0.775232	1.79689	0.0723527	NA
ENSG00000251118.1	CTC-505O3.1	4.50734	4.54419	0.941531	4.82638	1.39e-06	1.08e-05		ENSG00000258445.3	RP11-307P22.1	2.9754	4.57143	1.07803	4.24055	2.23e-05	0.000154786		ENSG00000128408.8	RIBC2	54.0513	1.39295	0.506563	2.7498	0.00596323	0.0846247
ENSG00000121621.6	KIF18A	288.129	4.54355	0.415409	10.9375	7.62e-28	2.02e-25		ENSG00000248854.1	HNRNPH1P3	4.41144	4.57061	1.00553	4.54547	5.48e-06	4.62e-05		ENSG00000229716.2	RP11-185B14.1	1.66841	1.39262	0.546724	2.54721	0.0108588	NA
ENSG00000251354.3	RP11-697N18.1	4.40034	4.54314	0.951711	4.77365	1.81e-06	1.36e-05		ENSG00000234520.4	AC018464.3	2.96471	4.5689	2.64805	1.72538	0.0844584	0.159048		ENSG00000224854.3	CDKN2A-AS1	5.59963	1.39241	0.986282	1.41178	0.158015	0.428739
ENSG00000244681.1	MTHFD2P1	64.1938	4.54114	1.11454	4.07447	4.61e-05	0.000247838		ENSG00000198768.9	APCDD1L	241.411	4.56724	1.06872	4.27358	1.92e-05	0.000136422		ENSG00000214313.7	AZGP1P1	3.57285	1.39187	0.619198	2.24786	0.0245849	0.17402
ENSG00000187653.11	TMSB4XP8	1655.94	4.53738	0.362999	12.4997	7.49e-36	6.32e-33		ENSG00000174343.5	CHRNA9	609.179	4.56323	0.822893	5.54534	2.93e-08	5.12e-07		ENSG00000271286.1	LL0XNC01-39B3.1	0.539519	1.39148	0.707476	1.96682	0.0492041	NA
ENSG00000244266.1	RP11-112N23.1	6.64539	4.53725	0.96458	4.70387	2.55e-06	1.85e-05		ENSG00000138083.4	SIX3	20.3013	4.56318	1.0546	4.32695	1.51e-05	0.000111089		ENSG00000212195.2	U3	1.82062	1.39143	0.579492	2.40111	0.0163453	NA
ENSG00000218069.2	RSL24D1P1	4.44513	4.53549	0.978583	4.63475	3.57e-06	2.51e-05		ENSG00000229000.1	SEPT7P8	4.58779	4.56272	1.00207	4.55328	5.28e-06	4.48e-05		ENSG00000166535.18	A2ML1	237.587	1.39097	0.428885	3.24322	0.00118186	0.0360969
ENSG00000179157.4	RPS2P28	6.49471	4.53324	0.949623	4.77372	1.81e-06	1.36e-05		ENSG00000249639.1	CTB-138E5.1	3.05919	4.56267	1.16992	3.9	9.62e-05	0.0005428		ENSG00000279642.1	RP5-1033E15.3	0.537654	1.39082	0.689252	2.01787	0.0436049	NA
ENSG00000230979.3	AC079250.1	133.874	4.53287	0.447094	10.1385	3.73e-24	5.55e-22		ENSG00000235459.5	RPS26P31	10.0033	4.56178	0.986904	4.62231	3.79e-06	3.39e-05		ENSG00000275812.1	RP4-697K14.15	0.968885	1.39023	0.718995	1.93357	0.0531656	NA
ENSG00000225671.2	FCF1P6	4.16968	4.53065	1.1131	4.0703	4.7e-05	0.000251819		ENSG00000185834.10	RPL12P4	118.447	4.56111	0.391692	11.6446	2.44e-31	4.1e-28		ENSG00000228459.3	LINC01546	68.6823	1.38924	0.445744	3.11667	0.00182905	0.0452155
ENSG00000213051.3	RPL5P5	18.8529	4.52853	0.812829	5.57132	2.53e-08	2.88e-07		ENSG00000279141.2	LINC01451	13.0004	4.55955	1.08245	4.21225	2.53e-05	0.000172687		ENSG00000166104.13	RP11-299H22.3	3.29601	1.38832	0.633277	2.19227	0.0283597	NA
ENSG00000197123.8	ZNF679	4.28216	4.525	1.88314	2.40291	0.0162654	0.0415911		ENSG00000170312.14	CDK1	805.201	4.55911	0.503838	9.04876	1.45e-19	2.91e-17		ENSG00000273615.1	RP11-1136G4.2	33.8206	1.38823	0.491758	2.823	0.00475766	0.0751884
ENSG00000237818.1	RPS3AP29	4.55976	4.52325	0.954754	4.73761	2.16e-06	1.6e-05		ENSG00000130635.14	COL5A1	6748.5	4.55683	0.776559	5.86798	4.41e-09	9.88e-08		ENSG00000275040.1	RP11-70D24.4	2.88398	1.38751	0.538673	2.5758	0.0100008	NA
ENSG00000236739.3	CLIC4P1	13.7149	4.52118	0.914577	4.94347	7.67e-07	6.3e-06		ENSG00000236562.4	RP11-396M11.1	13.0541	4.55407	0.910701	5.00062	5.71e-07	6.7e-06		ENSG00000232023.2	AC009410.1	2.48184	1.38734	0.73001	1.90044	0.0573757	NA
ENSG00000248854.1	HNRNPH1P3	6.35611	4.51702	0.942004	4.79512	1.63e-06	1.24e-05		ENSG00000242371.1	IGKV1-39	2.91519	4.55217	1.54673	2.94308	0.00324964	0.0109581		ENSG00000249158.5	PCDHA11	99.5114	1.38667	0.544562	2.54639	0.0108844	0.113768
ENSG00000137441.7	FGFBP2	253.353	4.51652	0.835249	5.40739	6.39e-08	6.73e-07		ENSG00000241081.1	RP11-488C13.1	28.9564	4.55203	0.61097	7.45049	9.3e-14	6.72e-12		ENSG00000231532.4	LINC01249	0.659379	1.38594	1.24943	1.10926	0.267318	NA
ENSG00000228657.1	RP11-170J3.2	6.59657	4.5133	0.941136	4.79559	1.62e-06	1.24e-05		ENSG00000237987.1	RP11-503C24.2	2.91333	4.54747	1.35499	3.3561	0.000790501	0.00330974		ENSG00000241767.2	LINC01324	12.225	1.38589	0.942889	1.46984	0.141606	0.407505
ENSG00000242512.7	LINC01206	85.1363	4.51308	0.839117	5.37836	7.52e-08	7.8e-07		ENSG00000225405.3	RPS15AP17	6.67317	4.54568	1.11303	4.08406	4.43e-05	0.00027902		ENSG00000270513.1	RP11-116B13.1	0.705631	1.38505	0.768503	1.80226	0.0715037	NA
ENSG00000213452.4	AKR1B1P2	6.56193	4.51215	0.955895	4.72033	2.35e-06	1.73e-05		ENSG00000229628.1	AC073115.7	4.40007	4.54092	1.34806	3.36848	0.000755846	0.00318659		ENSG00000271369.1	RP11-350D17.3	0.754126	1.38486	1.25569	1.10287	0.270085	NA
ENSG00000129654.7	FOXJ1	1943.73	4.50936	0.71497	6.30706	2.84e-10	4.89e-09		ENSG00000233459.1	AC125238.2	2.84868	4.53887	1.01109	4.48907	7.15e-06	5.85e-05		ENSG00000217824.1	SNRPEP6	1.60432	1.38482	0.670487	2.0654	0.0388855	NA
ENSG00000237456.3	RP11-154D3.1	9.57849	4.5039	0.955514	4.71358	2.43e-06	1.78e-05		ENSG00000226144.2	RPS27AP3	3.03663	4.53729	1.05504	4.30057	1.7e-05	0.00012297		ENSG00000278819.1	RP5-1099C19.2	1.78624	1.38438	0.684119	2.0236	0.0430115	NA
ENSG00000267045.1	AC006126.4	18.0933	4.49713	0.880048	5.1101	3.22e-07	2.88e-06		ENSG00000211668.2	IGLV2-11	53.777	4.53611	1.16186	3.90417	9.45e-05	0.000534717		ENSG00000257612.1	RP11-384J4.1	1.19447	1.384	0.764368	1.81064	0.0701963	NA
ENSG00000269983.1	RP11-497H16.9	6.09894	4.49264	1.134	3.96177	7.44e-05	0.000378075		ENSG00000237668.1	RPS15AP38	22.6576	4.53523	0.709602	6.39123	1.65e-10	5.41e-09		ENSG00000150722.9	PPP1R1C	325.78	1.38362	0.384787	3.59581	0.000323383	0.0183382
ENSG00000226701.1	RP11-570G20.1	18.5544	4.4911	0.785986	5.71397	1.1e-08	1.36e-07		ENSG00000153976.2	HS3ST3A1	151.671	4.53422	0.844289	5.37046	7.85e-08	1.21e-06		ENSG00000184471.7	C1QTNF8	4.31159	1.38257	0.635636	2.1751	0.0296229	0.191281
ENSG00000250526.1	CCT6P2	35.4495	4.49041	0.743643	6.0384	1.56e-09	2.31e-08		ENSG00000236330.1	RPL5P9	16.1838	4.53132	0.796656	5.68793	1.29e-08	2.5e-07		ENSG00000262267.4	U95743.1	2.1409	1.38216	0.976749	1.41506	0.15705	NA
ENSG00000211896.5	IGHG1	1265.52	4.49008	1.06828	4.20309	2.63e-05	0.000149618		ENSG00000254502.1	FNTAL1	4.46086	4.5312	1.01278	4.47404	7.68e-06	6.22e-05		ENSG00000234394.7	RP11-561O23.5	3.28467	1.37931	0.621864	2.21803	0.0265531	NA
ENSG00000069018.16	TRPC7	16.9724	1.43073	0.775566	1.84476	0.0650721	0.131976		ENSG00000216866.5	RPS2P55	63.1671	4.52937	0.429009	10.5577	4.68e-26	3.23e-23		ENSG00000130433.6	CACNG6	57.7737	1.37813	0.390786	3.52656	0.000421002	0.0209669
ENSG00000100336.16	APOL4	2204.98	4.49008	0.608804	7.37525	1.64e-13	5.07e-12		ENSG00000121621.6	KIF18A	199.131	4.52567	0.529259	8.55096	1.22e-17	1.72e-15		ENSG00000223484.5	TRPC6P	0.63447	1.37742	0.649903	2.11942	0.0340548	NA
ENSG00000256084.1	RP11-134N1.2	21.5208	4.48965	0.896032	5.01059	5.43e-07	4.61e-06		ENSG00000140030.5	GPR65	515.032	4.52335	0.572227	7.90482	2.68e-15	2.65e-13		ENSG00000270547.4	LINC01235	243.887	1.37708	0.369815	3.72369	0.000196332	0.0138895
ENSG00000069206.14	ADAM7	0.538632	1.49041	1.48576	1.00313	0.315799	0.455931		ENSG00000243779.1	RP11-681N23.1	4.3878	4.52147	1.0477	4.3156	1.59e-05	0.00011594		ENSG00000139865.15	TTC6	2.99924	1.37672	0.738258	1.86482	0.0622065	NA
ENSG00000121743.3	GJA3	69.1889	4.48899	0.83173	5.39718	6.77e-08	7.1e-07		ENSG00000213774.3	AC010904.1	2.85388	4.52086	1.013	4.46283	8.09e-06	6.52e-05		ENSG00000249388.1	RP11-834C11.6	1.36498	1.37629	0.701709	1.96135	0.0498385	NA
ENSG00000229880.1	IMMTP1	4.3251	4.4877	0.947801	4.73486	2.19e-06	1.62e-05		ENSG00000213432.2	RP11-624L12.1	12.9631	4.5179	0.832467	5.42712	5.73e-08	9.18e-07		ENSG00000181201.3	HIST3H2BA	1.58016	1.37552	0.779413	1.76481	0.0775949	NA
ENSG00000226144.2	RPS27AP3	4.43263	4.48477	0.963569	4.65433	3.25e-06	2.3e-05		ENSG00000251350.1	RP11-328N19.1	22.0576	4.51788	1.23991	3.64371	0.000268739	0.00130797		ENSG00000258828.2	KRT8P2	0.793666	1.37521	0.64369	2.13645	0.0326424	NA
ENSG00000232587.1	EEF1A1P3	49.431	4.48229	0.531584	8.43195	3.4e-17	1.91e-15		ENSG00000231848.1	AC012354.8	9.68848	4.5161	0.87918	5.13672	2.8e-07	3.63e-06		ENSG00000248771.4	LINC01207	1.072	1.37486	0.882081	1.55865	0.119079	NA
ENSG00000211955.2	IGHV3-33	12.9591	4.48198	1.56359	2.86647	0.00415077	0.0129092		ENSG00000235175.1	RPL26P37	4.44342	4.51514	1.02033	4.42517	9.64e-06	7.55e-05		ENSG00000259275.2	RP11-522B15.3	58.1929	1.37424	0.480192	2.86186	0.00421157	0.0709297
ENSG00000236762.1	RP11-159H3.1	22.5702	4.47418	0.688588	6.49762	8.16e-11	1.56e-09		ENSG00000131668.12	BARX1	38.6872	4.51493	0.843255	5.35417	8.59e-08	1.31e-06		ENSG00000233307.1	AC109815.2	0.766709	1.37391	0.63458	2.16507	0.030382	NA
ENSG00000106462.9	EZH2	1639	4.46942	0.364464	12.263	1.43e-34	1.11e-31		ENSG00000230154.1	AC018463.4	4.24611	4.51479	1.01593	4.44401	8.83e-06	7.03e-05		ENSG00000123388.4	HOXC11	130.349	1.37226	0.580854	2.36249	0.0181525	0.14786
ENSG00000158104.10	HPD	165.799	4.46922	0.715889	6.24289	4.3e-10	7.13e-09		ENSG00000230191.1	RP4-725G10.3	12.4578	4.51103	0.830245	5.43338	5.53e-08	8.91e-07		ENSG00000247228.2	RP11-296I10.3	4.28858	1.37215	0.89508	1.533	0.125277	0.384332
ENSG00000268223.2	ARL14EPL	6.04254	4.46899	1.24713	3.58343	0.000339116	0.00144209		ENSG00000249779.1	RP11-447H19.3	4.26468	4.50912	1.01217	4.4549	8.39e-06	6.73e-05		ENSG00000280862.1	AC008060.1	0.509801	1.37158	0.869469	1.5775	0.114681	NA
ENSG00000233839.1	RP11-389O22.4	9.51865	4.46733	0.966055	4.6243	3.76e-06	2.62e-05		ENSG00000168333.12	C8orf22	38.4151	4.50786	1.21124	3.7217	0.000197885	0.0010085		ENSG00000263443.1	RP11-973F15.2	0.593946	1.37106	0.976891	1.4035	0.160469	NA
ENSG00000240785.1	RPL36AP21	6.27722	4.46723	0.963065	4.63856	3.51e-06	2.47e-05		ENSG00000162493.15	PDPN	10479.4	4.50308	0.534563	8.42385	3.64e-17	4.76e-15		ENSG00000243187.1	CCDC39-AS1	0.53534	1.36965	0.659938	2.07542	0.0379474	NA
ENSG00000241932.1	RP11-14K2.1	4.27474	4.4667	0.988994	4.51641	6.29e-06	4.16e-05		ENSG00000224865.6	AC009518.4	6.41827	4.50283	1.38296	3.25594	0.00113019	0.00447483		ENSG00000269903.1	RP11-571M6.18	22.1769	1.36956	0.467464	2.92976	0.00339229	0.0637254
ENSG00000233459.1	AC125238.2	4.14845	4.46605	0.936399	4.76938	1.85e-06	1.39e-05		ENSG00000026751.15	SLAMF7	119.131	4.50169	0.648154	6.9454	3.77e-12	1.86e-10		ENSG00000253585.1	KB-1184D12.1	3.84678	1.36939	0.822664	1.66458	0.0959968	0.336424
ENSG00000225869.4	CTB-70D19.1	4.09337	4.46489	0.966101	4.62155	3.81e-06	2.66e-05		ENSG00000268157.1	AC010524.4	2.95476	4.49868	1.26761	3.54894	0.000386785	0.00178331		ENSG00000189099.10	PRSS48	3.03752	1.36895	0.599824	2.28225	0.0224749	NA
ENSG00000215349.2	MRPL3P1	17.8468	4.46475	0.76184	5.86048	4.62e-09	6.18e-08		ENSG00000241429.1	EEF1A1P25	40.4966	4.49859	0.514206	8.74862	2.16e-18	3.4e-16		ENSG00000159495.7	TGM7	0.868605	1.36839	0.834734	1.63932	0.101147	NA
ENSG00000233328.3	PFN1P1	92.708	4.46414	0.410954	10.8629	1.73e-27	4.38e-25		ENSG00000214561.3	RBBP4P4	4.27223	4.49786	1.02012	4.40917	1.04e-05	8.05e-05		ENSG00000242686.4	RP11-1191J2.2	209.417	1.36828	0.446621	3.06364	0.00218663	0.0499844
ENSG00000237210.1	RP11-339F13.2	5.94582	4.46313	1.41263	3.15944	0.00158073	0.00559655		ENSG00000075275.15	CELSR1	905.899	4.49767	0.710789	6.32771	2.49e-10	7.83e-09		ENSG00000259738.1	ZNF444P1	0.8686	1.36778	0.827128	1.65364	0.0981998	NA
ENSG00000204194.1	RPL12P1	4.22372	4.46295	0.948039	4.70756	2.51e-06	1.82e-05		ENSG00000253163.1	RP11-443C10.1	2.87343	4.49744	1.28591	3.49747	0.000469686	0.002115		ENSG00000229822.2	RP5-1174J21.2	0.682955	1.36768	0.65383	2.0918	0.0364563	NA
ENSG00000261295.1	RP11-524D16__A.3	133.751	4.4625	0.671477	6.6458	3.02e-11	6.27e-10		ENSG00000231940.1	RPS7P3	12.5745	4.4966	0.824961	5.45068	5.02e-08	8.2e-07		ENSG00000138435.13	CHRNA1	543.981	1.3667	0.607363	2.25022	0.0244349	0.173567
ENSG00000205057.4	CLLU1OS	4.05769	4.46192	1.42464	3.13195	0.00173647	0.00608134		ENSG00000133115.10	STOML3	6.38222	4.49372	1.63371	2.75063	0.00594812	0.0181501		ENSG00000242908.5	AADACL2-AS1	0.52052	1.3663	1.03129	1.32485	0.185221	NA
ENSG00000125726.9	CD70	71.3784	4.46121	0.975736	4.57215	4.83e-06	3.28e-05		ENSG00000276269.1	RP11-403A3.2	126.144	4.49214	0.853144	5.26539	1.4e-07	1.98e-06		ENSG00000234766.1	LINC01496	0.847741	1.36627	0.743806	1.83687	0.0662293	NA
ENSG00000226197.2	RP11-536O18.1	21.9478	4.45908	1.02194	4.36335	1.28e-05	7.87e-05		ENSG00000183631.4	PRR32	12.5911	4.49122	1.14279	3.93004	8.49e-05	0.000488155		ENSG00000258844.1	RP11-259K15.2	85.909	1.36625	0.463395	2.94835	0.00319478	0.0620165
ENSG00000245205.3	EEF1A1P4	182.024	4.4588	0.384277	11.6031	3.97e-31	1.63e-28		ENSG00000234664.1	HMGN2P5	247.151	4.4861	0.371812	12.0655	1.61e-33	4.05e-30		ENSG00000166896.6	XRCC6BP1	493.68	1.36588	0.428544	3.18725	0.00143631	0.0396902
ENSG00000177508.11	IRX3	179.063	4.45644	0.732311	6.08545	1.16e-09	1.77e-08		ENSG00000168995.12	SIGLEC7	215.495	4.48382	0.542371	8.26707	1.37e-16	1.61e-14		ENSG00000231317.1	RP11-310H4.6	4.3782	1.36397	0.874058	1.56051	0.11864	0.373653
ENSG00000214561.3	RBBP4P4	6.18368	4.45536	0.949807	4.69081	2.72e-06	1.96e-05		ENSG00000225511.5	LINC00475	51.4889	4.48313	0.863335	5.1928	2.07e-07	2.79e-06		ENSG00000273903.1	RP11-686G8.5	2.29245	1.36331	0.466795	2.92057	0.00349387	NA
ENSG00000227019.2	OR7E101P	3.92961	4.44591	1.45032	3.06547	0.0021733	0.00737944		ENSG00000265273.1	PGDP1	9.28223	4.48063	0.889802	5.03553	4.77e-07	5.73e-06		ENSG00000186204.13	CYP4F12	64.4973	1.36253	0.553337	2.46238	0.0138017	0.128325
ENSG00000232496.2	RPL3P12	9.14021	4.44442	0.959163	4.63364	3.59e-06	2.52e-05		ENSG00000242611.1	AC093627.8	6.33325	4.47746	1.46621	3.05377	0.00225983	0.00806941		ENSG00000272551.1	RP11-324L17.1	22.4357	1.36026	0.571235	2.38125	0.0172539	0.1442
ENSG00000268105.1	RP11-369G6.2	4.27476	4.44401	0.982926	4.5212	6.15e-06	4.07e-05		ENSG00000124107.5	SLPI	1372.63	4.47727	0.913849	4.89936	9.62e-07	1.04e-05		ENSG00000269303.1	CTD-2527I21.7	1.59302	1.3602	0.645481	2.10726	0.035095	NA
ENSG00000234192.1	RP11-57C13.5	4.06999	4.44349	1.04127	4.26737	1.98e-05	0.000116159		ENSG00000240509.1	RPL34P18	39.949	4.47713	0.520873	8.59544	8.29e-18	1.2e-15		ENSG00000260385.1	RP11-450H6.3	1.30859	1.35974	0.805816	1.6874	0.0915263	NA
ENSG00000239776.2	AC079949.1	21.1925	4.44	0.879657	5.04742	4.48e-07	3.88e-06		ENSG00000181104.6	F2R	2703.86	4.47346	0.361921	12.3603	4.28e-35	1.51e-31		ENSG00000186897.4	C1QL4	273.457	1.35856	0.487925	2.78436	0.00536339	0.0801935
ENSG00000227105.1	PARP1P1	13.1822	4.43952	0.879431	5.04817	4.46e-07	3.86e-06		ENSG00000213452.4	AKR1B1P2	4.14829	4.47213	0.985214	4.53924	5.65e-06	4.75e-05		ENSG00000259203.1	RP11-209K10.2	8.15407	1.35801	0.558702	2.43064	0.0150721	0.135102
ENSG00000230067.3	HSPD1P6	25.126	4.43713	0.734871	6.03797	1.56e-09	2.32e-08		ENSG00000265936.1	RP11-563H6.1	4.30622	4.4714	1.10882	4.03258	5.52e-05	0.000338025		ENSG00000185149.5	NPY2R	150.394	1.35787	0.571938	2.37415	0.0175892	0.145383
ENSG00000270168.1	LA16c-380H5.4	13.4748	4.43619	1.547	2.8676	0.00413592	0.0128732		ENSG00000181433.8	SAGE1	4.15419	4.47046	1.18157	3.78348	0.00015465	0.000814772		ENSG00000251165.4	F11-AS1	8.00675	1.356	0.560895	2.41756	0.0156251	0.137474
ENSG00000247311.2	CTC-441N14.2	13.308	4.43588	1.15783	3.83119	0.000127524	0.000607578		ENSG00000237456.3	RP11-154D3.1	6.30131	4.47033	1.0466	4.27127	1.94e-05	0.000137595		ENSG00000203697.10	CAPN8	15.1003	1.35593	0.393116	3.44918	0.000562294	0.0240543
ENSG00000267170.1	CALM2P1	4.23559	4.43469	0.980209	4.52423	6.06e-06	4.02e-05		ENSG00000233565.1	RP11-42D20.1	2.81721	4.46971	1.01426	4.40688	1.05e-05	8.12e-05		ENSG00000257048.1	RP11-476M19.2	0.622478	1.35592	1.05902	1.28035	0.200421	NA
ENSG00000211640.3	IGLV6-57	12.3939	4.43149	1.54831	2.86216	0.0042077	0.0130585		ENSG00000235001.3	EIF4A1P2	36.4395	4.46561	0.487463	9.16091	5.15e-20	1.13e-17		ENSG00000148935.9	GAS2	169.373	1.35514	0.484674	2.79597	0.00517436	0.0786585
ENSG00000197587.9	DMBX1	35.2138	4.43123	0.947407	4.67722	2.91e-06	2.09e-05		ENSG00000227105.1	PARP1P1	8.93556	4.46501	0.879461	5.07698	3.83e-07	4.76e-06		ENSG00000145451.11	GLRA3	110.338	1.35513	0.701661	1.93131	0.0534445	0.253981
ENSG00000213399.3	AC022210.2	67.6078	4.42913	0.45103	9.82005	9.23e-23	1.11e-20		ENSG00000241838.3	LA16c-3G11.7	4.12723	4.46489	1.13904	3.91987	8.86e-05	0.000506004		ENSG00000269037.1	CTC-523E23.6	2.559	1.35473	0.575956	2.35215	0.0186654	NA
ENSG00000224163.4	RP11-309L24.6	5.81886	4.42849	1.08619	4.07707	4.56e-05	0.000245283		ENSG00000237818.1	RPS3AP29	2.8104	4.46449	1.07349	4.15887	3.2e-05	0.00021131		ENSG00000272927.1	RP11-1191J2.5	53.985	1.35406	0.291681	4.64224	3.44648e-06	0.00148387
ENSG00000230191.1	RP4-725G10.3	17.17	4.4284	0.831203	5.3277	9.95e-08	1e-06		ENSG00000188460.4	ACTBP11	51.4594	4.46396	0.488432	9.13938	6.28e-20	1.36e-17		ENSG00000212766.8	EWSAT1	19.5976	1.35334	0.483086	2.80145	0.00508733	0.0780467
ENSG00000265273.1	PGDP1	13.0863	4.42786	0.863982	5.12494	2.98e-07	2.68e-06		ENSG00000239839.4	DEFA3	2.75125	4.46244	1.61831	2.75747	0.00582497	0.0178516		ENSG00000234396.3	RP11-181G12.4	1.19495	1.35214	0.705887	1.91553	0.0554255	NA
ENSG00000116833.12	NR5A2	116.807	4.42304	0.478842	9.23695	2.54e-20	2.25e-18		ENSG00000143546.8	S100A8	1512.89	4.46229	0.849435	5.25324	1.49e-07	2.1e-06		ENSG00000228842.3	PCDH9-AS2	2.34499	1.3514	0.697023	1.93882	0.0525232	NA
ENSG00000240759.1	RP11-25I15.1	17.2909	4.41782	0.798636	5.5317	3.17e-08	3.55e-07		ENSG00000222047.7	C10orf55	45.5098	4.46102	0.768363	5.80587	6.4e-09	1.37e-07		ENSG00000128610.10	FEZF1	68.6498	1.35088	0.697826	1.93584	0.0528875	0.252871
ENSG00000070915.8	SLC12A3	4.22944	1.08703	0.60551	1.79523	0.0726169	0.144364		ENSG00000237493.3	RP11-603J24.7	57.8585	4.45898	0.470202	9.48311	2.47e-21	7.08e-19		ENSG00000264468.1	MIR4520-1	1.15435	1.3506	0.644008	2.09718	0.035978	NA
ENSG00000277775.1	HIST1H3F	3.8668	4.41739	1.23112	3.58811	0.000333078	0.00142104		ENSG00000231290.4	APCDD1L-AS1	113.342	4.45848	0.980573	4.54681	5.45e-06	4.6e-05		ENSG00000224149.1	RP11-510C10.3	1.36174	1.35058	2.34649	0.575574	0.564903	NA
ENSG00000211677.2	IGLC2	118.092	4.4165	1.04619	4.22149	2.43e-05	0.000139219		ENSG00000162739.12	SLAMF6	97.7032	4.45593	0.764819	5.82612	5.67e-09	1.23e-07		ENSG00000272075.2	Metazoa_SRP	0.790257	1.34957	0.970321	1.39085	0.164271	NA
ENSG00000197308.7	GATA3-AS1	3.86407	4.41524	1.53935	2.86825	0.00412751	0.012857		ENSG00000240125.1	RP11-58O9.1	4.27308	4.45561	0.982109	4.53678	5.71e-06	4.79e-05		ENSG00000279437.1	RP3-326L13.2	9.07376	1.34947	0.378445	3.56582	0.000362724	0.0195504
ENSG00000229316.1	HMGB1P45	3.83432	4.41492	1.13945	3.87462	0.000106792	0.000519376		ENSG00000244331.1	CTB-47B8.1	6.33207	4.453	1.02208	4.35681	1.32e-05	9.89e-05		ENSG00000215456.5	BCRP4	1.16535	1.34832	0.65168	2.06898	0.0385476	NA
ENSG00000213177.3	PRDX2P4	9.0345	4.41439	0.956251	4.61635	3.91e-06	2.72e-05		ENSG00000123219.11	CENPK	298.114	4.45229	0.553062	8.05025	8.26e-16	8.67e-14		ENSG00000225705.2	AC004899.3	8.20494	1.34729	0.700125	1.92435	0.0543103	0.255239
ENSG00000226525.5	RPS7P10	140.909	4.41326	0.427295	10.3284	5.24e-25	8.88e-23		ENSG00000128652.10	HOXD3	9.56007	4.44932	1.19698	3.71714	0.000201493	0.00102393		ENSG00000249958.1	CCT7P2	3.79212	1.34722	0.509259	2.64546	0.00815809	0.0993058
ENSG00000242952.1	RP11-187O7.1	29.9276	4.41292	0.636838	6.92942	4.23e-12	1.01e-10		ENSG00000228742.8	RP5-884M6.1	6.16973	4.44915	1.5116	2.94334	0.00324687	0.0109498		ENSG00000124939.5	SCGB2A1	0.715924	1.34593	1.39303	0.966193	0.333948	NA
ENSG00000240231.1	RPS27P29	13.0451	4.41256	0.898957	4.90854	9.18e-07	7.41e-06		ENSG00000223822.2	EEF1A1P1	21.3354	4.44788	0.659059	6.74884	1.49e-11	6.29e-10		ENSG00000252367.1	Y_RNA	0.999963	1.34565	0.671347	2.0044	0.0450274	NA
ENSG00000176812.7	RP11-629O4.1	3.90374	4.41041	1.27576	3.45709	0.000546052	0.00220293		ENSG00000234354.3	RPS26P47	12.295	4.44355	0.946095	4.69673	2.64e-06	2.47e-05		ENSG00000187772.6	LIN28B	14.6255	1.34541	0.694524	1.93717	0.0527241	0.252609
ENSG00000135476.10	ESPL1	566.448	4.40965	0.418641	10.5333	6.07e-26	1.18e-23		ENSG00000215088.3	RPS5P3	4.21745	4.4432	1.09031	4.07517	4.6e-05	0.000288801		ENSG00000226273.2	AC079305.5	0.450311	1.34527	0.671905	2.00217	0.0452664	NA
ENSG00000172322.12	CLEC12A	81.2059	4.40795	0.740765	5.95054	2.67e-09	3.76e-08		ENSG00000235508.3	RPS2P7	91.5258	4.44245	0.462937	9.59623	8.29e-22	2.68e-19		ENSG00000243265.1	RP11-1149O23.1	2.1152	1.34522	0.499235	2.69456	0.00704811	NA
ENSG00000211638.2	IGLV8-61	8.58273	4.40685	1.68419	2.6166	0.00888097	0.0248135		ENSG00000111341.8	MGP	8506.26	4.44241	0.818925	5.42469	5.81e-08	9.29e-07		ENSG00000226367.4	ST7-AS2	23.5152	1.34497	0.525529	2.55927	0.0104893	0.111821
ENSG00000240471.1	PHBP8	3.97307	4.40527	0.951743	4.62864	3.68e-06	2.58e-05		ENSG00000105352.9	CEACAM4	39.1075	4.44233	0.887647	5.00461	5.6e-07	6.59e-06		ENSG00000270039.1	RP11-571M6.17	146.066	1.34398	0.399637	3.36301	0.000770965	0.0289255
ENSG00000272727.1	RP11-142A22.4	16.3589	4.39972	0.893603	4.92357	8.5e-07	6.93e-06		ENSG00000245205.3	EEF1A1P4	125.385	4.44158	0.439348	10.1095	5.01e-24	2.46e-21		ENSG00000261848.4	CTD-2309O5.3	0.80367	1.34379	0.651195	2.06357	0.0390583	NA
ENSG00000186191.7	BPIFB4	12.6136	4.3995	1.3209	3.33069	0.000866321	0.00330448		ENSG00000237013.1	AC010987.6	2.70052	4.44016	1.22531	3.62372	0.000290401	0.0013995		ENSG00000260428.2	SCX	135.435	1.34352	0.383558	3.50277	0.000460442	0.0220665
ENSG00000251350.1	RP11-328N19.1	29.1273	4.3991	1.33977	3.28348	0.00102534	0.00382425		ENSG00000223949.5	ROR1-AS1	6.13459	4.44003	1.23639	3.59111	0.000329269	0.00155702		ENSG00000174680.8	GRIK1-AS1	28.3713	1.34331	0.328529	4.08885	4.33524e-05	0.00628939
ENSG00000225405.3	RPS15AP17	8.68903	4.3989	1.0429	4.21795	2.47e-05	0.000141062		ENSG00000242534.2	IGKV2D-28	2.74011	4.43986	2.70827	1.63937	0.101136	0.183582		ENSG00000156206.12	C15orf26	47.361	1.3428	0.576395	2.32965	0.0198249	0.15439
ENSG00000237170.3	RPS7P15	5.95054	4.39727	0.982341	4.47632	7.59e-06	4.92e-05		ENSG00000216548.2	RP11-471B18.1	2.83204	4.43858	1.02785	4.31829	1.57e-05	0.000114726		ENSG00000260443.1	CTD-3057O21.1	1.79383	1.34234	0.588624	2.28047	0.0225796	NA
ENSG00000188460.4	ACTBP11	71.263	4.39717	0.41803	10.5188	7.08e-26	1.36e-23		ENSG00000273272.1	CTA-384D8.34	4.10749	4.43521	1.13271	3.91557	9.02e-05	0.000513539		ENSG00000239696.3	RP11-397J20.1	0.707922	1.34183	0.632948	2.11997	0.0340083	NA
ENSG00000234093.3	RPS15AP11	41.9913	4.39582	0.563008	7.80774	5.82e-15	2.23e-13		ENSG00000158402.17	CDC25C	144.926	4.43426	0.60225	7.36282	1.8e-13	1.23e-11		ENSG00000188816.3	HMX2	2.11768	1.34148	0.929661	1.44298	0.149027	NA
ENSG00000236852.1	RP11-3D23.1	8.67743	4.39457	0.954506	4.60403	4.14e-06	2.87e-05		ENSG00000211942.3	IGHV3-13	6.19057	4.4339	1.46632	3.02383	0.00249594	0.0087845		ENSG00000135443.7	KRT85	1.00151	1.3402	1.16767	1.14775	0.251071	NA
ENSG00000072182.11	ASIC4	1909.57	1.49213	0.75357	1.98008	0.0476947	0.102135		ENSG00000241932.1	RP11-14K2.1	2.85239	4.43378	1.08203	4.09765	4.17e-05	0.000265223		ENSG00000254946.1	RP11-531H8.1	1.88792	1.33902	0.702203	1.90688	0.0565361	NA
ENSG00000253204.1	RP5-1009N12.1	8.77607	4.39173	0.945429	4.64522	3.4e-06	2.4e-05		ENSG00000242640.1	RP11-302F12.1	2.76753	4.43376	1.09157	4.0618	4.87e-05	0.000303263		ENSG00000243503.2	AC090453.1	0.57785	1.339	0.660794	2.02635	0.042729	NA
ENSG00000144810.14	COL8A1	1701.27	4.39158	0.784608	5.59717	2.18e-08	2.52e-07		ENSG00000244076.1	CTC-512J14.1	2.7887	4.4327	1.10069	4.02721	5.64e-05	0.000344644		ENSG00000244541.4	LINC01213	1.55284	1.33844	0.688877	1.94293	0.0520242	NA
ENSG00000196747.4	HIST1H2AI	8.70592	4.39153	1.13785	3.85948	0.000113629	0.000548869		ENSG00000234115.2	RP11-288G3.4	2.66465	4.43025	1.03237	4.29136	1.78e-05	0.000127482		ENSG00000204583.8	LRCOL1	16.8856	1.33799	0.375987	3.5586	0.00037284	0.0196692
ENSG00000271266.1	RP11-728B21.3	3.90083	4.39053	0.971714	4.51833	6.23e-06	4.12e-05		ENSG00000158714.9	SLAMF8	766.614	4.42586	0.647846	6.83165	8.39e-12	3.79e-10		ENSG00000272568.4	CTB-113D17.1	83.2225	1.33786	0.437127	3.06058	0.0022091	0.0501444
ENSG00000135446.15	CDK4	19547.5	4.38981	0.828873	5.29612	1.18e-07	1.17e-06		ENSG00000135046.12	ANXA1	13513.9	4.42542	0.514565	8.60031	7.95e-18	1.16e-15		ENSG00000054179.10	ENTPD2	978.187	1.33732	0.4846	2.75964	0.00578644	0.0834936
ENSG00000257616.1	RP11-641A6.5	8.61801	4.38503	0.954417	4.59446	4.34e-06	2.98e-05		ENSG00000234488.1	AC096664.1	6.15027	4.42428	1.07221	4.12632	3.69e-05	0.00023872		ENSG00000263684.1	RP11-628O18.1	1.18883	1.33673	0.733443	1.82254	0.0683729	NA
ENSG00000265626.1	AC139085.2	3.97938	4.38354	0.99904	4.38775	1.15e-05	7.12e-05		ENSG00000182383.8	RPL27AP5	9.17478	4.42333	0.999864	4.42393	9.69e-06	7.59e-05		ENSG00000255236.2	CTD-2655K5.1	6.76127	1.33672	0.420875	3.17606	0.0014929	0.0403762
ENSG00000233668.1	RP11-571F15.3	21.2462	4.37921	0.721644	6.06838	1.29e-09	1.95e-08		ENSG00000269378.1	ITGB1P1	57.6441	4.42262	0.615354	7.18712	6.62e-13	4e-11		ENSG00000102195.8	GPR50	1.33007	1.33618	0.944689	1.41441	0.15724	NA
ENSG00000268942.2	CKS1BP3	5.79312	4.37885	0.991046	4.41841	9.94e-06	6.27e-05		ENSG00000228347.1	FTLP17	12.0149	4.42227	0.860455	5.13945	2.76e-07	3.58e-06		ENSG00000281156.1	MIR3651	0.516918	1.33546	0.710366	1.87996	0.0601138	NA
ENSG00000228399.1	RP4-575N6.2	16.7226	4.37859	0.805186	5.43799	5.39e-08	5.75e-07		ENSG00000258501.1	EIF3LP1	6.04445	4.42198	0.994739	4.44537	8.77e-06	6.99e-05		ENSG00000222259.1	RN7SKP114	0.597622	1.33449	0.945011	1.41215	0.157907	NA
ENSG00000231369.1	RP1-40G4P.1	41.4611	4.37693	0.544284	8.04164	8.86e-16	3.86e-14		ENSG00000228981.3	RP11-364L4.1	32.3823	4.42143	0.565966	7.81218	5.62e-15	5.17e-13		ENSG00000274735.1	FP236383.3	13.012	1.33435	0.604121	2.20875	0.027192	0.1824
ENSG00000265936.1	RP11-563H6.1	6.03825	4.37684	0.982834	4.45329	8.46e-06	5.42e-05		ENSG00000279164.1	RP4-737E23.5	4.06401	4.42084	1.11041	3.98129	6.85e-05	0.000406283		ENSG00000154646.7	TMPRSS15	4.12259	1.33408	0.637759	2.09182	0.0364548	0.210953
ENSG00000228502.1	EEF1A1P11	570.421	4.37644	0.360674	12.1341	6.97e-34	4.78e-31		ENSG00000169385.2	RNASE2	519.397	4.42058	0.689954	6.40707	1.48e-10	4.92e-09		ENSG00000276602.2	AP000787.1	0.49336	1.33351	0.882967	1.51026	0.130976	NA
ENSG00000231072.1	GAPDHP64	16.4896	4.37641	0.805258	5.4348	5.49e-08	5.83e-07		ENSG00000253204.1	RP5-1009N12.1	6.08654	4.4198	0.997981	4.42875	9.48e-06	7.45e-05		ENSG00000271989.1	RP4-736L20.3	1.63104	1.33351	0.595635	2.2388	0.0251691	NA
ENSG00000213280.2	RP11-212P7.1	85.4729	4.37238	0.475096	9.20315	3.48e-20	3.02e-18		ENSG00000253954.3	HMGN1P38	23.5662	4.41913	0.602938	7.32934	2.31e-13	1.54e-11		ENSG00000228835.1	AC012123.1	1.41607	1.33288	0.833885	1.5984	0.109955	NA
ENSG00000213820.3	RPL13P2	12.5889	4.3723	0.881638	4.95929	7.08e-07	5.86e-06		ENSG00000258282.2	BTF3P2	2.71468	4.41796	1.09614	4.03046	5.57e-05	0.000340616		ENSG00000257178.3	RP11-357H14.16	1.5235	1.33259	0.774197	1.72125	0.0852051	NA
ENSG00000223416.3	RPS26P15	16.3818	4.37215	0.84004	5.20469	1.94e-07	1.83e-06		ENSG00000196183.5	RPS2P4	23.8738	4.41768	0.581755	7.59371	3.11e-14	2.45e-12		ENSG00000235993.1	AC007559.1	0.885429	1.33169	0.616936	2.15855	0.0308849	NA
ENSG00000217026.3	RPL10P1	29.685	4.37187	0.624387	7.00186	2.53e-12	6.33e-11		ENSG00000229400.1	RP11-3L21.2	20.7217	4.41715	0.970061	4.55348	5.28e-06	4.48e-05		ENSG00000223633.2	RP11-143A22.1	1.8763	1.33137	0.711296	1.87175	0.0612416	NA
ENSG00000249779.1	RP11-447H19.3	5.71921	4.37175	0.972021	4.49759	6.87e-06	4.5e-05		ENSG00000211893.3	IGHG2	773.633	4.41657	1.3707	3.22213	0.00127243	0.0049502		ENSG00000233090.1	AC015922.7	2.32835	1.33125	0.600714	2.21611	0.026684	NA
ENSG00000232368.1	FTLP2	210.93	4.3702	0.456685	9.5694	1.08e-21	1.13e-19		ENSG00000260135.5	RP11-212I21.2	13.6913	4.41561	1.18457	3.72761	0.000193303	0.000988722		ENSG00000122735.14	DNAI1	52.4058	1.33036	0.49618	2.68121	0.00733572	0.0942801
ENSG00000229067.1	RP11-91I11.1	3.98324	4.36926	1.00165	4.36206	1.29e-05	7.91e-05		ENSG00000217716.3	RPS10P3	67.0829	4.41533	0.524544	8.41747	3.85e-17	5.01e-15		ENSG00000199683.1	RN7SKP185	0.949067	1.33034	0.763439	1.74256	0.081411	NA
ENSG00000229752.1	RPL7P10	5.88444	4.36808	0.954448	4.57655	4.73e-06	3.22e-05		ENSG00000236852.1	RP11-3D23.1	6.07409	4.41412	1.0273	4.29682	1.73e-05	0.00012484		ENSG00000007314.10	SCN4A	19.2455	1.33032	0.534406	2.48935	0.0127977	0.124016
ENSG00000215016.2	RPL24P7	12.674	4.36639	0.899592	4.85374	1.21e-06	9.51e-06		ENSG00000226701.1	RP11-570G20.1	11.936	4.41394	0.85278	5.17594	2.27e-07	3.02e-06		ENSG00000253457.2	SMIM18	73.5054	1.32922	0.569461	2.33418	0.0195863	0.153746
ENSG00000256663.1	RP11-424C20.2	84.1486	4.36548	0.596768	7.3152	2.57e-13	7.71e-12		ENSG00000271711.1	RP11-392O18.2	4.10389	4.41247	1.02311	4.31281	1.61e-05	0.000117193		ENSG00000249428.4	CFAP99	21.2569	1.32889	0.472073	2.815	0.00487776	0.0759668
ENSG00000229400.1	RP11-3L21.2	28.5493	4.36534	0.972965	4.48663	7.24e-06	4.71e-05		ENSG00000279447.1	RP4-737E23.6	3.95008	4.41204	1.15868	3.80782	0.000140196	0.000748731		ENSG00000242941.1	CTD-2325P2.2	1.44983	1.3288	0.597376	2.2244	0.0261213	NA
ENSG00000223873.1	AC013733.5	4.07428	4.36313	0.97133	4.49191	7.06e-06	4.6e-05		ENSG00000179593.14	ALOX15B	297.005	4.40996	0.813959	5.41791	6.03e-08	9.58e-07		ENSG00000223715.1	LINC01208	3.33268	1.32857	0.498573	2.66476	0.00770442	NA
ENSG00000237013.1	AC010987.6	3.74412	4.3615	1.17152	3.72294	0.000196916	0.000893603		ENSG00000213183.3	RPS7P8	4.14372	4.40758	1.06142	4.15253	3.29e-05	0.000216447		ENSG00000171234.12	UGT2B7	2.08467	1.32673	1.00962	1.31409	0.188816	NA
ENSG00000231120.3	BTF3P10	20.7128	4.35986	0.68807	6.33636	2.35e-10	4.1e-09		ENSG00000038945.13	MSR1	3855.57	4.40705	0.546012	8.07135	6.95e-16	7.36e-14		ENSG00000249064.1	KRT18P25	1.64778	1.32616	0.63154	2.09988	0.0357395	NA
ENSG00000235297.3	FAUP1	142.877	4.35922	0.377596	11.5447	7.85e-31	3.06e-28		ENSG00000145703.14	IQGAP2	961.981	4.407	0.495611	8.89205	6e-19	1.03e-16		ENSG00000135452.8	TSPAN31	10278.7	1.32597	0.501042	2.64642	0.00813478	0.0993058
ENSG00000267742.1	FAM60CP	3.80004	4.35895	1.00484	4.33796	1.44e-05	8.72e-05		ENSG00000230629.2	RPS23P8	197.774	4.40573	0.33414	13.1853	1.07e-39	7.52e-36		ENSG00000281772.1	RP11-567F11.2	0.728489	1.32575	0.663183	1.99907	0.0456005	NA
ENSG00000073598.5	FNDC8	6.93138	1.03057	0.46597	2.21167	0.0269893	0.0636528		ENSG00000137078.7	SIT1	42.8341	4.40572	0.75422	5.84142	5.18e-09	1.13e-07		ENSG00000231660.1	RPS8P6	1.31567	1.32499	0.742913	1.78351	0.0745035	NA
ENSG00000261857.5	MIA	28.0234	4.35875	0.996583	4.37369	1.22e-05	7.54e-05		ENSG00000187653.11	TMSB4XP8	1059.4	4.40472	0.357699	12.314	7.61e-35	2.44e-31		ENSG00000277332.1	AC145123.2	0.971174	1.32428	0.79339	1.66914	0.0950894	NA
ENSG00000242100.2	RPL9P32	36.5954	4.35466	0.612763	7.1066	1.19e-12	3.16e-11		ENSG00000258227.5	CLEC5A	758.694	4.40403	0.678265	6.49309	8.41e-11	2.99e-09		ENSG00000131126.17	TEX101	2.78823	1.32407	0.747798	1.77062	0.0766236	NA
ENSG00000213744.3	RPS10P14	5.77997	4.35432	0.988794	4.40366	1.06e-05	6.67e-05		ENSG00000236739.3	CLIC4P1	8.72431	4.40381	0.919133	4.79127	1.66e-06	1.66e-05		ENSG00000244413.1	RP11-1057B8.1	1.65022	1.32332	0.762966	1.73444	0.0828392	NA
ENSG00000109674.3	NEIL3	201.103	4.35403	0.464024	9.38318	6.4e-21	6.16e-19		ENSG00000234589.4	RP11-253E3.1	37.9601	4.40145	0.643156	6.84351	7.73e-12	3.53e-10		ENSG00000232111.1	RP11-126O22.1	0.870507	1.32247	0.796949	1.65942	0.0970308	NA
ENSG00000073734.8	ABCB11	5.73296	1.88245	1.19776	1.57165	0.116033	0.210669		ENSG00000241494.1	RP11-796G6.1	26.2659	4.40055	0.544894	8.07596	6.69e-16	7.11e-14		ENSG00000230525.4	AC007403.2	0.71288	1.31971	0.890383	1.48219	0.138291	NA
ENSG00000157150.4	TIMP4	4574.3	4.35376	0.565049	7.7051	1.31e-14	4.76e-13		ENSG00000214549.2	SDHCP2	2.6995	4.40044	1.05593	4.16735	3.08e-05	0.000204721		ENSG00000240497.2	RP11-185E8.1	9.93612	1.31963	0.379274	3.47937	0.000502593	0.0229337
ENSG00000243779.1	RP11-681N23.1	5.94562	4.3497	0.973125	4.46983	7.83e-06	5.05e-05		ENSG00000244585.1	RPL12P33	6.06523	4.39684	0.960175	4.57921	4.67e-06	4.05e-05		ENSG00000258274.1	RP11-887P2.5	15.7634	1.31884	0.593574	2.22187	0.0262923	0.179298
ENSG00000229814.1	RPL35AP21	5.80359	4.34834	0.977397	4.4489	8.63e-06	5.52e-05		ENSG00000242952.1	RP11-187O7.1	20.5333	4.3968	0.673089	6.53227	6.48e-11	2.38e-09		ENSG00000099399.5	MAGEB2	0.809355	1.31872	0.705961	1.86798	0.0617654	NA
ENSG00000223676.1	RPL34P26	3.93825	4.34691	0.993116	4.37704	1.2e-05	7.44e-05		ENSG00000224137.1	AC079767.4	4.04076	4.39355	1.24947	3.51634	0.000437535	0.00198538		ENSG00000183631.4	PRR32	40.8645	1.31808	0.472327	2.79062	0.00526073	0.0794253
ENSG00000226498.2	RP11-182B22.2	5.76116	4.34449	0.977136	4.44615	8.74e-06	5.58e-05		ENSG00000233270.1	SNRPEP4	37.3289	4.39306	0.529881	8.29066	1.13e-16	1.36e-14		ENSG00000279490.1	CTD-2576D5.1	1.54848	1.31771	0.684961	1.92377	0.054383	NA
ENSG00000234589.4	RP11-253E3.1	52.37	4.343	0.552728	7.85739	3.92e-15	1.55e-13		ENSG00000232888.4	RPS11P5	176.772	4.39164	0.475276	9.24018	2.46e-20	5.6e-18		ENSG00000249610.1	CTC-441N14.1	9.52638	1.31759	0.543726	2.42326	0.0153818	0.136458
ENSG00000235175.1	RPL26P37	5.74927	4.34245	0.992127	4.37691	1.2e-05	7.45e-05		ENSG00000224397.4	LINC01272	180.45	4.39163	0.656996	6.68441	2.32e-11	9.43e-10		ENSG00000234840.1	LINC01239	8.01774	1.31659	0.712926	1.84674	0.0647844	0.277519
ENSG00000223668.1	EEF1A1P24	89.6861	4.34159	0.433555	10.0139	1.32e-23	1.78e-21		ENSG00000231702.2	RP11-54O7.10	6.02273	4.38947	1.20449	3.64425	0.000268168	0.00130538		ENSG00000225243.4	RP1-127D3.4	0.490841	1.31602	0.827819	1.58974	0.111893	NA
ENSG00000072694.17	FCGR2B	526.7	4.34079	0.689967	6.29129	3.15e-10	5.34e-09		ENSG00000228502.1	EEF1A1P11	403.362	4.38832	0.412159	10.6472	1.8e-26	1.41e-23		ENSG00000164853.8	UNCX	5.44464	1.31582	0.865771	1.51983	0.128554	0.388632
ENSG00000237882.1	PPIAP13	16.5987	4.33994	0.794575	5.46197	4.71e-08	5.09e-07		ENSG00000266835.4	LINC01540	39.5627	4.38657	0.914717	4.79555	1.62e-06	1.63e-05		ENSG00000249948.5	GBA3	9.33738	1.31564	0.699372	1.88118	0.0599475	0.266751
ENSG00000225573.4	RPL35P5	145.518	4.3377	0.428846	10.1148	4.75e-24	6.97e-22		ENSG00000083782.6	EPYC	3.94925	4.38455	1.33061	3.29514	0.000983725	0.00398256		ENSG00000232431.3	RP11-578F21.10	2.23405	1.31373	0.641997	2.04632	0.0407253	NA
ENSG00000242299.1	RP11-234A1.1	1036.13	4.33426	0.389381	11.1311	8.85e-29	2.6e-26		ENSG00000179157.4	RPS2P28	3.93842	4.38352	1.01102	4.33575	1.45e-05	0.000107344		ENSG00000187905.9	LRRC74B	18.8471	1.31344	0.556749	2.35913	0.018318	0.148578
ENSG00000232888.4	RPS11P5	242.932	4.3331	0.369132	11.7386	8.08e-32	3.64e-29		ENSG00000269983.1	RP11-497H16.9	3.9313	4.38081	1.16841	3.74938	0.000177276	0.000917121		ENSG00000228369.2	TXNDC12-AS1	0.854884	1.31299	0.638278	2.05709	0.0396777	NA
ENSG00000177575.11	CD163	8601.1	4.33207	0.688239	6.29443	3.09e-10	5.25e-09		ENSG00000196747.4	HIST1H2AI	5.94151	4.38002	1.13315	3.86535	0.000110929	0.000611281		ENSG00000277610.1	RNVU1-20	3.5062	1.31271	0.501383	2.61817	0.00884025	NA
ENSG00000240627.1	CTD-2312P21.1	3.90688	4.3307	0.989106	4.3784	1.2e-05	7.4e-05		ENSG00000231873.1	RP11-761N21.1	2.64752	4.38002	1.25159	3.49958	0.000465999	0.00210075		ENSG00000230948.1	AP001331.1	0.60239	1.31257	0.726189	1.80748	0.070687	NA
ENSG00000249395.2	CASC9	3.69786	4.32895	1.30914	3.30671	0.000943997	0.00356103		ENSG00000229465.1	ACTG1P11	3.89234	4.37991	1.05964	4.1334	3.57e-05	0.000232631		ENSG00000200354.1	SNORA71D	1.92625	1.31244	0.922521	1.42267	0.154831	NA
ENSG00000225770.1	AC092933.3	24.5608	4.32692	0.692835	6.24523	4.23e-10	7.03e-09		ENSG00000231072.1	GAPDHP64	11.4428	4.37933	0.85043	5.14954	2.61e-07	3.42e-06		ENSG00000165623.8	UCMA	0.661525	1.31221	0.966272	1.35801	0.174461	NA
ENSG00000216368.2	RP3-486D24.1	5.73417	4.32681	0.962541	4.4952	6.95e-06	4.55e-05		ENSG00000150244.11	TRIM48	2.56731	4.3792	1.44499	3.0306	0.00244067	0.00861834		ENSG00000279737.1	RP11-79C6.2	0.47064	1.31194	1.47189	0.891327	0.372754	NA
ENSG00000228844.1	RP11-467I20.3	8.50597	4.32616	0.970432	4.45798	8.27e-06	5.32e-05		ENSG00000240785.1	RPL36AP21	3.90174	4.37762	1.00697	4.34733	1.38e-05	0.000102518		ENSG00000253138.4	LINC00967	1.15232	1.31178	0.803494	1.63259	0.102554	NA
ENSG00000138083.4	SIX3	24.8276	4.32357	1.14497	3.77615	0.000159271	0.000740279		ENSG00000239323.1	CTD-2213F21.1	2.6772	4.37466	1.17834	3.71255	0.00020518	0.00103878		ENSG00000215006.4	CHCHD2P2	86.788	1.31158	0.361208	3.63108	0.000282235	0.0169352
ENSG00000257336.1	PRELID2P1	3.7163	4.32242	1.25996	3.4306	0.000602256	0.00240143		ENSG00000249395.2	CASC9	2.59948	4.37205	1.59971	2.73303	0.00627544	0.0189944		ENSG00000277739.1	RNA5-8S5	0.415084	1.31157	1.96056	0.66898	0.503508	NA
ENSG00000211670.2	IGLV3-9	3.71161	4.32152	1.73625	2.489	0.0128102	0.0339214		ENSG00000169245.5	CXCL10	588.504	4.3704	0.744473	5.87046	4.35e-09	9.76e-08		ENSG00000088926.12	F11	3.09842	1.31156	0.611446	2.14502	0.0319516	NA
ENSG00000233406.5	RP11-296A18.5	32.2267	4.31952	0.57605	7.49852	6.45e-14	2.13e-12		ENSG00000265626.1	AC139085.2	2.63425	4.36959	1.10679	3.94798	7.88e-05	0.000456869		ENSG00000214360.4	EFCAB9	1.31592	1.3113	0.637317	2.05754	0.0396345	NA
ENSG00000241838.3	LA16c-3G11.7	5.69414	4.31534	0.942692	4.57767	4.7e-06	3.2e-05		ENSG00000267170.1	CALM2P1	2.69744	4.36937	1.02962	4.24367	2.2e-05	0.000153054		ENSG00000233586.1	RP11-763B22.3	1.31368	1.31077	0.626758	2.09135	0.0364965	NA
ENSG00000211970.3	IGHV4-61	3.67395	4.31469	1.784	2.41854	0.0155829	0.040122		ENSG00000219391.1	AC019129.1	2.54273	4.36811	1.11707	3.91032	9.22e-05	0.000523142		ENSG00000233485.1	RP3-467K16.2	2.44006	1.31014	0.668574	1.95961	0.0500414	NA
ENSG00000233167.1	EEF1A1P26	5.81938	4.31182	0.979878	4.40036	1.08e-05	6.76e-05		ENSG00000211648.2	IGLV1-47	27.8833	4.36698	1.0373	4.20997	2.55e-05	0.000174168		ENSG00000204889.9	KRT40	1.31172	1.3101	0.7659	1.71053	0.0871678	NA
ENSG00000250927.1	MESTP3	8.2774	4.31168	1.06458	4.05011	5.12e-05	0.000271979		ENSG00000218175.2	AC016739.2	334.756	4.36141	0.363013	12.0145	2.98e-33	6.57e-30		ENSG00000158516.10	CPA2	26.2025	1.30901	0.357624	3.66029	0.000251929	0.0158944
ENSG00000225154.2	RP11-184J23.2	5.72782	4.30532	0.95579	4.50446	6.65e-06	4.37e-05		ENSG00000229108.1	MEOX2-AS1	84.0212	4.36036	0.846653	5.15012	2.6e-07	3.41e-06		ENSG00000254237.4	RP11-115J16.2	1.17708	1.30871	0.775612	1.68732	0.0915413	NA
ENSG00000074966.9	TXK	10.2081	1.29797	0.619125	2.09646	0.0360412	0.0809114		ENSG00000237186.1	RP11-229A12.2	2.64925	4.35852	1.02669	4.2452	2.18e-05	0.000152195		ENSG00000231431.6	FAR2P4	2.82765	1.30862	0.738387	1.77227	0.076349	NA
ENSG00000129910.6	CDH15	89.8633	4.30437	0.861878	4.99418	5.91e-07	4.97e-06		ENSG00000233328.3	PFN1P1	60.1294	4.35768	0.462717	9.4176	4.62e-21	1.27e-18		ENSG00000257921.4	RP11-571M6.15	18.7988	1.30729	0.493546	2.64876	0.00807866	0.0990136
ENSG00000268157.1	AC010524.4	3.70369	4.30051	1.05692	4.06891	4.72e-05	0.000253168		ENSG00000241556.1	RP11-490G8.1	25.8192	4.35501	0.5817	7.48669	7.06e-14	5.21e-12		ENSG00000268154.2	Metazoa_SRP	1.5664	1.30686	0.642874	2.03285	0.042068	NA
ENSG00000251066.1	CTC-534B23.1	8.08729	4.29872	0.949016	4.52966	5.91e-06	3.93e-05		ENSG00000211943.2	IGHV3-15	73.0286	4.3543	1.43855	3.02686	0.00247106	0.0087056		ENSG00000241597.2	CTD-2007H13.1	0.971997	1.30662	0.636995	2.05122	0.0402455	NA
ENSG00000242088.1	AC090602.2	12.1353	4.29827	0.903373	4.75802	1.95e-06	1.46e-05		ENSG00000126337.12	KRT36	3.84607	4.35381	1.10068	3.95558	7.63e-05	0.000445512		ENSG00000237390.1	RP11-139I14.2	17.6765	1.30593	0.37657	3.46796	0.000524428	0.0232626
ENSG00000256211.1	RP11-1018J11.1	34.8061	4.29535	0.577927	7.43233	1.07e-13	3.37e-12		ENSG00000121807.5	CCR2	138.013	4.35333	0.765884	5.68406	1.32e-08	2.55e-07		ENSG00000229357.1	CYCSP51	0.988142	1.30573	0.607977	2.14766	0.0317404	NA
ENSG00000258334.1	RP11-161H23.9	27.1095	4.29432	0.689442	6.22869	4.7e-10	7.73e-09		ENSG00000232587.1	EEF1A1P3	31.1913	4.35192	0.533261	8.16097	3.32e-16	3.69e-14		ENSG00000152467.8	ZSCAN1	141.932	1.30549	0.471375	2.76953	0.00561373	0.0823368
ENSG00000242140.1	RP11-262M14.2	5.58658	4.29374	0.937291	4.58101	4.63e-06	3.16e-05		ENSG00000250548.5	RP11-47I22.2	27.5491	4.35012	0.887959	4.89902	9.63e-07	1.05e-05		ENSG00000169393.7	ELSPBP1	7.37536	1.30547	0.757219	1.72403	0.0847025	0.316851
ENSG00000227128.4	LBX1-AS1	26.1128	4.29343	1.09827	3.90928	9.26e-05	0.000457265		ENSG00000235601.1	BARX1-AS1	3.86531	4.34777	1.44508	3.00866	0.002624	0.00916748		ENSG00000241832.1	CECR3	1.08719	1.30419	0.663947	1.9643	0.049495	NA
ENSG00000255035.2	SDHCP4	5.61811	4.28959	0.963144	4.45374	8.44e-06	5.41e-05		ENSG00000237070.1	AC005550.3	5.8881	4.34342	1.28875	3.37027	0.000750951	0.00317012		ENSG00000276693.1	RP13-977J11.9	0.483397	1.30386	0.753451	1.73052	0.0835369	NA
ENSG00000086991.11	NOX4	347.596	4.28944	0.430527	9.96322	2.21e-23	2.89e-21		ENSG00000255364.1	RP11-94A24.1	3.86653	4.34203	1.44165	3.01185	0.00259663	0.00908718		ENSG00000261078.1	RP11-481J2.1	3.42096	1.30385	0.614686	2.12116	0.0339083	NA
ENSG00000116039.10	ATP6V1B1	154.317	4.28697	0.556937	7.69741	1.39e-14	5.02e-13		ENSG00000225971.1	CTA-85E5.6	2.63411	4.34041	1.09835	3.95175	7.76e-05	0.000451137		ENSG00000270141.3	TERC	0.98444	1.30338	0.779174	1.67277	0.0943734	NA
ENSG00000188856.6	RPSAP47	46.9927	4.28657	0.530286	8.0835	6.29e-16	2.81e-14		ENSG00000111206.11	FOXM1	1169.78	4.34034	0.531404	8.16769	3.14e-16	3.51e-14		ENSG00000261268.1	RP11-308D13.3	5.76615	1.30221	0.631551	2.06192	0.0392154	0.217996
ENSG00000236792.1	RP11-142L4.2	3.64137	4.28585	0.962775	4.45156	8.52e-06	5.46e-05		ENSG00000167553.13	TUBA1C	4269.12	4.34016	0.516279	8.40661	4.22e-17	5.43e-15		ENSG00000168594.14	ADAM29	4.20495	1.30188	0.827923	1.57246	0.115844	0.369454
ENSG00000216854.2	RPL17P26	8.41508	4.28559	0.982754	4.36079	1.3e-05	7.96e-05		ENSG00000240950.1	RP11-372E1.1	39.2318	4.33821	0.490607	8.84252	9.36e-19	1.56e-16		ENSG00000214915.3	XX-FW80269A6.1	0.495843	1.30039	0.702931	1.84995	0.0643201	NA
ENSG00000276924.1	FP236383.9	11.7661	4.28503	1.10336	3.88362	0.000102915	0.000502207		ENSG00000224594.2	RPL29P19	8.09222	4.33498	1.11589	3.88479	0.000102419	0.000572529		ENSG00000105219.7	CNTD2	49.6773	1.29929	0.361954	3.58966	0.000331109	0.0184194
ENSG00000223551.1	TMSB4XP4	433.024	4.28492	0.400717	10.6931	1.1e-26	2.47e-24		ENSG00000142173.13	COL6A2	17961	4.33497	0.745781	5.81265	6.15e-09	1.32e-07		ENSG00000251679.1	RP11-669M16.2	0.804292	1.29926	0.709439	1.83139	0.0670425	NA
ENSG00000276269.1	RP11-403A3.2	154.255	4.28432	0.605082	7.08055	1.44e-12	3.76e-11		ENSG00000130201.6	EXOC3L2	95.8776	4.33429	0.623702	6.94929	3.67e-12	1.82e-10		ENSG00000101812.11	H2BFM	0.550799	1.29895	0.718682	1.80741	0.0706986	NA
ENSG00000162493.15	PDPN	12858	4.28159	0.498008	8.59742	8.15e-18	5.03e-16		ENSG00000223676.1	RPL34P26	2.64765	4.33361	1.11837	3.87494	0.000106649	0.000590836		ENSG00000244342.4	LINC00698	12.3543	1.29805	0.52664	2.46477	0.0137101	0.127995
ENSG00000168333.12	C8orf22	46.4078	4.27895	1.07906	3.96545	7.33e-05	0.000373094		ENSG00000106462.9	EZH2	1044.43	4.33299	0.485783	8.91961	4.68e-19	8.26e-17		ENSG00000112238.11	PRDM13	34.9898	1.29718	0.778622	1.66599	0.095715	0.336167
ENSG00000259711.1	CTD-3032H12.2	3.49402	4.27725	1.26269	3.38742	0.000705537	0.00276124		ENSG00000229207.1	SERPINH1P1	5.71369	4.33145	1.08735	3.9835	6.79e-05	0.000403059		ENSG00000234446.2	AC068489.1	0.699105	1.29677	0.780692	1.66105	0.0967033	NA
ENSG00000162840.4	MT2P1	166.834	4.27724	0.562796	7.6	2.96e-14	1.02e-12		ENSG00000188856.6	RPSAP47	34.0693	4.33123	0.660559	6.55692	5.49e-11	2.06e-09		ENSG00000226356.2	RPS6P20	0.423872	1.29611	0.731443	1.77199	0.0763968	NA
ENSG00000259612.1	EEF1A1P22	101.312	4.27712	0.402297	10.6318	2.12e-26	4.54e-24		ENSG00000230228.2	RP11-4M23.4	3.8531	4.3281	0.984532	4.39609	1.1e-05	8.49e-05		ENSG00000227880.1	RP11-46E17.6	0.48942	1.29609	1.08758	1.19172	0.233373	NA
ENSG00000207688.2	MIR548D2	3.54934	4.27568	1.08995	3.92282	8.75e-05	0.000435609		ENSG00000163220.10	S100A9	3179.71	4.3263	0.788142	5.48924	4.04e-08	6.77e-07		ENSG00000163092.18	XIRP2	10.5365	1.29555	0.448336	2.88968	0.00385628	0.0676939
ENSG00000265078.2	RN7SL664P	5.52107	4.27436	1.30499	3.2754	0.00105513	0.0039225		ENSG00000232203.3	SLC25A6P2	3.84591	4.32498	0.984025	4.3952	1.11e-05	8.51e-05		ENSG00000221852.4	KRTAP1-5	0.486574	1.29535	1.24517	1.0403	0.298201	NA
ENSG00000254244.1	PAICSP4	26.9416	4.27418	0.661496	6.46138	1.04e-10	1.93e-09		ENSG00000268223.2	ARL14EPL	3.88372	4.32407	1.19213	3.62719	0.000286522	0.00138383		ENSG00000218475.2	RP11-93K7.1	1.2842	1.29514	0.682884	1.89658	0.057884	NA
ENSG00000230154.1	AC018463.4	5.36061	4.2741	0.939085	4.55135	5.33e-06	3.58e-05		ENSG00000211964.3	IGHV3-48	5.66318	4.32111	1.41162	3.0611	0.00220527	0.00790185		ENSG00000239253.1	RPS4XP23	1.33136	1.29421	0.575787	2.24772	0.0245938	NA
ENSG00000237584.1	RAC1P4	8.21652	4.27193	0.939993	4.54464	5.5e-06	3.68e-05		ENSG00000163751.3	CPA3	22.366	4.32065	1.08534	3.9809	6.87e-05	0.000406802		ENSG00000260092.1	RP11-77K12.7	1.25037	1.29417	0.649672	1.99204	0.0463667	NA
ENSG00000246228.5	CASC8	7.81744	4.27011	1.11713	3.82239	0.000132166	0.000627183		ENSG00000147614.3	ATP6V0D2	19.8419	4.31978	0.805287	5.36428	8.13e-08	1.25e-06		ENSG00000237848.1	RP11-739N20.3	1.10424	1.29393	0.847208	1.52729	0.12669	NA
ENSG00000254336.1	AC008694.2	3.78578	4.26971	1.01115	4.22264	2.41e-05	0.000138611		ENSG00000106483.10	SFRP4	1839.14	4.31967	0.399884	10.8023	3.36e-27	2.96e-24		ENSG00000259271.1	ANKRD62P1	0.669108	1.29348	2.05371	0.629827	0.528808	NA
ENSG00000229132.2	EIF4A1P10	215.093	4.26927	0.311237	13.7171	8.02e-43	1.71e-39		ENSG00000137807.12	KIF23	570.197	4.31842	0.592395	7.28976	3.1e-13	2.02e-11		ENSG00000278233.1	RNA5-8S5	0.920755	1.29333	1.34035	0.964921	0.334584	NA
ENSG00000238150.1	AC008753.3	19.8421	4.26778	0.706967	6.03674	1.57e-09	2.33e-08		ENSG00000132465.9	IGJ	417.888	4.31728	1.1072	3.89927	NA	NA		ENSG00000255258.2	RP11-448P19.1	32.2597	1.29294	0.41148	3.14217	0.00167703	0.0430862
ENSG00000279690.1	AP000280.66	11.7308	4.26473	1.04689	4.07372	4.63e-05	0.000248481		ENSG00000172482.4	AGXT	13.6336	4.31697	1.18809	3.63355	0.000279547	0.00135273		ENSG00000224057.1	EGFR-AS1	43.3461	1.29273	0.515286	2.50876	0.0121155	0.120856
ENSG00000213041.4	RP11-383G10.3	5.53404	4.26359	0.981731	4.34294	1.41e-05	8.54e-05		ENSG00000223551.1	TMSB4XP4	310.844	4.31686	0.414422	10.4166	2.08e-25	1.27e-22		ENSG00000226876.2	RP11-36N20.1	0.540523	1.29253	0.764732	1.69018	0.0909936	NA
ENSG00000281087.1	RP11-983G14.3	3.8537	4.26252	0.986467	4.321	1.55e-05	9.34e-05		ENSG00000255399.3	TBX5-AS1	13.7471	4.31632	1.17254	3.68118	0.000232153	0.00115201		ENSG00000231235.1	RP11-75A9.1	1.06325	1.2918	0.605733	2.13262	0.0329557	NA
ENSG00000213169.3	RP11-393N4.2	45.3989	4.26206	0.516651	8.24941	1.59e-16	7.93e-15		ENSG00000213309.3	RPL9P18	16.393	4.31547	0.795039	5.428	5.7e-08	9.15e-07		ENSG00000180043.10	FAM71E2	0.64947	1.28949	0.878249	1.46825	0.142037	NA
ENSG00000236608.1	EIF4A1P6	5.51036	4.26185	0.94612	4.50456	6.65e-06	4.37e-05		ENSG00000228657.1	RP11-170J3.2	3.76484	4.31509	1.00337	4.3006	1.7e-05	0.00012297		ENSG00000250046.3	RP11-148B6.2	1.29535	1.28905	0.666827	1.93311	0.053223	NA
ENSG00000172061.8	LRRC15	62.3023	4.25944	0.926511	4.59729	4.28e-06	2.95e-05		ENSG00000165383.9	LRRC18	10.9564	4.31388	1.24787	3.45698	0.000546257	0.00240356		ENSG00000241959.3	RN7SL76P	0.832988	1.28874	0.655296	1.96665	0.0492239	NA
ENSG00000213875.3	AC005019.2	3.68535	4.25916	0.969618	4.39262	1.12e-05	6.98e-05		ENSG00000251102.1	CTBP2P4	3.69733	4.31164	1.00722	4.28075	1.86e-05	0.000132795		ENSG00000273177.1	RP11-368I23.4	3.21073	1.28868	0.484588	2.65933	0.0078297	NA
ENSG00000112246.8	SIM1	5.20914	4.25908	1.65565	2.57245	0.0100981	0.0277149		ENSG00000166926.7	MS4A6E	2.4955	4.30897	1.06316	4.05297	5.06e-05	0.00031368		ENSG00000230105.1	RP11-431N15.2	6.46974	1.2872	0.506512	2.54131	0.0110439	0.114734
ENSG00000242071.3	RPL7AP6	534.194	4.25563	0.330756	12.8664	6.96e-38	7.61e-35		ENSG00000197646.7	PDCD1LG2	308.445	4.30787	0.521834	8.25525	1.52e-16	1.77e-14		ENSG00000235285.1	SMIM2-IT1	0.69486	1.28719	0.8098	1.58951	0.111945	NA
ENSG00000231767.3	RP11-92K2.2	191.923	4.25462	0.364006	11.6883	1.46e-31	6.44e-29		ENSG00000087245.11	MMP2	6831.56	4.30481	0.632835	6.80242	1.03e-11	4.54e-10		ENSG00000107807.11	TLX1	63.9797	1.28652	0.688121	1.86961	0.0615382	0.270894
ENSG00000232346.1	SC22CB-1E7.1	129.233	4.24984	0.414106	10.2627	1.04e-24	1.68e-22		ENSG00000242140.1	RP11-262M14.2	3.87235	4.30477	1.05123	4.09499	4.22e-05	0.000267854		ENSG00000165556.9	CDX2	0.817267	1.28588	1.04491	1.23061	0.218468	NA
ENSG00000126778.8	SIX1	407.919	4.2497	0.670947	6.33388	2.39e-10	4.16e-09		ENSG00000233730.1	RP4-666F24.3	2.55666	4.30296	1.69319	2.54133	0.0110431	0.0304219		ENSG00000225226.1	AC007250.4	0.830054	1.28548	1.11048	1.15759	0.24703	NA
ENSG00000236530.2	AC097711.1	3.69601	4.24963	0.957587	4.43785	9.09e-06	5.78e-05		ENSG00000242088.1	AC090602.2	8.24064	4.30162	0.933402	4.60854	4.06e-06	3.58e-05		ENSG00000182968.4	SOX1	259.16	1.28548	0.532703	2.41313	0.0158163	0.13811
ENSG00000215004.3	MESTP4	3.67944	4.24885	1.01891	4.17001	3.05e-05	0.000170595		ENSG00000070748.16	CHAT	10.7943	4.3013	1.0182	4.22443	2.4e-05	0.000164752		ENSG00000240173.3	RN7SL771P	1.84781	1.28533	0.583922	2.2012	0.0277221	NA
ENSG00000251102.1	CTBP2P4	5.24151	4.24675	0.950494	4.46794	7.9e-06	5.09e-05		ENSG00000162891.9	IL20	3.73834	4.30088	2.47404	1.7384	0.08214	0.15568		ENSG00000146729.8	GBAS	12777.1	1.28483	0.376092	3.41626	0.000634884	0.0257172
ENSG00000244705.1	RP11-133K1.1	3.59292	4.24619	0.963145	4.40867	1.04e-05	6.54e-05		ENSG00000116833.12	NR5A2	75.3758	4.30028	0.532357	8.07781	6.59e-16	7.02e-14		ENSG00000254391.1	CTC-529G1.1	0.671304	1.28465	0.945272	1.35902	0.17414	NA
ENSG00000271930.1	RP11-44N12.5	3.3805	4.24062	1.16436	3.64203	0.000270496	0.00118221		ENSG00000230979.3	AC079250.1	79.7051	4.29967	0.432477	9.94196	2.73e-23	1.16e-20		ENSG00000255524.6	NPIPB8	1.12192	1.28461	0.695216	1.84779	0.0646328	NA
ENSG00000211659.2	IGLV3-25	14.8087	4.23961	1.41785	2.99017	0.00278819	0.00916376		ENSG00000115107.18	STEAP3	3894.07	4.29868	0.631069	6.81175	9.64e-12	4.28e-10		ENSG00000254337.1	RP11-865I6.2	1.07979	1.28434	1.02456	1.25356	0.210004	NA
ENSG00000213579.3	RP4-595K12.1	5.47371	4.23875	0.963496	4.39935	1.09e-05	6.79e-05		ENSG00000215349.2	MRPL3P1	10.8631	4.29728	0.817669	5.25553	1.48e-07	2.08e-06		ENSG00000213486.3	AC108039.1	0.955169	1.28399	0.642573	1.9982	0.0456953	NA
ENSG00000215467.2	RPL27AP	11.6111	4.2385	0.908885	4.66341	3.11e-06	2.22e-05		ENSG00000260981.1	RP11-315A16.1	16.8559	4.29328	0.949444	4.52189	6.13e-06	5.09e-05		ENSG00000229165.1	GDI2P1	3.6826	1.28383	0.538895	2.38235	0.0172027	0.143922
ENSG00000230040.1	LINC00364	7.63886	4.23792	1.56762	2.70341	0.00686325	0.0198528		ENSG00000224041.3	IGKV3D-15	2.44821	4.29127	2.56949	1.67009	0.094902	0.174584		ENSG00000230013.1	RP11-217B7.3	3.53182	1.28288	0.496144	2.58569	0.0097183	NA
ENSG00000146674.13	IGFBP3	15079.2	4.23739	0.663471	6.3867	1.7e-10	3.01e-09		ENSG00000073792.14	IGF2BP2	734.265	4.29127	0.610604	7.02791	2.1e-12	1.1e-10		ENSG00000234676.1	IFT74-AS1	4.49267	1.28161	0.496742	2.58003	0.00987921	0.108659
ENSG00000236680.1	RP11-296P7.4	11.4331	4.23668	0.872694	4.85472	1.21e-06	9.47e-06		ENSG00000242078.1	RP11-738B7.1	2.40968	4.29047	1.30623	3.28461	0.00102122	0.00410842		ENSG00000228081.2	RP11-385M4.2	0.70556	1.28017	0.659478	1.94119	0.052235	NA
ENSG00000213363.4	RPS3P6	18.9689	4.23595	0.723106	5.85799	4.69e-09	6.27e-08		ENSG00000237709.1	EEF1A1P28	24.4229	4.28871	0.584014	7.3435	2.08e-13	1.41e-11		ENSG00000227869.1	RP11-807H17.1	5.93536	1.27997	0.541089	2.36555	0.0180034	0.147013
ENSG00000125385.9	RP11-297B17.2	3.76115	4.23353	0.983122	4.30621	1.66e-05	9.92e-05		ENSG00000241749.4	RPSAP52	24.3509	4.28451	1.05324	4.06795	4.74e-05	0.000296372		ENSG00000252271.1	RNU6-1110P	2.18455	1.2799	0.651596	1.96425	0.049501	NA
ENSG00000234707.2	RP11-745C15.2	71.1384	4.23306	0.971185	4.35865	1.31e-05	8.02e-05		ENSG00000241061.3	RPL5P1	47.0398	4.28448	0.505216	8.48049	2.24e-17	3.02e-15		ENSG00000251185.1	RP11-542G1.1	0.810314	1.27913	1.3999	0.913728	0.36086	NA
ENSG00000262953.1	EIF4A1P9	5.33421	4.23233	0.938153	4.51135	6.44e-06	4.25e-05		ENSG00000125430.7	HS3ST3B1	692.624	4.28362	0.665569	6.43604	1.23e-10	4.15e-09		ENSG00000238280.1	RP11-436D10.3	1.25073	1.27887	0.69738	1.83382	0.0666807	NA
ENSG00000259509.2	RP11-627D16.2	3.37535	4.23229	1.12895	3.74887	0.000177635	0.000815707		ENSG00000254023.1	PKMP4	13.4391	4.28207	0.773699	5.53455	3.12e-08	5.4e-07		ENSG00000199226.1	RNU6-50P	1.8213	1.27818	0.547904	2.33285	0.0196563	NA
ENSG00000077279.15	DCX	2091.2	1.51728	0.832385	1.82281	0.0683318	0.137383		ENSG00000217026.3	RPL10P1	19.2035	4.28185	0.663431	6.4541	1.09e-10	3.75e-09		ENSG00000258100.1	RP11-121E16.1	5.79081	1.27743	0.58375	2.18832	0.028646	0.187762
ENSG00000085840.11	ORC1	315.096	4.23141	0.413515	10.2328	1.41e-24	2.22e-22		ENSG00000242060.1	RPS3AP49	27.3396	4.2818	0.67997	6.29705	3.03e-10	9.32e-09		ENSG00000239702.3	RN7SL507P	0.813389	1.27629	0.911039	1.40092	0.161238	NA
ENSG00000227621.1	PHBP11	7.9136	4.23004	0.937421	4.51242	6.41e-06	4.23e-05		ENSG00000144191.10	CNGA3	1299.65	4.28012	0.771822	5.54548	2.93e-08	5.12e-07		ENSG00000240567.1	RP11-3P17.4	7.98069	1.27605	0.456306	2.79648	0.0051662	0.0786241
ENSG00000271593.1	RP11-335E6.4	3.38109	4.22806	1.18348	3.57257	0.000353501	0.00149697		ENSG00000179934.6	CCR8	3.63869	4.27891	1.55241	2.7563	0.00584599	0.017902		ENSG00000226363.3	HAGLROS	30.7374	1.27586	0.536979	2.376	0.0175016	0.145114
ENSG00000239855.1	IGKV1-6	7.68508	4.22799	1.54172	2.74238	0.00609949	0.0179539		ENSG00000228399.1	RP4-575N6.2	10.7464	4.27864	0.857066	4.99219	5.97e-07	6.95e-06		ENSG00000153347.8	FAM81B	69.4114	1.27433	0.680941	1.87143	0.0612859	0.270363
ENSG00000077498.8	TYR	0.521763	1.58209	1.44426	1.09544	0.273325	0.409336		ENSG00000173535.12	TNFRSF10C	223.252	4.27694	0.737343	5.80047	6.61e-09	1.41e-07		ENSG00000151838.10	CCDC175	4.61246	1.27125	0.513927	2.4736	0.0133758	0.126705
ENSG00000240459.2	RP11-477G18.1	3.65948	4.22681	0.992961	4.25677	2.07e-05	0.000121154		ENSG00000236762.1	RP11-159H3.1	13.7582	4.27653	0.7406	5.77442	7.72e-09	1.61e-07		ENSG00000237292.1	RP11-540K16.1	2.43029	1.27109	0.614543	2.06835	0.0386068	NA
ENSG00000200488.1	RN7SKP203	7.65258	4.2262	1.17245	3.60458	0.000312658	0.00134455		ENSG00000216368.2	RP3-486D24.1	3.70597	4.27038	1.10015	3.88163	0.000103758	0.000578542		ENSG00000275878.1	Metazoa_SRP	0.825336	1.27108	0.861543	1.47535	0.140118	NA
ENSG00000279141.2	LINC01451	14.7731	4.224	0.866588	4.87429	1.09e-06	8.67e-06		ENSG00000217241.1	CBX3P9	24.5664	4.2685	0.64167	6.65217	2.89e-11	1.14e-09		ENSG00000205301.10	MGAT4D	0.517388	1.27039	0.911698	1.39343	0.163491	NA
ENSG00000241680.1	RPL31P49	44.3733	4.2239	0.537105	7.86419	3.71e-15	1.48e-13		ENSG00000214748.2	RP11-332E4.1	3.70543	4.26705	0.997216	4.27896	1.88e-05	0.000133623		ENSG00000264539.1	MIR548AR	0.65662	1.26854	0.754583	1.68112	0.0927405	NA
ENSG00000077800.10	FKBP6	3.0233	1.29443	0.716928	1.80552	0.0709931	0.141769		ENSG00000234093.3	RPS15AP11	26.8181	4.26693	0.61835	6.90051	5.18e-12	2.48e-10		ENSG00000085552.15	IGSF9	139.811	1.26838	0.387802	3.27068	0.00107289	0.034497
ENSG00000231702.2	RP11-54O7.10	7.89341	4.22284	1.07026	3.94562	7.96e-05	0.000401226		ENSG00000240087.3	RP11-254B13.1	69.2883	4.26672	0.503369	8.47632	2.32e-17	3.12e-15		ENSG00000156574.8	NODAL	133.442	1.26789	0.41114	3.08385	0.00204343	0.0480742
ENSG00000243160.1	RP11-342F17.2	3.69219	4.2227	0.956086	4.41665	1e-05	6.32e-05		ENSG00000226498.2	RP11-182B22.2	3.69301	4.26317	1.05695	4.03346	5.5e-05	0.000337194		ENSG00000138653.8	NDST4	8.77353	1.26732	0.792667	1.59881	0.109863	0.359399
ENSG00000240673.1	AC006539.2	3.60585	4.2214	0.972476	4.34088	1.42e-05	8.62e-05		ENSG00000225267.1	RPL8P2	3.6936	4.26279	1.0412	4.09411	4.24e-05	0.000268824		ENSG00000200434.1	RNA5-8SP2	1.14824	1.26731	1.12029	1.13124	0.257954	NA
ENSG00000237049.1	RPL34P1	3.67267	4.21987	0.999186	4.22331	2.41e-05	0.000138257		ENSG00000207688.2	MIR548D2	2.4409	4.26253	1.38398	3.07991	0.00207063	0.007481		ENSG00000253369.1	RP11-1081M5.1	4.21584	1.26663	0.577856	2.19194	0.0283839	0.187036
ENSG00000257531.2	RP3-405J10.2	3.48603	4.21963	1.10385	3.82266	0.000132021	0.000626642		ENSG00000213201.3	FABP5P10	2.4958	4.2617	1.17994	3.6118	0.000304076	0.00145675		ENSG00000155761.12	SPAG17	67.6446	1.26654	0.535344	2.36585	0.0179889	0.146946
ENSG00000213461.3	RP13-235E23.1	3.63418	4.21658	0.983874	4.28569	1.82e-05	0.000107756		ENSG00000176294.4	OR4N2	8.18722	4.25987	2.07948	2.04853	0.0405082	0.0880181		ENSG00000112246.8	SIM1	5.09558	1.26633	0.897246	1.41135	0.15814	0.428849
ENSG00000215093.3	EEF1A1P29	73.7975	4.21419	0.436529	9.65386	4.73e-22	5.29e-20		ENSG00000133636.9	NTS	28.6189	4.25451	1.24287	3.42313	0.000619039	0.00268164		ENSG00000265485.4	RP11-449D8.1	25.0716	1.26609	0.520827	2.43092	0.0150604	0.135102
ENSG00000259790.1	ANP32BP1	22.0824	4.21184	0.639719	6.58389	4.58e-11	9.21e-10		ENSG00000237875.1	RP5-1174J21.1	3.67921	4.25294	1.28697	3.3046	0.000951109	0.00386962		ENSG00000259544.1	RP11-158M2.2	1.09455	1.26584	0.665176	1.90302	0.0570386	NA
ENSG00000258943.1	RP11-696D21.2	46.8765	4.20978	0.760762	5.53364	3.14e-08	3.51e-07		ENSG00000240922.1	LSAMP-AS1	3.62907	4.25279	1.3263	3.20651	0.00134358	0.00518066		ENSG00000253181.1	RP11-863K10.2	8.27134	1.2648	0.476893	2.65216	0.00799792	0.0984407
ENSG00000213598.4	RP11-112J1.1	128.104	4.20941	0.418706	10.0534	8.88e-24	1.24e-21		ENSG00000229950.1	TFAP2A-AS1	32.3176	4.25205	0.76196	5.58041	2.4e-08	4.3e-07		ENSG00000255533.1	RP11-326C3.4	1.20578	1.26444	0.670389	1.88613	0.0592769	NA
ENSG00000229914.1	RP11-404O13.4	5.28005	4.20941	0.957783	4.39495	1.11e-05	6.91e-05		ENSG00000213041.4	RP11-383G10.3	3.73033	4.25159	1.00195	4.24333	2.2e-05	0.000153258		ENSG00000039068.17	CDH1	227.321	1.26432	0.415225	3.04491	0.0023275	0.0516891
ENSG00000270123.3	VTRNA2-1	3.42111	4.20926	1.28924	3.26492	0.00109496	0.00405236		ENSG00000228205.1	RP11-778D9.4	130.311	4.25097	0.419115	10.1427	3.57e-24	1.77e-21		ENSG00000153822.12	KCNJ16	1560.86	1.26398	0.45118	2.8015	0.00508661	0.0780467
ENSG00000188873.4	RPL10AP2	52.0888	4.20849	0.495197	8.49863	1.92e-17	1.13e-15		ENSG00000178429.9	RPS3AP5	128.605	4.25005	0.574206	7.40162	1.35e-13	9.43e-12		ENSG00000255737.2	AGAP2-AS1	997.251	1.26384	0.436247	2.89707	0.00376664	0.0672663
ENSG00000237793.3	RPL18AP16	14.9339	4.20736	0.796682	5.2811	1.28e-07	1.26e-06		ENSG00000216938.3	RPL7P58	2.40826	4.24872	1.06145	4.00273	6.26e-05	0.000376653		ENSG00000237129.1	Z95114.7	0.579127	1.26376	1.11188	1.1366	0.255706	NA
ENSG00000243517.1	RP11-627K11.1	110.715	4.20425	0.410605	10.2392	1.32e-24	2.1e-22		ENSG00000249746.1	RP11-254I22.3	3.65248	4.24718	1.41205	3.00781	0.00263137	0.0091887		ENSG00000228630.4	HOTAIR	156.183	1.26261	0.603986	2.09046	0.0365768	0.211294
ENSG00000196344.10	ADH7	3.3614	4.20381	1.20774	3.48074	0.000500031	0.00203675		ENSG00000227128.4	LBX1-AS1	17.7248	4.24683	1.03856	4.08916	4.33e-05	0.000273592		ENSG00000254094.1	AC078852.1	1.41458	1.26091	0.612624	2.05821	0.0395704	NA
ENSG00000219487.2	RP11-365H23.1	11.0877	4.20287	0.869795	4.83202	1.35e-06	1.05e-05		ENSG00000233858.4	AC026904.1	3.62701	4.24608	1.2725	3.3368	0.000847479	0.00351079		ENSG00000186268.3	OR10D4P	0.739963	1.26061	1.31019	0.962161	0.335969	NA
ENSG00000257074.3	RPL29P33	14.9782	4.20181	0.774475	5.42537	5.78e-08	6.13e-07		ENSG00000186973.9	FAM183A	49.9634	4.24516	1.05249	4.03344	5.5e-05	0.000337194		ENSG00000271167.1	LINC01109	7.08337	1.26045	0.491959	2.56211	0.0104038	0.111266
ENSG00000248873.1	SERBP1P6	11.2292	4.20131	0.874199	4.8059	1.54e-06	1.18e-05		ENSG00000180785.8	OR51E1	67.9198	4.24507	0.751892	5.64585	1.64e-08	3.1e-07		ENSG00000106153.12	CHCHD2	29439.6	1.25854	0.355964	3.5356	0.00040685	0.0205302
ENSG00000257884.2	RP11-597A11.4	3.55071	4.20052	0.963678	4.35885	1.31e-05	8.02e-05		ENSG00000259079.1	RP1-261D10.1	5.40922	4.24358	0.970357	4.37322	1.22e-05	9.29e-05		ENSG00000158106.11	RHPN1	1480.23	1.25847	0.253347	4.96739	6.78586e-07	0.000452854
ENSG00000232172.1	RP11-57C19.2	7.94758	4.20034	0.957074	4.38873	1.14e-05	7.1e-05		ENSG00000240759.1	RP11-25I15.1	10.5372	4.24349	0.835853	5.07683	3.84e-07	4.76e-06		ENSG00000228153.1	RP11-23I7.1	0.602285	1.25839	1.00553	1.25147	0.210764	NA
ENSG00000213621.3	RPSAP54	95.8881	4.2002	0.426511	9.8478	7.01e-23	8.57e-21		ENSG00000260868.1	RP11-394I13.1	3.5695	4.24322	1.08273	3.919	8.89e-05	0.000507593		ENSG00000237125.7	HAND2-AS1	35.9074	1.25815	0.63475	1.98211	0.0474665	0.23898
ENSG00000240052.1	RP11-289K10.1	3.53153	4.19858	0.963812	4.35623	1.32e-05	8.1e-05		ENSG00000231767.3	RP11-92K2.2	133.101	4.24238	0.387296	10.9538	6.37e-28	6.61e-25		ENSG00000259836.1	RP11-80F22.5	0.440111	1.25808	2.09421	0.600742	0.548012	NA
ENSG00000143228.11	NUF2	646.334	4.19672	0.430246	9.75423	1.77e-22	2.08e-20		ENSG00000213399.3	AC022210.2	41.2881	4.23974	0.529885	8.00125	1.23e-15	1.26e-13		ENSG00000278847.1	RP11-414C23.1	16.689	1.25792	0.610159	2.06163	0.0392433	0.21806
ENSG00000225712.1	ATP5G2P1	7.80635	4.19531	0.963485	4.35431	1.33e-05	8.17e-05		ENSG00000174837.13	EMR1	293.804	4.23887	0.841524	5.03714	4.73e-07	5.69e-06		ENSG00000254239.1	GS1-39E22.2	2.31706	1.25766	0.73176	1.71868	0.0856729	NA
ENSG00000237709.1	EEF1A1P28	33.2679	4.19477	0.559506	7.49727	6.52e-14	2.15e-12		ENSG00000242100.2	RPL9P32	23.4958	4.23764	0.659217	6.42829	1.29e-10	4.33e-09		ENSG00000238358.2	RP5-1121E10.2	2.6044	1.25756	0.580527	2.16624	0.0302927	NA
ENSG00000145703.14	IQGAP2	1187.91	4.19168	0.388753	10.7824	4.17e-27	9.88e-25		ENSG00000267123.4	CTD-2357A8.3	20.407	4.23704	0.966651	4.38322	1.17e-05	8.93e-05		ENSG00000218748.1	DBIP1	11.1706	1.25634	0.313328	4.00966	6.08074e-05	0.00735352
ENSG00000235354.1	CTA-276O3.4	32.7934	4.18557	0.587925	7.11924	1.09e-12	2.91e-11		ENSG00000126778.8	SIX1	282.139	4.23543	0.607716	6.96942	3.18e-12	1.59e-10		ENSG00000185955.4	C7orf61	180.364	1.25515	0.237971	5.27438	1.33205e-07	0.000111118
ENSG00000203740.3	METTL11B	7.36215	4.18471	1.24377	3.36454	0.000766722	0.00296779		ENSG00000243517.1	RP11-627K11.1	79.4561	4.23478	0.490736	8.62946	6.16e-18	9.13e-16		ENSG00000248599.1	FLJ42969	2.69807	1.25506	0.522378	2.40258	0.0162798	NA
ENSG00000241352.3	RP11-392P7.1	51.9201	4.18362	0.516255	8.10379	5.33e-16	2.4e-14		ENSG00000227496.1	RP11-145A3.1	5.34443	4.23238	1.4175	2.98581	0.00282826	0.00973935		ENSG00000274230.1	RMST_3	0.651011	1.25463	0.720797	1.74062	0.0817507	NA
ENSG00000214593.3	RP11-65N13.6	11.1718	4.18136	0.8955	4.66931	3.02e-06	2.16e-05		ENSG00000248699.1	CTD-2313D3.1	5.46157	4.23229	0.983051	4.30526	1.67e-05	0.000120641		ENSG00000254208.1	RP11-219B4.3	2.82536	1.25446	0.508076	2.46904	0.0135476	NA
ENSG00000180785.8	OR51E1	93.026	4.18105	0.709708	5.89123	3.83e-09	5.23e-08		ENSG00000240231.1	RPS27P29	7.85133	4.22888	0.894102	4.72975	2.25e-06	2.15e-05		ENSG00000207453.1	RNU6-535P	0.537028	1.25446	0.908491	1.38082	0.167336	NA
ENSG00000156869.11	FRRS1	88.7842	4.18064	0.527107	7.9313	2.17e-15	9.02e-14		ENSG00000230402.2	LINC01349	2.34564	4.2249	1.13654	3.71732	0.000201347	0.00102348		ENSG00000249725.1	RP11-469L4.1	0.57749	1.25309	0.772173	1.62281	0.10463	NA
ENSG00000111012.8	CYP27B1	311.358	4.18049	0.865198	4.83183	1.35e-06	1.05e-05		ENSG00000240471.1	PHBP8	2.38075	4.2249	1.05508	4.00435	6.22e-05	0.000374336		ENSG00000112539.13	C6orf118	112.88	1.25272	0.357263	3.50643	0.00045416	0.0219229
ENSG00000213269.2	AC004386.4	10.9974	4.17873	0.923941	4.52272	6.1e-06	4.05e-05		ENSG00000213280.2	RP11-212P7.1	53.9595	4.2194	0.555882	7.59046	3.19e-14	2.5e-12		ENSG00000272438.1	RP11-54O7.16	8.60711	1.25226	0.463508	2.70171	0.00689847	0.0911139
ENSG00000260187.1	RP11-439I14.1	14.7844	4.17827	1.0083	4.14387	3.41e-05	0.00018883		ENSG00000232496.2	RPL3P12	5.29455	4.21809	0.988299	4.26803	1.97e-05	0.000139219		ENSG00000215162.1	LINC00269	2.81163	1.25226	0.699889	1.78922	0.0735793	NA
ENSG00000234648.1	AL162151.3	138.956	4.17812	0.366525	11.3993	4.22e-30	1.48e-27		ENSG00000234192.1	RP11-57C13.5	2.488	4.21469	1.06699	3.95006	7.81e-05	0.000453823		ENSG00000229537.4	RP11-5P4.1	3.38639	1.25224	0.623486	2.00844	0.0445963	NA
ENSG00000225178.4	RPSAP56	21.94	4.17744	0.672574	6.21112	5.26e-10	8.56e-09		ENSG00000233839.1	RP11-389O22.4	5.37717	4.21367	1.04688	4.02497	5.7e-05	0.000347215		ENSG00000187762.5	HSPE1P11	0.537341	1.25057	0.720662	1.7353	0.082687	NA
ENSG00000225616.2	RP4-604A21.1	32.8466	4.17723	0.589659	7.08414	1.4e-12	3.68e-11		ENSG00000137441.7	FGFBP2	143.829	4.21226	0.672994	6.25899	3.87e-10	1.16e-08		ENSG00000229384.2	HMGB1P16	1.32608	1.25023	0.653026	1.91452	0.0555539	NA
ENSG00000229567.1	RP4-717I23.2	11.0953	4.17688	0.885482	4.71707	2.39e-06	1.75e-05		ENSG00000170961.6	HAS2	683.801	4.20971	0.463342	9.08555	1.03e-19	2.15e-17		ENSG00000224918.1	AY269186.2	1.31745	1.25012	0.757369	1.65061	0.0988175	NA
ENSG00000240138.1	EEF1GP4	3.4792	4.17594	0.938058	4.45169	8.52e-06	5.46e-05		ENSG00000213177.3	PRDX2P4	5.3792	4.20731	1.07403	3.91731	8.95e-05	0.000510586		ENSG00000198738.4	SMIM11P1	0.835483	1.25009	0.642527	1.94558	0.0517051	NA
ENSG00000205929.8	C21orf62	1856.34	4.17554	0.558719	7.47341	7.81e-14	2.55e-12		ENSG00000230040.1	LINC00364	5.30461	4.20524	1.44468	2.91084	0.00360455	0.0119458		ENSG00000225126.1	RP4-549F15.1	3.4093	1.25004	0.670342	1.86478	0.0622123	NA
ENSG00000225918.1	RPL7P59	5.25406	4.17502	0.979549	4.26218	2.02e-05	0.000118582		ENSG00000229880.1	IMMTP1	2.28915	4.20515	1.15507	3.64059	0.000272012	0.00132081		ENSG00000213917.2	RPL5P8	2.63668	1.24966	0.426918	2.92716	0.00342077	NA
ENSG00000258373.1	SLC25A3P2	7.8082	4.17446	0.939482	4.44336	8.86e-06	5.64e-05		ENSG00000234546.2	RP3-510D11.2	49.9743	4.20395	0.662184	6.34861	2.17e-10	6.93e-09		ENSG00000231688.1	RPL21P43	0.996916	1.24924	0.635757	1.96497	0.0494177	NA
ENSG00000110077.13	MS4A6A	4191.96	4.17221	0.536492	7.77684	7.44e-15	2.81e-13		ENSG00000085840.11	ORC1	216.719	4.20283	0.507248	8.28556	1.18e-16	1.4e-14		ENSG00000250592.1	RP11-39E3.3	2.27125	1.2482	0.697477	1.78959	0.0735196	NA
ENSG00000258153.1	HSPE1P4	10.904	4.17206	0.881762	4.7315	2.23e-06	1.64e-05		ENSG00000223361.5	FTH1P10	137.877	4.19741	0.442357	9.48874	2.34e-21	6.76e-19		ENSG00000251008.1	ORAOV1P1	6.79297	1.24745	0.383513	3.2527	0.00114314	0.0356899
ENSG00000265554.1	RP11-419J16.1	3.24927	4.17193	1.16921	3.56815	0.000359513	0.00151879		ENSG00000227621.1	PHBP11	5.24474	4.19469	1.01534	4.13133	3.61e-05	0.000234307		ENSG00000206828.1	U1	11.674	1.24737	0.383579	3.25191	0.0011463	0.0357411
ENSG00000219149.4	RP11-214N16.2	7.63437	4.17137	0.969851	4.30104	1.7e-05	0.000101294		ENSG00000135476.10	ESPL1	341.737	4.19082	0.512341	8.17974	2.84e-16	3.19e-14		ENSG00000272797.1	RP11-368I23.3	9.98002	1.24673	0.414628	3.00686	0.00263963	0.0555259
ENSG00000230777.1	RP11-318C24.1	46.2191	4.1713	0.523783	7.96379	1.67e-15	7.06e-14		ENSG00000233167.1	EEF1A1P26	3.48188	4.19032	1.06084	3.95	7.82e-05	0.000453823		ENSG00000276462.1	BX255923.3	22.6708	1.24661	0.539254	2.31174	0.0207922	0.159079
ENSG00000080166.14	DCT	218.49	1.08866	0.735672	1.47982	0.138922	0.243492		ENSG00000155659.13	VSIG4	9395.37	4.18983	0.696168	6.01842	1.76e-09	4.42e-08		ENSG00000262660.1	SLC25A10	0.616607	1.24609	0.653532	1.9067	0.0565588	NA
ENSG00000138755.5	CXCL9	211.5	4.17097	0.698201	5.97389	2.32e-09	3.31e-08		ENSG00000238150.1	AC008753.3	12.9261	4.18751	0.733434	5.70945	1.13e-08	2.25e-07		ENSG00000106025.7	TSPAN12	1848.95	1.24572	0.304057	4.09698	4.18569e-05	0.00613916
ENSG00000236281.1	AC093106.5	14.818	4.17051	0.779085	5.35308	8.65e-08	8.84e-07		ENSG00000181260.8	MTHFD2P7	2.31019	4.18513	1.04239	4.01492	5.95e-05	0.000360475		ENSG00000225381.2	RPS5P7	0.886988	1.24491	0.720851	1.727	0.0841675	NA
ENSG00000234624.2	AC016894.1	3.5235	4.169	0.942794	4.42197	9.78e-06	6.17e-05		ENSG00000258334.1	RP11-161H23.9	17.6109	4.17939	0.724008	5.77257	7.81e-09	1.62e-07		ENSG00000253500.4	AF121898.3	4.83232	1.24485	0.654512	1.90195	0.0571771	0.260699
ENSG00000276566.1	IGKV1D-13	3.26175	4.16894	1.7915	2.32706	0.0199621	0.0494146		ENSG00000239776.2	AC079949.1	12.4183	4.17807	0.803848	5.19759	2.02e-07	2.73e-06		ENSG00000259609.1	RP11-342A23.1	3.9622	1.24432	0.4808	2.58801	0.00965311	0.107768
ENSG00000080572.11	PIH1D3	4.81654	3.03041	1.5609	1.94145	0.0522041	0.110183		ENSG00000276967.1	AC019129.2	9.9988	4.17753	0.837796	4.98633	6.15e-07	7.12e-06		ENSG00000255839.1	RP11-338K17.8	2.14624	1.24347	0.486139	2.55784	0.0105323	NA
ENSG00000226327.3	RP11-350G13.1	18.0474	4.16844	0.735422	5.6681	1.44e-08	1.74e-07		ENSG00000211658.2	IGLV3-27	2.24319	4.1766	1.79467	2.32722	0.0199534	0.0495456		ENSG00000257863.1	RP11-587P21.3	0.556643	1.24341	0.906082	1.37229	0.169973	NA
ENSG00000258605.1	DYNLL1P2	7.56605	4.16637	0.951608	4.37824	1.2e-05	7.41e-05		ENSG00000257616.1	RP11-641A6.5	5.08455	4.17643	0.983039	4.24849	2.15e-05	0.000150396		ENSG00000261774.1	RP11-328J14.2	0.440277	1.24326	0.716444	1.73532	0.0826841	NA
ENSG00000268222.1	EEF1A1P7	100.737	4.16497	0.391827	10.6296	2.17e-26	4.6e-24		ENSG00000179300.3	ZCCHC5	7.46918	4.17449	1.57788	2.64563	0.00815395	0.0235736		ENSG00000236936.1	RP3-329E20.2	3.18511	1.24325	0.607133	2.04773	0.040586	NA
ENSG00000090382.5	LYZ	1978.03	4.16455	0.649042	6.41645	1.39e-10	2.53e-09		ENSG00000154545.15	MAGED4	46.3385	4.17298	0.531509	7.8512	4.12e-15	3.89e-13		ENSG00000248265.1	FLJ12825	20.5601	1.24242	0.363669	3.41633	0.000634706	0.0257172
ENSG00000251257.2	CTD-2263F21.1	10.6278	4.16289	1.02614	4.05683	4.97e-05	0.00026507		ENSG00000259612.1	EEF1A1P22	65.8731	4.17249	0.453827	9.19401	3.78e-20	8.39e-18		ENSG00000146910.10	CNPY1	160.627	1.24231	0.54038	2.29896	0.0215074	0.161997
ENSG00000243466.1	IGKV1-5	100.826	4.16244	1.24876	3.33327	0.000858328	0.00327787		ENSG00000251118.1	CTC-505O3.1	2.27687	4.17041	1.06349	3.92144	8.8e-05	0.000503215		ENSG00000277737.2	FP325317.1	3.2083	1.24215	0.612052	2.02948	0.0424094	NA
ENSG00000240922.1	LSAMP-AS1	4.89016	4.1614	1.28627	3.23523	0.00121543	0.00443898		ENSG00000226965.1	AC003088.1	3.48523	4.17007	1.31463	3.17205	0.00151368	0.00571716		ENSG00000274797.1	RP11-407N8.5	0.925687	1.24204	0.63109	1.96808	0.0490585	NA
ENSG00000147889.15	CDKN2A	2093.94	4.1575	1.05189	3.95242	7.74e-05	0.000391		ENSG00000177452.7	RP4-597J3.1	3.4913	4.16922	1.02153	4.08133	4.48e-05	0.000282012		ENSG00000238081.1	RP4-620F22.3	1.14678	1.24204	0.630263	1.97067	0.0487622	NA
ENSG00000214222.2	TUBBP2	32.0218	4.15743	0.554815	7.49337	6.71e-14	2.21e-12		ENSG00000244266.1	RP11-112N23.1	3.41383	4.16824	1.00851	4.13307	3.58e-05	0.000232853		ENSG00000277542.1	HOXB13-AS1_2	0.821336	1.24073	1.16384	1.06607	0.286393	NA
ENSG00000232612.1	RPL31P35	3.42582	4.15312	0.961072	4.32135	1.55e-05	9.33e-05		ENSG00000232612.1	RPL31P35	2.253	4.16773	1.3255	3.14428	0.00166498	0.00618983		ENSG00000226900.1	RP11-432J24.5	2.42134	1.24072	0.573067	2.16505	0.0303842	NA
ENSG00000237070.1	AC005550.3	7.30303	4.15228	1.18537	3.50294	0.000460153	0.00189452		ENSG00000176887.6	SOX11	2677.53	4.1632	0.730214	5.70134	1.19e-08	2.34e-07		ENSG00000205456.10	TP53TG3D	6.29415	1.24017	0.767667	1.6155	0.106202	0.35406
ENSG00000124399.4	RP11-663P9.2	14.3996	4.15084	0.778641	5.33088	9.77e-08	9.86e-07		ENSG00000121075.8	TBX4	17.3023	4.16293	1.01073	4.11873	3.81e-05	0.000245441		ENSG00000241825.2	RPL7P42	1.38611	1.23969	0.851523	1.45585	0.145433	NA
ENSG00000224594.2	RPL29P19	10.4698	4.14835	0.990838	4.18671	2.83e-05	0.000159577		ENSG00000236972.2	FABP5P1	10.299	4.16288	0.964012	4.31829	1.57e-05	0.000114726		ENSG00000263958.1	RP11-676J15.1	47.0998	1.2395	0.706009	1.75564	0.0791498	0.308095
ENSG00000113083.11	LOX	2335.63	4.14489	0.646076	6.41548	1.4e-10	2.55e-09		ENSG00000234648.1	AL162151.3	96.0543	4.16084	0.358368	11.6105	3.64e-31	5.58e-28		ENSG00000205078.5	SYCE1L	71.7235	1.23845	0.288126	4.29829	1.72122e-05	0.00353433
ENSG00000112559.12	MDFI	2293.38	4.14203	0.55554	7.45586	8.93e-14	2.88e-12		ENSG00000236792.1	RP11-142L4.2	2.18531	4.16056	1.0682	3.89492	9.82e-05	0.00055236		ENSG00000259420.4	RP11-307C19.2	45.2212	1.23788	0.40255	3.07509	0.00210441	0.0489757
ENSG00000243894.1	RP11-489M13.1	7.59359	4.141	1.00608	4.11597	3.86e-05	0.000210556		ENSG00000234869.1	RP3-439F8.1	24.5608	4.16027	0.743413	5.59617	2.19e-08	3.96e-07		ENSG00000233981.1	RP3-380E11.2	0.647162	1.23773	0.694989	1.78094	0.074923	NA
ENSG00000003436.13	TFPI	1755.22	4.14027	0.490576	8.4396	3.18e-17	1.81e-15		ENSG00000232362.1	ATP5LP2	5.17945	4.15968	0.997127	4.17167	3.02e-05	0.000201446		ENSG00000227688.2	HNRNPA3P2	1.7853	1.23729	0.531668	2.3272	0.0199549	NA
ENSG00000131355.13	EMR3	14.2675	4.13348	1.00139	4.12776	3.66e-05	0.000200774		ENSG00000223873.1	AC013733.5	2.27076	4.15718	1.08033	3.84808	0.000119049	0.000649629		ENSG00000259692.4	RP11-499F3.2	0.721921	1.23707	1.22214	1.01221	0.311436	NA
ENSG00000231017.1	AC013404.1	3.36764	4.13312	0.975645	4.2363	2.27e-05	0.000131451		ENSG00000229349.2	ACTG1P9	29.5615	4.15615	0.538665	7.71565	1.2e-14	1.04e-12		ENSG00000269894.1	RP11-1020A11.1	10.2041	1.23676	0.346629	3.56796	0.000359768	0.01948
ENSG00000224137.1	AC079767.4	4.84313	4.13292	1.28706	3.21112	0.00132219	0.00478441		ENSG00000211933.2	IGHV6-1	3.3582	4.15496	1.82568	2.27584	0.0228554	0.0553277		ENSG00000240665.1	LSP1P2	1.51128	1.23581	0.758857	1.62851	0.103416	NA
ENSG00000232393.1	RPL5P6	10.7335	4.132	0.905502	4.56321	5.04e-06	3.4e-05		ENSG00000211949.3	IGHV3-23	95.8729	4.15049	1.41204	2.93935	0.00328898	0.0110643		ENSG00000196970.7	NXF4	4.90586	1.23497	0.635621	1.94294	0.0520233	0.250969
ENSG00000236562.4	RP11-396M11.1	14.2353	4.13161	0.823666	5.01611	5.27e-07	4.49e-06		ENSG00000216854.2	RPL17P26	5.14271	4.14926	0.985848	4.20882	2.57e-05	0.000174953		ENSG00000170166.5	HOXD4	30.7702	1.23395	0.47204	2.61408	0.00894669	0.104153
ENSG00000234335.1	RPS4XP11	46.1355	4.1304	0.508913	8.11613	4.81e-16	2.18e-14		ENSG00000231169.4	EEF1B2P1	9.92333	4.14851	0.79752	5.20177	1.97e-07	2.68e-06		ENSG00000224907.1	RP11-451M19.2	1.00446	1.23349	0.616555	2.00062	0.0454338	NA
ENSG00000269119.1	HNRNPA1P52	17.8927	4.12891	1.02113	4.04347	5.27e-05	0.000278706		ENSG00000266010.1	GATA6-AS1	2.22773	4.14644	1.54189	2.68919	0.00716257	0.0212027		ENSG00000269445.1	AC067969.1	0.557688	1.23337	0.762973	1.61653	0.105979	NA
ENSG00000229349.2	ACTG1P9	41.977	4.12765	0.493879	8.35762	6.4e-17	3.44e-15		ENSG00000223668.1	EEF1A1P24	54.4816	4.14479	0.440818	9.4025	5.33e-21	1.45e-18		ENSG00000278044.1	XXbac-B33L19.12	0.975726	1.23273	0.846677	1.45596	0.145404	NA
ENSG00000112077.14	RHAG	5.24626	4.12683	1.02	4.04593	5.21e-05	0.000276224		ENSG00000107485.14	GATA3	51.5257	4.14456	0.869584	4.76615	1.88e-06	1.85e-05		ENSG00000223601.2	EBLN1	1.26092	1.23264	0.687086	1.79401	0.0728113	NA
ENSG00000082126.16	MPP4	33.0554	1.05913	0.572434	1.85023	0.0642807	0.1306		ENSG00000154451.13	GBP5	366.694	4.14412	0.626713	6.61247	3.78e-11	1.46e-09		ENSG00000184459.7	BPIFC	3.80278	1.2322	0.596953	2.06415	0.0390039	0.217363
ENSG00000277749.1	RP11-60L3.6	3.14989	4.12474	1.51475	2.72305	0.00646823	0.0188719		ENSG00000149257.12	SERPINH1	7614.37	4.14329	0.557392	7.43335	1.06e-13	7.59e-12		ENSG00000180483.6	DEFB119	0.668549	1.23214	1.80184	0.683824	0.494087	NA
ENSG00000276043.3	UHRF1	1799.25	4.12396	0.47481	8.6855	3.77e-18	2.42e-16		ENSG00000262953.1	EIF4A1P9	3.42459	4.14175	0.996162	4.1577	3.21e-05	0.000212275		ENSG00000266794.2	RN7SL7P	0.692678	1.23175	0.920379	1.33831	0.180797	NA
ENSG00000215450.2	RP5-890O15.3	3.24227	4.12293	0.948502	4.34678	1.38e-05	8.41e-05		ENSG00000237153.1	RP11-132E11.2	2.26662	4.14055	1.25317	3.30406	0.000952969	0.00387585		ENSG00000280323.1	AC053503.12	1.21933	1.23168	0.744783	1.65375	0.0981788	NA
ENSG00000224944.1	CASC6	4.65289	4.12243	1.16483	3.53909	0.000401504	0.00167848		ENSG00000236608.1	EIF4A1P6	3.36611	4.14021	1.00086	4.13665	3.52e-05	0.000229915		ENSG00000207174.1	SNORD116-15	0.555026	1.23161	0.764488	1.61102	0.107174	NA
ENSG00000219806.1	ATP5F1P6	5.14783	4.12109	0.979281	4.20828	2.57e-05	0.000146654		ENSG00000232346.1	SC22CB-1E7.1	83.893	4.13841	0.444116	9.31829	1.18e-20	3.02e-18		ENSG00000203799.9	CCDC162P	22.2444	1.2315	0.422576	2.91427	0.00356527	0.065726
ENSG00000238137.2	ARPC3P2	5.06287	4.12052	0.955813	4.31101	1.63e-05	9.74e-05		ENSG00000231560.1	AC091814.3	3.28267	4.13735	1.11428	3.71302	0.000204805	0.00103747		ENSG00000230951.1	GPS2P2	0.92269	1.23121	0.701582	1.75491	0.0792753	NA
ENSG00000228992.2	RPL5P32	5.10385	4.11932	0.988538	4.16708	3.09e-05	0.000172487		ENSG00000229067.1	RP11-91I11.1	2.26627	4.13622	1.12167	3.68754	0.000226428	0.00112789		ENSG00000266987.1	RP11-354P11.8	0.541023	1.23085	0.747829	1.6459	0.0997844	NA
ENSG00000243746.1	EEF1A1P10	105.653	4.11879	0.394375	10.4438	1.56e-25	2.88e-23		ENSG00000259062.2	ACTN1-AS1	5.06655	4.13605	1.06343	3.88934	0.000100519	0.000563693		ENSG00000249799.1	SNRPCP13	0.688905	1.23025	0.694159	1.77228	0.0763476	NA
ENSG00000220744.1	RPL5P18	17.4029	4.11852	0.720157	5.71892	1.07e-08	1.33e-07		ENSG00000213051.3	RPL5P5	9.9047	4.13548	0.819638	5.04549	4.52e-07	5.48e-06		ENSG00000258162.2	RP11-315E17.1	8.99686	1.23021	0.604182	2.03616	0.0417345	0.225063
ENSG00000144354.12	CDCA7	1063.32	4.11535	0.364687	11.2846	1.56e-29	5.02e-27		ENSG00000231120.3	BTF3P10	12.1583	4.13524	0.731323	5.65446	1.56e-08	2.96e-07		ENSG00000185686.16	PRAME	56.4924	1.22952	0.47049	2.61329	0.00896758	0.104305
ENSG00000255387.1	RP11-23F23.3	3.22124	4.1146	0.970879	4.23801	2.26e-05	0.000130546		ENSG00000240138.1	EEF1GP4	2.23437	4.13372	1.07095	3.85988	0.000113443	0.00062299		ENSG00000258481.1	RP11-472N19.3	0.909695	1.22952	1.05541	1.16497	0.244031	NA
ENSG00000268412.2	TRMT112P6	34.72	4.11361	0.535239	7.68557	1.52e-14	5.47e-13		ENSG00000227365.1	AC008060.5	2.19313	4.13312	1.41987	2.91092	0.0036037	0.011945		ENSG00000269779.1	CTD-2542C24.2	2.93104	1.22934	0.618989	1.98604	0.0470284	NA
ENSG00000166527.6	CLEC4D	7.01365	4.11257	1.25566	3.27521	0.00105582	0.00392471		ENSG00000242299.1	RP11-234A1.1	633.777	4.13308	0.405002	10.2051	1.88e-24	9.48e-22		ENSG00000242902.1	RP11-309L24.2	4.59619	1.22916	0.546612	2.24869	0.0245324	0.173936
ENSG00000147614.3	ATP6V0D2	24.9449	4.11131	0.898229	4.57713	4.71e-06	3.21e-05		ENSG00000225869.4	CTB-70D19.1	2.22604	4.13255	1.10309	3.74632	0.000179448	0.000927001		ENSG00000224776.3	RP11-361A21.1	0.897271	1.2288	0.642615	1.91219	0.0558515	NA
ENSG00000231419.5	LINC00689	827.502	4.11024	1.07767	3.81403	0.000136721	0.000646223		ENSG00000231369.1	RP1-40G4P.1	24.2605	4.13175	0.578054	7.14768	8.83e-13	5.19e-11		ENSG00000231424.2	RP1-45C12.1	5.9751	1.22879	0.54582	2.25127	0.0243685	0.173418
ENSG00000275395.3	FCGBP	20613	4.10967	0.572131	7.1831	6.81e-13	1.9e-11		ENSG00000277089.3	AC069363.1	2.1752	4.1316	1.40191	2.94713	0.00320741	0.0108312		ENSG00000258661.1	RP11-964E11.2	0.499961	1.22755	1.38033	0.889316	0.373833	NA
ENSG00000244485.1	RPL18P13	21.3788	4.10727	0.670362	6.12694	8.96e-10	1.4e-08		ENSG00000149418.9	ST14	856.061	4.13098	0.546441	7.55978	4.04e-14	3.11e-12		ENSG00000225642.1	SNRPEP5	2.74602	1.2274	0.546826	2.2446	0.0247938	NA
ENSG00000213394.3	RP4-747G18.5	21.5012	4.10595	0.686699	5.97926	2.24e-09	3.21e-08		ENSG00000240052.1	RP11-289K10.1	2.19968	4.13091	1.06029	3.89604	9.78e-05	0.000550083		ENSG00000225387.1	RP11-422P22.1	0.609331	1.22679	0.899553	1.36378	0.172638	NA
ENSG00000165480.14	SKA3	470.669	4.10509	0.437008	9.39363	5.8e-21	5.59e-19		ENSG00000214593.3	RP11-65N13.6	7.4452	4.13084	1.02535	4.02873	5.61e-05	0.000342837		ENSG00000187527.9	ATP13A5	169.859	1.22605	0.424756	2.88648	0.0038958	0.0681483
ENSG00000169607.11	CKAP2L	580.412	4.10111	0.399995	10.2529	1.15e-24	1.85e-22		ENSG00000180638.16	SLC47A2	754.024	4.12773	0.787628	5.24071	1.6e-07	2.23e-06		ENSG00000241231.1	RP11-275H4.1	81.1806	1.226	0.588977	2.08158	0.0373809	0.21358
ENSG00000231169.4	EEF1B2P1	13.8646	4.10039	0.802238	5.11118	3.2e-07	2.86e-06		ENSG00000112246.8	SIM1	3.29281	4.12614	1.47046	2.80601	0.00501585	0.015775		ENSG00000128310.2	GALR3	3.50074	1.226	0.473804	2.58756	0.00966589	NA
ENSG00000258501.1	EIF3LP1	7.16205	4.09953	0.950917	4.31114	1.62e-05	9.73e-05		ENSG00000268222.1	EEF1A1P7	68.3412	4.12554	0.40087	10.2915	7.7e-25	4.38e-22		ENSG00000261043.3	RP11-24M17.6	0.483848	1.22566	0.705674	1.73687	0.082411	NA
ENSG00000201998.1	SNORA23	4.81472	4.09923	1.30679	3.13688	0.00170755	0.00599354		ENSG00000211892.3	IGHG4	61.0406	4.12549	0.956894	4.31133	1.62e-05	0.000117837		ENSG00000235802.1	HCFC1-AS1	8.29773	1.22546	0.458132	2.67491	0.00747494	0.0951824
ENSG00000083782.6	EPYC	3.42203	3.63913	1.77484	2.0504	0.0403258	0.0888502		ENSG00000235064.1	SLC25A5P2	5.05309	4.12491	1.03329	3.99202	6.55e-05	0.000391143		ENSG00000139219.16	COL2A1	79.7217	1.22422	0.499288	2.45192	0.0142095	0.130472
ENSG00000072571.18	HMMR	465.288	4.09624	0.43876	9.33594	1e-20	9.36e-19		ENSG00000115363.12	EVA1A	169.811	4.12454	0.849408	4.85578	1.2e-06	1.26e-05		ENSG00000260284.1	TPSP2	0.56434	1.22368	0.789128	1.55068	0.120979	NA
ENSG00000177602.5	GSG2	113.575	4.09537	0.479138	8.54737	1.26e-17	7.58e-16		ENSG00000248180.1	GAPDHP60	84.6846	4.12387	0.421339	9.78753	1.27e-22	4.83e-20		ENSG00000188523.7	C9orf171	157.945	1.22357	0.455326	2.68723	0.00720467	0.0935777
ENSG00000137807.12	KIF23	699.885	4.09417	0.394663	10.3738	3.26e-25	5.82e-23		ENSG00000279690.1	AP000280.66	7.41256	4.12233	1.00319	4.10923	3.97e-05	0.000254466		ENSG00000257002.1	AP000438.2	2.09603	1.22334	0.531003	2.30383	0.0212323	NA
ENSG00000134690.9	CDCA8	853.249	4.09393	0.407404	10.0488	9.3e-24	1.29e-21		ENSG00000267742.1	FAM60CP	2.11582	4.12113	1.04886	3.92917	8.52e-05	0.000489699		ENSG00000259610.1	RP11-499F3.1	0.584715	1.22259	1.53877	0.794523	0.426891	NA
ENSG00000152192.7	POU4F1	103.668	4.09186	1.072	3.81702	0.000135075	0.000639414		ENSG00000099994.10	SUSD2	1393.81	4.12105	0.838408	4.91533	8.86e-07	9.73e-06		ENSG00000266290.1	RP11-159D12.10	1.08786	1.22258	0.814644	1.50075	0.133421	NA
ENSG00000214784.4	AC010468.1	110.386	4.09091	0.463486	8.8264	1.08e-18	7.49e-17		ENSG00000225154.2	RP11-184J23.2	3.42619	4.1207	1.00865	4.08537	4.4e-05	0.000277598		ENSG00000220557.1	HMGB1P13	2.28753	1.22257	0.749492	1.6312	0.102848	NA
ENSG00000232917.5	HSPE1P6	7.08171	4.09006	0.962487	4.24947	2.14e-05	0.000124739		ENSG00000215264.4	RPL10AP3	2.21188	4.1204	1.14842	3.58789	0.000333361	0.00157251		ENSG00000207572.2	MIR363	1.07967	1.22219	0.692395	1.76516	0.077537	NA
ENSG00000215264.4	RPL10AP3	3.33938	4.08887	0.981191	4.16726	3.08e-05	0.00017238		ENSG00000215895.4	RP11-334L9.1	45.643	4.12	0.515831	7.98712	1.38e-15	1.41e-13		ENSG00000280006.1	AC009060.2	1.20241	1.22153	0.644165	1.8963	0.0579199	NA
ENSG00000163661.3	PTX3	1897.42	4.0886	0.736627	5.55043	2.85e-08	3.21e-07		ENSG00000219806.1	ATP5F1P6	3.47019	4.11897	1.04299	3.94918	7.84e-05	0.000454982		ENSG00000211664.2	IGLV2-18	2.57976	1.22096	1.121	1.08917	0.276079	NA
ENSG00000244226.1	ILF2P1	4.97823	4.08854	0.948728	4.3095	1.64e-05	9.8e-05		ENSG00000269365.2	RP11-380M21.4	3.27288	4.11861	1.28983	3.19315	0.0014073	0.005384		ENSG00000234703.1	AF015262.2	0.647392	1.22077	1.01328	1.20477	0.228291	NA
ENSG00000248749.1	RP11-42A4.1	4.58241	4.08825	1.425	2.86894	0.0041185	0.0128309		ENSG00000243894.1	RP11-489M13.1	5.09036	4.11813	1.01543	4.05556	5e-05	0.000310491		ENSG00000224136.1	AC007568.1	0.478326	1.22066	0.866414	1.40887	0.158874	NA
ENSG00000130201.6	EXOC3L2	115.354	4.08707	0.568185	7.19319	6.33e-13	1.77e-11		ENSG00000275945.1	EIF3S5P1	3.26794	4.11778	1.21695	3.38368	0.000715224	0.00303931		ENSG00000226272.4	ARHGAP26-AS1	0.96286	1.22022	0.836468	1.45878	0.144627	NA
ENSG00000260981.1	RP11-315A16.1	20.8573	4.08615	0.935974	4.36567	1.27e-05	7.8e-05		ENSG00000230568.1	SF3A3P1	4.92093	4.11666	0.99554	4.13511	3.55e-05	0.000231213		ENSG00000225146.1	AC073957.15	4.4239	1.22001	0.478329	2.55056	0.0107549	0.113295
ENSG00000116031.8	CD207	24.1584	4.08488	0.902429	4.52654	6e-06	3.98e-05		ENSG00000236680.1	RP11-296P7.4	7.36998	4.11654	0.913274	4.50745	6.56e-06	5.41e-05		ENSG00000278463.1	HIST1H2AB	3.64629	1.22	0.560975	2.17479	0.029646	0.191291
ENSG00000167553.13	TUBA1C	5120.51	4.0824	0.37898	10.7721	4.66e-27	1.1e-24		ENSG00000154342.5	WNT3A	2.14151	4.11448	1.39214	2.95551	0.00312155	0.010591		ENSG00000257935.2	LHX5-AS1	5.10084	1.2199	0.935215	1.30441	0.192094	0.472449
ENSG00000259001.3	RPPH1	6.98053	4.08126	1.30157	3.13566	0.00171469	0.00601494		ENSG00000170454.5	KRT75	99.0462	4.11445	1.07573	3.82481	0.000130871	0.000706269		ENSG00000162009.8	SSTR5	2.62258	1.21985	0.70007	1.74246	0.0814274	NA
ENSG00000223436.1	AC011625.1	6.79897	4.08097	1.12181	3.63783	0.000274947	0.00119954		ENSG00000240048.1	DDX50P2	2.20195	4.11384	1.14634	3.58868	0.000332362	0.00156912		ENSG00000226240.1	LINC00381	1.78944	1.21933	0.576543	2.11489	0.034439	NA
ENSG00000222057.1	RNU4-62P	4.57655	4.08076	1.13764	3.58704	0.000334449	0.00142599		ENSG00000232172.1	RP11-57C19.2	5.02837	4.11359	0.974989	4.21912	2.45e-05	0.000168157		ENSG00000273325.1	RP1-90G24.11	3.34315	1.21925	0.646427	1.88613	0.0592774	NA
ENSG00000227034.1	RP11-234N17.1	17.3489	4.08008	0.741487	5.50256	3.74e-08	4.13e-07		ENSG00000164362.17	TERT	18.4853	4.11159	0.889675	4.62145	3.81e-06	3.4e-05		ENSG00000174567.7	GOLT1A	34.5785	1.21901	0.48555	2.51058	0.0120534	0.120553
ENSG00000228347.1	FTLP17	13.7089	4.0798	0.825692	4.94106	7.77e-07	6.37e-06		ENSG00000124399.4	RP11-663P9.2	9.54299	4.11007	0.842476	4.87856	1.07e-06	1.14e-05		ENSG00000243550.2	LINC01214	0.648986	1.21898	0.782577	1.55765	0.119316	NA
ENSG00000121152.8	NCAPH	695.431	4.07846	0.424957	9.59735	8.2e-22	8.83e-20		ENSG00000211794.3	TRAV12-3	3.21173	4.10962	1.42325	2.88748	0.00388339	0.0127122		ENSG00000249307.4	LINC01088	702.353	1.2187	0.537218	2.26854	0.0232961	0.169216
ENSG00000100253.11	MIOX	4.6469	4.07733	1.25256	3.2552	0.00113313	0.00417719		ENSG00000258754.6	LINC01579	382.909	4.10845	0.467757	8.7833	1.59e-18	2.56e-16		ENSG00000261771.4	DYX1C1-CCPG1	0.650829	1.21809	0.689618	1.76632	0.077342	NA
ENSG00000238172.2	RPS2P35	13.8262	4.07595	0.770346	5.29106	1.22e-07	1.2e-06		ENSG00000225357.3	RPF2P1	3.24378	4.1062	1.07315	3.82632	0.000130074	0.000702721		ENSG00000231909.7	MAP1LC3BP1	0.693921	1.21795	0.633968	1.92116	0.0547116	NA
ENSG00000277998.1	RP11-452N17.1	43.855	4.07444	0.510152	7.98672	1.39e-15	5.91e-14		ENSG00000186191.7	BPIFB4	7.25732	4.10565	1.13694	3.61114	0.000304848	0.00145956		ENSG00000257698.1	RP11-620J15.3	1668.21	1.21794	0.400049	3.04448	0.00233079	0.0517192
ENSG00000228820.2	RPSAP1	4.77743	4.07433	0.983372	4.14322	3.42e-05	0.000189267		ENSG00000197476.3	RP11-170L3.7	2.17061	4.10186	3.23545	1.26778	0.204875	0.318279		ENSG00000239002.3	SCARNA10	12.1988	1.21732	0.598765	2.03305	0.042047	0.225792
ENSG00000233260.1	RPSAP63	7.25815	4.07276	0.963939	4.22512	2.39e-05	0.000137327		ENSG00000256211.1	RP11-1018J11.1	21.2205	4.09972	0.63239	6.4829	9e-11	3.16e-09		ENSG00000217327.3	RPS7P5	2.30196	1.21717	0.511407	2.38004	0.0173109	NA
ENSG00000276967.1	AC019129.2	13.3367	4.07174	0.853921	4.76828	1.86e-06	1.4e-05		ENSG00000169393.7	ELSPBP1	2.1309	4.09932	1.64626	2.49008	0.0127713	0.0343092		ENSG00000253433.1	NCRNA00250	1.32192	1.21704	0.661589	1.83958	0.0658304	NA
ENSG00000085265.9	FCN1	76.8254	1.06213	0.796538	1.33343	0.18239	0.300517		ENSG00000143185.3	XCL2	7.25498	4.0975	0.965364	4.24452	2.19e-05	0.000152541		ENSG00000261239.5	ANKRD26P1	2.47807	1.21699	0.526665	2.31075	0.0208467	NA
ENSG00000238193.1	RP11-555H23.1	7.02751	4.0716	0.972058	4.18864	2.81e-05	0.000158359		ENSG00000255921.1	RP11-662I13.2	4.85536	4.09269	1.20711	3.39048	0.000697709	0.0029742		ENSG00000234777.1	RP11-125D12.2	1.95599	1.21691	0.745663	1.63199	0.102682	NA
ENSG00000254023.1	PKMP4	16.734	4.06873	0.71879	5.66052	1.51e-08	1.81e-07		ENSG00000225698.3	IGHV3-72	4.95201	4.09085	1.56906	2.60719	0.00912876	0.0259407		ENSG00000199851.2	U3	2.14868	1.21678	0.628913	1.93474	0.0530226	NA
ENSG00000226396.1	RP5-1056L3.3	127.52	4.06754	0.433643	9.37993	6.6e-21	6.3e-19		ENSG00000276775.1	IGHV4-4	3.24042	4.09021	2.37484	1.72231	0.0850131	0.159922		ENSG00000235192.1	AC009495.2	10.4585	1.21544	0.506987	2.39738	0.0165126	0.141143
ENSG00000223361.5	FTH1P10	179.111	4.06712	0.387385	10.4989	8.74e-26	1.65e-23		ENSG00000258331.1	RP11-118A3.1	3.22762	4.08969	1.31813	3.10263	0.00191806	0.00699573		ENSG00000249094.2	RP1-7G5.6	1.88374	1.21537	0.532348	2.28304	0.0224282	NA
ENSG00000279252.1	AC092670.1	26.8228	4.0662	0.597077	6.81017	9.75e-12	2.21e-10		ENSG00000253882.5	RP11-61L23.2	63.9548	4.08888	0.622721	6.56615	5.16e-11	1.95e-09		ENSG00000259042.2	AE000661.50	5.53496	1.21499	0.621704	1.9543	0.0506661	0.247489
ENSG00000230568.1	SF3A3P1	6.89392	4.06549	0.940563	4.3224	1.54e-05	9.29e-05		ENSG00000231017.1	AC013404.1	2.1261	4.08644	1.1062	3.69413	0.000220645	0.00110313		ENSG00000223638.3	RFPL4A	0.942416	1.21474	1.14434	1.06152	0.288454	NA
ENSG00000235174.1	RPL39P3	551.042	4.06543	0.39265	10.3538	4.02e-25	7.02e-23		ENSG00000256663.1	RP11-424C20.2	48.9579	4.08593	0.643614	6.34842	2.18e-10	6.94e-09		ENSG00000240457.3	RN7SL472P	1.33282	1.21461	0.87717	1.38469	0.166148	NA
ENSG00000240210.3	RP11-204K16.1	4.80031	4.0635	0.955047	4.25476	2.09e-05	0.000122107		ENSG00000237226.1	RPS3AP39	2.23302	4.08337	1.07428	3.80102	0.000144103	0.000766187		ENSG00000250218.1	ALDH1L1-AS1	6.36564	1.21444	0.468718	2.59099	0.00957014	0.107667
ENSG00000161888.10	SPC24	781.841	4.06191	0.441762	9.19479	3.76e-20	3.25e-18		ENSG00000234289.5	H2BFS	2.17757	4.08016	1.08486	3.76101	0.000169231	0.000881453		ENSG00000259361.4	LINC00927	1.38169	1.21417	0.625709	1.94047	0.0523222	NA
ENSG00000243824.1	RP11-434O22.1	13.6255	4.0613	0.779864	5.2077	1.91e-07	1.8e-06		ENSG00000226525.5	RPS7P10	78.4145	4.07922	0.506407	8.05523	7.93e-16	8.35e-14		ENSG00000228252.7	COL6A4P2	21.096	1.21405	0.469821	2.58408	0.00976393	0.108076
ENSG00000166523.6	CLEC4E	153.602	4.06117	0.684606	5.93213	2.99e-09	4.16e-08		ENSG00000241644.2	INMT	238.245	4.07823	0.771921	5.28322	1.27e-07	1.83e-06		ENSG00000123307.3	NEUROD4	27.5455	1.21355	0.76601	1.58425	0.113136	0.364829
ENSG00000214787.7	MS4A4E	33.5522	4.05997	0.730481	5.55794	2.73e-08	3.09e-07		ENSG00000225770.1	AC092933.3	14.3097	4.0758	0.696899	5.84848	4.96e-09	1.09e-07		ENSG00000272281.5	TPTE2P2	2.85171	1.21249	0.60845	1.99276	0.0462882	NA
ENSG00000250076.1	RP11-141P6.1	3.23347	4.05989	0.94328	4.30401	1.68e-05	0.00010012		ENSG00000125735.9	TNFSF14	168.927	4.07409	0.722279	5.64061	1.69e-08	3.17e-07		ENSG00000224842.2	RP11-123K19.1	0.769216	1.21202	1.2191	0.994193	0.320129	NA
ENSG00000225475.1	RP11-377K22.2	4.7943	4.05974	0.935622	4.33909	1.43e-05	8.68e-05		ENSG00000134871.16	COL4A2	17938.4	4.07323	0.574566	7.08923	1.35e-12	7.5e-11		ENSG00000229453.2	SPINK8	173.892	1.2113	0.345341	3.50754	0.000452262	0.0219105
ENSG00000259439.2	RP11-89K21.1	6.99274	4.05953	1.37077	2.9615	0.00306142	0.00993674		ENSG00000250927.1	MESTP3	4.72892	4.07315	1.11948	3.63844	0.000274293	0.00133042		ENSG00000166596.13	CFAP52	209.221	1.21109	0.535716	2.2607	0.0237779	0.171316
ENSG00000218265.1	RPS4XP7	19.9424	4.0588	0.688606	5.89423	3.76e-09	5.14e-08		ENSG00000213621.3	RPSAP54	61.7518	4.07198	0.479745	8.48781	2.11e-17	2.86e-15		ENSG00000203711.10	C6orf99	5.30552	1.20999	0.495056	2.44414	0.0145197	0.1326
ENSG00000234785.1	EEF1GP5	47.1604	4.05876	0.460801	8.80806	1.27e-18	8.72e-17		ENSG00000225573.4	RPL35P5	84.9562	4.07174	0.515598	7.89712	2.85e-15	2.8e-13		ENSG00000263201.1	CTC-479C5.6	0.651949	1.20992	0.70497	1.71627	0.0861134	NA
ENSG00000214255.5	RPS2P6	6.92393	4.05722	0.944235	4.29683	1.73e-05	0.000103051		ENSG00000248873.1	SERBP1P6	7.04078	4.07119	0.910749	4.47015	7.82e-06	6.32e-05		ENSG00000249797.1	CTD-3179P9.1	16.1007	1.20938	0.441209	2.74105	0.00612425	0.0859068
ENSG00000100162.13	CENPM	446.138	4.05646	0.444115	9.13381	6.61e-20	5.44e-18		ENSG00000166530.8	HSBP1P2	2.15497	4.06895	1.18454	3.43506	0.000592429	0.00257777		ENSG00000250451.4	HOXC-AS1	40.5942	1.20932	0.587026	2.06007	0.0393918	0.218133
ENSG00000088882.7	CPXM1	3643.61	4.05543	0.50504	8.02993	9.75e-16	4.23e-14		ENSG00000227682.2	ATP5A1P2	4.7979	4.06883	0.993226	4.09658	4.19e-05	0.000266164		ENSG00000277128.1	RP11-146E13.4	0.930521	1.20853	0.926036	1.30505	0.191875	NA
ENSG00000248180.1	GAPDHP60	115.223	4.055	0.383369	10.5773	3.8e-26	7.66e-24		ENSG00000243746.1	EEF1A1P10	70.8696	4.06627	0.414642	9.8067	1.05e-22	4.08e-20		ENSG00000185221.6	GAPDHP24	1.24269	1.20705	0.563503	2.14204	0.0321904	NA
ENSG00000236876.3	TMSB4XP1	101.458	4.05294	0.43718	9.27063	1.85e-20	1.67e-18		ENSG00000143226.12	FCGR2A	4849.62	4.06514	0.60927	6.67215	2.52e-11	1.01e-09		ENSG00000160221.15	C21orf33	176.293	1.2069	0.391052	3.08629	0.00202671	0.0479194
ENSG00000242477.1	CTD-2161E19.1	39.7909	4.05273	0.52012	7.79191	6.6e-15	2.51e-13		ENSG00000213269.2	AC004386.4	7.0122	4.06449	0.934739	4.34826	1.37e-05	0.000102146		ENSG00000242559.3	RN7SL144P	2.24985	1.20684	0.732254	1.64811	0.0993297	NA
ENSG00000249014.2	HMGN2P4	43.2234	4.0524	0.487223	8.31734	9e-17	4.68e-15		ENSG00000213363.4	RPS3P6	11.7215	4.06355	0.783756	5.18472	2.16e-07	2.9e-06		ENSG00000232809.1	VDAC1P10	0.65804	1.20667	0.765991	1.57531	0.115185	NA
ENSG00000086288.10	NME8	13.7954	1.10366	0.617215	1.78813	0.0737555	0.146172		ENSG00000242206.2	RPS26P35	2.19066	4.06172	1.22315	3.3207	0.000897912	0.00368379		ENSG00000272279.1	RP11-157J24.2	67.7424	1.20661	0.436067	2.76704	0.00565683	0.0827416
ENSG00000140030.5	GPR65	530.631	4.0517	0.48224	8.40183	4.4e-17	2.42e-15		ENSG00000215093.3	EEF1A1P29	46.1459	4.06169	0.45206	8.98486	2.59e-19	4.89e-17		ENSG00000241358.1	RP11-758I14.3	0.768222	1.20637	0.775373	1.55586	0.119741	NA
ENSG00000214549.2	SDHCP2	3.216	4.05157	0.950263	4.26363	2.01e-05	0.000117851		ENSG00000240627.1	CTD-2312P21.1	2.10424	4.05937	1.05792	3.83714	0.000124476	0.000675481		ENSG00000250432.4	RP11-834C11.5	21.4631	1.20598	0.489316	2.46463	0.0137156	0.127995
ENSG00000232699.3	BDH2P1	23.4025	4.05112	0.648668	6.24529	4.23e-10	7.03e-09		ENSG00000003436.13	TFPI	1163	4.05906	0.542839	7.47747	7.58e-14	5.58e-12		ENSG00000229896.2	RP11-456H18.2	2.21857	1.20554	0.651414	1.85066	0.0642192	NA
ENSG00000248795.1	RP11-173E2.1	10.0187	4.04932	0.85873	4.71547	2.41e-06	1.76e-05		ENSG00000232893.1	IQCA1-AS1	4.70463	4.05869	1.17401	3.45711	0.000546008	0.00240313		ENSG00000215734.3	MRPL20P1	0.576656	1.20514	0.695521	1.73271	0.0831477	NA
ENSG00000241473.1	RP11-259P15.3	4.74189	4.04893	0.942209	4.29727	1.73e-05	0.000102887		ENSG00000224163.4	RP11-309L24.6	3.24665	4.05647	1.05411	3.84825	0.000118963	0.000649263		ENSG00000264534.2	AC022384.1	2.90635	1.20492	0.567256	2.12412	0.0336604	NA
ENSG00000239223.3	RPL34P31	13.4641	4.0467	0.828644	4.88352	1.04e-06	8.31e-06		ENSG00000240671.2	IGKV1-8	3.14761	4.05446	1.70501	2.37797	0.0174084	0.0443186		ENSG00000238069.1	RPLP0P7	0.782519	1.2049	0.64757	1.86065	0.0627943	NA
ENSG00000250346.1	EEF1GP2	4.86382	4.0446	0.948004	4.26644	1.99e-05	0.000116612		ENSG00000166483.9	WEE1	1722.47	4.05432	0.423487	9.57365	1.03e-21	3.28e-19		ENSG00000205044.3	RP11-56P9.11	0.753823	1.2043	0.920585	1.30819	0.19081	NA
ENSG00000277991.3	CH507-338C24.1	3.3509	4.04452	0.986425	4.10018	4.13e-05	0.000224202		ENSG00000078081.6	LAMP3	113.17	4.05373	0.624751	6.48855	8.67e-11	3.06e-09		ENSG00000176402.5	GJC3	22.0542	1.20366	0.353548	3.40451	0.000662821	0.0265666
ENSG00000231317.1	RP11-310H4.6	4.46709	4.04336	1.59902	2.52865	0.0114502	0.0308385		ENSG00000112077.14	RHAG	3.16383	4.04945	1.03919	3.89673	9.75e-05	0.000548939		ENSG00000263738.2	AC079233.1	1.39657	1.20149	0.747056	1.6083	0.10777	NA
ENSG00000236533.1	AC009413.2	13.3709	4.04193	0.798164	5.06403	4.1e-07	3.59e-06		ENSG00000229132.2	EIF4A1P10	129.35	4.04847	0.302017	13.4048	5.67e-41	6.66e-37		ENSG00000131686.13	CA6	3.0742	1.20132	0.691574	1.73708	0.0823739	NA
ENSG00000214178.3	PPIAP23	4.71575	4.03992	0.961035	4.20372	2.63e-05	0.000149289		ENSG00000242071.3	RPL7AP6	325.491	4.04829	0.314835	12.8585	7.71e-38	3.4e-34		ENSG00000257288.1	RP11-557F20.2	0.48849	1.20113	1.14662	1.04755	0.294847	NA
ENSG00000216917.2	RP5-988G15.1	4.79691	4.03787	0.993207	4.06549	4.79e-05	0.000256499		ENSG00000213393.5	RP11-546B8.1	2.08658	4.04775	1.03986	3.89258	9.92e-05	0.000556904		ENSG00000226485.1	RBM22P3	0.336509	1.20095	1.89508	0.633721	0.526263	NA
ENSG00000135046.12	ANXA1	14751.4	4.03556	0.493993	8.16926	3.1e-16	1.47e-14		ENSG00000205929.8	C21orf62	1198.98	4.04667	0.621138	6.51492	7.27e-11	2.65e-09		ENSG00000226340.1	AC105402.3	2.0699	1.20076	0.575079	2.08799	0.0367991	NA
ENSG00000234692.1	RP11-445L6.3	2.98836	4.03489	1.34872	2.99164	0.00277481	0.00912496		ENSG00000214222.2	TUBBP2	20.4397	4.04633	0.607162	6.66434	2.66e-11	1.06e-09		ENSG00000269460.1	AC093063.3	0.654522	1.20055	1.07829	1.11338	0.265544	NA
ENSG00000275379.1	HIST1H3I	3.10173	4.03437	1.30952	3.08081	0.00206439	0.00705949		ENSG00000226453.1	RP11-379B8.1	20.9797	4.04499	0.765591	5.28349	1.27e-07	1.82e-06		ENSG00000279014.1	CTD-2651B20.8	0.903961	1.20041	0.830154	1.44601	0.148174	NA
ENSG00000234268.1	AP000936.1	29.4664	4.03373	0.585105	6.89404	5.42e-12	1.28e-10		ENSG00000255387.1	RP11-23F23.3	2.0419	4.04277	1.09904	3.67846	0.000234646	0.00116324		ENSG00000158815.9	FGF17	67.1428	1.20009	0.51991	2.30827	0.0209841	0.159997
ENSG00000266010.1	GATA6-AS1	3.1692	4.03271	1.71725	2.34836	0.0188565	0.0470517		ENSG00000225616.2	RP4-604A21.1	20.8781	4.04162	0.666782	6.06139	1.35e-09	3.5e-08		ENSG00000124302.11	CHST8	633.643	1.19991	0.548112	2.18917	0.0285842	0.187614
ENSG00000170961.6	HAS2	862.809	4.03238	0.463994	8.69058	3.61e-18	2.32e-16		ENSG00000251320.1	CTC-327F10.4	3.11954	4.04109	1.807	2.23635	0.025329	0.0602139		ENSG00000232174.3	CTB-164L20.1	0.411852	1.19976	0.787307	1.52387	0.12754	NA
ENSG00000248780.1	RP11-632F7.1	6.89757	4.03222	0.962512	4.18927	2.8e-05	0.000158006		ENSG00000237882.1	PPIAP13	9.34026	4.03831	0.837481	4.82196	1.42e-06	1.45e-05		ENSG00000253925.1	CTB-178M22.1	0.531943	1.19765	0.870324	1.3761	0.168792	NA
ENSG00000151388.9	ADAMTS12	321.823	4.03194	0.67643	5.96061	2.51e-09	3.56e-08		ENSG00000072571.18	HMMR	314.743	4.03739	0.525508	7.68285	1.56e-14	1.31e-12		ENSG00000205678.6	TECRL	1.84647	1.19748	1.08289	1.10583	0.268802	NA
ENSG00000220267.1	ACTBP8	33.3042	4.03153	0.513635	7.84901	4.19e-15	1.65e-13		ENSG00000276924.1	FP236383.9	6.97969	4.03684	1.18392	3.40971	0.000650311	0.00279854		ENSG00000259558.1	MESTP2	1.20055	1.19731	0.616371	1.94251	0.0520757	NA
ENSG00000213730.3	POLD2P1	6.79737	4.02934	0.947568	4.2523	2.12e-05	0.000123331		ENSG00000244226.1	ILF2P1	3.15891	4.03662	1.0159	3.97343	7.08e-05	0.000417953		ENSG00000186838.12	SELV	35.0261	1.19716	0.457402	2.6173	0.00886285	0.10357
ENSG00000186185.12	KIF18B	842.904	4.02635	0.478191	8.41996	3.77e-17	2.09e-15		ENSG00000220069.1	RPL7P27	2.02898	4.03531	1.14409	3.52709	0.000420162	0.00191616		ENSG00000236595.1	MED15P5	10.5741	1.19673	0.722029	1.65745	0.0974279	0.338462
ENSG00000255528.1	RP11-25I9.2	2.9341	4.02447	1.2669	3.17663	0.00148995	0.0053178		ENSG00000233406.5	RP11-296A18.5	18.0838	4.03426	0.608267	6.63237	3.3e-11	1.29e-09		ENSG00000264952.1	AC004000.1	1.07084	1.19664	0.650883	1.83849	0.0659901	NA
ENSG00000238145.2	RP11-346M5.1	4.73763	4.02443	0.958914	4.19687	2.71e-05	0.00015338		ENSG00000233514.1	RP11-570P14.1	11.4139	4.03412	0.706634	5.70893	1.14e-08	2.25e-07		ENSG00000261959.1	RP11-893F2.14	33.6734	1.19631	0.564473	2.11934	0.0340621	0.204461
ENSG00000257842.4	NOVA1-AS1	103.619	4.024	0.683949	5.88348	4.02e-09	5.45e-08		ENSG00000109674.3	NEIL3	112.546	4.03234	0.599076	6.73094	1.69e-11	7.04e-10		ENSG00000242650.3	RN7SL292P	0.482423	1.19593	1.06024	1.12799	0.259325	NA
ENSG00000124092.11	CTCFL	7.1486	4.02241	1.01228	3.97362	7.08e-05	0.000361927		ENSG00000211946.3	IGHV3-20	2.04261	4.03097	2.5798	1.56252	0.118167	0.207458		ENSG00000235763.1	SNRPGP5	1.33315	1.1946	0.596556	2.00249	0.0452317	NA
ENSG00000197415.10	VEPH1	248.533	4.01873	0.84629	4.74865	2.05e-06	1.52e-05		ENSG00000248565.2	TECRP2	2.09145	4.03019	1.04631	3.85183	0.000117239	0.000641338		ENSG00000267418.1	TCEB1P29	1.05075	1.19436	0.630848	1.89327	0.0583226	NA
ENSG00000177452.7	RP4-597J3.1	4.68257	4.0185	0.95204	4.22094	2.43e-05	0.000139442		ENSG00000125798.13	FOXA2	2.05606	4.02949	1.48013	2.72238	0.00648136	0.0195238		ENSG00000037965.5	HOXC8	67.9475	1.19436	0.504819	2.36592	0.0179853	0.146946
ENSG00000228929.1	RPS13P2	149.864	4.01849	0.372011	10.8021	3.36e-27	8.06e-25		ENSG00000225178.4	RPSAP56	13.8275	4.02673	0.745774	5.3994	6.69e-08	1.05e-06		ENSG00000229298.1	TUBB8P1	1.68115	1.19379	0.719377	1.65948	0.0970198	NA
ENSG00000104147.7	OIP5	181.718	4.01846	0.44052	9.12208	7.37e-20	6.04e-18		ENSG00000237170.3	RPS7P15	3.18441	4.02552	1.26309	3.18703	0.0014374	0.00547892		ENSG00000187922.12	LCN10	2.00124	1.19348	0.670278	1.78057	0.074982	NA
ENSG00000260868.1	RP11-394I13.1	4.43424	4.01827	1.12658	3.56679	0.000361381	0.00152571		ENSG00000251093.1	RP11-414H23.3	2.03282	4.02529	1.16798	3.44638	0.000568148	0.00248469		ENSG00000255293.1	RP11-787P24.1	1.6248	1.19272	0.556202	2.14441	0.0320004	NA
ENSG00000166483.9	WEE1	2394.14	4.01822	0.304418	13.1997	8.81e-40	1.15e-36		ENSG00000218472.2	RP1-140K8.2	2.10911	4.02454	1.04147	3.8643	0.00011141	0.000613644		ENSG00000241032.3	RN7SL709P	1.15255	1.19248	0.903897	1.31926	0.187081	NA
ENSG00000254200.1	RPL7AP33	3.0606	4.01757	0.953321	4.21429	2.51e-05	0.000143206		ENSG00000262179.2	RP1-302G2.5	4.67695	4.02369	1.15956	3.47	0.000520454	0.00230759		ENSG00000241175.3	RN7SL494P	1.04639	1.19236	0.800866	1.48884	0.13653	NA
ENSG00000184937.11	WT1	34.558	4.01695	1.14248	3.51599	0.000438116	0.00181337		ENSG00000235354.1	CTA-276O3.4	20.2811	4.02233	0.64788	6.20846	5.35e-10	1.54e-08		ENSG00000234707.2	RP11-745C15.2	69.8817	1.19235	0.587925	2.02806	0.0425542	0.226788
ENSG00000124491.14	F13A1	5387.05	4.01589	0.909442	4.41578	1.01e-05	6.34e-05		ENSG00000254065.1	RP11-697N18.2	3.14218	4.02219	0.994443	4.04467	5.24e-05	0.00032336		ENSG00000196131.6	VN1R2	2.78255	1.19225	0.476732	2.50089	0.0123882	NA
ENSG00000267301.1	RPL23AP77	3.06667	4.01584	0.967175	4.15213	3.29e-05	0.00018274		ENSG00000236552.2	RPL13AP5	1384.9	4.02042	0.38271	10.5051	8.18e-26	5.44e-23		ENSG00000239473.1	RPL7P38	23.4595	1.19224	0.375325	3.17655	0.0014904	0.0403497
ENSG00000110492.14	MDK	7364.45	4.01452	0.387938	10.3484	4.26e-25	7.33e-23		ENSG00000234964.4	FABP5P7	57.6966	4.01917	0.707333	5.68214	1.33e-08	2.57e-07		ENSG00000239942.2	RN7SL394P	0.54495	1.19197	0.962543	1.23836	0.215583	NA
ENSG00000278635.1	CTD-2318O12.1	9.54985	4.01286	1.09367	3.66917	0.000243344	0.00107595		ENSG00000258605.1	DYNLL1P2	4.66186	4.01806	1.00811	3.98573	6.73e-05	0.00039986		ENSG00000123572.15	NRK	3.19743	1.19117	0.963372	1.23645	0.21629	NA
ENSG00000248538.5	RP11-10A14.5	3.12625	4.01215	1.11291	3.60511	0.000312025	0.00134271		ENSG00000236876.3	TMSB4XP1	69.3522	4.01669	0.471899	8.51176	1.71e-17	2.38e-15		ENSG00000213527.5	RP11-591L14.1	1.04947	1.19116	0.605781	1.96631	0.0492623	NA
ENSG00000228501.2	RPL15P18	35.7919	4.01146	0.520686	7.70417	1.32e-14	4.79e-13		ENSG00000241352.3	RP11-392P7.1	32.3817	4.01538	0.565904	7.09552	1.29e-12	7.2e-11		ENSG00000250140.1	CTD-2517O10.5	0.533076	1.19089	0.731777	1.6274	0.103652	NA
ENSG00000241668.2	RPL19P11	3.07779	4.01102	0.971945	4.1268	3.68e-05	0.000201456		ENSG00000259790.1	ANP32BP1	13.2825	4.01428	0.683125	5.87635	4.19e-09	9.45e-08		ENSG00000237751.2	LINC01143	5.32687	1.19064	0.498178	2.38999	0.016849	0.142533
ENSG00000169495.4	HTRA4	16.0818	4.01041	0.966149	4.15093	3.31e-05	0.000183531		ENSG00000238137.2	ARPC3P2	3.20912	4.01338	1.02851	3.90215	9.53e-05	0.000538612		ENSG00000261390.4	RP11-345M22.2	23.0178	1.19002	0.386911	3.07569	0.00210013	0.0489615
ENSG00000214199.3	EEF1A1P12	425.595	4.00564	0.336127	11.9171	9.65e-33	5.5e-30		ENSG00000215016.2	RPL24P7	6.90561	4.00986	0.96077	4.17359	3e-05	0.00020017		ENSG00000256678.1	RP11-611O2.2	3.25657	1.18982	0.655	1.81652	0.0692909	NA
ENSG00000226835.1	RP11-148B18.3	4.35536	4.00196	1.08166	3.69983	0.000215747	0.000968853		ENSG00000248993.1	XXbac-BPG181M17.5	3.02622	4.00787	1.43871	2.78574	0.00534052	0.0165918		ENSG00000203864.2	C1orf137	0.434296	1.18948	1.0509	1.13187	0.257689	NA
ENSG00000219451.3	AC005251.3	50.9933	4.00184	0.45983	8.70287	3.24e-18	2.1e-16		ENSG00000100253.11	MIOX	3.05939	4.00552	1.28961	3.10599	0.00189645	0.00693122		ENSG00000164690.6	SHH	104.604	1.18893	0.583613	2.03719	0.0416308	0.224736
ENSG00000269378.1	ITGB1P1	61.3098	4.0016	0.485372	8.24439	1.66e-16	8.25e-15		ENSG00000143228.11	NUF2	402.832	4.00521	0.589021	6.79977	1.05e-11	4.59e-10		ENSG00000230945.1	LINC01507	0.731897	1.18767	0.838029	1.41722	0.15642	NA
ENSG00000088340.14	FER1L4	166.904	1.46975	0.655693	2.24152	0.0249923	0.0596316		ENSG00000240350.2	AC017002.1	4.54207	4.00381	1.12741	3.55134	0.000383272	0.00177013		ENSG00000238554.1	RNU1-88P	0.964312	1.18725	0.794446	1.49444	0.13506	NA
ENSG00000230956.2	RP3-452M16.1	3.09069	4.00133	0.963728	4.15193	3.3e-05	0.000182856		ENSG00000166523.6	CLEC4E	103.235	4.00211	0.76777	5.21263	1.86e-07	2.54e-06		ENSG00000251463.2	FKBP4P1	2.53532	1.18662	0.426033	2.78527	0.00534832	NA
ENSG00000269974.1	RP11-932O9.10	9.65628	4.00119	0.938425	4.26373	2.01e-05	0.000117832		ENSG00000243160.1	RP11-342F17.2	2.02017	4.00085	1.19864	3.33783	0.000844351	0.00349988		ENSG00000273720.1	RP11-613E4.4	7.67909	1.18655	0.729328	1.62691	0.103756	0.349699
ENSG00000088386.14	SLC15A1	4.43907	1.68449	0.980003	1.71886	0.0856396	0.164658		ENSG00000263812.4	LINC00908	39.0425	3.99701	0.778054	5.13718	2.79e-07	3.62e-06		ENSG00000259001.3	RPPH1	6.81326	1.18647	0.624971	1.89844	0.0576378	0.261754
ENSG00000240388.2	CTD-2061E19.1	13.1131	3.99937	0.818802	4.88442	1.04e-06	8.28e-06		ENSG00000169607.11	CKAP2L	378.389	3.99679	0.562843	7.10108	1.24e-12	6.95e-11		ENSG00000248118.1	LINC01019	1.60522	1.1864	0.732112	1.62052	0.105121	NA
ENSG00000235332.2	RP11-366O20.5	9.6941	3.99716	0.892624	4.47798	7.54e-06	4.89e-05		ENSG00000257074.3	RPL29P33	8.8136	3.99575	0.788169	5.06967	3.99e-07	4.92e-06		ENSG00000137463.4	MGARP	133.206	1.18621	0.40829	2.90531	0.00366891	0.0662638
ENSG00000279461.1	AC005480.1	19.3806	3.99689	0.680713	5.87163	4.32e-09	5.81e-08		ENSG00000026025.12	VIM	123288	3.9957	0.396077	10.0882	6.23e-24	2.93e-21		ENSG00000270123.3	VTRNA2-1	3.35161	1.18493	0.672658	1.76157	0.0781427	NA
ENSG00000231095.1	GYG1P3	2.98634	3.99556	0.959815	4.16284	3.14e-05	0.000175212		ENSG00000186466.5	AQP7P1	6.71838	3.99482	1.13361	3.52398	0.000425114	0.00193549		ENSG00000215187.8	FAM166B	45.2305	1.18486	0.327938	3.61305	0.000302614	0.0176761
ENSG00000225071.1	GS1-184P14.2	22.7187	3.99492	0.681485	5.86208	4.57e-09	6.12e-08		ENSG00000233668.1	RP11-571F15.3	11.2561	3.99404	0.798051	5.00475	5.59e-07	6.58e-06		ENSG00000233147.1	RP11-90C4.1	3.63176	1.18465	0.650666	1.82068	0.0686561	0.286181
ENSG00000236552.2	RPL13AP5	1926.35	3.99159	0.331036	12.0579	1.76e-33	1.12e-30		ENSG00000228328.2	RP11-516A11.1	64.5464	3.99306	0.507678	7.86533	3.68e-15	3.54e-13		ENSG00000234826.1	AC003084.2	0.640155	1.18446	0.699266	1.69386	0.0902926	NA
ENSG00000196758.3	AC079612.1	4.31447	3.99064	1.29398	3.08402	0.00204226	0.00699728		ENSG00000117091.8	CD48	319.134	3.99235	0.619976	6.43953	1.2e-10	4.08e-09		ENSG00000236501.4	AC079305.11	4.28242	1.18428	0.623118	1.90058	0.0573573	0.261135
ENSG00000226972.2	AC013717.3	12.9582	3.98991	0.774505	5.15156	2.58e-07	2.36e-06		ENSG00000250746.1	RP11-39C10.1	27.0038	3.99229	0.574056	6.95454	3.54e-12	1.76e-10		ENSG00000275278.1	RP11-946L16.2	7.16779	1.18377	0.486539	2.43303	0.0149729	0.134666
ENSG00000225930.3	DKFZP434L187	4.29469	3.9893	1.10013	3.62621	0.000287607	0.00124889		ENSG00000219149.4	RP11-214N16.2	4.62404	3.99226	1.08872	3.66692	0.000245493	0.00120969		ENSG00000144820.6	GPR128	29.6984	1.18325	0.6628	1.78524	0.0742231	0.299021
ENSG00000273102.1	AP000569.9	6.47887	3.98803	1.12584	3.54226	0.00039672	0.00166078		ENSG00000241294.1	IGKV2-24	32.2493	3.99147	1.57862	2.52845	0.0114566	0.0313603		ENSG00000227407.1	AC008746.3	17.5686	1.18255	0.307401	3.84692	0.000119611	0.0100722
ENSG00000224628.2	RP5-854E16.2	25.6267	3.98689	0.561081	7.10573	1.2e-12	3.18e-11		ENSG00000250509.1	CTC-573N18.1	1.99437	3.99084	1.40664	2.83714	0.004552	0.0145247		ENSG00000171695.9	LKAAEAR1	43.212	1.18168	0.449861	2.62676	0.00862015	0.102179
ENSG00000102007.9	PLP2	3711.6	3.98329	0.462076	8.62041	6.67e-18	4.16e-16		ENSG00000110492.14	MDK	5090.94	3.98914	0.435595	9.15791	5.29e-20	1.16e-17		ENSG00000236253.6	SLC25A3P1	0.528461	1.18167	0.807723	1.46297	0.143476	NA
ENSG00000224286.4	LINC01142	2.92843	3.98306	1.16156	3.42905	0.000605687	0.00241345		ENSG00000229814.1	RPL35AP21	3.16881	3.98617	1.05251	3.78731	0.000152287	0.000804485		ENSG00000269900.3	RMRP	1.95656	1.18069	0.950899	1.24166	0.214361	NA
ENSG00000225496.1	AC104651.2	6.93014	3.98298	0.947521	4.20358	2.63e-05	0.00014936		ENSG00000249245.2	RP11-557J10.3	4.5277	3.9853	1.04208	3.82437	0.000131105	0.000707208		ENSG00000253172.1	CTC-209H22.3	0.3934	1.18061	0.689145	1.71315	0.0866852	NA
ENSG00000261395.3	HSPE1P5	4.64658	3.98101	0.95902	4.15112	3.31e-05	0.000183422		ENSG00000241473.1	RP11-259P15.3	3.00247	3.9831	1.0688	3.72671	0.000193997	0.000991696		ENSG00000259685.2	CTD-2315E11.1	16.3647	1.18031	0.430672	2.74062	0.00613229	0.0859437
ENSG00000256737.1	RBBP4P5	6.51138	3.97862	0.947509	4.19904	2.68e-05	0.000152066		ENSG00000159403.14	C1R	18703	3.98166	0.616621	6.45722	1.07e-10	3.68e-09		ENSG00000251821.1	RNU6-583P	0.745922	1.18014	0.743689	1.58687	0.112542	NA
ENSG00000242058.2	RPS4XP19	4.63661	3.97781	0.965445	4.12018	3.79e-05	0.000207044		ENSG00000265182.1	SRP72P1	2.0238	3.98088	1.22653	3.24563	0.0011719	0.00461254		ENSG00000255184.1	RP11-313I2.7	1.99622	1.17949	0.900169	1.31029	0.190097	NA
ENSG00000248565.2	TECRP2	3.05758	3.97691	0.94676	4.20055	2.66e-05	0.000151117		ENSG00000115380.17	EFEMP1	18163.5	3.98055	0.522602	7.61679	2.6e-14	2.08e-12		ENSG00000239789.4	MRPS17	1434.69	1.17945	0.364129	3.23911	0.00119905	0.0363309
ENSG00000179073.6	TAAR3	40.9074	3.97662	0.683854	5.815	6.06e-09	7.91e-08		ENSG00000251630.1	RP11-241F15.9	1.98031	3.98023	1.3263	3.00099	0.00269099	0.00936165		ENSG00000250266.1	RP11-789C1.1	2.64808	1.17943	0.595903	1.97923	0.0477896	NA
ENSG00000234135.2	RPL23AP83	3.22474	3.97628	0.969609	4.10091	4.12e-05	0.000223616		ENSG00000226835.1	RP11-148B18.3	3.06055	3.97704	1.14919	3.46074	0.000538696	0.00237562		ENSG00000260185.1	RP11-432I5.6	0.350271	1.17929	0.842611	1.39957	0.161643	NA
ENSG00000182718.15	ANXA2	19430.2	3.97588	0.448284	8.86911	7.37e-19	5.27e-17		ENSG00000254336.1	AC008694.2	1.9673	3.97506	1.11055	3.57937	0.000344422	0.00161589		ENSG00000237210.1	RP11-339F13.2	5.85972	1.17921	0.746293	1.58009	0.114087	0.366296
ENSG00000276368.1	HIST1H2AJ	2.90765	3.97579	1.20992	3.28599	0.00101626	0.00379789		ENSG00000227438.1	AP001471.1	2.9772	3.97135	1.68094	2.36257	0.0181485	0.0458747		ENSG00000278746.1	Metazoa_SRP	1.73697	1.17918	0.754809	1.56222	0.118236	NA
ENSG00000230480.1	AC093142.2	3.10786	3.9742	0.969656	4.09857	4.16e-05	0.000225469		ENSG00000124875.8	CXCL6	208.099	3.97001	1.09937	3.61118	0.000304811	0.00145956		ENSG00000237759.1	RP11-278H7.3	0.508252	1.1787	1.28194	0.919465	0.357852	NA
ENSG00000197153.4	HIST1H3J	6.43239	3.97271	1.17369	3.38481	0.000712277	0.00278446		ENSG00000235297.3	FAUP1	76.9344	3.96949	0.447641	8.86758	7.47e-19	1.26e-16		ENSG00000271143.1	RP11-12L8.2	1.02803	1.17845	0.902431	1.30586	0.1916	NA
ENSG00000147689.15	FAM83A	6.9659	3.97236	1.01464	3.91505	9.04e-05	0.000447815		ENSG00000228168.1	HNRNPA1P21	8.75687	3.96843	0.888338	4.46726	7.92e-06	6.4e-05		ENSG00000113211.5	PCDHB6	280.215	1.17815	0.442223	2.66415	0.00771837	0.0966843
ENSG00000235165.2	CDK5PS	2.96619	3.97043	0.961634	4.12884	3.65e-05	0.000199888		ENSG00000225496.1	AC104651.2	4.49486	3.96794	1.0808	3.67131	0.000241313	0.00119193		ENSG00000271172.1	RP11-660M5.1	1.22549	1.17791	0.637953	1.84638	0.0648364	NA
ENSG00000089116.3	LHX5	20.5039	2.0076	1.21973	1.64594	0.0997752	0.186711		ENSG00000233038.4	AC011899.9	164.301	3.96773	0.633824	6.25999	3.85e-10	1.15e-08		ENSG00000256288.1	RP11-277P12.10	3.58487	1.17777	0.726582	1.62098	0.105023	0.351657
ENSG00000230383.1	AC009245.3	68.1766	3.96868	0.40847	9.71595	2.58e-22	2.97e-20		ENSG00000234692.1	RP11-445L6.3	1.97578	3.96703	1.84854	2.14604	0.0318699	0.0726108		ENSG00000135502.15	SLC26A10	150.879	1.17723	0.420326	2.80076	0.0050982	0.0780788
ENSG00000213729.3	AC098828.3	3.09951	3.96711	0.973712	4.07422	4.62e-05	0.00024805		ENSG00000242272.1	AK2P2	2.00894	3.9661	1.09797	3.61223	0.000303579	0.00145505		ENSG00000230699.2	RP11-54O7.1	26.8251	1.17642	0.452775	2.59823	0.00937045	0.106783
[truncated: 10,532 more rows]

## Sheet: Table S3
Table S3: Complete list of 'kinases' obtained through DESeq2 analysis of GBM patients RNA Seq data under the the following categories: Primary vs. Adjacent normal tissue, Recurrent vs. Adjacent normal tissues and Primary vs. Recurrent GBMs with statistics
[truncated: 417 more rows]

[truncated: 33 more sheets: Table S4, Table S5, Table S6, Table S7, Table S8, Table S9, Table S10, Table S11, Table S12, Table S13,  Table S14, Table S15, Table S16, Table S17, Table S18, Table S19, Table S20, Table S21, Table S22, Table S23 …]
